# Supplementary material for: Crystal structures of six 4-(4-nitro­phenyl)­piperazin-1-ium salts
Source: Acta Crystallogr E Crystallogr Commun. 2022 Apr 26;78(Pt 5):510–8. doi: 10.1107/S2056989022004157 (PMC9069513; doi:10.1107/S2056989022004157)
Supplement: Supplementary file 1 [file e-78-00510-sup1.cif]

##############################################################################
#                                                                            #
# This CIF contains the data in a paper accepted for publication in          #
# Acta Crystallographica Section E. It conforms to the requirements of       #
# Notes for Authors for Acta Crystallographica Section E, and has been       #
# peer reviewed under the auspices of the IUCr Commission on Journals.       #
#                                                                            #
# Full details of the Crystallographic Information File format               #
# are given in the paper "The Crystallographic Information File (CIF):       #
# a New Standard Archive File for Crystallography" by S. R. Hall, F. H.      #
# Allen and I. D. Brown [Acta Cryst. (1991), A47, 655-685].                  #
#                                                                            #
# The current version of the core CIF dictionary is obtainable from          #
# ftp://ftp.iucr.org/pub/cif_core.dic.                                       #
#                                                                            #
# Software is freely available for graphical display of the structure(s)     #
# in this CIF. For information consult the CIF software page                 #
# http://www.iucr.org/resources/cif/software.                                #
#                                                                            #
# This file may be used for bona fide research purposes within the           #
# scientific community so long as proper attribution is given to the journal # 
# article from which it was obtained.                                        #
#                                                                            #
##############################################################################
data_global
_audit_creation_method     'WinGX routine CIF_UPDATE'
_audit_conform_dict_name     cif_core.dic
_audit_conform_dict_version     2.4.3
_journal_data_validation_number     ?
_journal_date_recd_electronic     2022-03-30
_journal_date_accepted     2022-04-19
_journal_name_full     'Acta Crystallographica, Section E'
_journal_year     2022
_journal_volume     78
_journal_issue      5
_journal_page_first     0
_journal_page_last     0
_journal_paper_category     GO
_journal_paper_doi     10.1107/S2056989022004157
_journal_coeditor_code     EX2056
_publ_contact_author_name
;
Santiago Garcia-Granda
;
_publ_contact_author_address
;
Department of Physical and Analytical Chemistry,
Faculty of Chemistry,
Oviedo University-CINN,
33006 Oviedo,
Spain
;
_publ_contact_author_email     'sgg@uniovi.es'
_publ_contact_author_fax     '0034985103125'
_publ_contact_author_phone     '0034985103477'
_publ_section_title
;
Crystal structures of six 4-(4-nitrophenyl)piperazin-1-ium salts
;
_publ_section_title_footnote     .
loop_
    _publ_author_name
    _publ_author_footnote
    _publ_author_address
    'Ninganayaka Mahesha'
;
;
;
Department of Studies in Chemistry,
University of Mysore, Manasagangotri,
Mysore-570 006, India
;
    'Kiran Kumar, Haruvegowda'
;
;
;
Department of Studies in Chemistry,
University of Mysore, Manasagangotri,
Mysore-570 006, India
;
    'Hemmige S. Yathirajan'
;
;
;
Department of Studies in Chemistry,
University of Mysore, Manasagangotri,
Mysore-570 006, India
;
    'Sabine Foro'
;
;
;
Institute of Materials Science,
Darmstadt University of Technology,
Alarich-Weiss-Strasse 2,
D-64287 Darmstadt, Germany
;
    'Mohammed S. M. Abdelbaky'
;
;
;
Department of Physical and Analytical Chemistry,
Faculty of Chemistry,
Oviedo University-CINN,
Oviedo 33006,
Spain
;
    'Santiago Garcia-Granda' .
;
Department of Physical and Analytical Chemistry,
Faculty of Chemistry,
Oviedo University-CINN,
Oviedo 33006,
Spain
;
_publ_section_synopsis
;
Six piperazinium salts are reported, five of them are hydrated and two
crystallized as 2:2 salts. They exhibit asymmetric units of a common
4-(4-nitrophenyl)piperazin-1-ium cation and different <i>p</i>-substituent
benzoate anions. Their crystal structures mainly pack as chains stabilized by
strong N---H...O and O---H...O hydrogen bonds and other weak interactions such
as C---H...O and C---H...\p.
;
data_I
_audit_creation_method     'WinGX routine CIF_UPDATE'
_audit_conform_dict_name     cif_core.dic
_audit_conform_dict_version     2.4.5
_chemical_name_systematic
;
4-(4-Nitrophenyl)piperazin-1-ium 4-bromobenzoate dihydrate
;
_chemical_formula_moiety     'C10 H14 N3 O2 +, C7 H4 Br O2 -, 2(H2 O)'
_chemical_formula_sum     'C17 H22 Br N3 O6'
_chemical_formula_iupac     'C10 H14 N3 O2 +, C7 H4 Br O2 -, 2H2 O'
_chemical_formula_weight     444.28
_symmetry_cell_setting     triclinic
_symmetry_space_group_name_H-M     'P -1'
_symmetry_space_group_name_Hall     '-P 1'
loop_
    _symmetry_equiv_pos_as_xyz
    'x, y, z'
    '-x, -y, -z'
_cell_length_a     7.7380(10)
_cell_length_b     9.3200(10)
_cell_length_c     13.949(2)
_cell_angle_alpha     94.460(10)
_cell_angle_beta     95.040(10)
_cell_angle_gamma     104.71(2)
_cell_volume     964.0(2)
_cell_formula_units_Z     2
_cell_measurement_reflns_used     6123
_cell_measurement_theta_min     2.962
_cell_measurement_theta_max     25.343
_cell_measurement_temperature     293(2)
_exptl_crystal_description     prism
_exptl_crystal_colour     yellow
_exptl_crystal_size_max     0.48
_exptl_crystal_size_mid     0.44
_exptl_crystal_size_min     0.24
_exptl_crystal_density_diffrn     1.531
_exptl_crystal_density_method     'not measured'
_exptl_crystal_F_000     456
_exptl_absorpt_coefficient_mu     2.171
_exptl_absorpt_correction_type     multi-scan
_exptl_absorpt_process_details
;
(CrysAlis RED; Oxford Diffraction, 2009)
;
_exptl_absorpt_correction_T_min     0.367
_exptl_absorpt_correction_T_max     0.422
_exptl_special_details     ?
_diffrn_ambient_temperature     293(2)
_diffrn_radiation_type     MoK\a
_diffrn_radiation_wavelength     0.71073
_diffrn_measurement_device_type     'Oxford Diffraction Xcalibur'
_diffrn_measurement_method     '\w scans'
_diffrn_detector     'Sapphire CCD'
_diffrn_reflns_number     6123
_diffrn_reflns_av_R_equivalents     0.0191
_diffrn_reflns_av_unetI/netI     0.0289
_diffrn_reflns_theta_min     2.962
_diffrn_reflns_theta_max     25.343
_diffrn_reflns_theta_full     25.242
_diffrn_measured_fraction_theta_max     0.998
_diffrn_measured_fraction_theta_full     0.998
_diffrn_reflns_limit_h_min     -9
_diffrn_reflns_limit_h_max     8
_diffrn_reflns_limit_k_min     -6
_diffrn_reflns_limit_k_max     11
_diffrn_reflns_limit_l_min     -16
_diffrn_reflns_limit_l_max     16
_diffrn_radiation_probe     x-ray
_reflns_number_total     3536
_reflns_number_gt     2520
_reflns_threshold_expression     'I > 2\s(I)'
_refine_ls_structure_factor_coef     Fsqd
_refine_ls_matrix_type     full
_refine_ls_R_factor_all     0.0549
_refine_ls_R_factor_gt     0.0366
_refine_ls_wR_factor_gt     0.0984
_refine_ls_wR_factor_ref     0.1036
_refine_ls_goodness_of_fit_ref     1.041
_refine_ls_restrained_S_all     1.041
_refine_ls_number_reflns     3528
_refine_ls_number_parameters     262
_refine_ls_number_restraints     6
_refine_ls_number_constraints     0
_refine_ls_hydrogen_treatment     mixed
_refine_ls_weighting_scheme     calc
_refine_ls_weighting_details
                      'w=1/[\s^2^(Fo^2^)+(0.0623P)^2^] where P=(Fo^2^+2Fc^2^)/3'
_atom_sites_solution_hydrogens     mixed
_atom_sites_solution_primary     direct
_atom_sites_solution_secondary     direct
_refine_ls_shift/su_max     0
_refine_ls_shift/su_mean     0
_refine_diff_density_max     0.501
_refine_diff_density_min     -0.513
_refine_ls_extinction_method     none
loop_
    _atom_type_symbol
    _atom_type_description
    _atom_type_scat_dispersion_real
    _atom_type_scat_dispersion_imag
    _atom_type_scat_source
    C C 0.0033 0.0016 'International Tables Vol C Tables 4.2.6.8 and 6.1.1.4'
    H H 0 0 'International Tables Vol C Tables 4.2.6.8 and 6.1.1.4'
    Br Br -0.2901 2.4595 'International Tables Vol C Tables 4.2.6.8 and 6.1.1.4'
    N N 0.0061 0.0033 'International Tables Vol C Tables 4.2.6.8 and 6.1.1.4'
    O O 0.0106 0.006 'International Tables Vol C Tables 4.2.6.8 and 6.1.1.4'
_computing_data_collection
;
CrysAlis CCD (Oxford Diffraction, 2009)
;
_computing_cell_refinement
;
CrysAlis RED (Oxford Diffraction, 2009)
;
_computing_data_reduction
;
CrysAlis RED (Oxford Diffraction, 2009)
;
_computing_structure_solution
;
SHELXT (Sheldrick, 2015a)
;
_computing_structure_refinement
;
SHELXL2014 (Sheldrick, 2015b)
;
_computing_molecular_graphics
;
Mercury (Macrae <i>et al.</i>,  2020)
;
_computing_publication_material
;
SHELXL2014 (Sheldrick, 2015b), PLATON (Spek, 2020) and publCIF
(Westrip, 2010)
;
loop_
    _atom_site_type_symbol
    _atom_site_label
    _atom_site_fract_x
    _atom_site_fract_y
    _atom_site_fract_z
    _atom_site_U_iso_or_equiv
    _atom_site_adp_type
    _atom_site_calc_flag
    _atom_site_occupancy
    _atom_site_disorder_assembly
    _atom_site_disorder_group
    O O1 0.9273(3) 0.7891(3) 0.53814(19) 0.0873(8) Uani d 1 . .
    O O2 0.6916(3) 0.6357(3) 0.57409(17) 0.0767(6) Uani d 1 . .
    N N1 0.3360(2) 1.0060(2) 0.29246(14) 0.0392(5) Uani d 1 . .
    N N2 0.1306(3) 1.1025(2) 0.13987(16) 0.0433(5) Uani d 1 . .
    N N3 0.7641(3) 0.7395(3) 0.53118(17) 0.0537(6) Uani d 1 . .
    C C1 0.4412(3) 0.9374(2) 0.34950(16) 0.0353(5) Uani d 1 . .
    C C2 0.6297(3) 0.9791(3) 0.35426(19) 0.0462(6) Uani d 1 . .
    H H2 0.685335 1.050743 0.316027 0.055 Uiso calc 1 . .
    C C3 0.7335(3) 0.9160(3) 0.4144(2) 0.0479(6) Uani d 1 . .
    H H3 0.858174 0.947226 0.418128 0.057 Uiso calc 1 . .
    C C4 0.6524(3) 0.8067(3) 0.46921(17) 0.0401(6) Uani d 1 . .
    C C5 0.4678(3) 0.7621(3) 0.46618(18) 0.0460(6) Uani d 1 . .
    H H5 0.414057 0.688671 0.503722 0.055 Uiso calc 1 . .
    C C6 0.3636(3) 0.8264(3) 0.40761(18) 0.0430(6) Uani d 1 . .
    H H6 0.239197 0.796118 0.406198 0.052 Uiso calc 1 . .
    C C7 0.4258(3) 1.1047(3) 0.2239(2) 0.0479(6) Uani d 1 . .
    H H7A 0.454966 1.044787 0.17075 0.058 Uiso calc 1 . .
    H H7B 0.537417 1.169773 0.256358 0.058 Uiso calc 1 . .
    C C8 0.3088(3) 1.1978(3) 0.1846(2) 0.0493(7) Uani d 1 . .
    H H8A 0.29158 1.266385 0.236558 0.059 Uiso calc 1 . .
    H H8B 0.368224 1.256083 0.136469 0.059 Uiso calc 1 . .
    C C9 0.0406(3) 1.0114(3) 0.2121(2) 0.0495(6) Uani d 1 . .
    H H9A -0.074749 0.948618 0.182599 0.059 Uiso calc 1 . .
    H H9B 0.01919 1.076165 0.265103 0.059 Uiso calc 1 . .
    C C10 0.1561(3) 0.9148(3) 0.2506(2) 0.0462(6) Uani d 1 . .
    H H10A 0.097528 0.858526 0.29974 0.055 Uiso calc 1 . .
    H H10B 0.168666 0.844357 0.1984 0.055 Uiso calc 1 . .
    Br Br1 0.91659(5) 0.45794(4) 0.33416(3) 0.08360(18) Uani d 1 . .
    O O3 0.4483(2) 0.78822(19) 0.01696(15) 0.0543(5) Uani d 1 . .
    O O4 0.2197(2) 0.63974(18) 0.07787(14) 0.0505(5) Uani d 1 . .
    C C11 0.5153(3) 0.6356(2) 0.13620(18) 0.0350(5) Uani d 1 . .
    C C12 0.6851(3) 0.6376(3) 0.10986(19) 0.0431(6) Uani d 1 . .
    H H12 0.71881 0.674975 0.052451 0.052 Uiso calc 1 . .
    C C13 0.8046(3) 0.5846(3) 0.1680(2) 0.0499(7) Uani d 1 . .
    H H13 0.916747 0.583844 0.149142 0.06 Uiso calc 1 . .
    C C14 0.7551(3) 0.5332(3) 0.2538(2) 0.0466(6) Uani d 1 . .
    C C15 0.5891(3) 0.5325(3) 0.28271(19) 0.0459(6) Uani d 1 . .
    H H15 0.55828 0.499101 0.341588 0.055 Uiso calc 1 . .
    C C16 0.4690(3) 0.5821(2) 0.22315(19) 0.0424(6) Uani d 1 . .
    H H16 0.35572 0.579557 0.241532 0.051 Uiso calc 1 . .
    C C17 0.3848(3) 0.6919(2) 0.07250(19) 0.0391(6) Uani d 1 . .
    O O5 0.7579(2) 0.01738(19) 0.02770(14) 0.0468(4) Uani d 1 . .
    O O6 0.0305(3) 0.3352(2) 0.06917(16) 0.0581(5) Uani d 1 . .
    H H21 0.143(4) 1.051(3) 0.0892(17) 0.07 Uiso d 1 . .
    H H22 0.075(4) 1.160(3) 0.118(2) 0.07 Uiso d 1 . .
    H H1W 0.674(3) -0.053(3) 0.031(2) 0.07 Uiso d 1 . .
    H H2W 0.720(4) 0.088(3) 0.018(2) 0.07 Uiso d 1 . .
    H H4W 0.095(4) 0.421(2) 0.080(2) 0.07 Uiso d 1 . .
    H H3W -0.041(4) 0.331(3) 0.0257(18) 0.07 Uiso d 1 . .
loop_
    _atom_site_aniso_label
    _atom_site_aniso_U_11
    _atom_site_aniso_U_22
    _atom_site_aniso_U_33
    _atom_site_aniso_U_12
    _atom_site_aniso_U_13
    _atom_site_aniso_U_23
    O1 0.0490(13) 0.0892(16) 0.122(2) 0.0142(11) -0.0189(13) 0.0497(15)
    O2 0.0701(14) 0.0858(15) 0.0809(16) 0.0235(12) -0.0004(12) 0.0500(13)
    N1 0.0347(10) 0.0406(11) 0.0417(11) 0.0091(8) -0.0042(9) 0.0124(9)
    N2 0.0459(12) 0.0431(12) 0.0435(13) 0.0189(10) -0.0065(10) 0.0088(10)
    N3 0.0542(15) 0.0524(13) 0.0551(14) 0.0173(11) -0.0090(12) 0.0161(11)
    C1 0.0396(13) 0.0344(12) 0.0327(13) 0.0132(10) -0.0010(10) 0.0026(10)
    C2 0.0378(14) 0.0518(15) 0.0515(16) 0.0111(11) 0.0047(12) 0.0229(12)
    C3 0.0361(13) 0.0503(15) 0.0583(17) 0.0125(11) -0.0001(12) 0.0145(13)
    C4 0.0441(14) 0.0411(13) 0.0363(13) 0.0156(11) -0.0037(11) 0.0060(11)
    C5 0.0489(15) 0.0463(14) 0.0429(15) 0.0100(11) 0.0016(12) 0.0177(11)
    C6 0.0339(12) 0.0498(14) 0.0455(15) 0.0093(11) 0.0025(11) 0.0145(12)
    C7 0.0416(14) 0.0450(14) 0.0524(16) 0.0036(11) -0.0082(12) 0.0166(12)
    C8 0.0558(16) 0.0385(13) 0.0499(16) 0.0096(12) -0.0116(13) 0.0117(11)
    C9 0.0392(14) 0.0603(16) 0.0517(16) 0.0187(12) -0.0040(12) 0.0138(13)
    C10 0.0354(13) 0.0487(14) 0.0530(16) 0.0077(11) -0.0030(12) 0.0159(12)
    Br1 0.0734(3) 0.0942(3) 0.0856(3) 0.0319(2) -0.02375(19) 0.0272(2)
    O3 0.0418(10) 0.0434(10) 0.0808(13) 0.0119(8) 0.0005(9) 0.0298(9)
    O4 0.0291(9) 0.0497(10) 0.0727(13) 0.0090(7) 0.0003(8) 0.0169(9)
    C11 0.0330(12) 0.0242(11) 0.0468(14) 0.0078(9) -0.0007(11) 0.0021(10)
    C12 0.0403(14) 0.0432(13) 0.0504(16) 0.0160(11) 0.0087(12) 0.0125(11)
    C13 0.0345(13) 0.0548(15) 0.0659(19) 0.0194(11) 0.0057(13) 0.0145(14)
    C14 0.0443(15) 0.0381(13) 0.0548(17) 0.0096(11) -0.0109(13) 0.0102(12)
    C15 0.0500(16) 0.0433(14) 0.0403(15) 0.0053(11) -0.0007(12) 0.0082(11)
    C16 0.0376(13) 0.0378(13) 0.0499(16) 0.0068(10) 0.0051(12) 0.0034(11)
    C17 0.0375(13) 0.0266(11) 0.0533(16) 0.0108(10) -0.0010(11) 0.0032(11)
    O5 0.0370(10) 0.0413(10) 0.0619(12) 0.0103(7) -0.0023(9) 0.0133(9)
    O6 0.0491(12) 0.0429(10) 0.0816(15) 0.0141(8) -0.0142(10) 0.0195(10)
_geom_special_details
;
 All esds (except the esd in the dihedral angle between two l.s. planes)
 are estimated using the full covariance matrix.  The cell esds are taken
 into account individually in the estimation of esds in distances, angles
 and torsion angles; correlations between esds in cell parameters are only
 used when they are defined by crystal symmetry.  An approximate (isotropic)
 treatment of cell esds is used for estimating esds involving l.s. planes.
;
loop_
    _geom_bond_atom_site_label_1
    _geom_bond_atom_site_label_2
    _geom_bond_site_symmetry_2
    _geom_bond_distance
    _geom_bond_publ_flag
    O1 N3 . 1.222(3) ?
    O2 N3 . 1.217(3) ?
    N1 C1 . 1.391(3) ?
    N1 C7 . 1.474(3) ?
    N1 C10 . 1.477(3) ?
    N2 C9 . 1.476(4) ?
    N2 C8 . 1.490(3) ?
    N2 H21 . 0.850(17) ?
    N2 H22 . 0.833(18) ?
    N3 C4 . 1.454(3) ?
    C1 C2 . 1.405(3) ?
    C1 C6 . 1.410(3) ?
    C2 C3 . 1.376(3) ?
    C2 H2 . 0.93 ?
    C3 C4 . 1.377(4) ?
    C3 H3 . 0.93 ?
    C4 C5 . 1.378(4) ?
    C5 C6 . 1.372(3) ?
    C5 H5 . 0.93 ?
    C6 H6 . 0.93 ?
    C7 C8 . 1.502(3) ?
    C7 H7A . 0.97 ?
    C7 H7B . 0.97 ?
    C8 H8A . 0.97 ?
    C8 H8B . 0.97 ?
    C9 C10 . 1.516(3) ?
    C9 H9A . 0.97 ?
    C9 H9B . 0.97 ?
    C10 H10A . 0.97 ?
    C10 H10B . 0.97 ?
    Br1 C14 . 1.906(2) ?
    O3 C17 . 1.264(3) ?
    O4 C17 . 1.257(3) ?
    C11 C16 . 1.388(3) ?
    C11 C12 . 1.391(3) ?
    C11 C17 . 1.506(3) ?
    C12 C13 . 1.385(3) ?
    C12 H12 . 0.93 ?
    C13 C14 . 1.374(4) ?
    C13 H13 . 0.93 ?
    C14 C15 . 1.378(4) ?
    C15 C16 . 1.382(3) ?
    C15 H15 . 0.93 ?
    C16 H16 . 0.93 ?
    O5 H1W . 0.802(17) ?
    O5 H2W . 0.802(17) ?
    O6 H4W . 0.823(17) ?
    O6 H3W . 0.778(18) ?
loop_
    _geom_angle_atom_site_label_1
    _geom_angle_atom_site_label_2
    _geom_angle_atom_site_label_3
    _geom_angle_site_symmetry_1
    _geom_angle_site_symmetry_3
    _geom_angle
    _geom_angle_publ_flag
    C1 N1 C7 . . 117.46(19) ?
    C1 N1 C10 . . 117.30(18) ?
    C7 N1 C10 . . 112.08(19) ?
    C9 N2 C8 . . 109.8(2) ?
    C9 N2 H21 . . 113(2) ?
    C8 N2 H21 . . 110(2) ?
    C9 N2 H22 . . 115(2) ?
    C8 N2 H22 . . 106(2) ?
    H21 N2 H22 . . 102(3) ?
    O2 N3 O1 . . 122.4(2) ?
    O2 N3 C4 . . 118.8(2) ?
    O1 N3 C4 . . 118.8(2) ?
    N1 C1 C2 . . 121.5(2) ?
    N1 C1 C6 . . 121.4(2) ?
    C2 C1 C6 . . 117.1(2) ?
    C3 C2 C1 . . 121.2(2) ?
    C3 C2 H2 . . 119.4 ?
    C1 C2 H2 . . 119.4 ?
    C2 C3 C4 . . 119.9(2) ?
    C2 C3 H3 . . 120 ?
    C4 C3 H3 . . 120 ?
    C3 C4 C5 . . 120.6(2) ?
    C3 C4 N3 . . 119.2(2) ?
    C5 C4 N3 . . 120.2(2) ?
    C6 C5 C4 . . 119.8(2) ?
    C6 C5 H5 . . 120.1 ?
    C4 C5 H5 . . 120.1 ?
    C5 C6 C1 . . 121.4(2) ?
    C5 C6 H6 . . 119.3 ?
    C1 C6 H6 . . 119.3 ?
    N1 C7 C8 . . 111.5(2) ?
    N1 C7 H7A . . 109.3 ?
    C8 C7 H7A . . 109.3 ?
    N1 C7 H7B . . 109.3 ?
    C8 C7 H7B . . 109.3 ?
    H7A C7 H7B . . 108 ?
    N2 C8 C7 . . 111.17(19) ?
    N2 C8 H8A . . 109.4 ?
    C7 C8 H8A . . 109.4 ?
    N2 C8 H8B . . 109.4 ?
    C7 C8 H8B . . 109.4 ?
    H8A C8 H8B . . 108 ?
    N2 C9 C10 . . 110.3(2) ?
    N2 C9 H9A . . 109.6 ?
    C10 C9 H9A . . 109.6 ?
    N2 C9 H9B . . 109.6 ?
    C10 C9 H9B . . 109.6 ?
    H9A C9 H9B . . 108.1 ?
    N1 C10 C9 . . 111.3(2) ?
    N1 C10 H10A . . 109.4 ?
    C9 C10 H10A . . 109.4 ?
    N1 C10 H10B . . 109.4 ?
    C9 C10 H10B . . 109.4 ?
    H10A C10 H10B . . 108 ?
    C16 C11 C12 . . 118.6(2) ?
    C16 C11 C17 . . 120.5(2) ?
    C12 C11 C17 . . 120.9(2) ?
    C13 C12 C11 . . 120.9(2) ?
    C13 C12 H12 . . 119.5 ?
    C11 C12 H12 . . 119.5 ?
    C14 C13 C12 . . 119.0(2) ?
    C14 C13 H13 . . 120.5 ?
    C12 C13 H13 . . 120.5 ?
    C13 C14 C15 . . 121.4(2) ?
    C13 C14 Br1 . . 119.7(2) ?
    C15 C14 Br1 . . 118.9(2) ?
    C14 C15 C16 . . 119.2(2) ?
    C14 C15 H15 . . 120.4 ?
    C16 C15 H15 . . 120.4 ?
    C15 C16 C11 . . 120.9(2) ?
    C15 C16 H16 . . 119.6 ?
    C11 C16 H16 . . 119.6 ?
    O4 C17 O3 . . 124.3(2) ?
    O4 C17 C11 . . 117.8(2) ?
    O3 C17 C11 . . 117.9(2) ?
    H1W O5 H2W . . 108(3) ?
    H4W O6 H3W . . 109(3) ?
loop_
    _geom_torsion_atom_site_label_1
    _geom_torsion_atom_site_label_2
    _geom_torsion_atom_site_label_3
    _geom_torsion_atom_site_label_4
    _geom_torsion_site_symmetry_1
    _geom_torsion_site_symmetry_2
    _geom_torsion_site_symmetry_3
    _geom_torsion_site_symmetry_4
    _geom_torsion
    _geom_torsion_publ_flag
    C7 N1 C1 C2 . . . . 10.7(3) ?
    C10 N1 C1 C2 . . . . 148.9(2) ?
    C7 N1 C1 C6 . . . . -171.5(2) ?
    C10 N1 C1 C6 . . . . -33.3(3) ?
    N1 C1 C2 C3 . . . . 176.8(2) ?
    C6 C1 C2 C3 . . . . -1.1(4) ?
    C1 C2 C3 C4 . . . . 2.0(4) ?
    C2 C3 C4 C5 . . . . -1.6(4) ?
    C2 C3 C4 N3 . . . . 179.0(2) ?
    O2 N3 C4 C3 . . . . -174.9(3) ?
    O1 N3 C4 C3 . . . . 5.0(4) ?
    O2 N3 C4 C5 . . . . 5.7(4) ?
    O1 N3 C4 C5 . . . . -174.4(3) ?
    C3 C4 C5 C6 . . . . 0.5(4) ?
    N3 C4 C5 C6 . . . . 179.9(2) ?
    C4 C5 C6 C1 . . . . 0.3(4) ?
    N1 C1 C6 C5 . . . . -177.9(2) ?
    C2 C1 C6 C5 . . . . 0.0(4) ?
    C1 N1 C7 C8 . . . . -166.7(2) ?
    C10 N1 C7 C8 . . . . 53.0(3) ?
    C9 N2 C8 C7 . . . . 58.1(3) ?
    N1 C7 C8 N2 . . . . -55.1(3) ?
    C8 N2 C9 C10 . . . . -58.5(3) ?
    C1 N1 C10 C9 . . . . 165.8(2) ?
    C7 N1 C10 C9 . . . . -53.9(3) ?
    N2 C9 C10 N1 . . . . 56.8(3) ?
    C16 C11 C12 C13 . . . . 1.3(3) ?
    C17 C11 C12 C13 . . . . -179.4(2) ?
    C11 C12 C13 C14 . . . . -1.7(4) ?
    C12 C13 C14 C15 . . . . 0.4(4) ?
    C12 C13 C14 Br1 . . . . 179.36(19) ?
    C13 C14 C15 C16 . . . . 1.2(4) ?
    Br1 C14 C15 C16 . . . . -177.75(18) ?
    C14 C15 C16 C11 . . . . -1.6(3) ?
    C12 C11 C16 C15 . . . . 0.4(3) ?
    C17 C11 C16 C15 . . . . -178.9(2) ?
    C16 C11 C17 O4 . . . . -26.9(3) ?
    C12 C11 C17 O4 . . . . 153.8(2) ?
    C16 C11 C17 O3 . . . . 153.3(2) ?
    C12 C11 C17 O3 . . . . -26.0(3) ?
loop_
    _geom_hbond_atom_site_label_D
    _geom_hbond_atom_site_label_H
    _geom_hbond_atom_site_label_A
    _geom_hbond_site_symmetry_A
    _geom_hbond_distance_DH
    _geom_hbond_distance_HA
    _geom_hbond_distance_DA
    _geom_hbond_angle_DHA
    _geom_hbond_publ_flag
    N2 H21 O5 2_665 0.850(17) 1.99(2) 2.810(3) 162(3) yes
    N2 H22 O6 1_565 0.833(18) 1.91(2) 2.707(3) 160(3) yes
    C3 H3 O1 2_776 0.93 2.59 3.260(4) 129.8 yes
    C13 H13 O4 1_655 0.93 2.57 3.483(3) 165.8 yes
    C15 H15 O2 2_666 0.93 2.47 3.269(4) 144.2 yes
    O5 H1W O3 1_545 0.802(17) 1.968(19) 2.759(2) 169(3) yes
    O5 H2W O3 2_665 0.802(17) 2.00(2) 2.772(2) 161(3) yes
    O6 H4W O4 . 0.823(17) 2.025(19) 2.832(3) 166(3) yes
    O6 H3W O4 2_565 0.778(18) 1.992(19) 2.760(3) 169(3) yes
_shelx_hkl_file
;
   0   0  -3 19983.1 98.8047   3
   0   0   3 20048.9 95.9689   2
   0   0  -4 231.194 26.6049   3
   0   0  -5 8926.31 87.3336   3
   0   0   5 8554.72 97.2198   1
   0   0  -6 8248.89 94.8492   3
   0   0   6 7780.89 101.793   1
   0   0   7 4252.77 93.9757   1
   0   0  -7 4251.27 83.4767   3
   0   0   8 3711.28 97.0430   1
   0   0  -8 3939.09 88.7582   3
   0   0   9 12283.5 163.143   1
   0   0  -9 12914.5 147.244   3
   0   0 -10 5696.40 117.357   3
   0   0  10 5184.72 135.591   1
   0   0 -11 403.653 80.9980   3
   0   0  11 554.209 114.738   1
   0   0  12 1893.71 138.944   1
   0   0 -12 1783.88 103.775   3
   0   0 -13 91.9546 97.3786   3
   0   0  13 170.936 131.180   1
   0   0  14 62.3381 166.335   1
   0   0  15 1566.83 155.929   1
   0   0  16 1473.88 198.305   1
   0   0  17 194.953 200.594   1
   0  -1  17-84.9182 206.510   1
   0  -1  16-90.3942 154.543   1
   0   1 -15 1639.63 138.883   3
   0  -1  15 1339.91 179.118   1
   0   1 -14 254.815 103.761   3
   0  -1  14 177.395 138.939   1
   0   1 -13 83.5309 103.013   3
   0  -1  13 72.0255 154.786   1
   0   1 -12 4966.58 134.065   3
   0  -1  12 4788.93 162.048   1
   0   1 -11 75.3822 87.6431   3
   0  -1  11 72.0453 113.591   1
   0  -1  10 4252.77 136.294   1
   0   1 -10 4280.43 106.860   3
   0   1  -9 6015.61 113.393   3
   0  -1   9 6121.50 127.271   1
   0   1  -8 1723.21 71.2015   3
   0  -1   8 1739.59 82.2218   1
   0   1  -7 27713.0 182.221   3
   0  -1   7 26935.7 191.564   1
   0  -1   6 5616.08 85.6632   1
   0   1  -6 5675.81 83.7707   3
   0   1  -5 29444.3 156.536   3
   0  -1   5 28980.5 161.951   1
   0  -1   4 13716.7 100.000   1
   0   1  -4 13783.0 97.5260   3
   0   1  -3 36462.2 136.242   3
   0  -1   3 37332.5 136.923   1
   0   1  -2 1179.49 27.6774   3
   0  -1   2 1271.11 25.8216   1
   0   1  -2 1132.09 21.8385   0
   0   1   2 33275.7 104.348   5
   0   1   2 33641.4 108.436   2
   0  -1  -3 2410.35 39.4943   3
   0   1   3 2034.21 40.6689   2
   0  -1  -4 38730.1 150.520   3
   0   1   4 38388.7 155.168   2
   0  -1  -5 61789.7 213.839   3
   0   1   5 61664.6 220.515   2
   0   1   6 962.439 58.2003   2
   0  -1  -6 1006.77 49.2986   3
   0   1   7-16.5581 58.1646   2
   0   1   7 48.0946 63.9677   1
   0  -1  -7 82.7302 47.1415   3
   0   1   8 9285.27 140.381   2
   0  -1  -8 10333.0 123.010   3
   0   1   8 9503.54 135.716   1
   0   1   9 2070.36 94.4053   1
   0  -1  -9 2322.50 80.1344   3
   0  -1 -10 375.872 66.9804   3
   0   1  10 523.359 97.5067   1
   0  -1 -11 931.769 87.6029   3
   0   1  11 836.943 112.856   1
   0  -1 -12 4177.29 119.212   3
   0   1  12 3989.01 148.109   1
   0   1  13 227.066 136.401   1
   0   1  14 370.256 163.084   1
   0   1  15 7.66281 166.234   1
   0   1  16 21.9075 149.115   1
   0   1  17-112.563 201.955   1
   0   2 -17 278.337 155.750   3
   0  -2  17 18.3663 148.326   1
   0  -2  16 56.6962 186.426   1
   0   2 -16 325.269 114.998   3
   0  -2  15 253.547 165.595   1
   0   2 -15 394.808 134.547   3
   0   2 -14 3858.69 148.975   3
   0  -2  14 3432.00 168.345   1
   0   2 -13 11119.4 185.070   3
   0  -2  13 10997.0 222.206   1
   0   2 -12 630.298 100.816   3
   0  -2  12 585.282 145.147   1
   0   2 -11 3.57996 86.7242   3
   0  -2  11 57.4362 120.445   1
   0  -2  10 7800.60 162.077   1
   0   2 -10 7645.89 140.645   3
   0   2  -9 10465.7 145.369   3
   0  -2   9 10426.0 165.024   1
   0  -2   8 342.628 76.2114   1
   0   2  -8 351.521 70.0461   3
   0  -2   7 15320.8 156.861   1
   0   2  -7 15521.8 149.356   3
   0  -2   6 7734.63 106.759   1
   0   2  -6 7522.26 100.490   3
   0  -2   5 869.518 51.0361   1
   0   2  -5 820.633 33.2666   0
   0   2  -5 1015.52 52.7680   3
   0   2  -5 886.951 29.0201   6
   0   2  -4 31059.2 124.532   0
   0   2  -4 30975.3 110.738   6
   0   2  -4 31233.2 155.547   3
   0   2  -3 87888.7 181.852   6
   0   2  -3 88009.8 232.051   3
   0   2  -3 85652.5 208.071   0
   0   2  -3 88912.1 254.816   5
   0  -2   2 968.007 26.1434   1
   0   2  -2 987.040 35.3962   5
   0   2  -2 889.864 31.1062   0
   0   2  -1 690.859 27.6969   5
   0   2   0 66265.9 175.719   5
   0   2   0 65627.5 123.805   4
   0   2   0 66202.1 154.470   2
   0   2   1 8596.02 50.5937   4
   0   2   1 8716.71 67.0644   5
   0   2   1 8722.57 65.5237   2
   0   2   2 686794. 2316.52   2
   0   2   2 690266. 2341.88   5
   0   2   3 187750. 339.348   2
   0   2   3 187715. 325.228   5
   0   2   4 673.416 37.0903   5
   0   2   4 667.802 47.7333   2
   0  -2  -4 710.672 33.9458   3
   0   2   5 725.641 51.8183   2
   0  -2  -5 701.641 42.7882   3
   0  -2  -6 22196.6 142.878   3
   0   2   6 22745.5 156.983   2
   0   2   7 1244.51 77.0877   2
   0  -2  -7 1194.85 57.7962   3
   0  -2  -8 576.532 55.8227   3
   0   2   8 598.801 79.2923   2
   0   2   8 793.081 75.2469   1
   0   2   9 2187.68 105.323   2
   0   2   9 2169.18 96.5779   1
   0  -2  -9 2352.88 79.1616   3
   0   2  10 226.193 82.2223   1
   0  -2 -10 242.881 66.2489   3
   0   2  10 131.264 100.465   2
   0   2  11 4436.40 144.483   1
   0   2  11 4325.56 143.812   2
   0   2  12 1880.30 139.895   1
   0   2  13 135.114 139.585   1
   0   2  14 26.7645 135.491   1
   0   2  15 60.3735 161.526   1
   0   2  16 207.016 182.721   1
   0  -3  17-64.0207 160.495   1
   0  -3  16 1129.86 174.463   1
   0  -3  15 388.883 172.724   1
   0   3 -15 1016.73 141.288   3
   0  -3  14 1390.54 170.428   1
   0   3 -14 1977.81 140.792   3
   0  -3  13 464.134 145.721   1
   0   3 -13 668.865 110.601   3
   0  -3  12 3169.30 157.413   1
   0   3 -12 3531.47 130.030   3
   0  -3  11 3.07760 111.165   1
   0   3 -11 85.6418 101.152   3
   0  -3  10 12554.0 183.554   1
   0   3 -10 13263.8 176.895   3
   0   3  -9 4476.52 116.052   3
   0  -3   9 4560.44 124.375   1
   0   3  -8 3360.15 59.3702   6
   0   3  -8 2695.59 97.1262   3
   0  -3   8 3317.57 109.155   1
   0   3  -7 7724.13 76.5887   6
   0  -3   7 7946.70 118.937   1
   0   3  -7 7942.24 117.521   3
   0   3  -6 21504.3 166.943   3
   0  -3   6 20330.7 162.790   1
   0   3  -6 19478.1 125.234   0
   0   3  -6 19807.2 114.131   6
   0   3  -5 11116.1 126.851   5
   0   3  -5 10803.1 83.9709   6
   0   3  -5 11065.2 98.1793   0
   0  -3   5 11478.1 114.792   1
   0   3  -4 10041.1 109.676   5
   0   3  -4 10641.5 95.4219   0
   0  -3   4 10615.2 96.1887   1
   0   3  -3 83.4893 42.8071   5
   0   3  -3 107.270 34.4303   0
   0   3  -2 2372.55 56.9066   5
   0   3  -2 2124.48 54.4973   0
   0  -3   2 2240.70 34.1229   1
   0   3  -1 51444.5 197.724   5
   0   3  -1 51992.5 168.192   2
   0   3   0 138.376 20.9127   4
   0   3   0 138.552 35.6927   5
   0   3   0 140.761 33.4862   2
   0   3   1 75710.2 229.491   5
   0   3   1 75052.4 212.985   2
   0   3   1 74377.6 170.023   4
   0   3   2 47051.3 150.911   4
   0   3   2 47962.9 178.435   2
   0   3   2 47186.3 186.541   5
   0   3   3 6055.44 67.7990   4
   0   3   3 6365.01 76.4951   5
   0   3   3 6312.97 77.7933   2
   0   3   4 23281.3 148.581   2
   0   3   4 23151.2 142.553   5
   0  -3  -4 22490.5 127.866   3
   0   3   5 1817.38 71.3047   2
   0   3   5 1892.58 57.6264   5
   0  -3  -5 2082.28 57.1400   3
   0   3   6 14573.0 143.791   2
   0  -3  -6 14852.3 121.610   3
   0  -3  -7 10220.7 111.007   3
   0   3   7 10031.9 96.1040   0
   0   3   7 9571.11 125.049   2
   0   3   8 374.906 89.7848   2
   0   3   8 373.638 71.8616   1
   0   3   9 1427.70 102.821   2
   0   3   9 1337.49 91.3180   1
   0   3  10 834.108 109.558   2
   0   3  10 803.654 90.5844   1
   0   3  11 161.826 105.187   1
   0   3  11 16.7914 115.375   2
   0   3  12 18.7403 122.106   2
   0   3  12 153.096 125.982   1
   0   3  13-54.3275 154.747   2
   0   3  13 125.745 143.960   1
   0   3  14 1197.08 166.946   1
   0   3  15 378.476 150.888   1
   0   3  16 42.0727 158.379   1
   0  -4  17-207.924 198.540   1
   0   4 -16 660.730 158.958   5
   0  -4  16 923.424 192.750   1
   0   4 -15 324.948 156.406   5
   0  -4  15 622.472 170.896   1
   0  -4  14-37.1961 155.508   1
   0  -4  13 953.931 135.017   1
   0  -4  12 2821.08 143.843   1
   0  -4  11 16376.7 222.231   1
   0  -4  10 2262.26 123.558   1
   0   4 -10 1584.31 130.741   5
   0  -4   9 2552.49 111.501   1
   0   4  -9 2371.84 119.505   5
   0  -4   8 11980.2 155.464   1
   0   4  -8 11993.8 179.595   5
   0  -4   7 9373.50 130.255   1
   0   4  -7 9994.41 112.251   0
   0   4  -7 10175.5 154.497   5
   0  -4   6 31263.7 197.470   1
   0   4  -6 29974.2 178.347   0
   0  -4   5 20414.2 147.109   1
   0   4  -5 21411.2 183.850   5
   0   4  -5 20957.8 156.622   0
   0   4  -4 274.619 54.4291   5
   0  -4   4 438.178 37.1165   1
   0   4  -4 324.865 49.9462   0
   0   4  -3 19364.3 156.401   5
   0  -4   3 19047.0 107.173   1
   0   4  -3 18572.6 146.424   0
   0   4  -2 20276.8 128.278   2
   0   4  -2 20429.7 153.054   5
   0  -4   2 20064.6 88.0762   1
   0   4  -2 19981.2 152.611   0
   0   4  -1 46056.7 187.381   2
   0   4  -1 45917.6 215.976   5
   0   4   0 6650.88 77.9669   2
   0   4   0 6806.02 61.9949   4
   0   4   0 6260.43 91.1249   0
   0   4   0 6778.28 88.5159   5
   0   4   1 5018.80 76.3579   2
   0   4   1 5321.42 79.4918   5
   0   4   1 5174.75 57.8519   4
   0   4   2 19627.1 143.875   5
   0   4   2 19901.0 109.651   4
   0   4   2 20256.7 137.638   2
   0   4   3 32972.2 187.370   5
   0   4   3 31318.2 177.473   2
   0   4   4 47747.4 230.052   2
   0   4   4 47473.1 222.384   5
   0   4   4 46758.9 197.643   4
   0   4   5 25305.8 185.303   2
   0  -4  -5 24672.3 152.914   3
   0   4   5 25497.5 171.831   5
   0   4   5 25112.3 159.209   4
   0   4   6 15073.1 141.038   5
   0   4   6 14856.2 154.557   2
   0   4   6 14493.1 131.991   0
   0   4   7 308.748 70.3124   1
   0   4   7 290.302 87.8813   2
   0   4   7 285.841 53.1492   0
   0   4   8 8045.10 136.609   1
   0   4   8 7754.30 141.945   2
   0   4   9 28.9888 92.8286   2
   0   4   9 71.1137 84.6378   1
   0   4  10 190.122 119.347   2
   0   4  10 320.007 101.723   1
   0   4  11 421.081 130.797   2
   0   4  11 471.973 115.189   1
   0   4  12 60.3931 139.439   2
   0   4  12 243.698 125.863   1
   0   4  13 83.2753 130.587   1
   0   4  13-60.1551 146.517   2
   0   4  14 746.598 137.338   1
   0   4  14 676.823 147.003   2
   0   4  15-61.4964 164.226   1
   0   4  16-17.9390 190.059   1
   0  -5  17 71.6387 180.590   1
   0   5 -17-49.0448 141.957   5
   0   5 -16 179.355 180.298   5
   0  -5  16 42.5322 158.651   1
   0   5 -15 471.563 144.023   5
   0  -5  15 559.441 130.316   1
   0   5 -14 893.759 164.909   5
   0  -5  14 897.973 151.117   1
   0   5 -13 1425.29 162.875   5
   0  -5  13 1056.77 135.927   1
   0  -5  12 3812.65 157.953   1
   0   5 -12 3161.27 156.427   5
   0  -5  11 946.509 120.752   1
   0   5 -11 1011.77 143.683   5
   0   5 -10 8183.32 187.416   5
   0  -5  10 7659.95 155.203   1
   0  -5   9-74.2387 85.3619   1
   0   5  -9-16.7035 115.854   5
   0   5  -8 10567.4 180.161   5
   0  -5   8 10130.4 142.822   1
   0  -5   7 14103.9 147.993   1
   0   5  -7 15017.2 146.420   0
   0   5  -7 15435.6 196.530   5
   0   5  -6 409.079 92.5738   5
   0   5  -6 326.345 68.6969   0
   0  -5   6 357.312 51.9806   1
   0  -5   5 1959.30 60.5062   1
   0   5  -5 2272.88 81.3900   0
   0   5  -5 2151.33 98.2428   5
   0   5  -4 27755.8 203.529   0
   0   5  -4 27751.7 213.809   5
   0  -5   4 25913.4 142.581   1
   0  -5   3 180.278 26.2379   1
   0   5  -3 133.333 50.7500   2
   0   5  -3 135.462 52.4610   0
   0   5  -3 133.094 65.0089   5
   0   5  -2 2187.53 76.2853   0
   0   5  -2 2367.98 70.3144   2
   0   5  -2 2570.77 79.8637   5
   0   5  -1 4511.59 79.9356   2
   0   5  -1 4570.95 91.9600   5
   0   5  -1 4180.06 99.4393   0
   0   5   0 5909.17 92.7497   2
   0   5   0 6114.23 69.3606   4
   0   5   0 5516.81 109.233   0
   0   5   0 6025.41 104.164   5
   0   5   1 1873.63 81.6842   0
   0   5   1 1984.84 72.1924   5
   0   5   1 2137.86 73.7831   2
   0   5   1 1898.37 48.9892   4
   0   5   2 5693.48 73.3860   4
   0   5   2 5121.45 98.5949   5
   0   5   2 5144.49 103.936   0
   0   5   2 5619.88 96.8725   2
   0   5   3 6791.40 114.728   0
   0   5   3 7853.64 112.932   2
   0   5   3 7151.74 84.6186   4
   0   5   3 7731.86 112.425   5
   0   5   4 869.474 55.4319   4
   0   5   4 971.963 75.4703   0
   0   5   4 863.946 64.7395   5
   0   5   4 917.645 75.2427   2
   0   5   5 13904.2 156.251   2
   0   5   5 13870.7 128.137   4
   0   5   5 13870.9 147.242   5
   0   5   6 3623.29 93.7757   5
   0   5   6 3445.97 112.593   2
   0   5   6 3459.84 86.0522   4
   0   5   7 522.233 75.4082   4
   0   5   7 519.391 95.9650   2
   0   5   7 492.064 71.6845   5
   0   5   8 586.673 81.6026   4
   0   5   8 715.101 109.003   2
   0   5   9 45.7969 92.5274   4
   0   5   9 148.118 101.561   2
   0   5  10-27.6325 124.362   2
   0   5  11 125.784 133.205   2
   0   5  12 91.9755 140.443   2
   0   5  13-63.0774 159.520   2
   0   5  14 2.65969 180.049   2
   0   6 -16 379.240 194.576   5
   0   6 -15 417.884 194.777   5
   0   6 -14 1919.25 200.812   5
   0   6 -13 2140.16 188.880   5
   0   6 -12 59.0358 129.378   5
   0   6 -11 1263.97 152.678   5
   0   6 -10 755.879 141.110   5
   0   6  -9 7204.97 178.444   5
   0   6  -8 3360.82 146.098   5
   0   6  -7 4018.20 143.219   5
   0   6  -6 1329.61 108.731   5
   0   6  -5 9621.20 161.515   5
   0   6  -4 11635.7 135.581   2
   0   6  -4 12655.1 174.357   5
   0   6  -3 254.983 83.4410   5
   0   6  -3 170.672 67.7817   2
   0   6  -2 7439.72 133.451   5
   0   6  -2 7020.35 107.571   2
   0   6  -1 524.693 63.1507   2
   0   6  -1 545.813 81.8048   5
   0   6   0 1015.15 78.2601   5
   0   6   0 919.189 70.8352   2
   0   6   1 16217.2 168.181   5
   0   6   1 16080.9 153.106   2
   0   6   1 15890.9 116.212   4
   0   6   2 213.901 72.8743   2
   0   6   2 147.541 70.7565   5
   0   6   3 9091.15 126.666   2
   0   6   3 10107.3 140.376   5
   0   6   4 1302.60 80.9329   5
   0   6   4 1189.62 88.6061   2
   0   6   5 10784.0 142.608   5
   0   6   5 11547.7 160.964   2
   0   6   6 1104.45 99.9893   2
   0   6   6 1199.48 88.1852   5
   0   6   7 618.251 100.163   2
   0   6   8 5311.15 149.353   2
   0   6   9 120.571 120.437   2
   0   6  10 2222.85 150.624   2
   0   6  11 8.26882 139.913   2
   0   6  12 292.055 153.346   2
   0   6  13 20.1364 168.815   2
   0   7 -14 92.2780 143.323   5
   0   7 -13 1300.69 192.723   5
   0   7 -12 35.3166 138.126   5
   0   7 -11 1751.51 168.916   5
   0   7 -10 1762.61 153.194   5
   0   7  -9 656.902 133.303   5
   0   7  -8 2490.93 147.229   5
   0   7  -7 1708.59 129.283   5
   0   7  -6 2962.49 111.607   2
   0   7  -6 3675.16 145.305   5
   0   7  -5 2407.00 123.861   5
   0   7  -5 2259.18 93.7004   2
   0   7  -4 5586.35 148.105   5
   0   7  -4 5055.85 108.727   2
   0   7  -3 1154.19 81.2071   2
   0   7  -3 1251.79 102.152   5
   0   7  -2 6609.19 120.829   2
   0   7  -2 6668.16 142.707   5
   0   7  -1 339.988 90.9884   5
   0   7  -1 361.861 83.4440   2
   0   7   0 2253.59 92.9650   2
   0   7   0 2366.01 107.542   5
   0   7   1 1568.93 92.9268   5
   0   7   1 1584.88 87.1545   2
   0   7   2 1327.92 89.0370   2
   0   7   2 1365.24 95.4501   5
   0   7   3 564.717 91.5286   5
   0   7   3 697.474 96.4340   2
   0   7   4 211.063 88.7187   5
   0   7   4 159.258 87.7834   2
   0   7   5 1323.63 115.093   2
   0   7   5 1248.48 100.251   5
   0   7   6 46.1233 112.135   2
   0   7   7 1521.75 113.397   2
   0   7   8 78.5762 125.345   2
   0   7   9 107.605 112.862   2
   0   7  10 18.8585 130.646   2
   0   7  11-39.6370 156.022   2
   0   7  12 116.162 170.367   2
   0   8 -13 337.528 179.614   5
   0   8 -12 588.563 192.827   5
   0   8 -11 1854.51 189.897   5
   0   8 -10 11.4947 165.163   5
   0   8  -9 474.187 139.031   5
   0   8  -8 4913.59 191.460   5
   0   8  -7 10.9643 141.333   5
   0   8  -6 1858.02 133.508   5
   0   8  -6 1769.34 100.333   2
   0   8  -5 3223.93 155.352   5
   0   8  -5 2855.83 106.392   2
   0   8  -4 53.5619 93.3242   2
   0   8  -4 39.2488 121.689   5
   0   8  -3 1794.07 97.5520   2
   0   8  -3 1903.41 118.850   5
   0   8  -2 1365.85 118.116   5
   0   8  -2 1179.45 99.5211   2
   0   8  -1 156.113 79.0140   2
   0   8  -1 86.9334 95.2258   5
   0   8   0 244.975 103.790   5
   0   8   0 346.189 100.561   2
   0   8   1 1501.96 105.328   5
   0   8   1 1494.52 96.7103   2
   0   8   2 94.2199 100.245   2
   0   8   2 16.1739 89.8662   5
   0   8   3 463.452 111.319   2
   0   8   3 452.941 102.435   5
   0   8   4 88.8310 96.9562   5
   0   8   4-2.04418 111.654   2
   0   8   5 2602.93 143.655   2
   0   8   6 177.169 122.214   2
   0   8   7 1259.55 130.549   2
   0   8   8 36.2751 128.686   2
   0   8   9 290.043 155.109   2
   0   8  10 85.8213 149.437   2
   0   8  11 321.225 174.775   2
   0   9 -11 372.478 177.018   5
   0   9 -10 474.097 148.645   5
   0   9  -9 226.335 174.153   5
   0   9  -8 108.584 131.760   5
   0   9  -7 433.223 131.716   5
   0   9  -6 2225.70 165.996   5
   0   9  -5 26.0161 136.202   5
   0   9  -4 506.224 106.480   2
   0   9  -4 580.871 141.494   5
   0   9  -3 1172.25 138.590   5
   0   9  -3 1115.80 107.961   2
   0   9  -2 1857.08 114.953   2
   0   9  -2 2006.04 140.088   5
   0   9  -1 976.389 112.770   2
   0   9  -1 913.605 115.156   5
   0   9   0 3384.98 137.773   5
   0   9   0 3308.28 134.007   2
   0   9   1 128.431 107.154   2
   0   9   1 44.8761 117.641   5
   0   9   2 320.103 103.221   5
   0   9   2 270.224 105.405   2
   0   9   3 148.540 96.5743   2
   0   9   3 237.270 117.545   5
   0   9   4 146.128 127.446   2
   0   9   5 592.119 131.883   2
   0   9   6 159.239 132.763   2
   0   9   7 273.822 118.798   2
   0   9   8 109.345 146.828   2
   0   9   9 199.446 167.944   2
   0  10  -9 516.051 193.020   5
   0  10  -8 526.429 180.565   5
   0  10  -7 157.239 159.188   5
   0  10  -6 171.550 172.229   5
   0  10  -5 2948.17 183.949   5
   0  10  -4 1293.54 170.334   5
   0  10  -3 292.206 152.811   5
   0  10  -2 110.448 146.721   5
   0  10  -1 1002.32 120.227   5
   0  10  -1 1064.15 134.909   2
   0  10   0 14.0260 130.468   5
   0  10   0 48.7066 106.657   2
   0  10   1-143.054 133.248   5
   0  10   1 24.1357 121.004   2
   0  10   2 50.2483 119.949   2
   0  10   2 61.6391 109.457   5
   0  10   3 285.636 136.368   2
   0  10   4 58.5452 115.167   2
   0  10   5 132.968 150.273   2
   0  10   6 65.3202 151.741   2
   0  10   7 187.565 144.146   2
   0  11  -5 670.523 193.705   5
   0  11  -4 611.533 138.948   5
   0  11  -3 23.5878 150.942   5
   0  11  -2 216.563 149.288   5
   0  11  -1-34.6175 132.899   5
   0  11   0 1313.45 174.536   5
   0  11   2 76.1673 147.651   2
   0  11   3 38.0688 146.240   2
   0  11   4 50.4604 137.652   2
  -1  11   3-32.5303 141.604   5
  -1  11   2 295.232 166.103   5
  -1  11   1 18.9631 140.767   5
  -1  11   0 183.640 159.408   5
  -1  11  -1 396.972 124.638   5
  -1  11  -2 964.124 155.429   5
  -1  11  -3 134.431 135.053   5
  -1  11  -4 492.098 173.615   5
  -1  11  -5 48.2967 161.471   5
  -1  11  -6 81.9636 190.063   5
  -1  10   8 353.558 161.380   2
  -1  10   7-1.68324 152.551   2
  -1  10   6 59.7263 142.968   2
  -1  10   5 500.357 133.700   2
  -1  10   4 125.613 98.9540   2
  -1  10   4 90.8692 117.628   5
  -1  10   3 863.952 131.856   2
  -1  10   3 1006.28 142.812   5
  -1  10   2 330.121 139.763   5
  -1  10   1 349.093 138.505   5
  -1  10   0 522.386 125.216   5
  -1  10  -1 1484.50 158.208   5
  -1  10  -2 9.48878 116.344   5
  -1  10  -3-8.37795 126.775   5
  -1  10  -4 1773.84 149.811   5
  -1  10  -5 1976.33 185.738   5
  -1  10  -6 443.078 143.036   5
  -1  10  -7 75.1533 136.023   5
  -1  10  -8 95.9942 150.641   5
  -1  10  -9-15.4430 195.581   5
  -1   9  10 194.847 123.473   2
  -1   9   9-15.8338 128.175   2
  -1   9   8 111.336 133.398   2
  -1   9   7 224.298 116.037   2
  -1   9   6 21.7765 109.524   2
  -1   9   5-38.0055 121.683   5
  -1   9   5-13.4477 123.865   2
  -1   9   4 663.430 107.688   5
  -1   9   4 634.833 100.602   2
  -1   9   3 204.445 128.855   5
  -1   9   3 319.011 111.401   2
  -1   9   2 52.3707 104.602   2
  -1   9   2 95.3494 104.054   5
  -1   9   1 1293.69 126.010   5
  -1   9   1 1266.75 109.686   2
  -1   9   0 683.344 102.836   2
  -1   9   0 430.057 125.244   5
  -1   9  -1 89.9354 119.053   5
  -1   9  -2 3354.33 152.431   5
  -1   9  -3 339.118 124.486   5
  -1   9  -4 12.1995 133.478   5
  -1   9  -5 5198.23 172.901   5
  -1   9  -6 707.140 160.792   5
  -1   9  -7-5.75711 146.128   5
  -1   9  -8 390.549 159.419   5
  -1   9  -9 1182.21 180.979   5
  -1   9 -10 69.5905 155.816   5
  -1   9 -11 867.105 159.259   5
  -1   9 -12 727.836 155.258   5
  -1   8  11 174.701 167.820   2
  -1   8  10 4.45812 157.001   2
  -1   8   9 23.9891 142.483   2
  -1   8   8 163.831 136.469   2
  -1   8   7 34.8862 113.022   5
  -1   8   7 96.2006 122.223   2
  -1   8   6 1322.90 122.624   5
  -1   8   6 1212.97 112.471   2
  -1   8   5-31.8016 106.691   5
  -1   8   5 68.6080 107.399   2
  -1   8   4 723.036 109.793   2
  -1   8   4 807.701 111.942   5
  -1   8   3 988.166 106.587   2
  -1   8   3 1063.99 116.094   5
  -1   8   2 947.801 94.6395   2
  -1   8   2 922.473 106.532   5
  -1   8   1 1495.92 94.8315   2
  -1   8   1 1571.13 114.906   5
  -1   8   0 669.401 115.115   5
  -1   8   0 549.748 77.7607   2
  -1   8  -1 1726.01 94.5924   2
  -1   8  -1 1734.57 125.210   5
  -1   8  -2 2092.79 131.912   5
  -1   8  -2 1946.39 93.9279   2
  -1   8  -3 354.388 117.577   5
  -1   8  -4 1836.20 136.290   5
  -1   8  -5 1144.21 136.378   5
  -1   8  -6 9225.65 204.515   5
  -1   8  -7 15009.5 247.724   5
  -1   8  -8 244.574 142.018   5
  -1   8  -9 316.433 154.659   5
  -1   8 -10 63.9350 133.133   5
  -1   8 -11 1158.98 149.533   5
  -1   8 -12 892.153 148.759   5
  -1   8 -13 34.3937 177.691   5
  -1   8 -14 499.421 177.490   5
  -1   7  13 211.481 140.436   2
  -1   7  12 297.341 158.783   2
  -1   7  11 1510.06 170.467   2
  -1   7  10 37.5716 146.876   2
  -1   7   9 47.6634 131.831   2
  -1   7   8 1151.89 111.979   5
  -1   7   8 1183.20 130.531   2
  -1   7   7 471.574 89.9223   5
  -1   7   7 454.258 101.494   2
  -1   7   6 642.089 96.7457   5
  -1   7   6 638.349 111.301   2
  -1   7   5 271.928 96.2636   2
  -1   7   5 245.569 94.1882   5
  -1   7   4 2478.97 109.060   2
  -1   7   4 2343.30 106.126   5
  -1   7   3 918.403 100.645   5
  -1   7   3 830.752 85.1449   2
  -1   7   3 866.617 74.4393   4
  -1   7   2 383.599 83.3959   5
  -1   7   2 348.679 64.2932   4
  -1   7   2 307.957 79.7682   2
  -1   7   1 5922.19 112.370   2
  -1   7   1 6203.69 99.1917   4
  -1   7   1 6250.71 136.916   5
  -1   7   0 229.081 88.7497   5
  -1   7   0 154.959 65.7642   2
  -1   7  -1 10156.9 128.021   2
  -1   7  -1 10745.4 167.352   5
  -1   7  -2 5678.24 142.903   5
  -1   7  -2 4736.65 98.4971   2
  -1   7  -3 426.642 71.7111   2
  -1   7  -3 483.011 105.722   5
  -1   7  -4 12915.2 192.092   5
  -1   7  -4 12042.0 136.715   2
  -1   7  -5 174.310 113.092   5
  -1   7  -6 8963.71 187.959   5
  -1   7  -7 7153.53 176.395   5
  -1   7  -8 726.092 118.906   5
  -1   7  -9 11.7106 127.469   5
  -1   7 -10 1352.20 142.293   5
  -1   7 -11 2002.45 169.074   5
  -1   7 -12 143.392 150.924   5
  -1   7 -13 317.390 150.755   5
  -1   7 -14 456.517 167.764   5
  -1   7 -15 270.344 192.998   5
  -1   6  14-79.1736 181.195   2
  -1   6  13 12.8515 171.534   2
  -1   6  12-35.4170 119.102   2
  -1   6  11 385.426 137.126   2
  -1   6  10 56.9683 99.9942   4
  -1   6  10 75.0277 131.321   2
  -1   6   9 1580.08 111.997   4
  -1   6   9 1807.74 133.214   2
  -1   6   8 40.5356 90.7115   2
  -1   6   8 79.1134 80.4560   4
  -1   6   8 104.488 81.3344   5
  -1   6   7 1909.92 94.3991   4
  -1   6   7 2224.27 110.201   5
  -1   6   7 1897.69 115.425   2
  -1   6   6 634.899 85.3873   5
  -1   6   6 728.176 79.9054   4
  -1   6   6 734.462 88.7754   2
  -1   6   5 1805.75 79.1302   4
  -1   6   5 1634.56 89.3477   2
  -1   6   5 1585.84 90.5072   5
  -1   6   4 1915.77 75.5880   4
  -1   6   4 1842.01 88.9834   5
  -1   6   4 2008.88 95.0811   2
  -1   6   3 24.5574 70.9439   2
  -1   6   3-29.2853 55.7553   4
  -1   6   3 15.5679 70.2679   5
  -1   6   2 3461.18 100.509   5
  -1   6   2 3410.76 78.4233   4
  -1   6   2 3427.61 87.4342   2
  -1   6   1 168.696 66.9078   5
  -1   6   1 144.939 61.7025   2
  -1   6   1 122.755 53.6124   4
  -1   6   0 2049.26 89.9756   5
  -1   6   0 2005.07 65.0712   4
  -1   6   0 2105.38 70.9525   2
  -1   6  -1 10978.7 152.472   5
  -1   6  -1 10438.4 113.282   2
  -1   6  -2 3838.37 79.4876   2
  -1   6  -2 4032.49 113.120   5
  -1   6  -3 144.144 79.1006   5
  -1   6  -3 62.6947 53.1524   2
  -1   6  -4 11752.6 120.164   2
  -1   6  -4 12383.8 172.185   5
  -1   6  -5 11308.6 174.559   5
  -1   6  -6 1057.11 105.418   5
  -1   6  -7 13698.0 201.356   5
  -1   6  -8 7233.73 175.726   5
  -1   6  -9 48299.0 366.593   5
  -1   6 -10 477.228 124.157   5
  -1   6 -11 5068.85 170.781   5
  -1   6 -12 214.622 144.105   5
  -1   6 -13 645.642 145.776   5
  -1   6 -14 499.905 171.400   5
  -1   6 -15 205.771 176.807   5
  -1   6 -16 327.941 180.825   5
  -1   5  15-8.29811 159.785   4
  -1   5  14-26.8162 148.765   4
  -1   5  13-20.9340 138.900   2
  -1   5  13-70.8802 142.534   4
  -1   5  12-3.17967 110.925   4
  -1   5  12-103.985 149.067   2
  -1   5  11 897.133 141.887   2
  -1   5  11 847.791 123.543   4
  -1   5  10-14.5170 96.2813   4
  -1   5  10 15.8989 112.694   2
  -1   5   9 9503.29 163.164   4
  -1   5   9 9446.30 169.623   2
  -1   5   8 2513.70 105.536   4
  -1   5   8 2672.36 122.353   2
  -1   5   7 7892.18 129.630   4
  -1   5   7 7850.00 134.035   5
  -1   5   7 7320.02 134.049   2
  -1   5   6 7953.56 129.790   5
  -1   5   6 7540.45 106.071   0
  -1   5   6 7944.28 119.889   4
  -1   5   6 7979.94 132.715   2
  -1   5   5 2885.43 82.3437   4
  -1   5   5 2832.99 84.8012   0
  -1   5   5 2954.52 92.8093   2
  -1   5   5 2619.73 87.9270   5
  -1   5   4 448.950 59.3059   4
  -1   5   4 396.008 71.6795   5
  -1   5   4 411.194 52.4482   0
  -1   5   4 444.657 70.8085   2
  -1   5   3 5753.20 87.0887   4
  -1   5   3 6185.17 110.371   0
  -1   5   3 5821.60 109.243   5
  -1   5   3 5883.73 97.3996   2
  -1   5   2 8252.21 95.2667   4
  -1   5   2 8123.59 119.854   0
  -1   5   2 8070.73 119.458   5
  -1   5   2 8167.38 101.650   2
  -1   5   1 7059.14 106.984   0
  -1   5   1 7317.49 88.6435   4
  -1   5   1 7713.36 116.300   5
  -1   5   1 7189.70 90.2822   2
  -1   5   0 11694.5 132.197   5
  -1   5   0 11437.9 129.464   0
  -1   5   0 12090.8 106.384   2
  -1   5   0 11922.2 102.508   4
  -1   5  -1 6272.68 78.7046   2
  -1   5  -1 6544.40 110.444   5
  -1   5  -1 6558.09 103.207   0
  -1   5  -2 8321.36 88.5451   2
  -1   5  -2 8609.27 125.394   5
  -1   5  -2 8389.99 117.310   0
  -1   5  -3 24601.3 196.721   5
  -1   5  -3 23832.6 140.798   2
  -1   5  -3 24772.5 189.385   0
  -1   5  -4 20875.2 189.936   5
  -1   5  -4 21436.8 177.583   0
   1  -5   4 20778.7 125.951   1
  -1   5  -5 5346.67 117.890   5
   1  -5   5 5520.28 82.1736   1
  -1   5  -6 9986.01 137.704   3
  -1   5  -6 9988.02 155.509   5
   1  -5   6 9970.81 119.344   1
  -1   5  -7 6710.02 130.845   3
  -1   5  -7 6340.13 102.687   6
  -1   5  -7 6406.48 141.084   5
   1  -5   7 6642.85 116.878   1
  -1   5  -8 16525.2 189.338   3
   1  -5   8 18409.7 190.690   1
  -1   5  -8 17991.9 213.641   5
  -1   5  -8 17863.7 158.740   6
  -1   5  -9 205.930 99.5482   3
  -1   5  -9 20.4170 110.952   5
   1  -5   9 218.510 96.5597   1
  -1   5 -10 5818.10 151.498   3
   1  -5  10 5545.61 140.611   1
  -1   5 -10 5614.08 160.629   5
  -1   5 -11 163.506 120.692   3
   1  -5  11-57.5146 107.063   1
  -1   5 -11 53.0458 118.064   5
  -1   5 -12 502.179 139.857   5
  -1   5 -12 532.725 114.527   3
   1  -5  12 402.728 123.232   1
  -1   5 -13 3557.55 173.647   5
   1  -5  13 3580.73 169.698   1
  -1   5 -13 4040.82 172.663   3
  -1   5 -14 166.572 132.176   5
  -1   5 -14 192.284 140.043   3
   1  -5  14-42.5302 150.322   1
  -1   5 -15 44.1517 149.949   5
   1  -5  15-161.919 149.305   1
   1  -5  16 91.6085 145.771   1
  -1   4  16-65.3873 178.443   1
  -1   4  15-125.816 174.389   1
  -1   4  14-154.824 126.741   1
  -1   4  13-70.5115 138.282   1
  -1   4  12-87.9316 133.276   1
  -1   4  12-99.8776 149.438   2
  -1   4  11 673.160 124.392   1
  -1   4  11 691.627 118.431   2
  -1   4  10 592.075 116.408   2
  -1   4  10 573.952 111.459   1
  -1   4   9 5859.34 146.077   1
  -1   4   9 5947.70 145.064   2
  -1   4   8 1279.68 103.365   2
  -1   4   8 1736.96 103.949   1
  -1   4   7 476.143 79.4561   2
  -1   4   7 427.800 85.6790   4
  -1   4   7 537.869 76.5717   1
  -1   4   6 2138.10 83.9637   5
  -1   4   6 2132.34 79.7310   4
  -1   4   6 2014.35 83.7439   2
  -1   4   6 1813.22 81.4035   1
  -1   4   6 1985.65 63.7605   0
  -1   4   5 1521.06 61.9001   0
  -1   4   5 1504.94 72.8987   2
  -1   4   5 1588.05 67.6110   4
  -1   4   5 1596.11 73.0733   5
  -1   4   5 1508.95 66.1307   1
  -1   4   4 28477.4 171.458   0
  -1   4   4 28119.7 187.267   5
  -1   4   4 28449.8 171.315   2
  -1   4   4 28479.4 169.643   4
   1  -4  -4 27158.7 107.001   3
  -1   4   4 26787.4 158.446   1
  -1   4   3 190.404 54.5872   0
  -1   4   3 111.826 44.4971   4
  -1   4   3 215.828 35.2318   1
  -1   4   3 211.027 48.2213   2
  -1   4   3 191.659 47.7851   5
  -1   4   2 39186.7 201.062   0
  -1   4   2 39662.6 174.537   2
  -1   4   2 39024.2 206.788   5
  -1   4   2 39424.6 171.843   4
  -1   4   2 40635.0 126.939   1
  -1   4   1 11502.4 94.2413   4
  -1   4   1 11323.2 117.243   5
  -1   4   1 10936.7 112.779   0
  -1   4   1 10921.8 88.7673   2
  -1   4   0 3170.68 56.9675   4
  -1   4   0 3191.28 74.2866   5
  -1   4   0 3300.40 72.1131   0
  -1   4   0 3302.86 54.7703   2
  -1   4  -1 32892.2 189.812   5
   1  -4   1 34962.6 178.815   0
  -1   4  -1 32647.5 183.087   0
  -1   4  -1 32657.4 135.705   2
  -1   4  -2 5690.90 92.9279   5
   1  -4   2 6180.76 85.3145   0
  -1   4  -2 5552.46 62.6612   2
  -1   4  -2 5914.26 88.0151   0
  -1   4  -3 30575.1 167.853   3
   1  -4   3 30294.9 168.635   0
   1  -4   3 29710.2 124.805   1
  -1   4  -3 29623.0 189.592   5
  -1   4  -3 29692.2 180.543   0
  -1   4  -4 8697.00 95.6879   6
  -1   4  -4 9144.96 108.333   3
   1  -4   4 9197.88 99.2863   0
  -1   4  -4 8509.10 113.497   5
   1  -4   4 8430.74 80.2654   1
  -1   4  -5 3737.83 86.8671   3
  -1   4  -5 3820.54 93.8326   5
  -1   4  -5 3609.82 70.2222   6
   1  -4   5 4030.55 76.0162   0
   1  -4   5 3919.49 68.5919   1
   1  -4   6 24359.3 154.393   0
  -1   4  -6 23021.5 187.092   3
  -1   4  -6 23091.9 152.404   6
  -1   4  -6 22888.4 192.600   5
   1  -4   6 22640.1 159.085   1
  -1   4  -7 20432.0 148.574   6
  -1   4  -7 20630.1 195.133   5
  -1   4  -7 19604.2 187.528   3
   1  -4   7 19910.6 169.656   1
  -1   4  -8 1136.12 98.7005   3
  -1   4  -8 1159.16 60.2699   6
   1  -4   8 1242.83 83.9748   1
  -1   4  -8 1198.94 95.3002   5
  -1   4  -9 19033.0 210.068   5
  -1   4  -9 18991.0 154.745   6
  -1   4  -9 20053.8 215.812   3
   1  -4   9 20042.5 203.248   1
   1  -4  10 663.571 101.472   1
  -1   4 -10 702.142 106.063   3
  -1   4 -10 531.001 103.176   5
  -1   4 -11 26068.6 268.286   5
   1  -4  11 26765.1 265.414   1
   1  -4  12 2855.02 149.518   1
  -1   4 -12 2992.21 147.294   3
  -1   4 -12 2905.32 150.595   5
  -1   4 -13 5489.34 174.080   3
  -1   4 -13 4885.51 177.426   5
   1  -4  13 5765.97 199.886   1
  -1   4 -14 271.623 144.493   5
  -1   4 -14 192.409 136.705   3
   1  -4  14 114.391 125.857   1
   1  -4  15 487.027 167.676   1
  -1   4 -15 671.429 159.227   3
   1  -4  16 161.775 138.854   1
  -1   4 -16 433.434 166.217   3
   1  -4  17-55.0610 204.390   1
  -1   4 -17 364.097 134.191   3
  -1   3  16-140.445 154.611   1
  -1   3  15-46.9957 166.075   1
  -1   3  14 367.969 167.204   1
  -1   3  13 102.443 137.008   1
  -1   3  12 1374.93 127.894   1
  -1   3  11-8.06961 100.112   1
  -1   3  10 361.719 99.5398   1
  -1   3  10 250.626 122.031   2
  -1   3   9 9984.48 176.282   1
  -1   3   9 9595.48 158.468   2
  -1   3   8 42.0364 85.7823   2
  -1   3   8 38.2309 87.8527   1
  -1   3   7 5218.29 119.518   1
  -1   3   7 5699.08 111.928   2
  -1   3   7 5958.13 73.7915   0
   1  -3  -6 47889.4 165.410   3
  -1   3   6 46965.9 235.417   2
  -1   3   5 114285. 366.580   1
  -1   3   5 120800. 362.808   4
  -1   3   5 124602. 296.082   0
   1  -3  -5 119106. 221.350   3
  -1   3   5 116863. 329.803   2
  -1   3   5 119810. 353.418   5
  -1   3   4 2748.17 55.7635   0
  -1   3   4 2564.48 64.6340   2
  -1   3   4 2536.32 67.8305   5
  -1   3   4 2414.64 59.4922   1
  -1   3   4 2507.12 65.0919   4
  -1   3   3 21236.6 125.575   0
  -1   3   3 20125.2 136.426   5
  -1   3   3 20699.9 122.310   2
  -1   3   3 20943.6 126.698   4
  -1   3   3 20825.0 121.332   1
  -1   3   2 2415.84 59.4071   5
   1  -3  -2 2558.74 55.0768   0
  -1   3   2 2712.09 40.0916   1
  -1   3   2 2505.40 46.6968   2
  -1   3   2 2408.95 49.5924   4
  -1   3   2 2771.70 58.0412   0
  -1   3   1 16632.5 120.384   5
  -1   3   1 17075.7 100.045   4
   1  -3  -1 17090.2 110.584   0
  -1   3   1 17171.0 92.5917   2
  -1   3   1 17314.5 117.235   0
  -1   3   0 12907.2 101.727   0
  -1   3   0 11981.4 81.0199   4
  -1   3   0 12280.3 72.6506   2
  -1   3   0 11675.0 98.6714   5
   1  -3   0 13109.8 102.325   0
  -1   3  -1 66013.2 180.120   3
  -1   3  -1 66508.0 226.770   5
  -1   3  -1 66274.4 224.448   0
   1  -3   1 65838.7 213.146   0
  -1   3  -1 66851.5 152.828   2
   1  -3   2 12086.6 95.8757   0
  -1   3  -2 12170.4 92.3630   3
  -1   3  -2 12142.2 103.040   5
  -1   3  -2 12111.9 92.9388   6
  -1   3  -3 34431.3 153.739   6
  -1   3  -3 34451.2 176.195   5
   1  -3   3 34829.9 158.184   0
  -1   3  -3 33778.0 166.954   3
   1  -3   4 21700.8 127.239   0
  -1   3  -4 20222.3 142.659   3
  -1   3  -4 20798.7 146.632   5
  -1   3  -4 21257.8 124.998   6
  -1   3  -5 3091.44 74.8046   5
  -1   3  -5 3025.67 58.0963   6
  -1   3  -5 3070.41 76.5937   3
   1  -3   5 3469.77 60.2079   0
  -1   3  -6 16809.9 150.708   5
  -1   3  -6 16686.3 155.956   3
  -1   3  -6 16329.6 120.703   6
   1  -3   6 17206.3 115.272   0
  -1   3  -7 12436.5 147.972   3
   1  -3   7 13349.4 140.800   1
  -1   3  -7 12652.5 145.905   5
  -1   3  -8 1679.26 82.9299   5
  -1   3  -8 1837.11 92.2063   3
   1  -3   8 1926.62 83.4972   1
   1  -3   9 6783.02 126.025   1
  -1   3  -9 7119.21 138.408   3
   1  -3  10 30870.0 250.187   1
  -1   3 -10 31971.3 264.433   3
   1  -3  11 79.2842 95.8854   1
  -1   3 -11 13.9424 107.416   3
  -1   3 -12 191.176 115.426   3
   1  -3  12 133.891 116.858   1
  -1   3 -13 542.367 113.792   3
   1  -3  13 635.631 141.653   1
   1  -3  14 48.7157 125.789   1
  -1   3 -14 125.660 139.609   3
  -1   3 -15 828.631 141.810   3
   1  -3  15 783.180 181.732   1
  -1   3 -16 190.391 155.283   3
   1  -3  16-108.426 185.529   1
   1  -3  17 31.6315 154.256   1
  -1   3 -17 63.9058 138.912   3
  -1   2  17-204.430 201.183   1
  -1   2  16-157.031 141.517   1
  -1   2  15 765.347 178.129   1
  -1   2  14-175.469 161.049   1
  -1   2  13 171.430 138.841   1
  -1   2  12 13.9706 115.254   1
  -1   2  11 402.616 105.376   1
  -1   2  10-25.6199 103.931   1
  -1   2   9 1118.84 112.243   1
  -1   2   8 9400.48 156.024   1
   1  -2  -8 9488.11 99.5658   3
  -1   2   7 29155.0 228.623   1
  -1   2   7 30903.5 204.242   2
   1  -2  -7 30050.8 151.279   3
   1  -2  -6 14688.3 95.9264   3
  -1   2   6 14874.8 136.394   2
  -1   2   6 14132.5 151.802   1
   1  -2  -5 2601.94 39.5437   3
  -1   2   5 2439.25 68.7071   1
  -1   2   5 2742.49 66.7162   2
  -1   2   4 290.477 42.4748   1
  -1   2   4 368.985 43.1014   2
  -1   2   3 20835.6 109.802   2
  -1   2   3 21976.4 127.958   4
  -1   2   3 20584.8 126.708   5
  -1   2   3 21389.3 122.095   1
   1  -2  -3 20764.7 101.921   0
  -1   2   2 31962.6 143.075   5
   1  -2  -2 31112.4 122.655   0
  -1   2   2 32817.6 123.123   1
  -1   2   2 32288.7 129.245   4
  -1   2   2 31760.4 117.639   2
  -1   2   1 556.845 27.7202   4
   1  -2  -1 677.463 31.3511   0
  -1   2   1 568.519 31.8347   5
  -1   2   1 620.289 21.1863   2
  -1   2   0 60990.3 152.985   4
  -1   2   0 61191.5 165.036   6
  -1   2   0 61806.5 182.196   5
   1  -2   0 58895.6 168.874   0
  -1   2  -1 898.704 33.4133   5
  -1   2  -1 910.023 26.2479   3
   1  -2   1 656.639 32.5314   0
  -1   2  -1 895.579 29.9032   6
  -1   2  -2 27337.2 127.415   5
  -1   2  -2 27202.0 125.890   3
   1  -2   2 27299.3 119.435   0
  -1   2  -2 27896.4 117.622   6
  -1   2  -3 104466. 257.959   5
  -1   2  -3 103192. 275.774   3
  -1   2  -4 38035.2 186.946   3
  -1   2  -4 38193.4 172.843   5
   1  -2   5 1251.07 38.3476   0
  -1   2  -5 1244.63 54.1104   3
  -1   2  -5 1326.83 51.8482   5
  -1   2  -6 41937.8 228.291   3
   1  -2   6 40106.9 149.103   0
  -1   2  -7 726.283 66.1543   3
   1  -2   7 779.279 35.6642   0
  -1   2  -8 510.219 76.7228   3
   1  -2   9 27394.2 226.103   1
  -1   2  -9 27916.5 233.976   3
   1  -2  10 1501.14 98.8577   1
  -1   2 -10 1539.64 103.726   3
   1  -2  11 2160.43 112.219   1
  -1   2 -11 2219.18 122.378   3
   1  -2  12 8145.24 171.563   1
  -1   2 -12 8567.64 172.986   3
  -1   2 -13 2967.54 134.656   3
   1  -2  13 2885.41 153.627   1
  -1   2 -14 1150.98 142.231   3
   1  -2  14 1201.95 163.694   1
  -1   2 -15 4721.74 178.575   3
   1  -2  15 4834.96 210.464   1
  -1   2 -16 86.5714 131.086   3
   1  -2  16 148.037 186.069   1
  -1   2 -17 89.5507 118.927   3
   1  -2  17-123.026 166.943   1
  -1   1  16-201.794 184.720   1
  -1   1  15 648.781 151.969   1
  -1   1  14-56.0940 134.074   1
  -1   1  13 219.526 135.435   1
  -1   1  12 3013.04 151.780   1
  -1   1  11 267.405 107.280   1
   1  -1 -11 384.934 68.7561   3
  -1   1  10 866.555 107.251   1
   1  -1 -10 1161.26 67.5452   3
   1  -1  -9 6073.49 93.9849   3
  -1   1   9 5614.98 137.484   1
   1  -1  -8 7514.90 95.5295   3
  -1   1   8 7185.48 140.542   1
  -1   1   7 7737.37 131.047   1
   1  -1  -7 8004.45 88.3666   3
  -1   1   6 30671.1 201.760   1
   1  -1  -6 32175.1 147.282   3
   1  -1  -5 14052.1 58.6374   0
  -1   1   5 14167.1 132.334   1
   1  -1  -5 14343.5 88.0462   3
  -1   1   4 16605.6 126.137   1
   1  -1  -4 16960.1 80.8135   3
   1  -1  -4 17641.1 65.8134   0
  -1   1   3 733679. 2792.59   1
  -1   1   2 967.523 31.5127   5
  -1   1   2 1937.76 38.1820   4
  -1   1   2 1132.70 32.7350   1
  -1   1   1 29434.1 88.3598   6
  -1   1   1 29211.2 95.1897   4
  -1   1   1 29248.9 107.535   5
  -1   1   0 3819.27 35.4883   6
  -1   1   0 3698.60 36.4598   5
  -1   1   0 3592.23 32.9282   4
  -1   1  -1 10963.8 68.5351   3
  -1   1  -2 7432.65 52.1806   5
  -1   1  -2 7365.22 65.9876   3
  -1   1  -3 18873.7 116.705   3
  -1   1  -3 19642.1 94.5085   5
  -1   1  -4 26412.5 154.171   3
  -1   1  -5 83204.9 295.306   3
  -1   1  -6 16880.2 153.392   3
  -1   1  -7 58035.5 287.779   3
  -1   1  -8 2992.70 94.0170   3
  -1   1  -9 1811.98 94.5805   3
  -1   1 -10 1122.82 99.4471   3
   1  -1  10 1253.80 105.646   1
  -1   1 -11 2115.71 117.517   3
   1  -1  11 2197.59 128.007   1
  -1   1 -12 13205.6 200.462   3
   1  -1  12 12180.9 199.781   1
   1  -1  13 501.534 127.843   1
  -1   1 -13 264.555 112.587   3
  -1   1 -14 16.1006 105.704   3
   1  -1  14 106.849 136.043   1
   1  -1  15 139.152 157.201   1
  -1   1 -15 34.4822 108.258   3
  -1   1 -16 422.677 128.961   3
   1  -1  16 358.619 183.684   1
   1  -1  17 31.5983 218.651   1
  -1   0  17-164.549 205.870   1
  -1   0  16 49.7955 168.578   1
  -1   0  15 398.658 140.895   1
  -1   0  14-16.9727 132.361   1
  -1   0  13 1718.07 145.405   1
   1   0 -12 255.770 82.0799   3
  -1   0  12 96.2605 120.307   1
  -1   0  11 319.885 122.695   1
   1   0 -11 487.752 71.7673   3
   1   0 -10 9369.44 126.920   3
  -1   0  10 8158.57 166.851   1
  -1   0   9 340.642 97.6761   1
   1   0  -9 422.129 58.7842   3
  -1   0   8 6607.10 133.268   1
   1   0  -8 6879.65 97.2134   3
  -1   0   7 19331.7 181.094   1
   1   0  -7 20309.4 140.983   3
   1   0  -6 3467.58 61.7634   3
  -1   0   6 3293.88 80.6889   1
   1   0  -5 3761.75 55.2601   3
  -1   0   5 3686.77 73.1964   1
  -1   0   4 76352.5 259.399   1
  -1   0   3 23912.7 127.533   1
  -1   0   2 3745.11 46.4441   1
  -1   0   1 361.979 18.0376   1
  -1   0  -1 2333.19 36.8265   3
  -1   0  -1 2277.63 30.4766   1
  -1   0  -2 53268.2 172.395   3
   1   0   2 51466.1 121.358   2
  -1   0  -3 3494.14 57.0435   3
   1   0   3 3326.56 42.3355   2
  -1   0  -4 1128.12 50.4041   3
   1   0   4 916.462 34.5514   2
  -1   0  -5 82430.7 287.699   3
   1   0   5 81613.7 234.958   2
  -1   0  -6 19437.9 156.156   3
   1   0   6 19687.4 134.589   2
   1   0   7 669.841 55.4734   2
  -1   0  -7 700.962 62.3696   3
  -1   0  -8 8611.71 130.606   3
   1   0   8 9052.82 122.650   2
  -1   0  -9 13899.3 171.320   3
  -1   0 -10 79.2186 79.5662   3
   1   0  11 2098.31 118.587   1
  -1   0 -11 2177.97 108.721   3
   1   0  12 8579.19 178.381   1
  -1   0 -12 8434.00 168.996   3
  -1   0 -13 388.468 101.896   3
   1   0  13 596.876 130.789   1
  -1   0 -14 1391.30 134.733   3
   1   0  14 1654.55 157.311   1
   1   0  15 330.016 168.107   1
   1   0  16 107.082 183.115   1
  -1  -1  17 610.149 208.098   1
  -1  -1  16 380.312 189.832   1
  -1  -1  15-227.063 175.248   1
  -1  -1  13 1089.42 151.517   1
   1   1 -13 1455.98 100.082   3
   1   1 -12 2515.73 107.161   3
  -1  -1  12 2286.12 141.246   1
  -1  -1  11 554.466 124.340   1
   1   1 -11 803.467 87.2407   3
   1   1 -10 3816.90 103.898   3
  -1  -1  10 3372.92 134.954   1
  -1  -1   9 117.167 90.0003   1
   1   1  -9 87.4241 63.8695   3
  -1  -1   8 104.220 81.0437   1
   1   1  -8 198.660 53.2865   3
  -1  -1   7 16691.2 172.209   1
   1   1  -7 15706.7 61.1566   0
  -1  -1   6 115280. 383.354   1
  -1  -1   5 1402.72 60.2259   1
  -1  -1   4 67718.8 242.499   1
  -1  -1   3 11266.6 93.0831   1
  -1  -1   2 3679.15 47.3329   1
  -1  -1   1 433205. 1674.75   1
   1   1   0 102739. 190.143   2
  -1  -1   0 103091. 196.972   1
  -1  -1  -1 26562.1 104.663   1
   1   1   1 25560.0 97.9690   2
   1   1   2 1746.20 37.0662   2
   1   1   3 7979.69 72.1520   2
  -1  -1  -3 8285.77 84.2873   3
   1   1   4 155.879 34.3054   2
  -1  -1  -4 92.2556 42.1123   3
  -1  -1  -5 22782.8 155.916   3
   1   1   5 22711.1 135.794   2
   1   1   6 4759.45 77.3433   2
  -1  -1  -6 5125.64 91.6495   3
  -1  -1  -7 698.373 61.9298   3
   1   1   7 811.130 67.4390   2
   1   1   8 18177.2 164.046   2
  -1  -1  -8 18922.5 177.364   3
  -1  -1  -9 14684.2 170.807   3
   1   1   9 14705.9 161.371   2
  -1  -1 -10 1067.39 88.5698   3
   1   1  10 1012.11 95.2161   2
   1   1  11 45.7379 100.820   2
  -1  -1 -11 233.023 88.4078   3
   1   1  12 253.706 119.003   1
  -1  -1 -12 211.126 101.324   3
  -1  -1 -13 184.689 109.791   3
   1   1  13 451.638 136.230   1
   1   1  14 2860.30 163.733   1
   1   1  15 308.930 136.712   1
   1   1  16 48.9462 133.750   1
  -1  -2  17 154.970 186.754   1
  -1  -2  16-25.2285 180.017   1
  -1  -2  15 130.903 179.768   1
  -1  -2  14 262.529 157.319   1
  -1  -2  13 2948.60 155.103   1
  -1  -2  12 1309.87 143.655   1
  -1  -2  11 653.781 118.656   1
  -1  -2  10 2646.35 127.633   1
  -1  -2   9 3150.40 118.576   1
  -1  -2   8 8714.71 140.637   1
   1   2  -7 1428.11 40.6955   0
   1   2  -7 1231.02 24.7554   6
  -1  -2   7 1274.30 77.0152   1
  -1  -2   6 515.233 58.7567   1
  -1  -2   5 5886.49 90.2086   1
  -1  -2   4 23488.6 147.807   1
  -1  -2   3 1260.82 43.5002   1
  -1  -2   2 1292.25 36.8292   1
  -1  -2   1 115247. 224.358   1
   1   2  -1 116395. 251.328   5
   1   2   0 22504.5 102.408   5
   1   2   0 23603.3 114.315   2
  -1  -2   0 23500.9 101.237   1
   1   2   1 104006. 237.657   2
   1   2   1 99586.9 202.887   5
  -1  -2  -1 102395. 215.651   1
   1   2   2 930.078 27.0607   5
   1   2   2 1026.16 38.3344   2
   1   2   3 5612.74 72.0637   2
   1   2   3 7127.14 58.3919   5
   1   2   4 22593.3 140.406   2
   1   2   4 20930.7 103.801   5
  -1  -2  -4 22082.6 149.130   3
   1   2   5 2629.27 71.6754   2
  -1  -2  -5 2481.76 66.9791   3
   1   2   6 18880.9 148.172   2
  -1  -2  -6 18893.9 156.720   3
  -1  -2  -7 14029.1 158.389   3
   1   2   7 11856.4 131.553   2
   1   2   8 2971.75 93.3107   2
  -1  -2  -8 2901.30 89.6773   3
   1   2   9 2344.49 100.948   2
  -1  -2  -9 2355.98 92.0612   3
   1   2  10 845.920 103.351   2
  -1  -2 -10 997.578 85.0892   3
  -1  -2 -11 3376.74 116.111   3
   1   2  11 3160.13 135.464   2
   1   2  12 1017.66 117.494   1
   1   2  12 927.484 135.207   2
   1   2  13 139.341 144.451   2
   1   2  13 364.795 127.648   1
   1   2  14 2680.42 163.571   1
   1   2  15 149.277 156.674   1
   1   2  16 218.722 153.814   1
  -1  -3  17 154.707 188.856   1
  -1  -3  16 251.900 172.091   1
  -1  -3  15 731.260 142.669   1
  -1  -3  14 2883.16 171.951   1
  -1  -3  13 121.284 118.829   1
  -1  -3  12 1042.22 133.920   1
  -1  -3  11 3023.02 139.700   1
  -1  -3  10 2428.12 113.788   1
  -1  -3   9 4384.97 122.600   1
  -1  -3   8 11456.4 154.961   1
  -1  -3   7 5338.12 105.037   1
   1   3  -7 5448.20 77.9983   0
  -1  -3   6 7216.17 106.935   1
  -1  -3   5 12052.6 124.137   1
  -1  -3   4 182501. 405.500   1
  -1  -3   3 5378.70 70.7335   1
   1   3  -3 5832.39 87.5660   5
  -1  -3   2 6203.84 65.7347   1
   1   3  -2 6246.94 83.2090   5
   1   3  -1 72615.4 234.419   5
   1   3  -1 72655.8 231.143   2
  -1  -3   1 72337.8 192.877   1
   1   3   0 2335.68 53.5428   2
   1   3   0 2577.19 51.2553   5
  -1  -3   0 2346.91 40.7163   1
  -1  -3  -1 21413.8 109.153   1
   1   3   1 21080.7 118.869   5
   1   3   2 41583.3 118.784   4
   1   3   2 40974.5 189.117   2
   1   3   2 43285.5 166.605   5
   1   3   3 1426.37 42.7514   5
   1   3   3 1346.83 61.2106   2
   1   3   4 456.103 61.7151   2
   1   3   4 436.754 35.1299   5
   1   3   5 22744.2 133.365   5
   1   3   5 23655.8 168.638   2
  -1  -3  -5 22653.2 168.712   3
   1   3   6 128.790 69.1439   2
  -1  -3  -6 121.148 55.1397   3
   1   3   7 6460.64 118.151   2
  -1  -3  -7 6383.99 108.527   3
   1   3   8 3925.26 114.128   2
  -1  -3  -8 4360.10 108.373   3
  -1  -3  -9 21.2399 69.2155   3
   1   3   9 98.5858 94.0360   2
   1   3  10 19.8325 95.6416   2
   1   3  11 5753.29 156.701   2
   1   3  12-54.4176 131.851   2
   1   3  12 192.427 112.664   1
   1   3  13 568.178 151.828   2
   1   3  13 807.831 142.435   1
   1   3  14-89.2923 164.332   2
   1   3  14 180.953 131.359   1
   1   3  15 214.840 131.118   1
   1   3  16 305.155 173.628   1
  -1  -4  17-39.9501 146.952   1
  -1  -4  16 94.1415 167.437   1
  -1  -4  15 265.720 135.806   1
  -1  -4  14 139.750 144.404   1
  -1  -4  13 1426.91 141.713   1
  -1  -4  12 67.9837 118.020   1
  -1  -4  11 2253.73 124.162   1
  -1  -4  10 10449.6 177.234   1
  -1  -4   9 127.434 84.0045   1
  -1  -4   8 1949.70 93.1620   1
   1   4  -7 11854.2 124.269   0
  -1  -4   7 10781.6 141.206   1
   1   4  -6 1347.72 94.7706   5
  -1  -4   6 1578.49 69.1804   1
   1   4  -6 1747.08 68.7236   0
  -1  -4   5 129.879 49.2113   1
   1   4  -5 262.517 71.0557   5
  -1  -4   4 619.591 46.0396   1
   1   4  -4 450.824 61.4930   5
   1   4  -3 6449.19 104.190   5
  -1  -4   3 6019.14 74.5842   1
   1   4  -2 12379.8 118.223   2
  -1  -4   2 11171.7 86.2086   1
   1   4  -2 12255.3 122.469   5
   1   4  -1 17456.5 135.365   2
  -1  -4   1 16972.5 101.022   1
   1   4  -1 18099.5 140.340   5
   1   4   0 94.8276 56.1165   2
   1   4   0 215.523 43.2061   5
  -1  -4   0 136.161 28.5918   1
   1   4   1 24960.5 161.407   2
   1   4   1 25462.4 154.271   5
   1   4   1 24721.5 92.1517   4
   1   4   2 36693.4 201.987   2
   1   4   2 37741.9 184.100   5
   1   4   2 37227.2 124.398   4
   1   4   3 9581.44 116.719   2
   1   4   3 10006.5 100.893   5
   1   4   3 9606.56 76.9858   4
   1   4   4 9902.39 125.493   2
   1   4   4 9602.54 86.7469   4
   1   4   4 10074.9 103.874   5
   1   4   5 594.448 77.0382   2
   1   4   5 430.409 54.4404   4
  -1  -4  -5 582.838 59.8630   3
   1   4   5 613.766 49.6401   5
  -1  -4  -6 409.443 63.4054   3
   1   4   6 462.085 82.4748   2
  -1  -4  -7 50.4120 67.3964   3
   1   4   7 69.1991 86.1952   2
   1   4   8 751.809 96.2436   2
   1   4   9 1267.55 103.556   2
   1   4  10 1759.48 129.059   2
   1   4  11 294.702 110.260   2
   1   4  11 420.567 118.741   1
   1   4  12 102.854 100.951   1
   1   4  12-14.8328 134.870   2
   1   4  13 666.742 135.787   1
   1   4  13 489.273 156.242   2
   1   4  14 69.7892 165.433   2
   1   4  14 285.282 152.684   1
   1   4  15-118.693 168.162   2
   1   4  15 135.630 141.740   1
   1   5 -16-31.2690 159.838   5
  -1  -5  16 65.1793 162.842   1
   1   5 -15 125.355 182.031   5
  -1  -5  15 145.602 151.556   1
   1   5 -14 355.918 174.709   5
  -1  -5  14 437.262 133.452   1
  -1  -5  13 17.4408 126.275   1
   1   5 -13-0.65509 151.966   5
  -1  -5  12 656.934 119.282   1
   1   5 -12 406.771 154.405   5
  -1  -5  11 1011.08 117.169   1
   1   5 -11 884.281 147.981   5
   1   5 -10 1131.58 144.016   5
  -1  -5  10 1064.47 106.863   1
  -1  -5   9 53.1897 85.4364   1
   1   5  -9 9.77573 122.858   5
  -1  -5   8 6611.65 125.441   1
   1   5  -8 7796.01 169.436   5
  -1  -5   7 1946.51 80.5559   1
   1   5  -7 2132.61 119.175   5
   1   5  -6 501.350 90.2459   5
  -1  -5   6 458.232 56.5120   1
  -1  -5   5 748.157 53.9886   1
   1   5  -5 898.634 88.0513   5
  -1  -5   4 633.631 46.2425   1
   1   5  -4 629.595 77.7107   5
  -1  -5   3 654.349 38.7677   1
   1   5  -3 616.328 74.2799   2
   1   5  -2 52062.6 269.035   5
  -1  -5   2 49502.0 181.876   1
   1   5  -2 51404.0 246.502   2
   1   5  -1 7972.98 114.752   2
   1   5  -1 8265.33 117.382   5
   1   5   0 3683.19 86.6107   5
   1   5   0 3440.48 88.7321   2
   1   5   1 11141.8 128.667   2
   1   5   1 12046.2 128.789   5
   1   5   2 27483.3 196.072   2
   1   5   2 27938.6 185.029   5
   1   5   3 4849.34 104.899   2
   1   5   3 4992.90 91.5431   5
   1   5   4 4013.04 106.741   2
   1   5   4 3030.19 80.0408   5
   1   5   5 1331.18 99.3398   2
   1   5   6 208.206 96.9765   2
   1   5   7 4551.31 130.972   2
   1   5   8 392.657 99.5839   2
   1   5   9 3521.28 140.715   2
   1   5  10 281.212 121.769   2
   1   5  11 41.6555 130.356   2
   1   5  12 279.711 124.838   2
   1   5  13 138.668 123.153   2
   1   5  14 31.5234 128.374   2
   1   6 -15 64.3949 198.917   5
   1   6 -14 685.760 186.927   5
   1   6 -13 302.051 174.042   5
   1   6 -12 617.720 153.265   5
   1   6 -11 651.073 152.415   5
   1   6 -10 362.442 140.094   5
   1   6  -9 1970.71 150.869   5
   1   6  -8 5404.94 162.422   5
   1   6  -7 4924.94 148.273   5
   1   6  -6 1236.13 109.371   5
   1   6  -5 6751.69 144.441   5
   1   6  -4 9.33398 72.6714   2
   1   6  -4-25.8403 89.4546   5
   1   6  -3 1380.29 89.1709   2
   1   6  -3 1615.15 96.4801   5
   1   6  -2 4181.15 105.521   2
   1   6  -2 4012.11 106.076   5
   1   6  -1 867.765 83.4676   2
   1   6  -1 915.746 79.6490   5
   1   6   0 509.454 80.6470   2
   1   6   0 509.075 69.1567   5
   1   6   1 8588.33 131.081   5
   1   6   1 8195.11 131.232   2
   1   6   2 315.120 69.8895   5
   1   6   2 314.809 89.9791   2
   1   6   3 1114.18 97.4807   2
   1   6   3 1145.40 76.9072   5
   1   6   4 12306.6 144.640   5
   1   6   4 16305.3 178.982   2
   1   6   5 111.035 94.7288   2
   1   6   6 1686.77 121.976   2
   1   6   7 20.8116 114.020   2
   1   6   8 140.042 121.719   2
   1   6   9 728.153 130.402   2
   1   6  10 42.6363 126.206   2
   1   6  11 240.777 126.286   2
   1   6  12 7.39158 155.177   2
   1   6  13 141.667 171.641   2
   1   7 -14 288.881 177.397   5
   1   7 -13 174.850 195.505   5
   1   7 -12-5.88128 144.925   5
   1   7 -11 1355.91 176.631   5
   1   7 -10 198.268 152.935   5
   1   7  -9 792.306 130.780   5
   1   7  -8 1531.14 149.064   5
   1   7  -7 399.434 130.489   5
   1   7  -6 4937.60 150.311   5
   1   7  -6 4153.45 135.347   2
   1   7  -5 63.4409 98.2615   2
   1   7  -5 121.407 112.892   5
   1   7  -4 60.9007 80.1154   2
   1   7  -4 73.2183 96.4260   5
   1   7  -3 571.997 97.0324   2
   1   7  -3 552.746 102.877   5
   1   7  -2 628.585 96.2939   5
   1   7  -2 499.254 90.6879   2
   1   7  -1 2152.54 106.017   5
   1   7  -1 1953.99 96.6371   2
   1   7   0 4242.19 122.903   5
   1   7   0 4153.96 119.021   2
   1   7   1 1819.74 112.448   2
   1   7   1 1813.12 92.8258   5
   1   7   2 4869.04 117.571   5
   1   7   2 5034.82 131.991   2
   1   7   3 273.974 101.735   2
   1   7   4 6151.72 142.399   2
   1   7   5 17.7940 115.624   2
   1   7   6 3042.14 144.905   2
   1   7   7 122.473 123.103   2
   1   7   8 357.009 109.882   2
   1   7   9 1188.87 152.721   2
   1   7  10 94.4659 126.030   2
   1   7  11 157.764 125.561   2
   1   8 -12 678.133 181.342   5
   1   8 -11 171.919 178.760   5
   1   8 -10 498.033 166.097   5
   1   8  -9 1424.57 148.099   5
   1   8  -8 34.0364 143.327   5
   1   8  -7 93.1968 138.322   5
   1   8  -7 108.823 96.3195   2
   1   8  -6 1829.66 134.806   5
   1   8  -6 1625.74 130.458   2
   1   8  -5 5343.63 171.804   5
   1   8  -5 4800.51 137.580   2
   1   8  -4 455.284 95.7046   2
   1   8  -4 564.588 123.302   5
   1   8  -3 2879.45 117.100   2
   1   8  -3 3279.44 134.772   5
   1   8  -2 11.6495 91.4299   5
   1   8  -2 19.5089 100.669   2
   1   8  -1 21.0720 94.8819   5
   1   8  -1 39.0326 108.437   2
   1   8   0 25.4487 101.475   2
   1   8   0 53.1042 94.9454   5
   1   8   1 798.022 101.085   5
   1   8   1 789.565 99.4213   2
   1   8   2 625.148 103.054   2
   1   8   3 20.9170 109.213   2
   1   8   4 1520.93 128.487   2
   1   8   5 57.5827 106.737   2
   1   8   6 498.597 125.757   2
   1   8   7 38.9964 143.678   2
   1   8   8 120.502 123.022   2
   1   8   9 85.4713 150.312   2
   1   8  10 52.9250 170.304   2
   1   9 -11 158.499 197.346   5
   1   9 -10 283.192 191.753   5
   1   9  -9-46.5336 143.826   5
   1   9  -8 1326.16 179.801   5
   1   9  -8 950.632 129.333   2
   1   9  -7 234.090 166.259   5
   1   9  -7 272.333 118.336   2
   1   9  -6 223.680 146.993   5
   1   9  -6 141.735 98.2688   2
   1   9  -5 456.856 144.294   5
   1   9  -5 435.794 124.134   2
   1   9  -4 1318.46 123.699   2
   1   9  -4 1621.45 143.592   5
   1   9  -3 262.275 133.729   5
   1   9  -3 97.1741 121.521   2
   1   9  -2 514.179 113.765   5
   1   9  -2 509.164 109.656   2
   1   9  -1 313.032 114.167   5
   1   9  -1 287.773 104.378   2
   1   9   0 440.833 100.205   5
   1   9   0 516.333 125.931   2
   1   9   1 286.205 128.907   2
   1   9   2-2.61891 120.319   2
   1   9   3 166.755 101.603   2
   1   9   4 497.694 141.135   2
   1   9   5 428.954 131.758   2
   1   9   6 1226.52 159.704   2
   1   9   7 18.7076 120.514   2
   1   9   8 406.777 160.971   2
   1  10  -8 114.390 155.374   5
   1  10  -7 795.295 149.516   5
   1  10  -6 63.0930 156.661   5
   1  10  -5 352.481 109.680   2
   1  10  -5 252.853 164.602   5
   1  10  -4 452.977 160.609   5
   1  10  -4 206.784 123.054   2
   1  10  -3 1550.26 148.019   2
   1  10  -3 1812.42 169.824   5
   1  10  -2 811.301 123.195   2
   1  10  -2 824.040 147.546   5
   1  10  -1 228.246 133.106   2
   1  10  -1 172.344 136.376   5
   1  10   0 94.8872 135.123   2
   1  10   1 249.676 116.353   2
   1  10   2-38.0029 142.577   2
   1  10   3 20.3299 112.377   2
   1  10   4-68.2637 150.699   2
   1  10   5 97.9548 160.465   2
   1  11  -5-55.3208 160.458   5
   1  11  -4-115.177 176.615   5
   1  11  -3 66.9855 156.590   5
   1  11  -2 468.878 167.421   5
   1  11  -2 618.516 159.122   2
   1  11  -1 12.8030 151.177   2
   1  11   0 97.5786 141.932   2
   1  11   1-36.1706 127.201   2
  -2  11   5-123.228 157.633   5
  -2  11   4-144.245 159.931   5
  -2  11   3 143.199 133.173   5
  -2  11   2 582.617 172.066   5
  -2  11   1 195.551 130.489   5
  -2  11   0 748.021 168.144   5
  -2  11  -1 366.400 179.388   5
  -2  11  -2 2195.07 196.900   5
  -2  11  -3 628.305 175.825   5
  -2  11  -4 471.654 157.514   5
  -2  11  -5 368.503 177.302   5
  -2  11  -6-26.3640 194.902   5
  -2  10   9 258.866 167.153   2
  -2  10   8-23.7380 120.676   2
  -2  10   7 38.4562 137.069   5
  -2  10   6 205.258 143.561   5
  -2  10   5-25.3613 140.231   5
  -2  10   4 221.278 142.671   5
  -2  10   3 226.490 136.550   5
  -2  10   2 605.001 124.359   5
  -2  10   1 638.090 147.947   5
  -2  10   0 63.9270 141.643   5
  -2  10  -1 102.601 147.670   5
  -2  10  -2 2500.86 158.276   5
  -2  10  -3 262.739 138.195   5
  -2  10  -4 440.868 158.943   5
  -2  10  -5-42.5300 146.711   5
  -2  10  -6 581.844 179.954   5
  -2  10  -7 235.420 180.129   5
  -2  10  -8 890.226 191.856   5
  -2  10  -9 155.503 153.885   5
  -2  10 -10 852.051 209.343   5
  -2   9  10-58.8821 165.400   2
  -2   9   9 303.180 134.310   2
  -2   9   8 384.158 119.911   2
  -2   9   8 483.364 141.349   5
  -2   9   7 35.8387 119.719   2
  -2   9   7 131.401 103.848   5
  -2   9   6 360.315 121.011   2
  -2   9   6 428.227 131.284   5
  -2   9   5 167.974 131.962   5
  -2   9   5 129.297 101.949   2
  -2   9   4-54.7903 119.679   5
  -2   9   3 38.4323 106.713   5
  -2   9   2 342.325 119.789   5
  -2   9   1 1218.10 125.058   5
  -2   9   0 449.919 115.094   5
  -2   9  -1 91.8589 129.288   5
  -2   9  -2 83.4037 120.577   5
  -2   9  -3 6473.62 193.320   5
  -2   9  -4 13098.5 239.488   5
  -2   9  -5 69.2636 126.802   5
  -2   9  -6 298.244 150.475   5
  -2   9  -7-59.3277 136.678   5
  -2   9  -8 2886.21 182.148   5
  -2   9  -9 345.798 169.917   5
  -2   9 -10 634.617 153.791   5
  -2   9 -11 111.133 158.323   5
  -2   9 -12 67.9503 160.937   5
  -2   8  12 2.91956 179.865   2
  -2   8  11 475.685 125.458   2
  -2   8  10 200.145 153.978   2
  -2   8   9 92.1872 137.813   2
  -2   8   9-36.4561 106.709   5
  -2   8   8 855.150 132.615   5
  -2   8   8 736.465 117.663   2
  -2   8   7-9.75758 89.9456   2
  -2   8   7 28.0326 103.113   5
  -2   8   6 580.504 100.456   2
  -2   8   6 416.915 120.249   5
  -2   8   5 68.7345 87.7277   4
  -2   8   5-29.7904 106.860   5
  -2   8   5-0.88169 103.041   2
  -2   8   4 1568.67 122.439   5
  -2   8   4 1498.93 93.0152   2
  -2   8   4 1662.55 102.950   4
  -2   8   3 8.94442 78.3657   4
  -2   8   3-14.2924 109.758   5
  -2   8   3-26.7033 87.2052   2
  -2   8   2 3134.35 103.654   2
  -2   8   2 3276.04 136.844   5
  -2   8   2 3346.70 101.775   4
  -2   8   1 1644.96 122.185   5
  -2   8   1 1791.27 88.6666   4
  -2   8   0 185.881 115.251   5
  -2   8  -1 11301.0 198.022   5
  -2   8  -2 3047.42 143.259   5
  -2   8  -3 3765.29 144.721   5
  -2   8  -4 7339.02 178.700   5
  -2   8  -5 1744.51 130.769   5
  -2   8  -6 1488.10 142.120   5
  -2   8  -7 486.093 125.640   5
  -2   8  -8 2805.91 160.280   5
  -2   8  -9 230.180 122.127   5
  -2   8 -10 652.008 160.998   5
  -2   8 -11 672.187 165.005   5
  -2   8 -12 772.431 173.039   5
  -2   8 -13 1223.03 197.330   5
  -2   8 -14 79.9201 140.558   5
  -2   7  12 954.767 141.183   2
  -2   7  11-62.7241 159.198   2
  -2   7  11-50.7692 128.264   4
  -2   7  10 625.068 126.709   2
  -2   7  10 600.614 108.909   4
  -2   7   9 68.0534 117.647   2
  -2   7   9 30.1658 93.5061   4
  -2   7   8 425.151 121.921   2
  -2   7   8 424.492 109.342   5
  -2   7   8 224.863 101.897   4
  -2   7   7 1146.89 122.741   5
  -2   7   7 1069.58 99.9787   4
  -2   7   7 1130.19 116.576   2
  -2   7   6 2801.60 114.183   2
  -2   7   6 2648.22 113.488   4
  -2   7   6 2753.18 125.929   5
  -2   7   5 224.251 88.4542   4
  -2   7   5 164.061 92.7815   5
  -2   7   5 217.459 84.2619   2
  -2   7   4 323.078 90.6233   5
  -2   7   4 391.475 77.9038   4
  -2   7   4 446.342 76.0743   2
  -2   7   3 2895.52 114.351   5
  -2   7   3 2769.58 91.7235   2
  -2   7   3 3146.50 97.2914   4
  -2   7   2 305.702 89.8156   5
  -2   7   2 340.142 74.0854   4
  -2   7   2 299.401 71.5851   2
  -2   7   1 2468.93 114.394   5
  -2   7   1 2311.20 85.0795   4
  -2   7   1 2494.23 82.2603   2
  -2   7   0 4668.68 88.7750   2
  -2   7   0 4970.62 102.078   4
  -2   7   0 4743.35 138.336   5
  -2   7  -1 10132.5 169.298   5
  -2   7  -2 392.170 100.511   5
  -2   7  -3 2260.23 120.043   5
  -2   7  -4 3371.29 128.599   5
  -2   7  -5 4658.47 145.929   5
  -2   7  -6 56333.5 382.105   5
  -2   7  -7 376.848 124.529   5
  -2   7  -8 6470.80 173.263   5
  -2   7  -9 141.822 132.706   5
  -2   7 -10 2596.97 153.581   5
  -2   7 -11 1871.72 163.280   5
  -2   7 -12 917.532 163.760   5
  -2   7 -13 627.146 143.872   5
  -2   7 -14 127.538 175.776   5
  -2   6  15-38.4785 116.484   4
  -2   6  14-39.7580 133.503   4
  -2   6  13-83.9681 132.803   4
  -2   6  12 469.499 137.274   2
  -2   6  12 413.514 133.545   4
  -2   6  11 266.131 151.487   2
  -2   6  11 330.091 124.784   4
  -2   6  10 267.646 115.127   2
  -2   6  10 308.143 102.476   4
  -2   6   9 1613.68 109.584   4
  -2   6   9 1804.77 133.524   2
  -2   6   8 2033.87 123.846   2
  -2   6   8 1845.39 108.850   4
  -2   6   7 1459.19 106.949   2
  -2   6   7 1347.91 93.5081   4
  -2   6   7 1503.94 102.113   5
  -2   6   6 4500.98 123.277   5
  -2   6   6 4327.60 116.598   4
  -2   6   6 4575.41 120.082   2
  -2   6   5 2105.14 95.0549   4
  -2   6   5 2176.12 89.8538   2
  -2   6   5 2012.67 100.521   5
  -2   6   4-9.75256 69.2372   4
  -2   6   4-32.7031 85.1563   5
  -2   6   4 23.5380 69.9947   2
  -2   6   3 2015.89 86.1057   4
  -2   6   3 1977.95 95.7085   5
  -2   6   3 1910.70 74.0316   2
  -2   6   2 5770.36 126.880   5
  -2   6   2 5784.70 105.504   4
  -2   6   2 5858.47 94.0940   2
  -2   6   1 134.174 53.6974   2
  -2   6   1 94.1778 78.5555   5
  -2   6   1 78.7428 59.1978   4
  -2   6   0 1859.31 71.5603   4
  -2   6   0 1841.03 58.6132   2
  -2   6   0 1868.84 93.5943   5
  -2   6  -1 20469.8 132.468   2
  -2   6  -1 20163.8 198.278   5
  -2   6  -2 450.928 84.4211   5
  -2   6  -2 305.192 44.9409   2
  -2   6  -3 13455.4 176.702   5
  -2   6  -4 2902.30 86.4760   3
  -2   6  -4 2911.73 112.770   5
  -2   6  -5 1463.91 101.464   5
  -2   6  -5 2325.19 88.2461   3
  -2   6  -6 773.353 83.1153   6
  -2   6  -6 763.975 87.8622   3
  -2   6  -6 829.231 104.133   5
  -2   6  -7 11953.3 173.105   3
  -2   6  -7 12104.3 157.962   6
  -2   6  -7 11773.8 186.049   5
  -2   6  -8 381.672 93.1264   3
  -2   6  -8 319.216 76.5710   6
  -2   6  -8 372.206 110.057   5
  -2   6  -9 150.535 99.9480   3
  -2   6  -9 72.9067 86.1815   6
  -2   6  -9-8.24822 116.691   5
  -2   6 -10 7370.70 168.906   3
  -2   6 -10 7031.49 170.003   5
  -2   6 -11-138.153 125.300   5
  -2   6 -11 17.5659 123.320   3
  -2   6 -12 451.330 133.903   3
  -2   6 -12 384.842 133.270   5
  -2   6 -13 848.300 155.931   3
  -2   6 -13 946.883 129.615   5
  -2   6 -14 161.262 152.352   3
  -2   6 -15 674.715 161.859   3
  -2   5  15 136.499 142.480   4
  -2   5  14 175.138 124.452   4
  -2   5  13 147.738 142.151   4
  -2   5  12 151.780 113.691   4
  -2   5  11 86.1423 150.773   2
  -2   5  11 193.910 113.021   4
  -2   5  10 412.347 101.159   4
  -2   5  10 498.220 113.353   2
  -2   5   9 426.577 101.532   4
  -2   5   9 325.292 116.428   2
  -2   5   8 2220.71 106.671   4
  -2   5   8 2371.10 110.181   2
  -2   5   7 1386.23 92.9151   5
  -2   5   7 1417.52 96.8308   2
  -2   5   7 1368.62 97.8012   4
  -2   5   6 919.318 92.0017   5
  -2   5   6 788.957 79.3721   4
  -2   5   6 788.544 81.0200   2
  -2   5   5 15774.8 173.398   5
  -2   5   5 15811.8 150.920   2
  -2   5   5 15512.9 155.086   4
  -2   5   4 11876.6 132.562   4
  -2   5   4 11563.6 123.135   2
  -2   5   4 12140.0 152.490   5
   2  -5  -3 4488.90 93.8221   0
  -2   5   3 4225.65 81.0899   2
  -2   5   3 4145.39 105.772   5
  -2   5   3 4068.50 87.9114   4
  -2   5   2 12291.7 125.872   4
  -2   5   2 12060.0 108.793   2
   2  -5  -2 12058.7 126.306   0
  -2   5   2 12363.9 150.223   5
   2  -5  -1 1163.47 56.7442   0
  -2   5   1 1106.43 59.7137   4
  -2   5   1 1104.00 73.4768   5
  -2   5   1 1071.43 50.1857   2
   2  -5   0 10385.1 127.601   0
  -2   5   0 9871.42 107.175   4
  -2   5   0 9895.47 130.640   5
  -2   5   0 9676.37 84.1512   2
  -2   5  -1 7092.78 113.313   5
   2  -5   1 7809.50 110.458   0
  -2   5  -1 7040.47 70.8511   2
  -2   5  -1 7099.15 94.2036   4
  -2   5  -2 3296.72 69.1518   3
  -2   5  -2 3104.80 52.7017   2
  -2   5  -2 3334.12 97.7107   5
   2  -5   2 3216.25 87.8679   0
  -2   5  -3 88849.1 313.010   3
   2  -5   3 91471.7 327.504   0
  -2   5  -3 89974.3 326.436   6
  -2   5  -3 91448.6 366.014   5
  -2   5  -3 89716.4 221.188   2
  -2   5  -4 2510.74 80.7040   6
  -2   5  -4 2440.95 77.0178   3
   2  -5   4 2469.04 68.9484   0
  -2   5  -4 2344.88 51.6837   2
  -2   5  -4 2366.86 94.0615   5
  -2   5  -5 141.128 60.6117   6
  -2   5  -5 154.026 75.5640   5
  -2   5  -5 98.5602 68.8135   3
  -2   5  -6 21249.9 195.064   3
  -2   5  -6 22323.1 206.891   5
  -2   5  -6 22825.0 182.151   6
  -2   5  -7 1739.74 103.396   3
  -2   5  -7 1565.49 80.6998   6
   2  -5   7 1673.70 75.4870   1
  -2   5  -7 1660.88 95.1928   5
  -2   5  -8 42178.4 300.725   3
  -2   5  -8 42881.4 301.267   5
  -2   5  -8 44121.2 256.518   6
   2  -5   8 43319.8 258.477   1
   2  -5   9 1832.05 90.9153   1
  -2   5  -9 1732.68 112.601   3
  -2   5  -9 1709.05 112.131   5
  -2   5  -9 1785.44 85.6112   6
   2  -5  10 9002.12 152.978   1
  -2   5 -10 9646.18 186.247   3
  -2   5 -10 9157.61 177.258   5
  -2   5 -11 300.814 117.644   5
  -2   5 -11 298.523 113.270   3
   2  -5  11 535.042 106.300   1
  -2   5 -12 2233.14 140.674   3
   2  -5  12 2286.60 123.113   1
  -2   5 -12 2039.77 139.138   5
  -2   5 -13 2733.63 151.029   3
   2  -5  13 2784.88 152.343   1
   2  -5  14 72.8098 150.174   1
  -2   5 -14 102.727 128.773   3
   2  -5  15 953.040 164.674   1
  -2   5 -15 904.556 166.587   3
   2  -5  16 115.181 158.280   1
  -2   4  16 301.975 165.201   1
  -2   4  15 628.117 167.083   1
  -2   4  14 196.519 147.554   1
  -2   4  13-3.67136 115.603   1
  -2   4  12 527.354 137.840   1
  -2   4  11-73.0845 111.915   1
  -2   4  10-105.098 103.467   1
  -2   4  10 37.0770 107.078   4
  -2   4   9 2681.57 121.173   1
  -2   4   9 3285.71 138.614   4
  -2   4   9 3188.25 137.949   2
  -2   4   8 6378.71 136.978   1
  -2   4   8 7352.34 143.841   4
  -2   4   8 7435.26 144.602   2
  -2   4   7 1595.17 89.8178   4
  -2   4   7 1247.49 80.5279   1
  -2   4   7 1484.78 87.7956   2
  -2   4   6 7237.76 124.329   5
  -2   4   6 7135.96 115.039   2
  -2   4   6 7256.21 122.439   4
  -2   4   6 6194.52 111.272   1
  -2   4   5 12992.1 140.122   4
  -2   4   5 14368.8 137.421   2
  -2   4   5 13998.0 150.954   5
  -2   4   5 13264.3 133.558   1
   2  -4  -5 13980.9 124.298   0
  -2   4   4 33364.0 180.058   2
   2  -4  -4 34842.0 187.785   0
  -2   4   4 32380.2 190.507   4
  -2   4   4 33352.8 214.255   5
  -2   4   4 34644.8 185.535   1
  -2   4   3 5066.33 100.148   5
  -2   4   3 5073.25 72.9898   2
  -2   4   3 5386.10 69.5250   1
   2  -4  -3 5486.93 81.6665   0
  -2   4   3 5150.21 85.8445   4
  -2   4   2 28164.9 165.081   4
  -2   4   2 28300.0 124.672   1
  -2   4   2 28108.9 188.168   5
  -2   4   2 28387.2 138.746   2
   2  -4  -2 27672.2 165.498   0
  -2   4   1 16336.3 97.3378   2
  -2   4   1 16647.0 83.0866   1
  -2   4   1 16426.8 124.214   4
   2  -4  -1 16498.4 134.258   0
  -2   4   1 16624.6 147.650   5
  -2   4   0 21147.8 107.157   3
   2  -4   0 20731.9 144.923   0
  -2   4   0 21184.5 99.9774   2
  -2   4   0 21113.6 136.600   4
  -2   4   0 20520.3 84.6035   1
  -2   4   0 21294.0 161.645   5
  -2   4  -1 4589.97 62.6857   3
   2  -4   1 4688.56 82.4744   0
  -2   4  -1 4615.54 75.6846   4
  -2   4  -1 4693.60 46.6359   2
  -2   4  -1 4568.57 86.2201   5
  -2   4  -1 4629.10 81.6312   6
  -2   4  -2 13401.1 113.496   3
  -2   4  -2 14157.9 125.073   6
  -2   4  -2 13898.7 135.430   5
   2  -4   2 13953.9 123.645   0
  -2   4  -2 13836.5 70.5536   2
  -2   4  -3 22494.7 156.344   3
  -2   4  -3 22651.3 94.0612   2
  -2   4  -3 24198.8 175.910   5
   2  -4   3 22976.8 155.061   0
  -2   4  -3 23045.0 156.327   6
  -2   4  -4 3950.86 80.2478   6
  -2   4  -4 3728.99 84.5440   3
  -2   4  -4 3726.69 87.5234   5
   2  -4   4 3962.18 80.5077   0
  -2   4  -5 9915.41 115.446   6
   2  -4   5 9917.09 106.443   0
  -2   4  -5 10212.1 128.105   5
  -2   4  -5 9292.80 127.313   3
  -2   4  -6 21451.4 191.628   3
  -2   4  -6 21984.2 167.656   6
  -2   4  -6 21303.9 182.571   5
   2  -4   6 21707.1 151.803   0
   2  -4   7 16136.6 136.998   0
  -2   4  -7 15318.2 178.434   3
  -2   4  -7 15801.0 151.997   6
  -2   4  -7 15137.5 167.929   5
  -2   4  -8 6188.92 138.567   3
  -2   4  -8 6265.71 126.522   5
  -2   4  -8 6435.25 115.897   6
  -2   4  -9 3269.36 128.440   3
  -2   4  -9 3479.08 116.723   5
   2  -4  10 918.144 93.3278   1
  -2   4 -10 921.026 114.735   3
  -2   4 -10 849.097 90.2772   5
  -2   4 -11 308.051 111.064   3
  -2   4 -11 249.565 88.8668   5
   2  -4  11 352.103 95.4659   1
  -2   4 -12 2690.51 139.045   3
   2  -4  12 2567.17 124.907   1
  -2   4 -13 1179.08 150.924   3
   2  -4  13 1253.38 123.569   1
  -2   4 -14 60.5711 134.763   3
   2  -4  14 130.964 120.561   1
   2  -4  15 1618.53 141.832   1
  -2   4 -15 1786.92 181.535   3
   2  -4  16 32.6344 147.055   1
  -2   4 -16 53.7064 141.856   3
  -2   3  17 221.103 174.737   1
  -2   3  16 405.800 166.522   1
  -2   3  15 100.119 139.491   1
  -2   3  14 235.190 123.710   1
  -2   3  13-175.995 141.986   1
  -2   3  12-100.174 115.169   1
  -2   3  11 1.97950 119.059   1
  -2   3  10 1784.31 122.837   1
  -2   3   9 3290.49 122.726   1
  -2   3   8 14.4796 75.6691   1
  -2   3   7 180.413 79.3759   2
  -2   3   7 196.003 77.0761   1
   2  -3  -6 3685.84 64.4328   0
  -2   3   6 3463.12 89.1526   1
  -2   3   6 3983.89 101.729   4
  -2   3   6 3958.95 97.3236   2
   2  -3  -5 1416.81 50.3361   0
  -2   3   5 1514.15 64.6135   2
  -2   3   5 1570.43 72.0114   4
  -2   3   5 1433.11 66.8700   1
  -2   3   4 136.021 43.2426   1
  -2   3   4 95.2116 49.3795   2
   2  -3  -4 175.766 42.0335   0
  -2   3   4 123.206 45.6137   5
  -2   3   4 94.8742 46.9416   4
  -2   3   3 77366.5 283.101   5
  -2   3   3 78890.1 246.048   1
  -2   3   3 76903.9 227.362   2
  -2   3   3 74733.3 248.836   4
   2  -3  -3 77419.5 238.893   0
   2  -3  -2 10976.4 95.5369   0
  -2   3   2 11684.7 112.661   5
  -2   3   2 12097.5 89.2148   1
  -2   3   2 11685.0 83.8791   2
  -2   3   2 11657.5 100.789   4
  -2   3   1 12008.3 77.7993   1
  -2   3   1 11863.9 112.554   5
  -2   3   1 11980.3 70.7677   2
  -2   3   1 12392.5 64.2914   3
  -2   3   1 12230.2 97.9842   4
  -2   3   0 102142. 226.056   3
  -2   3   0 103556. 276.290   6
  -2   3   0 104585. 208.382   1
  -2   3   0 104256. 263.059   4
  -2   3   0 102380. 652.362   2
  -2   3   0 103615. 300.629   5
  -2   3  -1 22548.5 125.879   3
  -2   3  -1 22737.8 141.882   5
  -2   3  -1 22278.7 132.441   6
  -2   3  -1 22845.4 125.596   4
  -2   3  -1 22221.8 102.645   1
  -2   3  -2 2321.68 56.6847   3
  -2   3  -2 2366.87 54.4732   6
  -2   3  -2 2240.99 58.3579   5
  -2   3  -3 120976. 349.171   3
  -2   3  -3 120261. 331.423   5
  -2   3  -3 117421. 316.325   6
  -2   3  -4 16403.1 146.852   3
  -2   3  -4 16608.6 133.500   5
  -2   3  -5 70203.0 309.922   3
  -2   3  -5 70558.5 271.486   5
  -2   3  -6 39187.0 249.216   3
  -2   3  -6 37849.1 213.290   5
  -2   3  -7 1163.18 86.1173   3
  -2   3  -7 1015.37 66.6517   5
  -2   3  -8 10362.3 161.400   3
   2  -3   8 9886.75 106.091   0
  -2   3  -8 10060.3 137.966   5
  -2   3  -9 17440.9 213.064   3
  -2   3  -9 16832.6 179.263   5
  -2   3 -10 2802.22 98.2185   5
  -2   3 -10 2664.27 130.148   3
  -2   3 -11 1633.66 132.948   3
  -2   3 -12 5461.95 173.925   3
   2  -3  12 5240.43 147.930   1
   2  -3  13 984.839 125.436   1
  -2   3 -13 917.394 126.562   3
  -2   3 -14 1504.53 150.806   3
   2  -3  14 1495.04 147.596   1
  -2   3 -15 202.515 159.167   3
   2  -3  15 257.555 160.007   1
   2  -3  16 479.796 181.547   1
  -2   3 -16 469.644 175.569   3
  -2   3 -17 234.907 178.377   3
  -2   2  17 249.896 185.751   1
  -2   2  16 257.886 170.605   1
  -2   2  15 201.261 140.636   1
  -2   2  14 306.943 128.688   1
  -2   2  13 308.597 146.956   1
  -2   2  12 1117.28 131.096   1
  -2   2  11 507.214 112.611   1
  -2   2  10 2551.34 123.029   1
  -2   2   9 3704.70 130.198   1
  -2   2   8 110.160 85.5299   1
  -2   2   7 3891.43 103.241   1
   2  -2  -7 4801.56 57.1490   0
   2  -2  -6 35515.1 134.469   0
  -2   2   6 32843.3 220.227   1
  -2   2   5 1595.41 65.8963   1
   2  -2  -5 1411.89 42.4464   0
  -2   2   4 15563.2 130.940   1
  -2   2   4 16009.8 126.443   4
  -2   2   3 23442.3 140.360   1
  -2   2   3 24387.2 150.400   5
  -2   2   3 23463.6 135.800   4
  -2   2   2 13932.4 88.8966   6
  -2   2   2 13858.6 98.9943   1
  -2   2   2 13226.8 94.8499   4
  -2   2   2 13812.0 107.377   5
  -2   2   1 72423.4 224.618   5
  -2   2   1 74388.7 197.583   1
  -2   2   1 72781.9 203.059   4
  -2   2   1 74372.7 199.801   6
  -2   2   0 22045.3 107.642   3
  -2   2   0 21391.1 111.652   6
  -2   2   0 21406.7 110.534   4
  -2   2   0 21627.7 108.014   1
  -2   2   0 21681.2 122.036   5
  -2   2  -1 18932.8 116.566   3
  -2   2  -1 18109.6 99.9536   4
  -2   2  -1 18631.8 108.900   5
  -2   2  -1 18957.9 102.973   1
  -2   2  -2 143925. 342.451   3
  -2   2  -2 145940. 297.596   5
  -2   2  -3 1360.06 55.0729   3
  -2   2  -3 1305.45 39.8079   5
  -2   2  -4 147522. 407.364   3
  -2   2  -4 144385. 319.190   5
  -2   2  -5 15059.9 149.190   3
  -2   2  -5 14667.7 113.480   5
  -2   2  -6 1750.23 84.1678   3
  -2   2  -6 1632.87 55.7319   5
  -2   2  -7 89.0560 45.3822   5
  -2   2  -7 66.2960 70.6884   3
  -2   2  -8 14313.3 141.123   5
  -2   2  -8 16084.1 191.263   3
  -2   2  -9 24148.0 241.304   3
  -2   2  -9 19912.9 179.209   5
  -2   2 -10 3968.95 139.322   3
  -2   2 -11 3099.91 136.157   3
  -2   2 -12 31.7462 122.650   3
   2  -2  13 1665.90 137.692   1
  -2   2 -13 1666.77 140.387   3
  -2   2 -14 32.9437 124.145   3
   2  -2  14 135.398 126.963   1
  -2   2 -15 1729.20 140.516   3
   2  -2  15 2038.44 171.590   1
  -2   2 -16 598.361 147.870   3
   2  -2  16 761.777 182.965   1
  -2   2 -17 471.829 166.788   3
  -2   1  17 328.912 146.438   1
  -2   1  16 539.475 156.807   1
  -2   1  15 215.353 160.040   1
  -2   1  14-8.58795 146.129   1
  -2   1  13 1286.65 141.660   1
  -2   1  12-21.0738 111.622   1
  -2   1  11-37.7064 108.891   1
  -2   1  10 2796.36 126.133   1
  -2   1   9 2089.76 115.255   1
  -2   1   8 1740.68 96.5600   1
  -2   1   7 13466.7 164.812   1
  -2   1   6 7540.27 116.678   1
  -2   1   5 6882.61 101.156   1
  -2   1   4 2779.39 69.2921   1
  -2   1   3 41141.7 166.813   4
  -2   1   3 40132.5 117.937   6
  -2   1   3 40834.0 186.865   1
  -2   1   2 2293.81 33.7037   6
  -2   1   2 2492.98 51.8038   1
  -2   1   2 2419.65 44.7241   4
  -2   1   1 45079.1 156.228   5
  -2   1   1 45782.2 142.396   4
  -2   1   1 44744.1 162.071   1
  -2   1   0 12751.2 74.0899   4
  -2   1   0 13038.6 78.1532   5
  -2   1   0 13613.8 91.7990   1
  -2   1   0 13436.2 92.3035   3
  -2   1  -1 8224.21 79.3613   3
  -2   1  -1 8369.69 59.1457   5
  -2   1  -1 8114.30 74.3400   1
  -2   1  -2 97011.2 188.082   5
  -2   1  -2 99223.0 251.554   1
  -2   1  -3 41783.9 204.611   3
  -2   1  -3 41281.6 125.039   5
   2  -1   3 41601.1 117.109   2
  -2   1  -4 11095.9 73.1463   5
   2  -1   4 11835.6 75.5630   2
  -2   1  -5 53292.5 264.507   3
  -2   1  -5 51602.1 175.000   5
   2  -1   5 53550.8 178.366   2
  -2   1  -6 12073.0 144.927   3
   2  -1   6 12165.1 102.275   2
  -2   1  -6 11104.4 95.8587   5
  -2   1  -7 21027.6 195.555   3
   2  -1   7 21793.9 154.438   2
  -2   1  -8 18926.0 199.239   3
  -2   1  -9 24881.5 240.726   3
  -2   1 -10 5024.58 143.655   3
  -2   1 -11 7871.66 174.990   3
  -2   1 -12 411.339 116.221   3
   2  -1  13 40.0062 109.027   1
  -2   1 -13 69.4548 118.460   3
  -2   1 -14 2312.88 156.666   3
   2  -1  14 2568.23 168.494   1
  -2   1 -15-94.8336 151.546   3
   2  -1  15 118.318 129.963   1
  -2   1 -16 142.216 129.489   3
   2  -1  16 425.303 160.632   1
  -2   1 -17-5.86826 173.222   3
  -2   0  17 79.5204 150.935   1
  -2   0  16 141.989 139.726   1
  -2   0  15 296.202 161.688   1
  -2   0  14 982.197 144.745   1
  -2   0  13 352.814 142.688   1
  -2   0  12 228.345 126.137   1
  -2   0  11 373.331 121.550   1
  -2   0  10 7998.84 169.710   1
  -2   0   9 18632.5 215.419   1
  -2   0   8 567.386 81.6581   1
  -2   0   7 36256.4 248.984   1
  -2   0   6 642.374 66.5523   1
  -2   0   5 4978.10 88.8011   1
  -2   0   4 8907.37 104.443   1
  -2   0   3 13989.6 114.568   1
  -2   0   2 9154.85 65.1145   4
  -2   0   2 9119.14 86.4974   1
  -2   0   1 34552.0 148.970   1
  -2   0   1 34243.5 105.150   4
  -2   0   0 2947.50 51.4978   1
  -2   0   0 2844.55 31.6755   4
  -2   0  -1 22874.1 125.188   1
   2   0   1 22873.1 90.4618   2
  -2   0  -2 109136. 318.237   3
   2   0   2 109938. 209.160   2
  -2   0  -2 110433. 282.977   1
  -2   0  -3 5352.73 83.4068   3
   2   0   3 5242.10 55.7472   2
   2   0   4 5702.67 63.9079   2
  -2   0  -4 5614.17 95.2774   3
  -2   0  -5 34892.5 217.840   3
   2   0   5 33942.6 157.691   2
  -2   0  -6 33821.6 244.868   3
   2   0   6 47910.0 195.657   2
   2   0   7 346.974 57.7224   2
  -2   0  -7 238.306 69.8351   3
  -2   0  -8 2005.64 97.1097   3
   2   0   8 1937.86 77.9303   2
  -2   0  -9 1064.41 101.242   3
   2   0   9 998.735 77.0158   2
  -2   0 -10 1792.31 110.499   3
   2   0  10 1768.28 101.023   2
  -2   0 -11 7486.18 166.394   3
  -2   0 -12 112.387 106.002   3
  -2   0 -13 2342.90 131.815   3
  -2   0 -14 163.854 125.695   3
   2   0  14 307.908 150.299   1
   2   0  15 938.990 139.921   1
  -2   0 -15 705.389 156.483   3
   2   0  16 408.007 158.836   1
  -2  -1  17-66.0623 165.016   1
  -2  -1  16 458.217 179.733   1
  -2  -1  15 471.378 140.562   1
  -2  -1  14 881.073 159.156   1
  -2  -1  13 576.424 137.262   1
  -2  -1  12 289.127 124.536   1
  -2  -1  11 3545.12 149.337   1
  -2  -1  10 2122.39 116.190   1
  -2  -1   9 195.689 90.8664   1
  -2  -1   8 9209.24 151.512   1
  -2  -1   7 414.603 72.5915   1
  -2  -1   6 516.659 70.8832   1
  -2  -1   5 10564.9 125.090   1
  -2  -1   4 17949.1 141.265   1
  -2  -1   3 6639.40 86.5532   1
  -2  -1   2 51572.4 201.962   1
  -2  -1   1 31576.0 150.562   1
   2   1   0 15249.8 93.9281   2
  -2  -1   0 14635.2 103.924   1
   2   1   1 47973.9 161.572   2
  -2  -1  -1 48897.1 189.193   1
   2   1   2 1213.57 37.2097   2
  -2  -1  -2 1360.58 43.8817   1
  -2  -1  -3 39569.1 214.178   3
   2   1   3 38498.0 158.390   2
   2   1   4 13610.5 106.060   2
  -2  -1  -4 13478.1 137.664   3
   2   1   5 18514.0 132.701   2
  -2  -1  -5 19012.3 174.217   3
   2   1   6 9923.15 107.599   2
  -2  -1  -6 9564.66 133.221   3
  -2  -1  -7 5350.80 118.378   3
   2   1   7 5425.31 95.6796   2
  -2  -1  -8 16759.2 190.641   3
   2   1   8 16792.1 156.427   2
   2   1   9 144.402 73.5855   2
  -2  -1  -9 70.8739 80.9772   3
  -2  -1 -10 2031.27 110.223   3
   2   1  10 2285.10 109.909   2
  -2  -1 -11 17903.3 227.591   3
   2   1  11 17414.2 197.709   2
   2   1  12 94.0029 106.540   2
  -2  -1 -12 195.699 108.903   3
  -2  -1 -13 1912.24 145.631   3
   2   1  14 184.232 131.769   1
   2   1  15 197.186 157.929   1
   2   1  16 314.320 147.655   1
  -2  -2  17 418.826 148.600   1
  -2  -2  16 70.2238 166.951   1
  -2  -2  15 181.046 134.526   1
  -2  -2  14 82.2879 145.067   1
  -2  -2  13 387.722 139.777   1
  -2  -2  12 216.615 118.647   1
  -2  -2  11 2124.22 130.381   1
  -2  -2  10 144.817 96.6399   1
  -2  -2   9-2.18040 92.5455   1
  -2  -2   8 5943.68 134.345   1
  -2  -2   7 86588.8 381.833   1
  -2  -2   6 253.323 68.4435   1
  -2  -2   5 18950.2 160.762   1
  -2  -2   4 49962.2 234.181   1
  -2  -2   3 25458.9 160.130   1
  -2  -2   2 19365.5 128.645   1
  -2  -2   1 25440.5 143.358   1
   2   2   0 10431.8 75.1041   5
  -2  -2   0 10885.5 94.8453   1
   2   2   0 10362.8 92.1520   2
   2   2   1 3244.31 40.0820   5
  -2  -2  -1 3383.91 61.7722   1
   2   2   1 3547.05 62.6463   2
   2   2   2 52614.1 133.158   5
   2   2   2 55067.9 204.053   2
  -2  -2  -2 52887.5 208.789   1
   2   2   3 3051.81 69.3497   2
   2   2   3 1596.00 28.7533   5
   2   2   4 79575.9 264.278   2
  -2  -2  -4 71743.8 316.816   3
   2   2   5 9235.69 111.706   2
  -2  -2  -5 9048.38 127.943   3
  -2  -2  -6 18.7312 67.6978   3
   2   2   6 32.3191 65.9010   2
  -2  -2  -7 383.775 73.2718   3
   2   2   7 582.041 77.9010   2
  -2  -2  -8 17766.8 198.684   3
   2   2   8 17909.9 174.106   2
   2   2   9 36.4636 88.8946   2
  -2  -2  -9 60.1684 90.0974   3
   2   2  10 145.424 102.304   2
  -2  -2 -10 17.0578 95.5641   3
  -2  -2 -11 801.230 105.891   3
   2   2  11 846.027 103.376   2
   2   2  12 155.987 126.459   2
  -2  -2 -12 139.394 117.571   3
   2   2  13 2053.79 155.502   2
   2   2  14-49.2920 163.989   2
   2   2  14 237.190 135.642   1
   2   2  15 201.919 162.319   1
  -2  -3  17-37.3950 161.887   1
  -2  -3  16 394.445 178.359   1
  -2  -3  15 102.296 160.070   1
  -2  -3  14 619.357 152.315   1
  -2  -3  13 3545.76 173.583   1
  -2  -3  12 374.464 116.413   1
  -2  -3  11 1663.04 132.451   1
  -2  -3  10 519.709 105.617   1
  -2  -3   9 335.528 98.4616   1
  -2  -3   8 9103.16 153.701   1
  -2  -3   7 76.5092 72.7178   1
  -2  -3   6 3067.47 87.8550   1
  -2  -3   5 8444.42 114.666   1
  -2  -3   4 6151.33 93.6263   1
  -2  -3   3 2464.88 65.8414   1
   2   3  -2 12955.4 116.859   5
  -2  -3   2 12237.1 109.171   1
   2   3  -1 9736.16 105.818   2
  -2  -3   1 8965.54 93.3972   1
   2   3  -1 8932.33 92.2682   5
   2   3   0 2179.23 49.3971   5
   2   3   0 2057.06 63.0079   2
  -2  -3   0 2110.03 54.3342   1
   2   3   1 36811.8 153.283   5
   2   3   1 37165.7 190.075   2
  -2  -3  -1 37456.9 180.845   1
   2   3   2 140.854 29.6736   5
   2   3   2 138.964 50.3127   2
  -2  -3  -2 101.825 41.3222   1
   2   3   3 768.540 33.1602   5
   2   3   3 889.269 64.5348   2
   2   3   4 1811.17 41.0600   5
   2   3   4 1801.67 71.6822   2
   2   3   5 3810.13 94.1777   2
  -2  -3  -5 4058.60 103.353   3
  -2  -3  -6 6887.92 126.074   3
   2   3   6 7574.52 122.540   2
   2   3   7 6200.27 119.824   2
  -2  -3  -7 6471.08 133.999   3
   2   3   8 4384.13 123.386   2
  -2  -3  -8 4606.14 119.967   3
   2   3   9 303.239 96.9067   2
  -2  -3  -9 470.561 87.8060   3
  -2  -3 -10 1754.25 108.117   3
   2   3  10 1829.52 121.768   2
   2   3  11 700.021 123.540   2
   2   3  12 36.0102 130.332   2
   2   3  13 2552.41 141.538   2
   2   3  14 181.498 130.597   2
   2   3  14 433.945 149.389   1
   2   3  15 418.730 142.091   2
   2   3  15 772.461 150.041   1
  -2  -4  16 297.817 182.498   1
  -2  -4  15 87.2826 160.114   1
  -2  -4  14 238.385 152.954   1
  -2  -4  13 472.531 126.937   1
  -2  -4  12 103.275 127.448   1
  -2  -4  11 1062.09 125.266   1
  -2  -4  10 68.5829 92.3691   1
  -2  -4   9 1182.47 97.6247   1
  -2  -4   8 1409.33 98.0894   1
  -2  -4   7 207.237 66.9807   1
  -2  -4   6 227.606 66.9832   1
  -2  -4   5 39921.6 230.827   1
   2   4  -5 38041.4 266.724   5
  -2  -4   4 10841.6 121.562   1
   2   4  -4 11355.6 144.627   5
   2   4  -3 5203.74 100.018   5
  -2  -4   3 4686.74 79.4008   1
   2   4  -2 13533.7 132.687   5
  -2  -4   2 13061.9 117.775   1
   2   4  -2 13195.6 136.929   2
  -2  -4   1 7225.58 89.5674   1
   2   4  -1 7757.37 99.4699   5
   2   4  -1 7339.17 107.253   2
  -2  -4   0 1403.31 53.0496   1
   2   4   0 1340.26 74.7995   2
   2   4   0 1466.55 55.1963   5
   2   4   1 3562.21 69.7402   5
   2   4   1 3340.71 89.7244   2
  -2  -4  -1 3494.08 67.7902   1
   2   4   2 38.0219 38.4971   5
   2   4   2 37.4201 64.4374   2
   2   4   3 1194.60 77.4696   2
   2   4   3 1117.49 46.4731   5
   2   4   4 10735.2 137.648   2
   2   4   5 707.371 90.9423   2
  -2  -4  -5 721.343 79.4717   3
   2   4   6 15472.5 175.921   2
  -2  -4  -6 13785.4 173.131   3
   2   4   7 5669.61 136.893   2
  -2  -4  -7 5786.41 128.837   3
  -2  -4  -8-0.52090 80.4839   3
   2   4   8 49.1023 90.6324   2
   2   4   9 951.127 105.053   2
   2   4  10 1981.13 118.803   2
   2   4  11 321.972 133.451   2
   2   4  12 78.9282 115.658   2
   2   4  13 125.158 142.807   2
   2   4  14 208.919 171.490   2
   2   4  14 370.475 145.387   1
   2   4  15 418.605 149.387   1
  -2  -5  16 10.4698 162.103   1
  -2  -5  15 173.055 146.388   1
  -2  -5  14 115.692 128.871   1
  -2  -5  13 28.1421 129.206   1
  -2  -5  12 303.005 125.246   1
  -2  -5  11 4307.17 142.681   1
  -2  -5  10 238.885 95.4682   1
  -2  -5   9 753.131 93.6026   1
   2   5  -9 877.885 137.093   5
  -2  -5   8 2233.43 101.965   1
   2   5  -8 2289.14 133.074   5
   2   5  -7-39.0613 107.085   5
  -2  -5   7 40.0159 66.9737   1
   2   5  -6 1184.46 106.861   5
  -2  -5   6 930.521 70.0071   1
  -2  -5   5 6853.55 108.034   1
   2   5  -5 7783.69 143.690   5
  -2  -5   4 47.7517 50.3633   1
   2   5  -4 1.75818 79.8068   5
  -2  -5   3 2419.11 68.1391   1
   2   5  -3 2620.26 96.0407   2
   2   5  -3 2609.56 95.1434   5
   2   5  -2 16729.9 167.528   2
   2   5  -2 17697.8 166.911   5
  -2  -5   2 16406.1 133.804   1
   2   5  -1 3016.30 98.7558   2
   2   5  -1 3269.57 85.7705   5
  -2  -5   1 2955.64 66.2354   1
   2   5   0 938.482 80.4592   2
   2   5   0 928.267 62.0153   5
  -2  -5   0 1006.98 51.7627   1
   2   5   1 3341.19 104.397   2
   2   5   1 3483.52 79.5137   5
   2   5   2 453.392 86.1730   2
   2   5   2 389.974 53.6357   5
   2   5   3 4439.70 116.607   2
   2   5   4 210.402 87.0435   2
   2   5   5 2090.54 106.648   2
  -2  -5  -6-26.1444 74.6824   3
   2   5   6 41.3285 103.412   2
   2   5   7 12.0500 98.3465   2
   2   5   8 2414.11 134.040   2
   2   5   9 240.117 120.484   2
   2   5  10 750.464 115.584   2
   2   5  11 26.1334 136.674   2
   2   5  12 207.909 118.760   2
   2   5  13-2.32953 151.650   2
   2   6 -14 317.516 160.797   5
   2   6 -13 169.978 160.478   5
   2   6 -12 130.212 175.546   5
   2   6 -11 571.433 139.262   5
   2   6 -10 1752.84 155.147   5
   2   6  -9 4077.70 158.502   5
   2   6  -8 2957.27 151.196   5
   2   6  -7 0.92211 110.603   5
   2   6  -6 4014.73 142.053   5
   2   6  -5 224.475 91.1707   5
   2   6  -4 2453.47 112.778   2
   2   6  -4 2867.65 115.804   5
   2   6  -3 7547.50 139.438   5
   2   6  -3 7132.16 141.591   2
   2   6  -2 5983.88 131.023   2
   2   6  -2 6508.48 128.344   5
   2   6  -1 39.9581 65.7417   5
   2   6  -1 24.1546 85.4606   2
   2   6   0 1850.18 99.2598   2
   2   6   0 1993.51 83.9719   5
   2   6   1 5587.10 110.545   5
   2   6   1 5176.61 123.482   2
   2   6   2 134.648 90.4783   2
   2   6   3 7162.11 141.994   2
   2   6   4 121.065 107.391   2
   2   6   5 256.438 97.6092   2
   2   6   6 1212.08 124.723   2
   2   6   7 275.703 125.489   2
   2   6   8 1031.16 140.007   2
   2   6   9 456.664 132.199   2
   2   6  10 380.983 128.735   2
   2   6  11 93.2064 149.029   2
   2   6  12 92.6338 163.378   2
   2   7 -13 185.763 193.215   5
   2   7 -12 228.675 168.133   5
   2   7 -11 117.033 174.862   5
   2   7 -10 42.7806 164.706   5
   2   7  -9 2184.45 169.519   5
   2   7  -8 3033.83 164.120   5
   2   7  -7-26.9032 116.648   5
   2   7  -6 1547.78 135.720   5
   2   7  -6 1147.53 126.889   2
   2   7  -5 990.788 105.717   2
   2   7  -5 1005.82 111.363   5
   2   7  -4 2336.08 122.162   5
   2   7  -4 1905.72 109.062   2
   2   7  -3 261.106 87.5050   5
   2   7  -3 193.910 100.172   2
   2   7  -2 6221.20 148.860   2
   2   7  -2 6763.26 140.944   5
   2   7  -1 2256.88 104.152   5
   2   7  -1 2161.61 117.781   2
   2   7   0 756.401 85.6381   5
   2   7   0 750.709 106.294   2
   2   7   1 762.927 113.488   2
   2   7   2 280.716 99.1892   2
   2   7   3 103.053 112.244   2
   2   7   4 27.7087 116.506   2
   2   7   5 40.5641 122.443   2
   2   7   6 111.922 128.699   2
   2   7   7 211.512 138.652   2
   2   7   8 119.369 134.639   2
   2   7   9-46.6682 127.951   2
   2   7  10 15.1816 155.735   2
   2   8 -12-16.4706 165.579   5
   2   8 -11-104.954 180.812   5
   2   8 -10-11.7001 163.035   5
   2   8  -9 444.506 137.902   5
   2   8  -8 942.582 159.465   5
   2   8  -8 700.910 133.942   2
   2   8  -7 990.129 152.062   5
   2   8  -7 897.857 133.612   2
   2   8  -6 428.294 120.066   5
   2   8  -6 422.715 112.961   2
   2   8  -5 1353.32 131.186   2
   2   8  -5 1401.76 143.640   5
   2   8  -4-89.8078 123.896   5
   2   8  -4 56.4832 109.280   2
   2   8  -3 826.317 104.479   5
   2   8  -3 737.822 127.687   2
   2   8  -2 990.443 104.956   5
   2   8  -2 874.461 124.531   2
   2   8  -1-8.22193 100.767   5
   2   8  -1-3.74951 115.774   2
   2   8   0 2540.34 130.939   2
   2   8   1 72.8776 115.233   2
   2   8   2 18.0127 111.468   2
   2   8   3 1884.18 122.651   2
   2   8   4 23.9600 104.418   2
   2   8   5 2910.57 158.789   2
   2   8   6 26.2367 149.969   2
   2   8   7 172.204 118.419   2
   2   8   8 82.9343 161.260   2
   2   9 -10 94.9070 178.460   5
   2   9 -10-129.517 161.167   2
   2   9  -9 63.3232 155.873   5
   2   9  -9-9.44150 135.807   2
   2   9  -8 610.852 151.832   2
   2   9  -8 879.837 164.306   5
   2   9  -7 928.586 125.163   2
   2   9  -7 1207.94 165.945   5
   2   9  -6 625.288 111.563   2
   2   9  -6 629.358 125.570   5
   2   9  -5 469.962 120.760   2
   2   9  -5 639.433 151.340   5
   2   9  -4 148.777 143.483   5
   2   9  -4 43.7753 132.507   2
   2   9  -3 401.340 132.727   2
   2   9  -3 532.049 128.470   5
   2   9  -2 441.504 130.811   5
   2   9  -2 509.639 121.305   2
   2   9  -1 105.600 129.731   2
   2   9   0 2018.08 146.382   2
   2   9   1 102.959 123.339   2
   2   9   2 47.5281 142.186   2
   2   9   3 168.493 111.656   2
   2   9   4 144.245 148.829   2
   2   9   5 18.0574 127.752   2
   2   9   6 256.063 167.470   2
   2  10  -9 322.809 148.945   2
   2  10  -8 17.0952 159.712   2
   2  10  -7 123.146 184.580   5
   2  10  -7 21.0142 125.761   2
   2  10  -6 577.770 160.419   5
   2  10  -6 500.947 142.448   2
   2  10  -5 212.808 158.388   5
   2  10  -5 279.665 152.577   2
   2  10  -4 41.7133 120.342   5
   2  10  -4 20.7424 150.455   2
   2  10  -3 79.1438 146.430   2
   2  10  -2 146.601 130.573   2
   2  10  -1-8.75738 110.033   2
   2  10   0 606.186 151.352   2
   2  10   1 115.291 153.035   2
   2  10   2 259.623 130.692   2
   2  10   3-32.7765 138.166   2
  -3  11   5 273.559 139.298   5
  -3  11   4 43.3003 166.950   5
  -3  11   3-121.268 150.648   5
  -3  11   2-122.570 147.030   5
  -3  11   1 1105.71 180.731   5
  -3  11   0 586.909 180.360   5
  -3  11  -1 439.295 179.364   5
  -3  11  -2 278.037 170.750   5
  -3  11  -3 43.2685 138.689   5
  -3  11  -4 259.423 190.080   5
  -3  11  -5 16.7806 170.345   5
  -3  11  -6-5.44591 157.981   5
  -3  10   9 47.5442 129.665   5
  -3  10   8-38.4220 126.501   5
  -3  10   7-82.5991 149.064   5
  -3  10   6-134.022 157.718   5
  -3  10   5 30.0444 148.754   5
  -3  10   4 282.719 122.727   5
  -3  10   3 177.099 152.763   5
  -3  10   2 58.3995 135.280   5
  -3  10   1 7.01432 155.509   5
  -3  10   0 1086.82 137.715   5
  -3  10  -1 3861.69 177.672   5
  -3  10  -2 66.8559 145.144   5
  -3  10  -3-60.0614 131.082   5
  -3  10  -4 1011.48 160.138   5
  -3  10  -5 179.001 153.631   5
  -3  10  -6 163.367 174.136   5
  -3  10  -7 1499.43 191.918   5
  -3  10  -8 61.7316 178.472   5
  -3  10  -9-150.452 144.730   5
  -3  10 -10 2614.44 221.969   5
  -3   9  11 105.580 156.120   2
  -3   9  10 11.0790 130.814   2
  -3   9   9 22.8737 147.338   5
  -3   9   8-79.5499 137.466   5
  -3   9   7 272.632 142.076   5
  -3   9   6 44.7655 119.086   4
  -3   9   6-26.1487 130.617   5
  -3   9   5 641.408 130.821   5
  -3   9   5 712.173 119.006   4
  -3   9   4 290.703 115.802   5
  -3   9   4 478.898 107.473   4
  -3   9   3 58.4519 111.621   5
  -3   9   3 62.1335 92.4009   4
  -3   9   2 1536.12 141.939   5
  -3   9   2 1489.62 107.581   4
  -3   9   1 1288.52 111.324   4
  -3   9   1 1176.26 144.439   5
  -3   9   0 380.117 120.405   5
  -3   9  -1 2795.39 162.056   5
  -3   9  -2 2525.26 146.537   5
  -3   9  -3 1098.98 130.844   5
  -3   9  -4 1152.67 131.662   5
  -3   9  -5 1033.04 152.510   5
  -3   9  -6 2738.34 153.342   5
  -3   9  -7 52.4865 136.304   5
  -3   9  -8 1283.32 150.223   5
  -3   9  -9 4856.91 197.136   5
  -3   9 -10 1606.28 176.972   5
  -3   9 -11 300.194 188.903   5
  -3   9 -12 884.994 196.834   5
  -3   8  12-39.8403 185.145   2
  -3   8  12-42.0004 147.851   4
  -3   8  11-48.6723 176.842   2
  -3   8  11 125.958 136.504   4
  -3   8  10 68.4773 136.940   2
  -3   8  10 169.273 136.719   4
  -3   8   9 440.079 125.990   2
  -3   8   9 647.395 130.633   4
  -3   8   8 3.30504 127.050   2
  -3   8   8 93.6507 106.372   5
  -3   8   8 48.7347 122.325   4
  -3   8   7 47.2677 96.0795   2
  -3   8   7 105.481 116.620   5
  -3   8   7 155.636 113.235   4
  -3   8   6 516.489 126.767   5
  -3   8   6 471.867 112.689   4
  -3   8   5 176.931 103.344   4
  -3   8   5 228.261 125.687   5
  -3   8   4 433.346 104.914   4
  -3   8   4 370.220 121.872   5
  -3   8   3 4484.38 151.915   5
  -3   8   3 4784.05 131.043   4
  -3   8   2 3083.39 115.143   4
  -3   8   2 3122.57 134.635   5
  -3   8   1 165.689 108.745   5
  -3   8   1 83.5070 83.3569   4
  -3   8   0 578.241 109.308   5
  -3   8   0 592.502 90.0588   4
  -3   8  -1 1420.46 129.795   5
  -3   8  -2 670.581 127.761   5
  -3   8  -3 14822.1 222.944   5
  -3   8  -4 1959.08 128.909   5
  -3   8  -5 710.327 126.791   5
  -3   8  -6 1730.01 145.483   5
  -3   8  -7 1254.06 136.421   5
  -3   8  -8 192.243 122.895   5
  -3   8  -9 3570.59 155.462   3
  -3   8  -9 3098.67 173.397   5
  -3   8 -10 1123.15 145.575   3
  -3   8 -10 1015.89 149.433   5
  -3   8 -11 176.607 146.077   3
  -3   8 -11-146.493 155.655   5
  -3   8 -12 1688.83 164.971   3
  -3   8 -12 855.305 176.323   5
  -3   7  13 19.2612 138.896   4
  -3   7  12 621.131 141.495   4
  -3   7  11 120.808 160.129   2
  -3   7  11 104.088 142.274   4
  -3   7  10 9.70405 129.197   2
  -3   7  10 76.8040 105.273   4
  -3   7   9 437.955 117.648   2
  -3   7   9 376.976 105.611   4
  -3   7   8 273.790 121.084   2
  -3   7   8 273.178 101.647   5
  -3   7   8 354.741 115.888   4
  -3   7   7 276.043 96.5424   2
  -3   7   7 470.035 117.104   5
  -3   7   7 280.359 95.8050   4
  -3   7   6 69.5975 97.9714   2
  -3   7   6-47.6780 98.7791   4
  -3   7   6 43.3859 112.817   5
  -3   7   5 1100.43 109.323   5
  -3   7   5 1028.19 102.038   4
  -3   7   5 1128.57 88.8727   2
  -3   7   4 353.938 71.7861   2
  -3   7   4 266.998 109.642   5
  -3   7   4 331.533 88.4780   4
  -3   7   3 178.742 97.8249   5
  -3   7   3 186.108 91.2168   4
  -3   7   2 4933.35 120.280   4
  -3   7   2 4588.19 143.455   5
  -3   7   1 101.866 95.8627   5
  -3   7   1 104.060 86.5028   4
  -3   7   0 1517.73 112.754   5
  -3   7   0 1459.94 87.0963   4
  -3   7  -1 1020.77 113.872   5
  -3   7  -2 194.946 106.707   5
  -3   7  -3 1108.45 109.841   5
  -3   7  -4 9290.25 135.772   3
  -3   7  -4 9202.72 179.040   5
  -3   7  -5 763.957 82.3962   3
  -3   7  -5 824.572 105.814   5
  -3   7  -6 4305.19 123.223   3
  -3   7  -6 4455.07 129.169   6
  -3   7  -6 4090.55 141.017   5
  -3   7  -7 5430.18 137.326   3
  -3   7  -7 5756.85 138.599   6
  -3   7  -7 5594.35 167.005   5
  -3   7  -8 220.549 106.644   6
  -3   7  -8 250.824 107.809   3
  -3   7  -8 212.723 119.270   5
  -3   7  -9 2302.08 140.990   3
  -3   7  -9 2434.26 132.490   6
  -3   7  -9 2178.21 146.387   5
  -3   7 -10 2159.88 139.711   3
  -3   7 -10 2118.21 146.471   5
  -3   7 -11 904.684 143.410   3
  -3   7 -11 863.136 146.749   5
  -3   7 -12 3531.10 175.488   3
  -3   7 -12 3247.39 178.056   5
  -3   7 -13 943.009 177.229   3
  -3   7 -14 250.708 170.851   3
  -3   6  14 120.354 154.243   4
  -3   6  13 534.293 149.491   4
  -3   6  12 263.864 128.260   4
  -3   6  11 32.8425 132.638   4
  -3   6  10 219.001 134.310   2
  -3   6  10 414.450 114.830   4
  -3   6   9 198.798 128.317   2
  -3   6   9 202.349 115.493   4
  -3   6   8 1062.46 119.972   2
  -3   6   8 1081.11 105.648   4
  -3   6   7 2027.96 124.470   5
  -3   6   7 2033.06 113.498   2
  -3   6   7 1903.00 111.643   4
  -3   6   6 284.679 77.5112   2
  -3   6   6 304.321 93.8171   5
  -3   6   6 310.413 89.3327   4
  -3   6   5 232.364 77.1643   2
  -3   6   5 146.069 95.9862   5
  -3   6   5 161.588 84.5050   4
  -3   6   4 225.613 68.9476   2
  -3   6   4 208.657 94.8528   5
  -3   6   4 332.358 81.6999   4
  -3   6   3 1298.40 87.3451   4
  -3   6   3 1162.25 96.0496   5
  -3   6   3 1257.78 68.2418   2
  -3   6   2 1427.09 98.3195   5
  -3   6   2 1451.34 61.0563   2
  -3   6   2 1578.73 91.2498   4
  -3   6   1 13086.4 147.861   4
  -3   6   1 13206.1 177.939   5
  -3   6   0 59314.4 282.173   4
  -3   6   0 59115.1 333.106   5
  -3   6  -1 85.5473 87.5996   5
  -3   6  -1 53.3466 76.1043   4
  -3   6  -1 181.053 45.5440   3
  -3   6  -2 897.021 59.1502   3
  -3   6  -2 992.869 89.0097   5
  -3   6  -3 6292.09 105.783   3
  -3   6  -3 6417.74 126.936   6
  -3   6  -3 6504.38 135.602   5
  -3   6  -4 5753.56 113.440   3
  -3   6  -4 5910.94 136.452   5
  -3   6  -4 5714.36 125.114   6
  -3   6  -5 11713.0 157.929   3
  -3   6  -5 12700.0 162.927   6
  -3   6  -5 12389.7 175.517   5
  -3   6  -6 3065.90 108.889   3
  -3   6  -6 3153.44 116.156   5
  -3   6  -6 3209.90 107.630   6
  -3   6  -7 7486.07 152.860   5
  -3   6  -7 7523.06 149.534   3
  -3   6  -7 7728.80 139.434   6
  -3   6  -8 2137.39 117.791   3
  -3   6  -8 2232.95 113.683   6
  -3   6  -8 2325.21 127.391   5
  -3   6  -9 3179.20 145.411   3
  -3   6  -9 3230.58 138.393   5
  -3   6  -9 3411.05 126.148   6
  -3   6 -10 2013.52 134.982   3
  -3   6 -10 2426.60 124.098   6
  -3   6 -10 2353.79 132.158   5
  -3   6 -11 1613.78 137.749   3
  -3   6 -11 1749.02 139.293   5
  -3   6 -12 2530.73 165.085   3
  -3   6 -13 472.183 151.212   3
  -3   6 -14 510.752 148.017   3
  -3   5  15 46.6375 154.994   4
  -3   5  14-0.37381 123.552   4
  -3   5  13 281.478 148.014   4
  -3   5  12 635.400 130.273   4
  -3   5  11 405.996 125.015   4
  -3   5  10 1638.61 132.637   4
  -3   5   9 1071.80 122.477   4
  -3   5   8 1166.64 121.918   2
  -3   5   8 1901.19 118.270   4
  -3   5   7 10380.3 166.167   2
  -3   5   7 10189.4 164.074   4
  -3   5   6 1194.98 100.312   5
  -3   5   6 1267.43 96.5198   4
  -3   5   6 1168.18 91.7946   2
  -3   5   5 1273.83 88.8981   4
  -3   5   5 1283.63 92.5295   5
  -3   5   5 1352.20 82.4590   2
  -3   5   4 3328.31 105.973   5
  -3   5   4 3561.75 83.6813   2
  -3   5   4 3442.54 102.620   4
  -3   5   3 3752.56 107.171   5
  -3   5   3 3722.71 75.5215   2
  -3   5   3 4018.11 100.806   4
  -3   5   2 286.820 78.8302   5
  -3   5   2 398.799 47.1869   2
  -3   5   2 236.981 70.4971   4
  -3   5   1 1034.57 77.6718   5
  -3   5   1 1079.72 70.5236   4
  -3   5   1 1132.88 43.4283   2
  -3   5   0 11696.6 95.3830   3
  -3   5   0 11960.1 80.0923   2
  -3   5   0 12532.7 131.510   4
  -3   5   0 11738.1 89.0909   1
  -3   5   0 12404.3 152.900   5
  -3   5  -1 140.094 67.8930   6
  -3   5  -1 65.4420 42.7901   3
  -3   5  -1 74.7873 68.3561   5
  -3   5  -1 83.8366 61.3831   4
  -3   5  -2 377.621 71.0136   6
  -3   5  -2 461.129 55.1931   3
  -3   5  -2 369.599 66.2259   5
  -3   5  -3 28037.6 196.577   3
  -3   5  -3 28892.3 216.836   5
  -3   5  -3 28392.1 204.628   6
  -3   5  -4 313.091 70.0630   6
  -3   5  -4 171.664 64.5718   3
  -3   5  -4 197.910 74.3185   5
  -3   5  -5 3227.63 99.7712   3
  -3   5  -5 3276.95 96.6275   6
  -3   5  -5 3277.12 100.788   5
  -3   5  -6 11349.0 164.833   3
  -3   5  -6 11832.6 160.581   5
  -3   5  -6 11433.4 148.321   6
  -3   5  -7 911.526 101.050   3
  -3   5  -7 996.527 90.6860   5
  -3   5  -7 1033.49 84.8455   6
  -3   5  -8 1780.79 121.899   3
  -3   5  -8 1675.54 101.154   5
  -3   5  -8 1900.11 102.666   6
  -3   5  -9 8318.92 182.268   3
  -3   5  -9 8626.85 153.959   6
  -3   5  -9 7858.47 157.151   5
  -3   5 -10 1944.66 142.973   3
  -3   5 -10 1913.21 105.618   6
  -3   5 -10 1857.56 116.467   5
  -3   5 -11 359.401 139.397   3
   3  -5  12 9578.00 192.599   1
  -3   5 -12 9257.80 212.974   3
  -3   5 -13 119.848 134.332   3
   3  -5  13 159.772 110.662   1
  -3   5 -14 348.213 169.199   3
   3  -5  14 499.699 117.411   1
  -3   5 -15 2258.44 163.951   3
   3  -5  15 2059.90 162.904   1
   3  -5  16 160.502 172.461   1
  -3   4  16 27.3918 141.734   1
  -3   4  15 49.6857 163.626   1
  -3   4  15-53.5717 166.275   4
  -3   4  14 401.889 145.036   1
  -3   4  14 437.369 170.507   4
  -3   4  13 64.1570 132.839   1
  -3   4  13 56.4790 150.780   4
  -3   4  12 182.211 129.192   1
  -3   4  12 395.881 148.566   4
  -3   4  11 142.967 101.456   1
  -3   4  11 291.513 129.033   4
  -3   4  10 281.803 103.077   1
  -3   4  10 387.946 121.031   4
  -3   4   9 334.906 92.5270   1
  -3   4   9 387.006 103.526   4
  -3   4   8 819.786 87.2282   1
  -3   4   8 954.172 104.195   4
  -3   4   7 167.088 74.8197   1
  -3   4   7 141.465 88.5659   4
  -3   4   6 16407.8 173.075   1
  -3   4   6 17972.5 181.189   4
   3  -4  -6 17636.3 142.662   0
   3  -4  -5 1416.92 59.0403   0
  -3   4   5 1701.41 90.2651   4
  -3   4   5 1521.90 84.1233   5
  -3   4   5 1500.74 73.5169   1
   3  -4  -4 3990.70 85.2176   0
  -3   4   4 4018.00 103.799   5
  -3   4   4 4027.83 84.0249   1
  -3   4   4 4384.03 87.0124   2
  -3   4   4 4169.21 97.8107   4
   3  -4  -3 7401.12 104.367   0
  -3   4   3 7629.06 95.2133   1
  -3   4   3 8082.64 95.9086   2
  -3   4   3 7530.77 108.816   4
  -3   4   3 7936.88 125.340   5
  -3   4   2 3063.52 37.5740   3
  -3   4   2 3154.34 89.4060   5
  -3   4   2 3499.50 62.8870   2
  -3   4   2 3103.14 61.5371   1
  -3   4   2 3205.32 80.6390   4
  -3   4   1 75.9069 35.5580   1
  -3   4   1 119.841 29.5520   2
  -3   4   1 94.6934 28.3674   3
  -3   4   1 82.7172 58.6977   5
  -3   4   1 77.5601 50.4617   4
  -3   4   1 173.385 54.2860   6
  -3   4   0 43889.9 184.888   3
  -3   4   0 45789.6 125.745   2
  -3   4   0 45631.1 244.915   5
  -3   4   0 44624.7 220.736   6
  -3   4   0 44494.1 214.386   4
  -3   4   0 44610.3 179.890   1
  -3   4  -1 29455.8 195.763   5
  -3   4  -1 28507.9 168.290   3
  -3   4  -1 28887.5 173.821   4
  -3   4  -1 28831.8 181.328   6
  -3   4  -1 28199.4 144.754   1
  -3   4  -2 151153. 411.573   3
  -3   4  -2 152462. 431.525   5
  -3   4  -2 150530. 407.168   6
  -3   4  -3 11710.8 134.045   3
  -3   4  -3 11200.2 126.557   6
  -3   4  -3 11313.5 128.735   5
  -3   4  -4 574.474 65.8311   3
  -3   4  -4 544.433 58.3355   5
  -3   4  -4 516.721 66.6769   6
  -3   4  -5 9388.66 140.280   3
  -3   4  -5 8975.13 120.741   5
  -3   4  -6 15351.6 182.488   3
  -3   4  -6 15077.2 157.151   5
  -3   4  -7 4805.15 130.624   3
  -3   4  -7 4481.04 102.132   5
  -3   4  -8 7410.22 156.695   3
  -3   4  -8 7137.39 127.321   5
  -3   4  -9 4644.97 147.476   3
  -3   4  -9 4035.26 107.922   5
  -3   4 -10 558.208 120.799   3
  -3   4 -11 9745.51 209.493   3
  -3   4 -12 320.648 126.895   3
   3  -4  13 106.201 135.633   1
  -3   4 -13 5.51236 154.700   3
  -3   4 -14 1392.69 174.686   3
   3  -4  14 1387.98 123.071   1
  -3   4 -15 1198.50 159.420   3
   3  -4  15 1138.91 159.984   1
   3  -4  16 530.751 179.444   1
  -3   3  16 37.2754 171.727   1
  -3   3  15 83.5088 140.017   1
  -3   3  14 59.1507 126.244   1
  -3   3  13 312.624 128.087   1
  -3   3  12 255.823 112.079   1
  -3   3  11 740.459 125.179   1
  -3   3  10 1502.77 123.476   1
  -3   3   9 969.704 104.852   1
  -3   3   9 1006.64 118.185   4
  -3   3   8 66.0883 86.7621   1
  -3   3   8 52.6722 96.8520   4
  -3   3   7 8257.85 143.498   1
   3  -3  -7 8548.86 91.7416   0
  -3   3   7 8783.06 142.721   4
   3  -3  -6 1861.08 61.2378   0
  -3   3   6 1831.86 83.9425   1
  -3   3   6 1831.86 86.7553   4
  -3   3   5 9383.53 125.142   1
  -3   3   5 9477.54 125.045   4
  -3   3   4 51119.3 259.639   5
  -3   3   4 49976.0 243.286   1
  -3   3   4 47969.0 237.311   4
  -3   3   3 686.625 63.3338   5
  -3   3   3 622.252 23.8270   3
  -3   3   3 614.050 58.8475   4
  -3   3   2 1708.00 54.9437   6
  -3   3   2 1625.69 67.2270   5
  -3   3   2 1654.93 52.8178   1
  -3   3   2 1543.96 57.5132   4
  -3   3   2 1621.48 37.4624   3
  -3   3   1 55652.9 190.762   3
  -3   3   1 55820.5 217.542   6
  -3   3   1 54455.1 238.627   5
  -3   3   1 56282.7 217.578   1
  -3   3   1 55810.9 222.558   4
  -3   3   0 900.484 45.8088   3
  -3   3   0 889.861 49.8569   5
  -3   3   0 819.557 43.2145   1
  -3   3   0 819.500 52.8496   4
  -3   3   0 906.867 47.7227   6
  -3   3  -1 20941.3 146.979   3
  -3   3  -1 21215.7 138.061   4
  -3   3  -1 22045.6 149.426   6
  -3   3  -1 22199.6 138.993   1
  -3   3  -1 21716.5 149.804   5
  -3   3  -2 16695.2 142.193   3
  -3   3  -2 17047.6 132.894   5
  -3   3  -2 17402.7 128.071   1
  -3   3  -3 5001.39 95.1986   3
  -3   3  -3 4947.42 78.7843   5
  -3   3  -4 3354.06 90.7300   3
  -3   3  -4 3303.04 68.3638   5
  -3   3  -5 23112.0 203.610   3
  -3   3  -5 22561.9 160.085   5
  -3   3  -6 20348.7 204.403   3
  -3   3  -6 19153.1 152.261   5
  -3   3  -7 6939.66 145.889   3
  -3   3  -7 6646.96 102.328   5
  -3   3  -8 7210.58 161.285   3
  -3   3  -8 6549.92 109.354   5
  -3   3  -9 3874.10 140.444   3
  -3   3 -10 25.7780 110.224   3
  -3   3 -11 1249.10 131.276   3
  -3   3 -12 9329.17 208.665   3
  -3   3 -13 420.719 149.521   3
  -3   3 -14 5227.08 206.440   3
   3  -3  14 5360.24 193.134   1
  -3   3 -15 822.346 181.155   3
   3  -3  15 721.060 128.227   1
  -3   3 -16-200.626 186.057   3
   3  -3  16 427.023 172.314   1
  -3   2  16-2.63858 169.666   1
  -3   2  15 80.7865 150.711   1
  -3   2  14 69.9436 115.695   1
  -3   2  13-17.1695 114.347   1
  -3   2  12 2165.07 145.228   1
  -3   2  11-71.2911 114.580   1
  -3   2  10 23.0917 109.166   1
  -3   2   9 4393.32 133.777   1
  -3   2   8 4348.03 124.552   1
  -3   2   7 2184.67 100.113   1
  -3   2   6 11773.1 154.740   1
  -3   2   6 12741.2 148.046   4
  -3   2   5 4466.57 96.5612   1
  -3   2   5 4907.93 95.3639   4
  -3   2   4 22915.4 172.901   1
  -3   2   4 22233.6 155.518   4
  -3   2   3 10860.5 88.8427   6
  -3   2   3 11473.4 118.278   1
  -3   2   3 10462.7 101.953   4
  -3   2   2 8368.19 97.9403   5
  -3   2   2 8450.47 80.2048   6
  -3   2   2 8113.33 93.4044   1
  -3   2   2 8189.37 89.1218   4
  -3   2   1 13193.5 101.285   6
  -3   2   1 13504.8 113.178   5
  -3   2   1 13417.2 113.435   1
  -3   2   1 12885.0 103.161   4
  -3   2   1 13851.6 107.930   3
  -3   2   0 9127.74 88.3307   5
  -3   2   0 9003.96 92.5697   1
  -3   2   0 9005.56 84.8563   4
  -3   2   0 9180.92 95.5314   3
  -3   2  -1 4506.26 64.8640   4
  -3   2  -1 4585.78 74.4925   1
  -3   2  -1 4660.45 65.5690   5
  -3   2  -1 5317.69 89.4168   3
  -3   2  -2 92530.0 323.637   3
  -3   2  -2 92713.2 253.257   5
  -3   2  -2 92425.8 291.123   1
  -3   2  -3 376.004 54.9608   3
  -3   2  -3 325.006 34.6245   5
  -3   2  -4 78209.1 344.767   3
  -3   2  -4 74762.5 230.003   5
   3  -2   4 75004.4 167.113   2
  -3   2  -5 36102.6 247.601   3
  -3   2  -5 34914.3 166.427   5
  -3   2  -6 9529.05 150.070   3
  -3   2  -6 8736.94 92.3410   5
  -3   2  -7 8464.90 155.096   3
  -3   2  -8 13278.7 195.954   3
  -3   2  -9 7916.29 170.069   3
  -3   2 -10 8.25979 117.018   3
  -3   2 -11 4836.43 168.908   3
  -3   2 -12 857.856 141.681   3
  -3   2 -13 1452.85 139.532   3
  -3   2 -14 761.337 166.739   3
   3  -2  15 388.327 148.075   1
  -3   2 -15 170.678 159.554   3
  -3   2 -16-80.3758 154.544   3
   3  -2  16 218.829 167.515   1
  -3   1  17 76.6558 189.904   1
  -3   1  16-83.9958 151.257   1
  -3   1  15 166.806 146.823   1
  -3   1  14-77.4736 150.498   1
  -3   1  13 634.221 143.596   1
  -3   1  12 861.513 124.408   1
  -3   1  11-103.006 122.224   1
  -3   1  10 6376.33 166.681   1
  -3   1   9 441.342 97.7008   1
  -3   1   8 2541.04 110.888   1
  -3   1   7 2012.01 94.1845   1
  -3   1   6 596.767 77.9857   1
  -3   1   5 13617.3 150.991   1
  -3   1   5 15013.1 142.721   4
  -3   1   4 15347.6 85.5599   6
  -3   1   4 15589.0 149.718   1
  -3   1   4 16353.0 127.235   4
  -3   1   3 114.012 26.4331   6
  -3   1   3 152.942 36.4267   4
  -3   1   3 137.508 47.2543   1
  -3   1   2 89088.4 240.836   4
  -3   1   2 89069.6 293.785   1
  -3   1   1 36000.9 148.563   4
  -3   1   1 35901.3 188.405   1
  -3   1   0 2493.79 62.8952   1
  -3   1   0 2468.88 46.0546   4
  -3   1  -1 21144.9 104.818   5
   3  -1   1 20848.2 86.2343   2
  -3   1  -1 21144.6 144.703   1
  -3   1  -1 21758.6 160.684   3
  -3   1  -2 25085.0 105.867   5
   3  -1   2 24847.8 97.8182   2
  -3   1  -2 24473.2 156.074   1
  -3   1  -2 25254.3 179.344   3
   3  -1   3 21386.4 98.0627   2
  -3   1  -3 21287.2 93.9684   5
  -3   1  -3 22381.7 185.747   3
  -3   1  -4 24049.9 102.179   5
   3  -1   4 24616.9 114.583   2
  -3   1  -4 25437.2 200.328   3
  -3   1  -5 13978.0 163.825   3
  -3   1  -5 12973.2 80.0397   5
   3  -1   5 13815.2 97.1735   2
   3  -1   6 57.6286 38.4754   2
  -3   1  -6 112.543 82.5264   3
  -3   1  -7 11848.3 172.321   3
   3  -1   7 11505.3 112.431   2
  -3   1  -8 4199.47 133.843   3
   3  -1   8 4031.81 86.5268   2
  -3   1  -9 2581.12 131.002   3
   3  -1   9 2882.92 91.4143   2
  -3   1 -10 6644.17 173.355   3
  -3   1 -11 689.937 133.191   3
  -3   1 -12 1730.27 151.966   3
  -3   1 -13 154.401 129.249   3
  -3   1 -14 4412.68 180.396   3
  -3   1 -15 2211.49 184.750   3
  -3   1 -16 580.017 149.514   3
  -3   0  16 38.4119 152.281   1
  -3   0  15-26.0713 140.335   1
  -3   0  14 224.331 146.593   1
  -3   0  13 668.668 130.523   1
  -3   0  12 206.534 132.305   1
  -3   0  11 1488.74 128.601   1
  -3   0  10 3883.85 147.676   1
  -3   0   9 105.934 96.7049   1
  -3   0   8 110.575 89.1961   1
  -3   0   7 5308.84 124.715   1
  -3   0   6 36.5954 71.6912   1
  -3   0   5 25946.8 83.1511   6
  -3   0   5 26058.9 201.894   1
  -3   0   4 24180.5 184.719   1
  -3   0   4 26549.9 162.960   4
  -3   0   3 5969.83 93.4430   1
  -3   0   3 6224.88 70.6420   4
  -3   0   2 56258.9 238.149   1
  -3   0   2 58208.5 174.891   4
  -3   0   1 14628.3 128.932   1
  -3   0   1 14373.5 84.1507   4
  -3   0   0 2629.14 39.6855   4
  -3   0   0 2669.93 62.7570   1
   3   0   1 3089.03 48.8649   2
  -3   0  -1 3077.21 72.2370   1
   3   0   2 28530.1 126.949   2
  -3   0  -2 28667.0 175.072   1
  -3   0  -2 28658.6 198.641   3
   3   0   3 378.176 36.8481   2
  -3   0  -3 445.939 55.4186   1
  -3   0  -3 377.507 61.4459   3
   3   0   4 17372.0 114.662   2
  -3   0  -4 17427.3 174.057   3
   3   0   5 47396.9 196.609   2
  -3   0  -5 49359.5 298.443   3
  -3   0  -6 13036.8 171.016   3
   3   0   6 12793.5 116.519   2
  -3   0  -7 8222.91 159.188   3
   3   0   7 7641.02 101.979   2
  -3   0  -8 28309.6 266.405   3
   3   0   8 26773.4 184.384   2
  -3   0  -9 1958.53 125.098   3
   3   0   9 1925.81 90.7434   2
  -3   0 -10 3420.68 139.681   3
   3   0  10 3540.17 108.150   2
  -3   0 -11 1276.24 131.177   3
   3   0  11 1203.94 108.339   2
   3   0  12-39.8903 101.481   2
  -3   0 -12 27.4732 133.870   3
  -3   0 -13 92.6047 146.195   3
  -3   0 -14 1182.04 169.517   3
  -3   0 -15 200.263 164.487   3
  -3   0 -16 142.380 167.322   3
  -3  -1  16 26.0102 183.817   1
  -3  -1  15 674.581 180.089   1
  -3  -1  14-5.75609 156.538   1
  -3  -1  13 1.42310 139.060   1
  -3  -1  12 246.957 132.791   1
  -3  -1  11 644.146 123.300   1
  -3  -1  10 7743.43 178.326   1
  -3  -1   9 43.0122 103.181   1
  -3  -1   8 2358.21 116.238   1
  -3  -1   7 12662.2 168.693   1
  -3  -1   6 12311.1 158.401   1
  -3  -1   5 287.287 71.1602   1
  -3  -1   4 15909.0 155.977   1
  -3  -1   3 12194.0 128.160   1
  -3  -1   3 13314.2 90.8426   4
  -3  -1   2 22910.7 100.285   4
  -3  -1   2 24931.7 168.634   1
  -3  -1   1 33275.9 194.019   1
  -3  -1   1 32466.3 104.303   4
   3   1   0 18780.7 121.749   2
  -3  -1   0 19069.8 147.909   1
  -3  -1  -1 124810. 361.497   1
   3   1   1 124339. 298.776   2
   3   1   2 2860.75 59.6567   2
  -3  -1  -2 3010.84 78.6688   1
   3   1   3 188.222 47.6688   2
  -3  -1  -3 174.336 57.6712   1
  -3  -1  -3 201.495 69.4659   3
   3   1   4 9703.06 98.7310   2
  -3  -1  -4 10333.5 147.066   3
   3   1   5 9700.08 110.082   2
  -3  -1  -5 9687.87 150.535   3
   3   1   6 1604.52 69.6307   2
  -3  -1  -6 1922.81 107.010   3
   3   1   7 16903.5 153.543   2
  -3  -1  -7 17540.4 204.724   3
  -3  -1  -8 669.846 103.850   3
   3   1   8 634.924 78.3668   2
   3   1   9 121.225 76.6163   2
  -3  -1  -9 24.7000 107.766   3
  -3  -1 -10 2852.28 144.180   3
   3   1  10 3040.19 112.973   2
  -3  -1 -11 1747.57 138.849   3
   3   1  11 1600.71 103.473   2
   3   1  12-48.2265 117.270   2
  -3  -1 -12 63.7607 115.115   3
  -3  -1 -13 407.983 138.998   3
   3   1  13 153.191 139.388   2
   3   1  14-117.251 142.842   2
  -3  -1 -14 133.156 155.300   3
  -3  -2  16 37.8140 183.071   1
  -3  -2  15 251.102 171.854   1
  -3  -2  14 776.488 165.711   1
  -3  -2  13 36.6734 118.923   1
  -3  -2  12 42.0172 131.901   1
  -3  -2  11 5164.70 166.108   1
  -3  -2  10 313.259 112.609   1
  -3  -2   9 384.234 106.672   1
  -3  -2   8 785.618 89.5337   1
  -3  -2   7 374.954 82.8180   1
  -3  -2   6 73.9302 73.8975   1
  -3  -2   5 5503.06 111.924   1
  -3  -2   4 2213.03 82.5141   1
  -3  -2   3 4018.71 88.8185   1
  -3  -2   2 23462.4 170.402   1
  -3  -2   2 23479.6 86.1180   4
   3   2  -1 7745.84 96.1010   2
  -3  -2   1 7711.13 107.637   1
   3   2   0 9884.50 106.812   2
  -3  -2   0 9558.24 111.144   1
   3   2   1 16502.3 87.0053   5
   3   2   1 17219.9 133.158   2
  -3  -2  -1 16768.0 144.029   1
   3   2   2 2124.90 30.5610   5
   3   2   2 2338.05 67.3183   2
  -3  -2  -2 2502.56 74.8670   1
   3   2   3 27437.8 171.978   2
   3   2   4 10846.3 118.740   2
  -3  -2  -4 11131.3 156.545   3
   3   2   5 8679.50 117.519   2
  -3  -2  -5 8485.21 147.540   3
   3   2   6 5700.10 109.475   2
  -3  -2  -6 5625.70 133.135   3
   3   2   7 10288.5 137.999   2
  -3  -2  -7 11371.8 192.349   3
   3   2   8 770.829 81.8703   2
  -3  -2  -8 876.269 98.2050   3
  -3  -2  -9 3638.57 143.585   3
   3   2   9 3414.14 119.837   2
  -3  -2 -10 3857.30 149.908   3
   3   2  10 3906.08 129.056   2
   3   2  11 194.040 116.953   2
  -3  -2 -11 252.987 110.785   3
  -3  -2 -12 2111.92 149.503   3
   3   2  12 2015.72 125.810   2
   3   2  13-67.7096 140.050   2
   3   2  14-37.3095 146.337   2
  -3  -3  16 54.7901 174.849   1
  -3  -3  15 6.51348 148.145   1
  -3  -3  14-14.0123 143.480   1
  -3  -3  13 455.520 141.856   1
  -3  -3  12 624.105 136.029   1
  -3  -3  11 1604.44 126.708   1
  -3  -3  10-40.4678 109.929   1
  -3  -3   9 883.246 98.1610   1
  -3  -3   8 3761.54 126.753   1
  -3  -3   7 518.049 84.6353   1
  -3  -3   6 2169.38 96.0988   1
  -3  -3   5 3809.76 101.941   1
  -3  -3   4 1460.88 73.1860   1
  -3  -3   3 5721.04 97.8691   1
  -3  -3   2 16031.0 148.513   1
   3   3  -1 279.904 44.2087   5
  -3  -3   1 311.344 59.0132   1
   3   3  -1 248.860 61.7854   2
   3   3   0 7961.44 110.462   2
   3   3   0 7526.60 83.1770   5
  -3  -3   0 7721.62 104.644   1
   3   3   1 29042.4 186.295   2
   3   3   1 28576.8 136.922   5
  -3  -3  -1 27883.4 188.002   1
   3   3   2 1514.34 74.7929   2
  -3  -3  -2 1669.26 69.2757   1
   3   3   3 23039.1 180.821   2
   3   3   4 18806.8 166.521   2
  -3  -3  -5-11.5800 82.6632   3
   3   3   5-35.4065 75.1719   2
  -3  -3  -6 195.079 91.5304   3
   3   3   6 240.309 81.9635   2
   3   3   7 6058.92 130.684   2
  -3  -3  -7 5887.06 142.608   3
  -3  -3  -8 25.6635 98.7178   3
   3   3   8 96.3478 86.3690   2
  -3  -3  -9 2245.17 120.887   3
   3   3   9 2503.89 124.396   2
   3   3  10 831.349 121.443   2
  -3  -3 -10 906.790 131.963   3
   3   3  11 112.587 117.957   2
  -3  -3 -11 175.996 108.678   3
   3   3  12 537.799 125.116   2
   3   3  13 681.887 143.126   2
   3   3  14-17.0118 164.626   2
  -3  -4  16 17.0948 186.652   1
  -3  -4  15-124.703 162.095   1
  -3  -4  14 843.618 161.431   1
  -3  -4  13 359.241 121.541   1
  -3  -4  12 968.838 133.642   1
  -3  -4  11 291.670 120.981   1
  -3  -4  10-17.0767 111.695   1
  -3  -4   9 2081.97 112.083   1
  -3  -4   8 1919.29 101.389   1
  -3  -4   7 56.9814 79.4514   1
  -3  -4   6 2020.61 94.3682   1
  -3  -4   5 4153.37 104.308   1
  -3  -4   4 274.719 60.9384   1
   3   4  -4 219.791 72.5496   5
   3   4  -3 2711.35 87.1593   5
  -3  -4   3 2356.72 78.8866   1
  -3  -4   2 214.611 60.8775   1
   3   4  -2 170.565 59.5599   5
   3   4  -2 176.716 82.7672   2
   3   4  -1 4299.56 108.689   2
   3   4  -1 4332.41 83.6267   5
  -3  -4   1 4041.67 87.4327   1
   3   4   0 4043.90 107.331   2
   3   4   0 3937.46 74.2206   5
  -3  -4   0 3957.39 88.5750   1
   3   4   1 2790.61 98.6633   2
  -3  -4  -1 2709.95 81.3967   1
   3   4   2 1413.87 88.6684   2
  -3  -4  -2 1276.10 67.2441   1
   3   4   3 10377.6 143.598   2
   3   4   4 26.0220 88.3114   2
   3   4   5 6861.66 131.357   2
   3   4   6 1198.34 104.438   2
  -3  -4  -6 1247.87 108.791   3
   3   4   7 2084.99 121.949   2
  -3  -4  -7 2092.58 113.722   3
  -3  -4  -8 86.4805 106.304   3
   3   4   8 125.029 96.2234   2
   3   4   9 1980.03 125.282   2
  -3  -4  -9 1974.61 131.738   3
   3   4  10 211.323 114.778   2
   3   4  11-39.2052 111.678   2
   3   4  12 647.472 153.139   2
   3   4  13 85.4956 140.450   2
  -3  -5  15 54.0542 141.555   1
  -3  -5  14-95.5113 131.950   1
  -3  -5  13 390.828 130.029   1
  -3  -5  12 522.077 122.828   1
  -3  -5  11 1507.74 121.725   1
  -3  -5  10 153.266 94.9285   1
  -3  -5   9 4527.92 138.253   1
  -3  -5   8 114.074 81.5189   1
   3   5  -7 36.4854 113.427   5
  -3  -5   7 18.9300 75.0483   1
   3   5  -6 1015.56 111.881   5
  -3  -5   6 970.852 84.4387   1
   3   5  -5 1289.48 95.9673   5
  -3  -5   5 1017.81 74.0360   1
   3   5  -4 1212.29 94.5329   5
  -3  -5   4 1070.84 77.0075   1
  -3  -5   3 98.5386 65.6203   1
   3   5  -3 77.5489 71.5913   5
   3   5  -3-19.8959 99.1702   2
  -3  -5   2 7367.54 113.292   1
   3   5  -2 7871.98 144.770   2
   3   5  -2 8313.41 125.999   5
   3   5  -1 5398.61 131.972   2
   3   5  -1 5512.75 104.711   5
  -3  -5   1 4920.86 97.9177   1
   3   5   0 14223.4 174.190   2
  -3  -5   0 13193.9 142.466   1
   3   5   1 5356.86 129.115   2
  -3  -5  -1 5151.47 101.675   1
   3   5   2 214.245 87.0721   2
   3   5   3 3230.38 116.210   2
   3   5   4 137.331 91.3951   2
   3   5   5 1276.30 111.486   2
   3   5   6 1609.90 121.860   2
  -3  -5  -6 1460.33 118.362   3
   3   5   7 2385.25 136.797   2
  -3  -5  -7 2340.49 122.733   3
   3   5   8-48.8213 111.234   2
   3   5   9 307.490 118.049   2
   3   5  10 1174.88 148.851   2
   3   5  11 572.882 148.645   2
   3   5  12 20.4057 145.694   2
   3   6 -13-48.2551 190.560   5
   3   6 -12 527.090 151.475   5
   3   6 -11-16.0750 169.236   5
   3   6 -10 495.831 150.183   5
   3   6  -9 819.435 148.827   5
   3   6  -8 1432.53 146.856   5
   3   6  -7 2998.55 148.110   5
   3   6  -6 766.852 120.851   5
   3   6  -5 3169.48 131.325   2
   3   6  -5 4010.00 134.873   5
   3   6  -4 1824.77 110.729   5
   3   6  -4 1603.41 112.516   2
   3   6  -3 628.414 87.8462   5
   3   6  -3 552.081 108.710   2
   3   6  -2 347.481 82.7816   5
   3   6  -2 319.056 107.948   2
   3   6  -1 216.917 99.7024   2
   3   6   0 743.973 108.632   2
   3   6   1 91.2278 104.660   2
   3   6   2 1823.44 119.340   2
   3   6   3 3062.12 135.546   2
   3   6   4 29.8455 110.295   2
   3   6   5 34.6631 105.701   2
   3   6   6 226.150 126.943   2
   3   6   7-5.89278 135.393   2
   3   6   8 61.1167 142.528   2
   3   6   9 57.3672 126.658   2
   3   6  10 365.101 141.949   2
   3   6  11 82.5065 162.544   2
   3   7 -12 212.936 195.466   5
   3   7 -11 234.427 152.269   5
   3   7 -10 348.188 145.209   5
   3   7  -9 125.605 148.303   5
   3   7  -8 834.652 143.131   5
   3   7  -7 545.143 135.754   5
   3   7  -6 876.941 117.079   2
   3   7  -6 1138.16 118.355   5
   3   7  -5 381.926 120.363   5
   3   7  -5 287.391 125.954   2
   3   7  -4 264.277 99.6629   2
   3   7  -4 279.265 107.816   5
   3   7  -3 1108.16 125.794   2
   3   7  -3 1297.71 109.143   5
   3   7  -2 39.1078 118.546   2
   3   7  -1-14.9586 118.972   2
   3   7   0 1096.44 126.929   2
   3   7   1 138.461 114.499   2
   3   7   2 6401.09 157.416   2
   3   7   3 1986.98 121.974   2
   3   7   4 550.878 113.338   2
   3   7   5 285.917 113.323   2
   3   7   6-64.0398 111.912   2
   3   7   7-23.3951 138.220   2
   3   7   8-75.8033 157.368   2
   3   7   9 582.290 125.768   2
   3   8 -11 915.705 201.720   5
   3   8 -10 657.535 190.307   5
   3   8  -9-8.86734 150.019   5
   3   8  -8 55.8397 159.408   5
   3   8  -8-23.8594 146.071   2
   3   8  -7 79.8712 143.853   5
   3   8  -7 62.5943 116.472   2
   3   8  -6 1026.86 120.353   2
   3   8  -6 1272.91 152.107   5
   3   8  -5 1132.91 138.074   5
   3   8  -5 843.496 125.544   2
   3   8  -4 59.3109 120.968   5
   3   8  -4 113.931 138.716   2
   3   8  -3 2532.85 141.180   2
   3   8  -2 425.858 136.824   2
   3   8  -1 12.1780 106.636   2
   3   8   0 414.001 131.401   2
   3   8   1-23.7678 136.328   2
   3   8   2 522.542 131.702   2
   3   8   3 446.709 120.482   2
   3   8   4 127.123 140.688   2
   3   8   5 153.563 150.793   2
   3   8   6 58.4150 121.457   2
   3   8   7 80.8722 168.602   2
   3   9  -9 151.131 144.673   5
   3   9  -9 53.1744 134.235   2
   3   9  -8-37.4276 160.433   5
   3   9  -8 1.70255 165.222   2
   3   9  -7 74.0990 117.466   2
   3   9  -7 113.969 160.978   5
   3   9  -6 30.1309 120.271   5
   3   9  -6 35.6807 145.982   2
   3   9  -5 84.5499 149.952   5
   3   9  -5 35.4998 148.969   2
   3   9  -4 94.9719 151.826   2
   3   9  -3 335.588 140.959   2
   3   9  -2 108.720 108.104   2
   3   9  -1 556.265 145.675   2
   3   9   0 143.516 146.224   2
   3   9   1 182.184 128.903   2
   3   9   2 882.653 163.480   2
   3   9   3 339.557 118.081   2
   3   9   4 50.0143 157.046   2
  -4  11   4-18.7196 145.881   5
  -4  11   3 500.964 145.055   5
  -4  11   2 334.201 163.514   5
  -4  11   1 39.4898 160.318   5
  -4  11   0-16.2665 150.097   5
  -4  11  -1 697.889 150.975   5
  -4  11  -2 232.259 177.702   5
  -4  11  -3-55.3896 160.484   5
  -4  11  -4 613.577 193.110   5
  -4  11  -5-124.343 173.767   5
  -4  10   8 171.800 154.128   5
  -4  10   7 186.812 156.349   5
  -4  10   6 142.113 157.774   5
  -4  10   6 288.867 138.831   4
  -4  10   5-46.2749 153.356   5
  -4  10   5 29.4773 135.802   4
  -4  10   4-38.5241 139.139   5
  -4  10   4 57.8417 130.760   4
  -4  10   3 184.305 162.679   5
  -4  10   3 311.703 107.181   4
  -4  10   2 830.680 150.288   5
  -4  10   2 918.018 131.906   4
  -4  10   1 20.5246 124.185   5
  -4  10   0-3.19472 142.051   5
  -4  10  -1 330.191 144.854   5
  -4  10  -2 343.509 127.448   5
  -4  10  -3 2909.97 184.785   5
  -4  10  -4 188.504 156.780   5
  -4  10  -5 1999.25 184.184   5
  -4  10  -6 3606.00 186.440   5
  -4  10  -7 1338.65 170.315   5
  -4  10  -8 265.307 182.984   5
  -4  10  -9 993.254 172.705   5
  -4  10 -10 510.134 199.750   5
  -4   9  10-29.7045 112.987   4
  -4   9   9 22.6100 129.348   4
  -4   9   8 91.4683 150.622   5
  -4   9   8 21.8938 116.151   4
  -4   9   7 129.729 119.166   5
  -4   9   7 93.1494 143.162   4
  -4   9   6 1094.54 157.807   5
  -4   9   6 1152.76 138.505   4
  -4   9   5 382.012 143.924   5
  -4   9   5 520.048 127.148   4
  -4   9   4 45.8048 122.131   5
  -4   9   4 88.8582 125.281   4
  -4   9   3 35.7604 143.224   5
  -4   9   3 187.166 108.039   4
  -4   9   2 2202.69 140.257   5
  -4   9   2 2383.96 121.213   4
  -4   9   1 1060.05 152.795   5
  -4   9   1 1173.59 109.262   4
  -4   9   0 1108.29 144.464   5
  -4   9  -1 919.252 129.686   5
  -4   9  -2 257.228 123.371   5
  -4   9  -3 1141.43 131.936   5
  -4   9  -4 33.2106 128.749   5
  -4   9  -5 75.7633 147.427   5
  -4   9  -6 1933.86 161.882   5
  -4   9  -7 858.462 145.871   5
  -4   9  -8-67.5753 148.597   5
  -4   9  -9 921.175 137.727   3
  -4   9  -9 891.468 176.286   5
  -4   9 -10 7503.73 211.373   3
  -4   9 -10 6326.46 209.459   5
  -4   9 -11 473.970 163.500   3
  -4   9 -11-45.4714 142.511   5
  -4   8  12 129.386 157.585   4
  -4   8  11 18.7140 151.385   4
  -4   8  10-158.629 143.224   4
  -4   8   9 95.4126 132.024   4
  -4   8   8-14.7255 139.046   4
  -4   8   8 173.637 111.014   5
  -4   8   7 87.2343 133.559   5
  -4   8   7 20.2230 109.602   4
  -4   8   6 256.096 118.074   4
  -4   8   6 145.698 136.071   5
  -4   8   5 228.162 128.649   5
  -4   8   5 285.548 106.656   4
  -4   8   4 295.087 112.021   5
  -4   8   4 388.422 118.449   4
  -4   8   3 84.4871 115.077   5
  -4   8   3 236.438 112.710   4
  -4   8   2 2082.61 143.245   5
  -4   8   2 2337.64 129.653   4
  -4   8   1 1014.80 130.053   5
  -4   8   1 878.032 104.303   4
  -4   8   0 2319.48 131.125   5
  -4   8   0 2288.67 123.014   4
  -4   8  -1 631.120 130.815   5
  -4   8  -2-20.2428 111.515   5
  -4   8  -3 7643.94 176.415   5
  -4   8  -4 1506.64 124.420   5
  -4   8  -5 1446.47 128.687   5
  -4   8  -6 2342.31 120.091   3
  -4   8  -6 2235.32 128.109   6
  -4   8  -6 2356.68 151.875   5
  -4   8  -7 1996.66 115.614   3
  -4   8  -7 1854.92 147.768   5
  -4   8  -7 2142.66 146.738   6
  -4   8  -8 395.876 123.338   3
  -4   8  -8 465.207 129.354   6
  -4   8  -8 390.445 131.683   5
  -4   8  -9 5510.32 177.769   3
  -4   8  -9 5891.48 179.243   6
  -4   8  -9 5122.28 191.430   5
  -4   8 -10 1020.39 138.875   3
  -4   8 -10 968.994 149.943   6
  -4   8 -10 865.116 136.322   5
  -4   8 -11 1128.18 152.665   3
  -4   8 -12 282.998 161.835   3
  -4   7  13-89.4175 155.690   4
  -4   7  12 75.1250 148.271   4
  -4   7  11-16.4536 114.845   4
  -4   7  10-10.0631 138.038   4
  -4   7   9 33.4396 135.652   4
  -4   7   8-88.3284 118.415   4
  -4   7   7 178.985 126.957   5
  -4   7   7 86.6057 122.834   4
  -4   7   6 123.790 126.513   5
  -4   7   6 97.3224 116.562   4
  -4   7   5 1090.68 129.400   5
  -4   7   5 954.268 111.312   4
  -4   7   4 5602.27 163.258   5
  -4   7   4 5655.08 149.987   4
  -4   7   3 10778.5 192.696   5
  -4   7   3 10794.3 172.708   4
  -4   7   2 8.34946 114.068   5
  -4   7   2 42.4590 93.7405   4
  -4   7   1 1865.32 126.820   5
  -4   7   1 1731.54 105.574   4
  -4   7   0 3788.30 142.540   5
  -4   7   0 3468.49 114.451   4
  -4   7  -1 1365.43 115.886   5
  -4   7  -2 2665.37 122.195   5
  -4   7  -3 2784.42 132.103   5
  -4   7  -3 2772.30 118.031   6
  -4   7  -4 1138.12 89.6564   3
  -4   7  -4 1180.29 110.858   6
  -4   7  -4 1115.52 104.479   5
  -4   7  -5 6321.83 140.735   3
  -4   7  -5 6458.56 154.521   5
  -4   7  -5 6795.80 156.010   6
  -4   7  -6 1219.48 98.2793   3
  -4   7  -6 1182.86 111.640   5
  -4   7  -6 1308.38 107.072   6
  -4   7  -7 156.374 92.2424   3
  -4   7  -7 231.498 117.627   5
  -4   7  -7 113.906 114.944   6
  -4   7  -8 2764.23 128.833   3
  -4   7  -8 2992.22 136.300   6
  -4   7  -8 2789.12 144.450   5
  -4   7  -9 4070.03 167.171   3
  -4   7  -9 4090.70 161.256   5
  -4   7  -9 4449.96 153.326   6
  -4   7 -10 275.448 133.610   6
  -4   7 -10 150.199 116.715   3
  -4   7 -11 453.504 147.563   3
  -4   7 -12 7579.71 230.244   3
  -4   7 -13 178.584 179.057   3
  -4   6  13 605.663 157.300   4
  -4   6  12 107.078 139.911   4
  -4   6  11 32.3058 142.829   4
  -4   6  10 188.232 116.224   4
  -4   6   9 185.067 110.765   4
  -4   6   8 2.86235 113.811   4
  -4   6   7 542.533 108.342   4
  -4   6   6 1232.95 110.158   4
  -4   6   6 1036.46 116.120   5
  -4   6   5 456.301 107.671   5
  -4   6   5 363.838 105.128   4
  -4   6   4 91.1976 96.0091   5
  -4   6   4 146.025 97.7401   4
  -4   6   3 3156.08 123.862   5
  -4   6   3 3260.09 115.304   4
  -4   6   2-25.8378 96.8296   5
  -4   6   2 25.6166 85.4109   4
  -4   6   1 3607.86 120.607   5
  -4   6   1 3627.81 113.393   4
  -4   6   0 29490.0 250.763   5
  -4   6   0 29747.4 222.878   4
  -4   6  -1 1007.47 93.3233   6
  -4   6  -1 1106.29 102.129   5
  -4   6  -1 915.303 92.9389   4
  -4   6  -2 2989.23 88.2689   3
  -4   6  -2 3153.98 113.428   6
  -4   6  -2 3095.80 118.019   5
  -4   6  -3 6440.59 120.665   3
  -4   6  -3 6714.17 145.389   5
  -4   6  -3 6891.33 138.315   6
  -4   6  -4 162.439 94.0306   6
  -4   6  -4-11.8551 75.4651   3
  -4   6  -4-10.4855 86.6863   5
  -4   6  -5 13689.9 180.598   3
  -4   6  -5 14652.7 187.118   6
  -4   6  -5 14509.8 190.817   5
  -4   6  -6 7683.68 158.724   3
  -4   6  -6 7669.37 150.250   5
  -4   6  -6 7899.12 156.396   6
  -4   6  -7 60.4783 101.621   6
  -4   6  -7-19.8865 105.306   3
  -4   6  -7 32.6410 89.5123   5
  -4   6  -8 3190.93 147.960   3
  -4   6  -8 2859.32 125.576   5
  -4   6  -8 3221.25 137.731   6
  -4   6  -9 12550.5 222.906   3
  -4   6  -9 13449.6 207.509   6
  -4   6 -10 152.430 107.958   6
  -4   6 -10 119.144 134.072   3
  -4   6 -11 2170.96 170.477   3
  -4   6 -11 2815.57 155.221   6
  -4   6 -12 3318.70 192.860   3
  -4   6 -13 153.920 150.967   3
  -4   6 -14 536.658 170.588   3
  -4   5  14 4.12650 157.859   4
  -4   5  13 312.876 128.546   4
  -4   5  12 413.377 135.063   4
  -4   5  11 1037.36 130.615   4
  -4   5  10-4.06694 129.708   4
  -4   5   9 736.514 125.869   4
  -4   5   8 819.495 118.766   4
  -4   5   7 504.787 107.907   4
  -4   5   6 295.684 96.2802   4
  -4   5   5 970.555 98.9691   5
  -4   5   5 906.308 101.295   4
  -4   5   4 1867.04 106.942   5
  -4   5   4 1651.40 74.4271   1
  -4   5   4 1712.95 99.8663   4
  -4   5   3 5739.57 130.702   5
  -4   5   3 5344.22 95.5318   1
  -4   5   3 5716.77 124.171   4
  -4   5   2 4726.00 117.826   5
  -4   5   2 4699.62 88.5048   1
  -4   5   2 4719.95 112.388   4
  -4   5   1 43207.2 274.477   5
  -4   5   1 44515.5 254.769   6
  -4   5   1 41804.2 208.773   1
  -4   5   1 44521.1 255.186   4
  -4   5   0 3840.55 100.543   6
  -4   5   0 3867.19 76.7453   3
  -4   5   0 3944.40 110.679   5
  -4   5   0 3702.18 101.407   4
  -4   5   0 3660.58 77.2668   1
  -4   5  -1 484.132 59.6191   3
  -4   5  -1 401.938 75.9761   6
  -4   5  -1 483.436 80.7047   5
  -4   5  -1 390.242 76.6650   4
  -4   5  -1 416.177 50.1356   1
  -4   5  -2 12106.3 143.390   3
  -4   5  -2 12062.3 152.648   5
  -4   5  -2 11942.7 153.210   6
  -4   5  -3 3892.73 101.519   3
  -4   5  -3 4113.82 108.839   5
  -4   5  -3 4031.78 112.653   6
  -4   5  -4 5986.57 128.783   3
  -4   5  -4 6051.10 120.224   5
  -4   5  -4 5983.59 125.053   6
  -4   5  -5 18236.7 208.590   3
  -4   5  -5 18757.6 195.142   6
  -4   5  -5 17935.6 185.717   5
  -4   5  -6 1201.12 106.806   3
  -4   5  -6 1055.48 94.0706   6
  -4   5  -6 1021.78 88.7157   5
  -4   5  -7 402.525 103.298   6
  -4   5  -7 429.259 78.7381   5
  -4   5  -7 461.443 108.072   3
  -4   5  -8 16075.0 222.717   3
  -4   5  -8 16758.7 208.190   6
  -4   5  -9 223.525 117.716   3
  -4   5 -10 1188.75 146.519   3
  -4   5 -11 3438.81 165.440   3
  -4   5 -12 2842.08 185.067   3
  -4   5 -13 114.150 163.515   3
   4  -5  14 2600.62 177.077   1
  -4   5 -14 2764.26 187.303   3
   4  -5  15 373.048 130.013   1
  -4   4  16 59.5490 133.087   1
  -4   4  15 85.2162 138.048   1
  -4   4  15 113.960 130.640   4
  -4   4  14 37.0962 126.151   1
  -4   4  14 97.9957 152.404   4
  -4   4  13 510.193 153.340   1
  -4   4  13 933.472 145.672   4
  -4   4  12 137.929 122.097   1
  -4   4  12 308.186 142.553   4
  -4   4  11 640.648 127.268   1
  -4   4  11 880.090 137.693   4
  -4   4  10 506.984 114.519   1
  -4   4  10 605.299 115.637   4
  -4   4   9 370.613 102.774   1
  -4   4   9 403.168 111.002   4
  -4   4   8 1150.59 105.106   1
  -4   4   8 1309.35 116.288   4
  -4   4   7 5380.10 135.010   1
  -4   4   7 5341.15 137.396   4
   4  -4  -6 65.4980 49.7256   0
  -4   4   6 171.466 74.0829   1
  -4   4   6 136.063 88.4509   4
  -4   4   5 225.019 69.8393   1
  -4   4   5 227.858 84.8604   4
  -4   4   4 6703.08 126.312   5
  -4   4   4 6252.02 112.951   1
  -4   4   4 5937.29 117.869   4
  -4   4   3 1133.20 85.7227   5
  -4   4   3 993.940 64.4589   1
  -4   4   3 1187.97 84.5757   4
  -4   4   2 1545.96 70.6206   6
  -4   4   2 1593.45 83.8194   5
  -4   4   2 1598.94 70.1735   1
  -4   4   2 1619.35 82.0940   4
  -4   4   1 5106.77 79.1220   3
  -4   4   1 5310.63 95.8675   6
  -4   4   1 5042.13 103.569   5
  -4   4   1 5190.97 90.4561   1
  -4   4   1 5077.03 99.7729   4
  -4   4   0 7060.61 98.7364   3
  -4   4   0 7487.14 112.318   6
  -4   4   0 7158.96 114.887   5
  -4   4   0 7149.49 111.547   4
  -4   4   0 7295.98 101.219   1
  -4   4  -1 775.192 60.7518   3
  -4   4  -1 937.863 71.7827   5
  -4   4  -1 756.026 71.8380   4
  -4   4  -1 732.997 55.9899   1
  -4   4  -1 767.782 68.3373   6
  -4   4  -2 21582.8 182.141   3
  -4   4  -2 22913.6 187.731   6
  -4   4  -2 22147.5 178.063   5
  -4   4  -2 22012.3 162.749   1
  -4   4  -3 15091.1 165.917   3
  -4   4  -3 15369.4 150.096   5
  -4   4  -3 15719.4 166.849   6
  -4   4  -4 7303.12 132.745   3
  -4   4  -4 7440.11 113.491   5
  -4   4  -5 7984.92 148.418   3
  -4   4  -5 7410.82 114.496   5
  -4   4  -6 6866.93 155.211   3
  -4   4  -6 6523.28 113.399   5
  -4   4  -7 9360.28 179.456   3
  -4   4  -8 7886.46 181.518   3
  -4   4  -9 5019.87 166.857   3
  -4   4 -10 104.757 113.034   3
  -4   4 -11 14421.7 243.167   3
  -4   4 -12 3235.12 167.582   3
  -4   4 -13 546.753 163.022   3
  -4   4 -14 2284.37 194.887   3
   4  -4  15 294.506 171.933   1
  -4   3  16-42.2759 183.424   1
  -4   3  15 92.6026 170.250   1
  -4   3  15 177.335 163.228   4
  -4   3  14-67.5478 152.588   1
  -4   3  14-11.1046 170.152   4
  -4   3  13 39.2811 118.613   1
  -4   3  13 180.362 147.187   4
  -4   3  12 1510.58 144.985   1
  -4   3  12 2207.17 167.700   4
  -4   3  11 916.919 127.861   1
  -4   3  11 1409.33 145.982   4
  -4   3  10 2077.88 136.016   1
  -4   3  10 2100.76 127.802   4
  -4   3   9 108.791 102.311   1
  -4   3   9 125.343 110.049   4
  -4   3   8 432.908 96.6312   1
  -4   3   8 428.921 96.5685   4
  -4   3   7 2028.51 101.850   1
  -4   3   7 2385.11 110.700   4
  -4   3   6 4573.34 116.098   1
  -4   3   6 4785.41 113.601   4
  -4   3   5 650.057 72.9995   1
  -4   3   5 659.783 78.2645   4
  -4   3   4 118.604 45.2443   6
  -4   3   4 147.950 70.3800   4
  -4   3   4 294.681 63.3833   1
  -4   3   3 41.1442 53.0370   1
  -4   3   3 51.5447 37.8618   3
  -4   3   3 29.5549 61.4783   4
  -4   3   3 53.2267 49.1031   6
  -4   3   3 52.6597 64.0958   5
  -4   3   2 371.072 57.3882   1
  -4   3   2 486.665 60.2225   5
  -4   3   2 400.197 48.6989   6
  -4   3   2 435.328 59.1295   4
  -4   3   2 390.765 43.2476   3
  -4   3   1 37172.8 198.711   6
  -4   3   1 37929.0 215.400   5
  -4   3   1 37804.6 217.244   1
  -4   3   1 37765.0 203.827   4
  -4   3   1 38307.0 205.371   3
  -4   3   0 669.816 58.2484   6
  -4   3   0 689.466 59.1708   5
  -4   3   0 657.876 57.3707   4
  -4   3   0 667.577 55.7386   1
  -4   3   0 658.457 56.1556   3
  -4   3  -1 15521.1 150.818   3
  -4   3  -1 15667.2 134.767   5
  -4   3  -1 15712.5 134.104   4
  -4   3  -1 15815.7 143.800   1
  -4   3  -2 28816.0 215.164   3
  -4   3  -2 28015.1 174.644   5
  -4   3  -2 27946.9 187.671   1
  -4   3  -3 3121.43 103.452   3
  -4   3  -3 2862.66 69.1789   5
  -4   3  -4 11668.7 161.982   3
  -4   3  -4 11447.1 116.846   5
  -4   3  -5 10715.8 164.987   3
  -4   3  -5 10138.4 112.116   5
  -4   3  -6 8752.04 161.924   3
  -4   3  -7 9009.18 178.591   3
  -4   3  -8 7529.53 173.351   3
  -4   3  -9 355.997 127.776   3
  -4   3 -10 7040.70 192.924   3
  -4   3 -11 1591.32 144.012   3
  -4   3 -12 838.089 162.309   3
  -4   3 -13 952.654 178.127   3
  -4   3 -14 2455.19 183.095   3
  -4   3 -15 643.991 153.630   3
  -4   2  16-59.9833 180.859   1
  -4   2  15-5.92247 174.306   1
  -4   2  14-44.9920 143.061   1
  -4   2  13 611.734 144.225   1
  -4   2  12 32.4441 114.925   1
  -4   2  11 1769.69 132.380   1
  -4   2  10 2550.03 144.613   1
  -4   2  10 2464.02 144.729   4
  -4   2   9 557.102 113.524   1
  -4   2   9 766.873 118.515   4
  -4   2   8 5180.54 139.295   1
  -4   2   8 6071.29 138.904   4
  -4   2   7 67.5285 89.5777   1
  -4   2   7 123.305 82.5394   4
  -4   2   6 127.235 80.5060   1
  -4   2   6 121.705 70.7601   4
  -4   2   5 32066.2 239.004   1
  -4   2   5 32612.8 209.101   4
  -4   2   4 122.396 38.8043   6
  -4   2   4 148.629 57.9590   4
  -4   2   4 183.789 66.9937   1
  -4   2   3 166.311 63.6237   1
  -4   2   3 108.315 39.1366   6
  -4   2   3 134.077 55.1952   4
  -4   2   2 12306.8 136.021   1
  -4   2   2 12020.2 116.245   4
  -4   2   2 12546.4 110.850   6
  -4   2   1 20839.6 171.253   1
  -4   2   1 20814.0 143.050   4
  -4   2   1 20732.6 162.160   3
  -4   2   0 226.038 53.8355   3
  -4   2   0 252.066 44.7254   5
  -4   2   0 240.729 46.8785   4
  -4   2   0 243.168 53.1403   1
   4  -2   1 20980.3 84.7772   2
  -4   2  -1 21539.8 141.480   4
  -4   2  -1 21594.1 138.969   5
  -4   2  -1 21732.8 169.685   1
  -4   2  -1 21613.1 182.538   3
  -4   2  -2 25240.1 143.477   5
   4  -2   2 25326.0 89.8247   2
  -4   2  -2 24821.9 182.804   1
  -4   2  -2 27135.7 218.123   3
  -4   2  -3 296.084 69.1555   3
  -4   2  -3 318.756 35.6140   5
  -4   2  -3 313.329 65.3271   1
  -4   2  -4 19281.2 199.628   3
  -4   2  -5 4741.86 135.844   3
  -4   2  -6 9191.24 167.085   3
  -4   2  -7 9506.10 180.285   3
  -4   2  -8 11542.1 199.395   3
  -4   2  -9-17.1582 110.236   3
  -4   2 -10 4066.89 167.349   3
  -4   2 -11 8569.28 215.968   3
  -4   2 -12 509.071 137.038   3
  -4   2 -13 1896.00 185.991   3
  -4   2 -14 4228.67 192.600   3
  -4   2 -15 237.706 183.243   3
  -4   1  16-91.1155 160.352   1
  -4   1  15-231.442 154.616   1
  -4   1  14-1.89392 161.119   1
  -4   1  13 170.828 127.298   1
  -4   1  12-68.1951 134.054   1
  -4   1  11 621.694 121.514   1
  -4   1  10 5568.69 170.262   1
  -4   1   9 145.683 109.240   1
  -4   1   8 7240.85 159.003   1
  -4   1   8 8464.71 155.173   4
  -4   1   7 378.436 94.1771   1
  -4   1   7 419.281 79.7673   4
  -4   1   6-29.3478 78.0983   1
  -4   1   6-5.46016 66.1538   4
  -4   1   5 7458.22 71.3454   6
  -4   1   5 7181.08 129.946   1
  -4   1   5 7822.91 112.205   4
  -4   1   4 17516.1 108.328   6
  -4   1   4 18056.8 179.317   1
  -4   1   4 18412.2 143.918   4
  -4   1   3 1494.70 72.1347   1
  -4   1   3 1591.40 59.6214   4
  -4   1   2 14098.2 149.028   1
  -4   1   2 13745.0 111.850   4
  -4   1   1 8635.48 122.169   1
  -4   1   1 8317.57 87.5143   4
  -4   1   0 17261.6 158.147   1
  -4   1   0 17072.4 114.652   4
   4  -1   1 11053.2 80.8422   2
  -4   1  -1 11002.9 131.640   1
  -4   1  -1 11760.0 148.639   3
   4  -1   2 36834.2 140.424   2
  -4   1  -2 37024.9 227.665   1
  -4   1  -2 38019.1 255.546   3
   4  -1   3 7657.81 72.1785   2
  -4   1  -3 7308.42 113.839   1
  -4   1  -3 7759.06 133.993   3
   4  -1   4 7393.28 76.4737   2
  -4   1  -4 8309.82 156.369   3
   4  -1   5 25237.3 137.457   2
  -4   1  -5 25464.0 239.053   3
  -4   1  -6 2573.27 120.081   3
  -4   1  -7 11339.5 206.797   3
  -4   1  -8 914.735 125.082   3
  -4   1  -9 2128.58 137.013   3
  -4   1 -10 5356.90 171.004   3
  -4   1 -11 1918.43 143.617   3
  -4   1 -12 103.728 128.847   3
  -4   1 -13 1258.07 158.034   3
  -4   1 -14 160.123 176.620   3
  -4   1 -15 142.118 187.925   3
  -4   0  16-174.402 159.338   1
  -4   0  15-52.8035 164.613   1
  -4   0  14-204.250 160.609   1
  -4   0  13 250.259 141.389   1
  -4   0  12-49.4271 119.327   1
  -4   0  11 181.637 130.644   1
  -4   0  10 1261.87 121.827   1
  -4   0   9 2702.38 131.905   1
  -4   0   8 11937.9 193.309   1
  -4   0   7 622.475 95.4377   1
  -4   0   6 6245.37 136.044   1
  -4   0   6 6894.39 114.928   4
  -4   0   5 12447.8 166.465   1
  -4   0   5 13344.8 126.802   4
  -4   0   4 1359.96 79.4809   1
  -4   0   4 1519.28 57.1637   4
  -4   0   3 10731.1 137.873   1
  -4   0   3 11376.6 98.8243   4
  -4   0   2 28564.2 207.544   1
  -4   0   2 27964.5 140.558   4
  -4   0   1 608.827 64.8289   1
  -4   0   1 664.256 38.5067   4
   4   0   0 456.595 45.2381   2
  -4   0   0 326.538 33.3364   4
  -4   0   0 307.833 59.7942   1
   4   0   1 35902.9 164.348   2
  -4   0  -1 36097.3 227.196   1
  -4   0  -2 429.341 73.0565   1
   4   0   2 230.625 41.4026   2
  -4   0  -2 389.291 78.0997   3
  -4   0  -3 2894.29 94.0465   1
  -4   0  -3 2946.36 103.965   3
   4   0   3 2980.44 62.9794   2
   4   0   4 42219.7 185.905   2
  -4   0  -4 44738.6 304.553   3
   4   0   5 539.630 55.7406   2
  -4   0  -5 731.707 100.755   3
   4   0   6 1065.02 63.7078   2
  -4   0  -6 994.162 110.456   3
  -4   0  -7 3235.03 135.597   3
   4   0   7 3409.09 86.4588   2
  -4   0  -8 14280.5 227.604   3
   4   0   8 12372.1 137.934   2
  -4   0  -9 771.458 126.874   3
  -4   0 -10 6103.89 184.730   3
  -4   0 -11 1049.81 136.574   3
  -4   0 -12 631.160 156.636   3
  -4   0 -13 2444.93 190.234   3
  -4   0 -14 662.220 185.409   3
  -4   0 -15 132.661 187.330   3
  -4  -1  16-197.124 197.085   1
  -4  -1  15-89.3104 167.238   1
  -4  -1  14-6.21122 156.147   1
  -4  -1  13-32.3883 127.793   1
  -4  -1  12-3.16913 118.569   1
  -4  -1  11 79.6092 122.508   1
  -4  -1  10 134.425 108.622   1
  -4  -1   9 681.003 116.841   1
  -4  -1   8 6378.37 154.319   1
  -4  -1   7 1544.57 109.250   1
  -4  -1   6 8617.64 153.409   1
  -4  -1   5 291.018 50.2825   4
  -4  -1   5 304.422 79.4218   1
  -4  -1   4 3497.91 104.621   1
  -4  -1   4 3645.72 66.6582   4
  -4  -1   3 12934.2 154.548   1
  -4  -1   3 13118.8 95.3274   4
  -4  -1   2 19785.5 182.706   1
  -4  -1   2 19144.3 103.705   4
  -4  -1   1 78.9984 69.6087   1
  -4  -1   1 127.850 26.7907   4
   4   1   0 18997.1 141.785   2
  -4  -1   0 19185.0 173.335   1
   4   1   1 7775.68 96.4963   2
  -4  -1  -1 7542.44 123.723   1
  -4  -1  -2 72.3812 64.1849   1
   4   1   2 26.5963 51.8960   2
   4   1   3 14938.3 130.061   2
  -4  -1  -3 14672.9 159.699   1
  -4  -1  -3 15380.2 192.617   3
   4   1   4 16719.5 140.111   2
  -4  -1  -4 18052.1 213.304   3
  -4  -1  -5 525.559 99.9704   3
   4   1   5 569.289 66.8544   2
   4   1   6 7342.19 111.074   2
  -4  -1  -6 7860.96 167.398   3
   4   1   7 4565.08 101.921   2
  -4  -1  -7 4720.30 149.529   3
  -4  -1  -8 1343.50 119.158   3
   4   1   8 1335.51 83.3912   2
  -4  -1  -9 3912.94 154.657   3
   4   1   9 3630.73 113.886   2
   4   1  10 96.4536 83.9706   2
  -4  -1 -10 109.574 115.387   3
  -4  -1 -11 889.987 152.921   3
  -4  -1 -12 478.014 140.202   3
  -4  -1 -13 1897.63 184.481   3
  -4  -1 -14 13.7979 146.983   3
  -4  -1 -15 72.4235 142.468   3
  -4  -2  16-94.3781 193.187   1
  -4  -2  15-57.7688 164.459   1
  -4  -2  14 308.210 163.784   1
  -4  -2  13 15.5225 126.487   1
  -4  -2  12-58.0108 130.669   1
  -4  -2  11-3.29505 133.109   1
  -4  -2  10 180.446 125.227   1
  -4  -2   9 41.3186 103.771   1
  -4  -2   8 1150.20 113.572   1
  -4  -2   7 197.493 90.7269   1
  -4  -2   6 26055.7 238.648   1
  -4  -2   5 15300.0 180.049   1
  -4  -2   5 13463.1 127.879   4
  -4  -2   4 198.624 74.7854   1
  -4  -2   3 13347.1 159.992   1
  -4  -2   2 14841.9 163.931   1
   4   2  -1 9093.41 118.654   2
  -4  -2   1 8846.69 131.608   1
   4   2   0 7723.56 108.023   2
  -4  -2   0 7247.17 118.418   1
   4   2   1 14059.5 136.451   2
  -4  -2  -1 14138.4 159.303   1
   4   2   2 729.559 69.9833   2
  -4  -2  -2 708.913 78.9940   1
   4   2   3 2452.08 80.1779   2
  -4  -2  -3 2336.42 88.1530   1
   4   2   4 2860.18 88.2436   2
  -4  -2  -4 2868.87 122.826   3
  -4  -2  -5-6.16681 101.084   3
   4   2   5 20.3017 63.5090   2
   4   2   6 14357.4 158.665   2
  -4  -2  -6 15027.0 214.846   3
  -4  -2  -7 708.252 111.763   3
   4   2   7 721.695 87.8508   2
  -4  -2  -8 498.054 126.667   3
   4   2   8 460.674 88.2546   2
  -4  -2  -9 1573.31 137.441   3
   4   2   9 1466.82 106.205   2
  -4  -2 -10 4248.52 183.281   3
   4   2  10 3425.35 118.933   2
  -4  -2 -11 3968.50 183.660   3
   4   2  11 3608.39 127.359   2
   4   2  12 112.772 123.429   2
  -4  -2 -12-34.2075 156.465   3
  -4  -2 -13 213.820 125.884   3
  -4  -3  15 193.220 149.852   1
  -4  -3  14-125.440 148.442   1
  -4  -3  13 156.738 146.189   1
  -4  -3  12 37.4613 117.015   1
  -4  -3  11 56.9651 133.780   1
  -4  -3  10 85.6328 123.360   1
  -4  -3   9 803.598 106.593   1
  -4  -3   8 250.268 92.5322   1
  -4  -3   7 1849.11 116.006   1
  -4  -3   6 11221.4 170.458   1
  -4  -3   5 87.2702 84.4708   1
  -4  -3   4 449.559 76.3609   1
  -4  -3   3 310.816 76.9944   1
   4   3  -2 902.490 84.4061   2
  -4  -3   2 920.981 80.4359   1
   4   3  -1 116.639 70.3155   2
  -4  -3   1 195.241 65.4928   1
   4   3   0 22088.6 184.492   2
  -4  -3   0 21322.5 190.227   1
  -4  -3  -1 164.456 69.0141   1
   4   3   1 170.351 77.9912   2
   4   3   2 4500.93 108.539   2
  -4  -3  -2 4519.28 111.640   1
   4   3   3 3634.67 106.164   2
  -4  -3  -3 3287.51 102.125   1
   4   3   4 1901.56 90.8621   2
  -4  -3  -5 371.361 109.457   3
   4   3   5 355.748 86.9574   2
   4   3   6 3748.63 112.874   2
  -4  -3  -6 4059.73 142.086   3
   4   3   7 834.176 94.5010   2
  -4  -3  -7 885.165 117.348   3
   4   3   8 895.953 112.890   2
  -4  -3  -8 1173.36 145.111   3
  -4  -3  -9 315.051 125.209   3
   4   3   9 353.136 94.5816   2
  -4  -3 -10 705.782 118.322   3
   4   3  10 494.003 116.923   2
   4   3  11 578.531 113.157   2
  -4  -3 -11 689.935 149.057   3
   4   3  12 10.0446 123.148   2
   4   3  13 104.543 150.422   2
  -4  -4  15 62.9142 132.441   1
  -4  -4  14-9.80356 151.004   1
  -4  -4  13 64.6841 129.509   1
  -4  -4  12 990.918 145.453   1
  -4  -4  11 45.0684 103.526   1
  -4  -4  10 110.623 114.103   1
  -4  -4   9-59.9462 106.086   1
  -4  -4   8-1.60583 90.8897   1
  -4  -4   7 235.800 100.349   1
  -4  -4   6 720.731 92.8535   1
  -4  -4   5 10689.5 163.486   1
  -4  -4   4 23305.2 214.923   1
   4   4  -3 22562.2 212.258   2
   4   4  -3 23102.0 197.679   5
  -4  -4   3 21625.2 207.358   1
   4   4  -2 10796.2 159.422   2
   4   4  -2 10439.1 128.889   5
  -4  -4   2 9881.22 146.275   1
   4   4  -1 5431.98 125.210   2
  -4  -4   1 5597.39 117.112   1
   4   4   0 4471.31 119.605   2
  -4  -4   0 4463.93 112.176   1
   4   4   1 744.258 97.9137   2
  -4  -4  -1 699.284 76.4452   1
   4   4   2 558.842 87.7427   2
  -4  -4  -2 593.838 80.4195   1
   4   4   3 3063.86 110.308   2
   4   4   4 2857.30 116.511   2
   4   4   5 475.826 101.883   2
  -4  -4  -5 475.528 111.266   3
   4   4   6 1601.05 107.407   2
  -4  -4  -6 1589.06 133.854   3
   4   4   7 1453.71 121.194   2
  -4  -4  -7 1327.37 139.149   3
   4   4   8 2517.24 125.756   2
  -4  -4  -8 2223.49 135.048   3
  -4  -4  -9 85.6809 140.748   3
   4   4   9 61.9238 122.253   2
   4   4  10 174.009 130.337   2
   4   4  11 64.2493 120.022   2
   4   4  12 971.021 152.793   2
  -4  -5  15 21.5143 156.770   1
  -4  -5  14 90.6685 142.907   1
  -4  -5  13 105.768 149.228   1
  -4  -5  12 237.875 110.055   1
  -4  -5  11 79.2957 108.144   1
  -4  -5  10 65.5060 115.057   1
  -4  -5   9 157.665 96.4931   1
  -4  -5   8 132.721 100.683   1
  -4  -5   7 22.2157 81.6161   1
   4   5  -7 72.4953 117.784   5
  -4  -5   6-11.3274 90.1585   1
   4   5  -6-19.8837 108.389   5
   4   5  -5 2285.79 108.771   5
  -4  -5   5 1923.30 101.923   1
   4   5  -4 2183.32 131.249   2
   4   5  -4 2745.52 109.027   5
  -4  -5   4 2307.24 108.127   1
  -4  -5   3 181.587 84.6299   1
   4   5  -3 109.817 113.501   2
   4   5  -2-13.3295 95.6004   2
  -4  -5   2 46.4459 80.3472   1
   4   5  -1 6707.86 155.848   2
  -4  -5   1 5717.48 120.946   1
   4   5   0 4059.58 129.120   2
  -4  -5   0 4219.18 116.309   1
  -4  -5  -1 541.693 83.1534   1
   4   5   1 603.758 98.0986   2
   4   5   2 1350.21 115.297   2
   4   5   3 1245.54 117.491   2
   4   5   4 13.1342 94.4574   2
   4   5   5 393.285 118.906   2
  -4  -5  -6 193.529 110.595   3
   4   5   6 251.393 102.962   2
  -4  -5  -7 368.713 127.664   3
   4   5   7 234.371 122.546   2
  -4  -5  -8 553.219 138.371   3
   4   5   8 737.463 137.077   2
   4   5   9 72.4439 134.848   2
   4   5  10 94.8068 123.707   2
   4   5  11 143.780 143.855   2
   4   6 -13-25.5985 167.998   5
   4   6 -12-60.0308 164.808   5
   4   6 -11-11.8087 174.524   5
   4   6 -10 165.480 167.185   5
   4   6  -9 81.2391 154.796   5
   4   6  -8 65.5422 119.059   5
   4   6  -7 236.366 128.093   5
   4   6  -6 31.0407 109.282   5
   4   6  -5 238.208 110.431   5
   4   6  -5 148.364 127.427   2
   4   6  -4 50.3778 106.372   2
   4   6  -3 2836.93 132.698   2
   4   6  -2 2349.22 133.595   2
   4   6  -1 11705.1 184.432   2
   4   6   0 8418.88 166.005   2
   4   6   1 72.5875 121.117   2
   4   6   2 1245.72 133.531   2
   4   6   3-20.8291 113.450   2
   4   6   4 21.7810 103.143   2
   4   6   5 35.2313 119.847   2
   4   6   6 1033.62 142.483   2
  -4  -6  -6 973.939 130.669   3
   4   6   7 51.7601 140.119   2
   4   6   8 700.886 137.816   2
   4   6   9 770.260 136.121   2
   4   7 -11 222.974 186.057   5
   4   7 -10 173.821 177.980   5
   4   7  -9 317.315 165.144   5
   4   7  -8 382.485 135.538   5
   4   7  -7 67.5557 110.626   5
   4   7  -7-8.63779 112.680   2
   4   7  -6 272.455 119.517   5
   4   7  -6 197.037 118.516   2
   4   7  -5 70.7938 116.135   2
   4   7  -4 915.399 142.586   2
   4   7  -3 1925.79 133.605   2
   4   7  -2-36.8317 136.891   2
   4   7  -1-51.1712 125.984   2
   4   7   0 158.805 111.024   2
   4   7   1 1744.33 136.746   2
   4   7   2 871.356 142.105   2
   4   7   3 204.936 139.470   2
   4   7   4 177.390 147.292   2
   4   7   5 35.6578 138.300   2
   4   7   6-7.41231 126.242   2
   4   7   7-0.85974 141.841   2
   4   8 -10 548.649 142.829   5
   4   8  -9 102.303 164.015   5
   4   8  -9 44.8203 140.476   2
   4   8  -8 157.945 136.828   5
   4   8  -8-47.0539 156.448   2
   4   8  -7 189.556 133.576   5
   4   8  -7 199.949 142.500   2
   4   8  -6-32.0150 154.337   2
   4   8  -5 180.908 156.466   2
   4   8  -4 278.273 154.384   2
   4   8  -3-11.0995 141.855   2
   4   8  -2 433.882 124.019   2
   4   8  -1 1180.34 159.072   2
   4   8   0 616.632 127.629   2
   4   8   1 56.7517 155.357   2
   4   8   2 3074.90 145.811   2
   4   8   3 691.412 161.793   2
   4   8   4 107.879 135.066   2
   4   9  -4 96.5729 170.386   2
   4   9  -3 23.0885 167.267   2
   4   9  -2-16.1585 169.346   2
  -5  11   5 3.32515 145.200   4
  -5  11   4 184.038 120.931   4
  -5  11   3 120.253 130.323   4
  -5  11   2-49.8784 115.414   4
  -5  11   1 419.908 187.210   5
  -5  11   0 1052.04 190.897   5
  -5  11  -1 37.4405 135.265   5
  -5  11  -2 808.290 199.993   5
  -5  11  -3 729.346 168.493   5
  -5  10   7 165.252 142.181   4
  -5  10   6 62.5972 181.063   5
  -5  10   6 203.895 155.575   4
  -5  10   5 536.448 167.473   5
  -5  10   5 671.185 153.213   4
  -5  10   4 987.509 155.472   5
  -5  10   4 971.414 144.077   4
  -5  10   3-94.8088 123.541   5
  -5  10   3 40.6632 141.589   4
  -5  10   2-13.7453 126.815   5
  -5  10   2 21.9676 138.661   4
  -5  10   1-30.6779 127.670   5
  -5  10   0 26.8617 134.806   5
  -5  10  -1 24.4448 156.494   5
  -5  10  -2 160.404 166.886   5
  -5  10  -3 641.811 142.898   5
  -5  10  -4 353.749 167.290   5
  -5  10  -5-79.2379 171.336   5
  -5  10  -6 671.155 179.784   5
  -5  10  -7 1781.07 195.297   5
  -5  10  -8 365.947 165.784   5
  -5  10  -9 504.549 171.008   5
  -5   9   9 41.9243 164.887   4
  -5   9   8-75.0321 124.622   5
  -5   9   8 216.939 153.877   4
  -5   9   7 226.558 159.050   5
  -5   9   7 73.8567 129.371   4
  -5   9   6 168.867 158.457   5
  -5   9   6 198.774 145.943   4
  -5   9   5 838.639 132.270   5
  -5   9   5 1035.87 153.107   4
  -5   9   4 293.216 148.999   5
  -5   9   4 271.287 140.431   4
  -5   9   3 1777.43 166.477   5
  -5   9   3 1784.79 132.078   4
  -5   9   2 642.986 145.144   5
  -5   9   2 658.638 138.099   4
  -5   9   1 77.3473 121.945   5
  -5   9   1 131.413 123.950   4
  -5   9   0 874.696 127.527   5
  -5   9  -1 1329.81 131.621   5
  -5   9  -2 1180.34 141.204   5
  -5   9  -3 2240.12 164.058   5
  -5   9  -4 1043.77 142.025   5
  -5   9  -5 28.5871 148.739   5
  -5   9  -6 3030.78 165.333   5
  -5   9  -7 374.636 136.300   5
  -5   9  -8 1531.88 165.909   5
  -5   9  -8 1772.01 172.163   6
  -5   9  -9 116.992 168.085   6
  -5   9  -9 306.858 148.090   3
  -5   9 -10 99.6332 147.194   6
  -5   9 -10 186.171 150.123   3
  -5   9 -11 642.909 130.131   3
  -5   8  11 45.7618 134.948   4
  -5   8  10-117.086 158.455   4
  -5   8   9-43.3957 160.121   4
  -5   8   8 386.610 153.186   4
  -5   8   7 783.839 141.894   5
  -5   8   7 638.390 135.883   4
  -5   8   6 1172.14 134.594   4
  -5   8   6 1151.75 144.638   5
  -5   8   5 66.6365 137.912   5
  -5   8   5 145.997 118.016   4
  -5   8   4 790.424 127.588   5
  -5   8   4 808.677 127.188   4
  -5   8   3 894.977 142.629   5
  -5   8   3 1079.56 129.650   4
  -5   8   2 492.360 122.777   5
  -5   8   2 412.925 124.517   4
  -5   8   1 1156.64 136.846   5
  -5   8   1 1269.86 130.554   4
  -5   8   0 91.4360 127.886   5
  -5   8   0 44.2160 112.845   4
  -5   8  -1 25.8136 118.395   5
  -5   8  -2 894.814 123.714   5
  -5   8  -3 576.085 118.913   5
  -5   8  -4 159.047 122.204   6
  -5   8  -4 77.1075 125.731   5
  -5   8  -5 776.567 119.443   6
  -5   8  -5 644.222 132.450   5
  -5   8  -6 4915.37 176.812   6
  -5   8  -6 4330.30 166.045   5
  -5   8  -7 104.790 119.694   6
  -5   8  -7 103.275 98.5849   3
  -5   8  -7 225.580 115.736   5
  -5   8  -8 831.553 124.867   6
  -5   8  -8 686.892 115.668   3
  -5   8  -9 5366.46 192.074   3
  -5   8  -9 5272.60 181.995   6
  -5   8 -10 497.288 137.778   3
  -5   8 -10 527.458 168.514   6
  -5   8 -11 308.226 139.288   6
  -5   8 -11 325.993 173.049   3
  -5   7  12 35.6152 165.084   4
  -5   7  11 47.2847 125.838   4
  -5   7  10-6.93383 155.513   4
  -5   7   9 56.7902 151.176   4
  -5   7   8 74.9777 136.852   4
  -5   7   7 130.036 132.673   4
  -5   7   6 465.265 116.122   5
  -5   7   6 433.456 122.338   4
  -5   7   5 16.7984 129.589   5
  -5   7   5 2.70277 126.709   4
  -5   7   4 1408.13 126.929   5
  -5   7   4 1610.66 122.945   4
  -5   7   3 10599.3 199.354   5
  -5   7   3 11186.6 188.290   4
  -5   7   2 386.527 116.501   5
  -5   7   2 449.595 108.772   4
  -5   7   1 6337.52 159.713   5
  -5   7   1 6691.49 153.775   4
  -5   7   0 115.193 111.483   5
  -5   7   0 82.7990 107.185   4
  -5   7  -1 363.541 112.589   6
  -5   7  -1 322.093 105.655   5
  -5   7  -2 6199.23 159.396   5
  -5   7  -2 6445.02 159.290   6
  -5   7  -3 3575.09 139.988   5
  -5   7  -3 3595.02 141.931   6
  -5   7  -4 31.0727 107.979   6
  -5   7  -4-8.46655 107.892   5
  -5   7  -5 7330.81 158.318   3
  -5   7  -5 7848.09 178.668   6
  -5   7  -5 7699.28 175.768   5
  -5   7  -6 3976.59 149.254   3
  -5   7  -6 4460.44 158.075   6
  -5   7  -6 4058.67 137.294   5
  -5   7  -7 1863.22 128.525   3
  -5   7  -7 1911.13 146.527   6
  -5   7  -8 3943.92 171.738   3
  -5   7  -8 3900.47 165.125   6
  -5   7  -9 1716.09 149.914   3
  -5   7  -9 1767.11 157.804   6
  -5   7 -10 273.775 132.052   3
  -5   7 -10 366.803 135.484   6
  -5   7 -11 2086.56 160.546   3
  -5   7 -11 2304.32 180.413   6
  -5   7 -12 416.838 162.915   3
  -5   6  13 40.8927 171.229   4
  -5   6  12-7.44409 153.649   4
  -5   6  11 992.441 131.983   4
  -5   6  10 172.574 143.631   4
  -5   6   9 117.389 136.980   4
  -5   6   8 10.4275 123.739   4
  -5   6   7 1021.59 139.427   4
  -5   6   6 228.428 123.523   4
  -5   6   5 124.575 117.946   5
  -5   6   5 45.0384 109.398   4
  -5   6   4 7019.51 165.607   5
  -5   6   4 7262.95 160.918   4
  -5   6   3 371.478 100.715   5
  -5   6   3 469.431 104.902   4
  -5   6   2 534.221 108.668   5
  -5   6   2 536.010 108.208   4
  -5   6   1 6101.29 138.346   6
  -5   6   1 5908.99 148.779   5
  -5   6   1 5855.62 139.082   4
  -5   6   0 247.672 93.2975   6
  -5   6   0 145.038 94.6637   5
  -5   6   0 177.595 94.6386   4
  -5   6  -1 1551.70 99.8089   5
  -5   6  -1 1709.64 112.282   6
  -5   6  -2 6190.40 143.739   6
  -5   6  -2 6054.25 145.050   5
  -5   6  -3 110.326 101.731   6
  -5   6  -3 155.736 76.7651   3
  -5   6  -3 59.9390 87.1756   5
  -5   6  -4 864.068 98.3603   3
  -5   6  -4 786.827 103.575   6
  -5   6  -4 865.626 100.754   5
  -5   6  -5 8360.26 161.639   3
  -5   6  -5 8534.68 156.248   5
  -5   6  -5 8811.04 169.197   6
  -5   6  -6 109.590 119.641   6
  -5   6  -6 205.647 93.6100   3
  -5   6  -7 1392.91 119.267   3
  -5   6  -7 1346.88 125.063   6
  -5   6  -8 4364.98 153.769   3
  -5   6  -8 4737.98 158.998   6
  -5   6  -9 2645.65 157.501   3
  -5   6  -9 3260.55 164.024   6
  -5   6 -10 1315.72 168.293   3
  -5   6 -10 1197.96 133.703   6
  -5   6 -11 2107.67 175.253   3
  -5   6 -11 2433.82 168.976   6
  -5   6 -12 22.6225 158.143   6
  -5   6 -12 15.6595 174.170   3
  -5   6 -13 631.550 188.396   3
  -5   5  13 45.9291 150.916   4
  -5   5  12 98.4332 138.899   4
  -5   5  11-6.74416 127.438   4
  -5   5  10 157.099 134.803   4
  -5   5   9 117.052 124.546   4
  -5   5   8 334.548 109.116   4
  -5   5   7 1180.79 118.309   4
  -5   5   6 1125.21 94.9026   1
  -5   5   6 1125.67 113.242   4
  -5   5   5 1643.31 92.9821   1
  -5   5   5 1655.16 119.026   4
  -5   5   4 1492.46 110.340   5
  -5   5   4 1391.02 84.5500   1
  -5   5   4 1539.08 112.976   4
  -5   5   3 2413.83 109.397   5
  -5   5   3 2500.24 94.9034   1
  -5   5   3 2446.98 112.325   4
  -5   5   2 814.035 89.3677   6
  -5   5   2 821.180 91.3394   5
  -5   5   2 839.612 74.5628   1
  -5   5   2 782.559 93.3090   4
  -5   5   1 12611.6 161.637   6
  -5   5   1 11896.9 165.810   5
  -5   5   1 12196.5 164.414   4
  -5   5   1 12667.4 147.346   1
  -5   5   0 5477.24 125.571   6
  -5   5   0 5366.47 124.741   5
  -5   5   0 5417.16 122.667   4
  -5   5   0 5379.25 108.023   1
  -5   5  -1 14622.8 162.935   3
  -5   5  -1 15055.4 176.808   5
  -5   5  -1 14827.2 172.668   4
  -5   5  -1 15344.2 177.012   6
  -5   5  -1 14458.3 153.117   1
  -5   5  -2 2997.46 102.092   3
  -5   5  -2 2834.92 100.167   5
  -5   5  -2 2850.43 111.860   6
  -5   5  -2 2728.33 86.8544   1
  -5   5  -3 1724.31 96.1351   3
  -5   5  -3 1933.34 114.262   6
  -5   5  -3 1901.34 93.1596   5
  -5   5  -4 4324.24 131.922   3
  -5   5  -4 4519.98 134.167   6
  -5   5  -4 4275.19 113.806   5
  -5   5  -5 12739.5 193.296   3
  -5   5  -5 13877.4 195.183   6
  -5   5  -6 100.505 112.462   3
  -5   5  -7 1333.95 123.931   3
  -5   5  -8 15329.4 246.664   3
  -5   5  -9 5513.32 189.683   3
  -5   5 -10 1675.19 145.340   3
  -5   5 -11 3923.05 190.146   3
  -5   5 -12 118.989 175.560   3
  -5   5 -13 720.664 184.422   3
  -5   4  15 6.42716 139.525   1
  -5   4  14-71.6211 165.496   1
  -5   4  14 28.9342 164.325   4
  -5   4  13 9.23550 147.528   1
  -5   4  13 26.3135 136.852   4
  -5   4  12 430.104 150.221   1
  -5   4  12 535.158 135.492   4
  -5   4  11-7.51368 118.747   1
  -5   4  11 95.4832 139.817   4
  -5   4  10 103.521 122.719   1
  -5   4  10 123.794 114.406   4
  -5   4   9 1753.51 121.038   1
  -5   4   9 1922.03 130.952   4
  -5   4   8 30.4942 93.9731   1
  -5   4   8 17.1312 115.204   4
  -5   4   7 205.510 101.621   1
  -5   4   7 327.610 102.246   4
  -5   4   6 215.442 101.969   4
  -5   4   6 253.302 97.2480   1
  -5   4   5 1657.16 98.0641   1
  -5   4   5 1651.86 109.551   4
  -5   4   4 5462.12 102.177   6
  -5   4   4 5230.37 117.669   1
  -5   4   4 5474.96 126.417   4
  -5   4   3 26.4374 60.9896   6
  -5   4   3-3.06168 71.2441   1
  -5   4   3 42.4489 83.1724   5
  -5   4   3-23.5095 79.8814   4
  -5   4   2 2318.67 83.6332   6
  -5   4   2 2486.50 102.167   5
  -5   4   2 2416.23 91.4323   1
  -5   4   2 2431.63 98.3842   4
  -5   4   1 7055.52 109.344   3
  -5   4   1 7484.75 122.725   6
  -5   4   1 7437.93 130.751   5
  -5   4   1 7246.86 120.463   1
  -5   4   1 7116.76 123.028   4
  -5   4   0 1852.87 81.1436   3
  -5   4   0 1891.75 87.8301   5
  -5   4   0 1847.23 86.1052   4
  -5   4   0 1844.16 87.7475   1
  -5   4   0 2077.58 94.6417   6
  -5   4  -1 17225.4 168.154   5
  -5   4  -1 17605.8 177.598   6
  -5   4  -1 17324.0 167.950   4
  -5   4  -1 17683.7 173.328   1
  -5   4  -2 1690.28 91.3178   3
  -5   4  -2 1628.37 75.8615   5
  -5   4  -2 1670.37 83.9686   1
  -5   4  -3 2492.51 108.835   3
  -5   4  -3 2625.34 87.2953   5
  -5   4  -4 24137.3 241.640   3
  -5   4  -5 3200.91 124.982   3
  -5   4  -6 115.040 106.635   3
  -5   4  -7 10680.0 205.750   3
  -5   4  -8 1601.14 147.740   3
  -5   4  -9 371.808 145.746   3
  -5   4 -10 3172.12 180.859   3
  -5   4 -11 4611.48 197.968   3
  -5   4 -12 163.917 147.261   3
  -5   4 -13 2223.86 168.890   3
  -5   3  15-114.348 165.777   1
  -5   3  15 170.428 162.488   4
  -5   3  14 360.321 150.829   1
  -5   3  14 436.687 135.992   4
  -5   3  13 227.311 117.882   1
  -5   3  13 335.858 146.346   4
  -5   3  12 299.289 123.761   1
  -5   3  12 619.953 143.982   4
  -5   3  11 554.854 141.933   1
  -5   3  11 761.533 128.797   4
  -5   3  10 64.1267 123.268   1
  -5   3  10 199.898 124.497   4
  -5   3   9 113.562 118.681   1
  -5   3   9 229.127 116.511   4
  -5   3   8 2992.27 138.628   1
  -5   3   8 3033.61 122.865   4
  -5   3   7 370.432 103.914   1
  -5   3   7 339.624 96.8173   4
  -5   3   6 0.50706 87.0847   4
  -5   3   6 18.2662 93.6733   1
  -5   3   5 5400.51 89.5980   6
  -5   3   5 5602.74 132.515   1
  -5   3   5 5643.85 125.127   4
  -5   3   4 9360.64 113.159   6
  -5   3   4 9209.88 148.813   1
  -5   3   4 9702.11 140.061   4
  -5   3   3 1098.37 64.3764   6
  -5   3   3 999.115 89.8999   1
  -5   3   3 1074.34 82.7725   4
  -5   3   3 1063.43 64.6645   3
  -5   3   2 6161.55 102.748   6
  -5   3   2 6279.67 122.725   1
  -5   3   2 6372.31 111.556   4
  -5   3   2 6033.03 106.793   3
  -5   3   1 19847.4 170.234   6
  -5   3   1 19215.9 168.982   5
  -5   3   1 19318.3 184.836   1
  -5   3   1 19344.5 164.768   4
  -5   3   1 18640.1 174.676   3
  -5   3   0 1930.35 75.2682   5
  -5   3   0 1700.11 75.2349   4
  -5   3   0 1756.14 82.3736   1
  -5   3   0 1888.77 85.5281   3
  -5   3  -1 12404.1 131.816   5
  -5   3  -1 12445.6 153.675   1
  -5   3  -1 12935.5 165.765   3
  -5   3  -2 9211.03 113.476   5
  -5   3  -2 9076.88 134.611   1
  -5   3  -2 9280.52 149.511   3
  -5   3  -3 641.716 93.1442   3
  -5   3  -3 543.877 83.7517   1
  -5   3  -4 5903.04 158.699   3
  -5   3  -5 20710.7 246.756   3
  -5   3  -6-48.2992 110.532   3
  -5   3  -7 10170.3 198.884   3
  -5   3  -8 4983.96 173.791   3
  -5   3  -9 325.070 137.155   3
  -5   3 -10 2207.75 166.051   3
  -5   3 -11 10857.1 248.540   3
  -5   3 -12 841.529 186.384   3
  -5   3 -13 1040.93 163.588   3
  -5   3 -14 817.234 197.983   3
  -5   2  15-43.1388 154.118   1
  -5   2  15 181.502 174.580   4
  -5   2  14 13.3602 162.515   1
  -5   2  14 60.7320 134.517   4
  -5   2  13 881.584 146.215   1
  -5   2  13 1440.83 168.460   4
  -5   2  12-55.3585 140.262   1
  -5   2  12-4.08867 133.921   4
  -5   2  11 38.2102 135.065   1
  -5   2  11 165.599 127.881   4
  -5   2  10 1507.82 148.188   1
  -5   2  10 1352.12 115.727   4
  -5   2   9 10.7212 113.712   1
  -5   2   9-4.70340 94.4166   4
  -5   2   8 9.91199 114.432   1
  -5   2   8 110.395 101.332   4
  -5   2   7 4024.08 137.627   1
  -5   2   7 4382.37 122.133   4
  -5   2   6 435.800 84.0885   4
  -5   2   6 337.727 100.034   1
  -5   2   5 226.551 83.4362   1
  -5   2   5 268.948 72.0964   4
  -5   2   4 1194.22 57.2081   6
  -5   2   4 1250.98 92.9926   1
  -5   2   4 1300.60 76.3522   4
  -5   2   3 11173.3 116.487   6
  -5   2   3 10987.2 156.433   1
  -5   2   3 11203.2 129.264   4
  -5   2   2 4776.54 118.420   1
  -5   2   2 4644.81 90.8637   4
  -5   2   1 13959.6 167.395   1
  -5   2   1 13878.9 132.111   4
  -5   2   1 13684.7 162.283   3
  -5   2   0 1229.32 62.2382   4
  -5   2   0 1451.56 87.7168   1
  -5   2   0 1351.45 82.6380   3
  -5   2  -1 5859.81 124.020   1
  -5   2  -1 6347.58 133.282   3
  -5   2  -2 17978.1 184.759   1
  -5   2  -2 18026.2 204.186   3
  -5   2  -3 4303.27 117.357   1
  -5   2  -3 4506.71 135.599   3
  -5   2  -4 24270.2 248.265   3
  -5   2  -5 13261.2 203.612   3
  -5   2  -6 15698.3 238.180   3
  -5   2  -7 19325.8 261.081   3
  -5   2  -8 487.973 133.108   3
  -5   2  -9-9.20681 136.671   3
  -5   2 -10 2975.44 161.383   3
  -5   2 -11 368.492 151.185   3
  -5   2 -12 604.074 182.288   3
  -5   2 -13 2880.70 200.960   3
  -5   2 -14 582.220 189.726   3
  -5   1  15-152.915 179.644   1
  -5   1  14 29.2008 123.130   1
  -5   1  14 115.295 132.429   4
  -5   1  13 24.0774 139.902   1
  -5   1  13 46.3769 153.570   4
  -5   1  12 593.650 130.480   1
  -5   1  12 732.555 143.306   4
  -5   1  11 5196.38 192.478   1
  -5   1  11 6569.63 186.032   4
  -5   1  10 589.386 133.053   1
  -5   1  10 586.182 104.726   4
  -5   1   9 1277.36 136.898   1
  -5   1   9 1265.21 104.421   4
  -5   1   8 2067.78 134.658   1
  -5   1   8 2177.33 107.062   4
  -5   1   7 7.67165 106.977   1
  -5   1   7 46.7494 83.0882   4
  -5   1   6 506.987 78.1340   4
  -5   1   6 502.674 104.003   1
  -5   1   5 3329.05 117.862   1
  -5   1   5 3567.94 91.1074   4
  -5   1   4 232.950 83.9807   1
  -5   1   4 249.200 57.8088   4
  -5   1   3 1537.83 98.9384   1
  -5   1   3 1480.00 66.1513   4
  -5   1   2 23172.2 215.892   1
  -5   1   2 22773.5 154.256   4
  -5   1   1 80.9449 81.9224   1
  -5   1   1 160.293 50.7061   4
   5  -1   0 3608.08 66.8261   2
  -5   1   0 3597.76 72.0427   4
  -5   1   0 3466.40 106.633   1
   5  -1   1 30880.0 151.264   2
  -5   1  -1 30054.3 235.262   1
  -5   1  -1 32240.2 267.630   3
  -5   1  -2 3047.06 110.749   1
  -5   1  -2 3130.29 119.076   3
  -5   1  -3 5212.79 127.882   1
  -5   1  -3 5146.22 141.046   3
  -5   1  -4 6694.52 158.866   3
  -5   1  -5 5823.85 162.226   3
  -5   1  -6-10.6320 116.230   3
  -5   1  -7 16517.1 246.571   3
  -5   1  -8 3951.94 189.141   3
  -5   1  -9 5400.77 190.070   3
  -5   1 -10 2157.99 162.807   3
  -5   1 -11 97.5409 140.774   3
  -5   1 -12 294.512 154.862   3
  -5   1 -13 1312.94 188.552   3
  -5   1 -14 212.139 201.576   3
  -5   0  15-177.999 183.043   1
  -5   0  14 246.449 145.384   1
  -5   0  13-19.6587 127.472   1
  -5   0  12-33.8647 139.329   1
  -5   0  11 1980.07 163.177   1
  -5   0  10 488.225 139.354   1
  -5   0  10 471.611 107.168   4
  -5   0   9 917.013 121.596   1
  -5   0   9 1073.03 101.444   4
  -5   0   8 7261.17 176.634   1
  -5   0   8 8315.07 142.828   4
  -5   0   7-39.6539 101.186   1
  -5   0   7-21.0341 70.9136   4
  -5   0   6 1575.57 115.723   1
  -5   0   6 1632.36 78.7935   4
  -5   0   5 3828.93 124.583   1
  -5   0   5 3594.64 86.2241   4
  -5   0   4-1.38831 84.1786   1
  -5   0   4 26.3389 50.1855   4
  -5   0   3 454.715 90.8508   1
  -5   0   3 433.237 49.3846   4
  -5   0   2 5144.59 126.520   1
  -5   0   2 5351.87 77.4464   4
  -5   0   1 1586.81 98.2955   1
  -5   0   1 1496.22 51.0955   4
   5   0   0 6885.59 95.4408   2
  -5   0   0 7319.55 135.816   1
   5   0   1 17011.7 132.880   2
  -5   0  -1 17807.8 191.533   1
  -5   0  -2 37.4165 88.7511   1
   5   0   2 32.2090 51.2638   2
  -5   0  -2 60.7250 94.2238   3
   5   0   3 6019.81 90.7540   2
  -5   0  -3 5867.81 135.921   1
  -5   0  -3 5700.76 151.651   3
  -5   0  -4 14207.2 213.375   3
  -5   0  -5 780.953 122.627   3
  -5   0  -6 13435.4 245.864   3
  -5   0  -7 1295.41 143.517   3
  -5   0  -8 8283.68 197.406   3
  -5   0  -9 9402.99 242.922   3
  -5   0 -10 3930.63 173.268   3
  -5   0 -11-93.2315 165.966   3
  -5   0 -12 7.90234 169.439   3
  -5   0 -13 1928.47 200.814   3
  -5   0 -14-5.38951 183.319   3
  -5  -1  15 65.5655 146.013   1
  -5  -1  14 309.268 177.397   1
  -5  -1  13 244.919 163.730   1
  -5  -1  12 91.9281 128.204   1
  -5  -1  11-72.9950 144.237   1
  -5  -1  10 48.1697 135.562   1
  -5  -1   9 15063.9 232.680   1
  -5  -1   9 14481.6 196.848   4
  -5  -1   8 1892.69 136.931   1
  -5  -1   8 1913.70 95.5296   4
  -5  -1   7 667.312 77.2566   4
  -5  -1   7 607.102 108.586   1
  -5  -1   6 6829.38 157.295   1
  -5  -1   6 6924.45 107.639   4
  -5  -1   5 1694.55 105.362   1
  -5  -1   4 1051.61 96.7577   1
  -5  -1   3 1940.94 102.527   1
  -5  -1   2 4637.43 125.110   1
   5   1  -1 689.980 67.1521   2
  -5  -1   1 771.581 90.0718   1
   5   1   0 5643.10 100.337   2
  -5  -1   0 5444.80 122.877   1
  -5  -1  -1 650.826 86.3440   1
   5   1   1 755.194 63.5877   2
  -5  -1  -2 252.016 84.9688   1
   5   1   2 316.812 62.4650   2
   5   1   3 18536.1 158.179   2
  -5  -1  -3 17850.0 196.448   1
  -5  -1  -3 18882.9 239.669   3
   5   1   4 2378.75 83.3130   2
  -5  -1  -4 2653.59 135.429   3
   5   1   5 1562.32 79.2317   2
  -5  -1  -5 1236.57 129.815   3
   5   1   6 11218.0 140.015   2
  -5  -1  -6 11352.1 216.982   3
  -5  -1  -7 3117.05 184.460   3
  -5  -1  -8 4522.72 181.212   3
  -5  -1  -9 2885.83 161.173   3
  -5  -1 -10 2309.27 186.362   3
  -5  -1 -11 314.008 161.044   3
  -5  -1 -12 116.893 172.836   3
  -5  -1 -13 155.522 155.837   3
  -5  -2  15 61.1366 162.733   1
  -5  -2  14-33.5057 172.117   1
  -5  -2  13 309.202 160.981   1
  -5  -2  12 810.647 135.961   1
  -5  -2  11-62.5788 135.603   1
  -5  -2  10 467.720 131.804   1
  -5  -2   9 7107.25 186.886   1
  -5  -2   8 55.7610 108.080   1
  -5  -2   7 42.3342 111.995   1
  -5  -2   6 7059.65 158.093   1
  -5  -2   5 807.547 105.729   1
  -5  -2   4 364.590 97.0821   1
  -5  -2   3 5422.79 138.551   1
   5   2  -2 440.111 74.7820   2
  -5  -2   2 458.306 86.9448   1
   5   2  -1 681.425 75.5033   2
  -5  -2   1 679.686 89.7733   1
   5   2   0 2805.77 94.6883   2
  -5  -2   0 2604.88 110.515   1
   5   2   1 3636.44 102.120   2
  -5  -2  -1 4283.84 126.657   1
   5   2   2 3018.01 95.3371   2
  -5  -2  -2 3186.12 117.733   1
   5   2   3 2434.85 90.5994   2
  -5  -2  -3 2221.49 105.064   1
   5   2   4 1783.99 86.7709   2
  -5  -2  -4 2132.86 140.196   3
   5   2   5 2277.50 94.7090   2
  -5  -2  -5 2692.04 150.683   3
   5   2   6 3025.71 113.422   2
  -5  -2  -6 3002.39 147.533   3
   5   2   7 3049.88 117.862   2
  -5  -2  -7 2920.07 159.609   3
   5   2   8 2027.67 120.395   2
  -5  -2  -8 1883.91 159.200   3
  -5  -2  -9 46.8481 133.481   3
  -5  -2 -10 91.8790 127.590   3
  -5  -2 -11 2629.25 204.180   3
  -5  -2 -12 1570.37 184.008   3
  -5  -2 -13 19.9469 174.256   3
  -5  -3  14-75.0176 125.896   1
  -5  -3  13 10.0096 142.914   1
  -5  -3  12 70.8029 152.197   1
  -5  -3  11-43.4420 143.278   1
  -5  -3  10 212.990 136.076   1
  -5  -3   9 73.4978 112.637   1
  -5  -3   8 3446.63 138.097   1
  -5  -3   7 18570.9 235.976   1
  -5  -3   6 7880.51 165.169   1
  -5  -3   5 1606.62 118.801   1
  -5  -3   4 5242.64 141.880   1
   5   3  -3 1481.27 111.264   2
  -5  -3   3 2029.68 116.442   1
   5   3  -2 1033.13 102.385   2
  -5  -3   2 1130.12 101.607   1
   5   3  -1 33.8887 89.4140   2
  -5  -3   1-6.68029 90.2088   1
   5   3   0 4779.43 115.787   2
  -5  -3   0 4411.15 124.075   1
  -5  -3  -1 210.678 82.5542   1
   5   3   1 191.230 90.5602   2
  -5  -3  -2 298.083 94.5400   1
   5   3   2 228.848 78.5294   2
   5   3   3 3514.62 117.387   2
  -5  -3  -3 3194.17 112.023   1
   5   3   4 1119.99 101.154   2
   5   3   5 1231.24 93.3343   2
  -5  -3  -5 1339.47 137.179   3
  -5  -3  -6 900.595 149.349   3
   5   3   6 795.554 94.4964   2
  -5  -3  -7 477.884 145.422   3
   5   3   7 512.064 105.923   2
  -5  -3  -8 813.141 161.201   3
   5   3   8 850.372 123.164   2
   5   3   9 2128.50 133.591   2
  -5  -3  -9 2232.94 170.609   3
  -5  -3 -10 839.647 160.879   3
   5   3  10 731.699 115.129   2
  -5  -3 -11 203.204 176.975   3
  -5  -3 -12 410.875 173.692   3
  -5  -4  14 63.9472 153.912   1
  -5  -4  13 139.193 135.510   1
  -5  -4  12 201.717 152.662   1
  -5  -4  11-57.8313 144.872   1
  -5  -4  10 30.7752 118.044   1
  -5  -4   9 114.406 129.464   1
  -5  -4   8 952.834 128.924   1
  -5  -4   7 4311.61 135.188   1
  -5  -4   6 1041.11 111.668   1
  -5  -4   5 457.148 96.4688   1
   5   4  -4 6785.11 160.785   2
  -5  -4   4 6321.45 152.136   1
  -5  -4   3 45.3968 94.0390   1
   5   4  -3 21.2123 103.343   2
   5   4  -2 599.065 108.106   2
  -5  -4   2 519.037 88.1645   1
   5   4  -1 882.057 98.4435   2
  -5  -4   1 694.598 100.161   1
   5   4   0 1597.10 111.869   2
  -5  -4   0 1401.92 103.960   1
  -5  -4  -1 543.466 94.7011   1
   5   4   1 604.715 108.264   2
   5   4   2 1910.59 118.178   2
  -5  -4  -2 1690.37 98.9218   1
   5   4   3 1040.69 113.005   2
   5   4   4 293.812 95.9775   2
  -5  -4  -5 983.579 139.921   3
   5   4   5 1077.29 111.066   2
  -5  -4  -6-22.3123 144.514   3
   5   4   6 32.2563 118.353   2
  -5  -4  -7 100.398 138.552   3
   5   4   7 217.939 108.487   2
   5   4   8 1347.67 128.296   2
  -5  -4  -8 1180.77 147.983   3
  -5  -4  -9 353.798 137.680   3
   5   4   9 570.004 135.739   2
  -5  -4 -10-35.6350 124.543   3
   5   4  10 38.4185 131.567   2
   5   4  11-16.9445 120.254   2
  -5  -5  13-17.9412 167.519   1
  -5  -5  12-26.1544 135.481   1
  -5  -5  11 141.365 130.633   1
  -5  -5  10 427.565 141.314   1
  -5  -5   9 178.036 121.834   1
  -5  -5   8 33.8908 117.779   1
  -5  -5   7 253.173 96.2896   1
   5   5  -7 348.237 128.273   5
   5   5  -6 2991.24 143.066   5
  -5  -5   6 2795.05 131.871   1
   5   5  -5 4270.33 169.430   2
  -5  -5   5 4225.15 137.246   1
   5   5  -4 6842.37 165.419   2
  -5  -5   4 6508.13 153.040   1
   5   5  -3 3598.77 135.410   2
  -5  -5   3 3410.01 124.019   1
   5   5  -2 496.677 108.635   2
  -5  -5   2 385.732 85.9191   1
  -5  -5   1 232.911 97.0300   1
   5   5  -1 361.690 112.790   2
  -5  -5   0 131.074 92.9359   1
   5   5   0 200.775 119.755   2
   5   5   1 105.483 110.148   2
   5   5   2 46.9798 106.071   2
   5   5   3 1019.66 133.066   2
   5   5   4 167.398 102.216   2
   5   5   5 865.298 126.824   2
  -5  -5  -5 877.872 130.434   3
  -5  -5  -6 1011.38 153.403   3
   5   5   6 1058.00 144.894   2
  -5  -5  -7-76.1560 161.822   3
   5   5   7 44.0743 138.537   2
  -5  -5  -8-52.4277 158.031   3
   5   5   8 161.652 145.173   2
   5   5   9 99.1808 152.824   2
   5   6 -11-90.0453 180.125   5
   5   6 -10-41.8910 172.222   5
   5   6  -9 58.8875 161.433   5
   5   6  -8-17.8640 117.474   5
   5   6  -6 971.425 146.010   2
   5   6  -5 360.386 122.342   2
   5   6  -4 2656.04 160.599   2
   5   6  -3 758.491 128.731   2
   5   6  -2 1287.47 148.967   2
   5   6  -1 598.368 136.422   2
   5   6   0 1240.61 130.522   2
   5   6   1 27.5925 115.315   2
   5   6   2 243.345 118.446   2
   5   6   3 71.1661 118.835   2
   5   6   4-15.0643 119.910   2
   5   6   5 322.283 120.580   2
  -5  -6  -5 298.092 156.100   3
  -5  -6  -6 29.7789 160.683   3
   5   6   6-63.8600 115.569   2
   5   6   7 32.7107 132.409   2
   5   7 -10 158.996 183.324   5
   5   7  -9 108.477 166.261   5
   5   7  -8 209.194 131.042   2
   5   7  -7 227.807 170.491   2
   5   7  -6 831.755 160.995   2
   5   7  -5-77.9954 146.255   2
   5   7  -4 1647.00 169.580   2
   5   7  -3 489.349 158.040   2
   5   7  -2 588.623 128.826   2
   5   7  -1 825.284 154.453   2
   5   7   0 242.482 122.864   2
   5   7   1 56.3041 150.088   2
   5   7   2 126.259 142.541   2
   5   7   3 99.5338 122.661   2
   5   7   4 371.539 157.139   2
   5   8  -4 142.377 151.570   2
   5   8  -3 5.47055 147.758   2
   5   8  -2 753.245 163.797   2
   5   8  -1-34.8329 172.886   2
  -6  10   5 305.032 169.392   4
  -6  10   4 77.3852 164.714   5
  -6  10   4 5.79719 161.272   4
  -6  10   3-26.0292 142.496   5
  -6  10   3-35.6858 154.448   4
  -6  10   2 1112.53 153.664   5
  -6  10   2 1548.71 169.934   4
  -6  10   1 581.976 175.314   5
  -6  10   0 1777.24 178.909   5
  -6  10  -1 122.906 143.777   5
  -6  10  -2-22.7661 161.978   5
  -6  10  -3 677.038 173.152   5
  -6  10  -4 98.1139 143.424   5
  -6  10  -5 964.177 141.340   5
  -6  10  -6 277.759 143.768   5
  -6   9   7 31.1121 161.270   5
  -6   9   7 213.037 148.269   4
  -6   9   6 103.492 161.726   5
  -6   9   6 9.12936 162.000   4
  -6   9   5 540.645 163.738   5
  -6   9   5 482.486 159.982   4
  -6   9   4 207.983 156.473   5
  -6   9   4 312.439 155.207   4
  -6   9   3 117.832 149.537   5
  -6   9   3 74.6258 147.776   4
  -6   9   2 51.9009 141.051   5
  -6   9   2 14.4455 136.533   4
  -6   9   1 4.39611 123.105   5
  -6   9   1 75.0946 134.428   4
  -6   9   0 694.867 136.507   5
  -6   9  -1 282.712 152.015   5
  -6   9  -2 130.624 134.852   5
  -6   9  -3 2178.57 170.592   5
  -6   9  -4 786.291 133.415   5
  -6   9  -5 1281.94 171.840   6
  -6   9  -5 1208.06 154.149   5
  -6   9  -6 1820.17 160.819   6
  -6   9  -6 1525.56 168.587   5
  -6   9  -7 835.964 136.666   6
  -6   9  -8 988.843 141.714   6
  -6   8   9 171.205 165.333   4
  -6   8   8 0.78701 166.132   4
  -6   8   7-74.9209 150.274   4
  -6   8   6 609.392 160.612   5
  -6   8   6 383.145 151.972   4
  -6   8   5 81.2476 145.783   5
  -6   8   5-45.6942 139.055   4
  -6   8   4 3467.48 172.442   5
  -6   8   4 3941.29 172.275   4
  -6   8   3 103.083 131.722   5
  -6   8   3 67.7025 138.025   4
  -6   8   2 209.230 123.288   5
  -6   8   2 61.8603 129.014   4
  -6   8   1-44.0248 117.584   5
  -6   8   1 31.4330 113.904   4
  -6   8   0 1295.29 134.457   5
  -6   8   0 1637.73 129.652   4
  -6   8  -1 8.51045 128.648   5
  -6   8  -2 7741.88 184.873   6
  -6   8  -2 7776.97 198.249   5
  -6   8  -3 342.681 119.246   6
  -6   8  -3 320.467 119.668   5
  -6   8  -4 817.958 138.319   6
  -6   8  -4 756.072 132.084   5
  -6   8  -5 2571.28 143.052   5
  -6   8  -5 2785.72 175.733   6
  -6   8  -6 255.011 133.873   6
  -6   8  -7 515.691 134.912   6
  -6   8  -8 2991.65 171.553   3
  -6   8  -8 3082.66 161.027   6
  -6   8  -9 1070.15 136.596   3
  -6   8  -9 1381.39 169.931   6
  -6   8 -10 684.457 178.228   6
  -6   8 -10 479.691 162.688   3
  -6   7  11-177.325 160.824   4
  -6   7  10 58.4953 145.599   4
  -6   7   9-102.615 150.075   4
  -6   7   8 74.4572 128.495   4
  -6   7   7 650.944 156.620   4
  -6   7   6 111.036 134.462   4
  -6   7   5 244.279 134.403   5
  -6   7   5 223.764 135.602   4
  -6   7   4 129.592 136.500   5
  -6   7   4 43.0969 133.577   4
  -6   7   3 544.352 134.547   5
  -6   7   3 605.159 125.701   4
  -6   7   2 5328.08 165.566   5
  -6   7   2 5072.66 153.764   4
  -6   7   1-12.0283 106.310   5
  -6   7   1 30.8051 104.931   4
  -6   7   0 251.852 110.666   6
  -6   7   0 140.522 98.9478   5
  -6   7   0 166.802 117.484   4
  -6   7  -1 74.1336 121.916   6
  -6   7  -1 126.058 98.0911   5
  -6   7  -2 3617.70 133.771   5
  -6   7  -2 3863.03 142.595   6
  -6   7  -3 150.864 122.176   6
  -6   7  -3 177.322 96.9353   5
  -6   7  -4 1018.93 125.275   6
  -6   7  -4 1061.40 122.422   5
  -6   7  -5 3549.65 159.080   6
  -6   7  -6 728.054 140.507   6
  -6   7  -6 818.869 126.335   3
  -6   7  -7 3487.85 150.088   3
  -6   7  -7 4138.83 180.217   6
  -6   7  -8 1273.16 137.665   3
  -6   7  -8 1809.93 167.086   6
  -6   7  -9 228.797 132.405   6
  -6   7  -9 101.659 123.020   3
  -6   7 -10 2898.75 177.182   3
  -6   7 -10 2955.79 200.480   6
  -6   7 -11 601.572 161.029   6
  -6   7 -11 753.833 186.741   3
  -6   6  12 170.384 166.831   4
  -6   6  11 19.1036 153.255   4
  -6   6  10-141.635 158.160   4
  -6   6   9 240.199 153.443   4
  -6   6   8 33.8968 141.604   4
  -6   6   7 1061.45 145.324   4
  -6   6   6-43.3112 127.067   4
  -6   6   5 873.307 136.936   4
  -6   6   4 1120.71 126.065   5
  -6   6   4 1253.82 120.672   4
  -6   6   3 901.722 126.293   5
  -6   6   3 888.288 114.181   4
  -6   6   2 9489.33 164.192   6
  -6   6   2 9173.70 179.244   5
  -6   6   2 9298.76 172.355   4
  -6   6   1 633.932 95.8575   6
  -6   6   1 729.996 99.2901   5
  -6   6   1 765.387 119.317   4
  -6   6   0 1024.19 103.901   6
  -6   6   0 1079.17 103.289   5
  -6   6   0 1080.91 108.338   4
  -6   6  -1 1298.68 107.804   6
  -6   6  -1 1125.78 107.406   5
  -6   6  -2 8473.70 174.798   6
  -6   6  -2 7954.77 161.578   5
  -6   6  -3 141.505 110.851   6
  -6   6  -3 103.081 96.2103   5
  -6   6  -4 2770.30 131.334   3
  -6   6  -4 2740.03 141.059   6
  -6   6  -5 7385.25 174.416   3
  -6   6  -5 8416.98 191.117   6
  -6   6  -6 1744.86 129.638   3
  -6   6  -6 1659.87 134.382   6
  -6   6  -7 3066.53 165.665   3
  -6   6  -7 2998.85 146.753   6
  -6   6  -8 2853.22 169.484   3
  -6   6  -8 2556.61 154.050   6
  -6   6  -9 77.9478 138.068   3
  -6   6  -9-114.268 159.952   6
  -6   6 -10 3232.81 192.573   3
  -6   6 -10 2979.58 172.042   6
  -6   6 -11 2222.35 185.914   3
  -6   6 -11 2307.99 163.380   6
  -6   6 -12 21.8559 134.269   6
  -6   5  13 48.0079 145.369   4
  -6   5  12 94.2729 126.647   4
  -6   5  11 80.3357 153.979   4
  -6   5  10 176.819 131.513   4
  -6   5   9 152.340 130.059   4
  -6   5   8 436.689 137.728   4
  -6   5   7 5.19228 127.057   4
  -6   5   6-14.8523 95.9577   1
  -6   5   6 19.7914 123.869   4
  -6   5   5 1265.87 111.566   1
  -6   5   5 1400.17 118.166   4
  -6   5   4 41.3888 96.6195   1
  -6   5   4-0.99221 106.851   4
  -6   5   3 507.585 92.1859   6
  -6   5   3 589.578 101.430   5
  -6   5   3 604.508 89.6957   1
  -6   5   3 460.526 100.842   4
  -6   5   2 5478.12 127.813   6
  -6   5   2 5234.16 140.120   5
  -6   5   2 5543.33 128.721   1
  -6   5   2 5697.46 143.423   4
  -6   5   1 53.6522 84.7114   1
  -6   5   1 190.642 96.2912   6
  -6   5   1 194.045 97.4384   5
  -6   5   1 174.968 99.6722   4
  -6   5   0 14045.6 180.669   6
  -6   5   0 14095.4 180.027   5
  -6   5   0 14293.8 182.649   4
  -6   5   0 14006.1 176.715   1
  -6   5  -1 7839.62 152.350   6
  -6   5  -1 7761.97 142.880   5
  -6   5  -1 7808.46 141.272   1
  -6   5  -2 614.660 87.8358   3
  -6   5  -2 605.623 111.024   6
  -6   5  -2 478.859 87.1602   5
  -6   5  -2 565.243 82.3528   1
  -6   5  -3 57.2433 96.4031   3
  -6   5  -3 68.5619 97.1491   6
  -6   5  -4 6664.80 168.197   3
  -6   5  -4 7384.03 169.940   6
  -6   5  -5 2336.09 140.498   3
  -6   5  -6 496.211 114.729   3
  -6   5  -7 4614.78 166.045   3
  -6   5  -8 4098.57 186.385   3
  -6   5  -9 295.803 163.279   3
  -6   5 -10 3293.58 205.151   3
  -6   5 -11 2003.17 202.329   3
  -6   5 -12 761.058 185.558   3
  -6   4  14 83.8544 156.810   1
  -6   4  13 99.5703 152.218   1
  -6   4  13 287.631 152.797   4
  -6   4  12-14.1865 126.069   1
  -6   4  12 7.70096 130.484   4
  -6   4  11 205.259 137.413   1
  -6   4  11 153.813 146.515   4
  -6   4  10 136.246 129.600   1
  -6   4  10 198.107 114.229   4
  -6   4   9 47.7075 114.382   4
  -6   4   9-37.7668 118.510   1
  -6   4   8 331.832 125.104   4
  -6   4   8 277.747 107.480   1
  -6   4   7 2247.92 137.080   1
  -6   4   7 2160.08 136.970   4
  -6   4   6 235.074 104.246   1
  -6   4   6 70.8198 105.395   4
  -6   4   5 1726.94 120.494   1
  -6   4   5 1636.87 120.655   4
  -6   4   4 4763.23 112.236   6
  -6   4   4 4678.08 140.951   1
  -6   4   4 5044.77 136.938   4
  -6   4   3 4638.45 112.088   6
  -6   4   3 4595.17 135.884   1
  -6   4   3 4833.51 130.819   4
  -6   4   2 958.751 80.0089   6
  -6   4   2 993.220 98.8047   1
  -6   4   2 1063.84 100.195   4
  -6   4   1 5537.20 121.343   6
  -6   4   1 5569.75 123.487   5
  -6   4   1 5520.68 128.046   4
  -6   4   1 5219.54 126.660   1
  -6   4   0 12190.3 169.026   3
  -6   4   0 12534.0 170.797   6
  -6   4   0 12371.7 157.467   5
  -6   4   0 12534.1 159.554   4
  -6   4   0 12634.5 174.006   1
  -6   4  -1 1412.39 101.368   3
  -6   4  -1 1297.06 109.507   6
  -6   4  -1 1342.34 83.1785   5
  -6   4  -1 1343.11 99.5503   1
  -6   4  -2 11784.8 189.577   3
  -6   4  -2 10735.4 161.702   1
  -6   4  -3 6557.64 169.562   3
  -6   4  -3 6101.12 143.025   1
  -6   4  -4 8060.89 174.722   3
  -6   4  -5 1430.93 125.330   3
  -6   4  -6 2209.46 151.259   3
  -6   4  -7 3139.21 162.804   3
  -6   4  -8 6694.68 196.966   3
  -6   4  -9 2863.10 185.993   3
  -6   4 -10 3348.85 205.282   3
  -6   4 -11 989.967 187.921   3
  -6   4 -12 556.434 174.899   3
  -6   3  14 185.860 174.784   1
  -6   3  14 306.450 127.049   4
  -6   3  13 52.5990 166.816   1
  -6   3  13 23.7251 140.288   4
  -6   3  12 43.1370 148.592   1
  -6   3  12-11.4944 121.751   4
  -6   3  11-32.0932 147.883   1
  -6   3  11 7.30165 139.959   4
  -6   3  10 20.6882 137.611   1
  -6   3  10 161.975 120.721   4
  -6   3   9 105.756 127.223   1
  -6   3   9 82.7524 120.822   4
  -6   3   8 1024.46 134.917   1
  -6   3   8 1071.59 109.830   4
  -6   3   7 64.5397 109.341   1
  -6   3   7 55.3873 95.3976   4
  -6   3   6 1369.78 120.643   1
  -6   3   6 1395.67 112.973   4
  -6   3   5 999.930 114.297   1
  -6   3   5 1097.49 104.531   4
  -6   3   4 1481.20 75.0321   6
  -6   3   4 1566.05 116.186   1
  -6   3   4 1514.72 95.0480   4
  -6   3   3 1664.83 78.5090   6
  -6   3   3 1852.06 117.418   1
  -6   3   3 1812.50 94.8832   4
  -6   3   2 1815.35 84.0950   6
  -6   3   2 1884.11 108.691   1
  -6   3   2 2001.44 96.2672   4
  -6   3   2 1866.05 95.7834   3
  -6   3   1 2131.91 94.9347   4
  -6   3   1 2250.74 113.034   1
  -6   3   1 2044.67 102.371   3
  -6   3   0 3585.03 102.676   4
  -6   3   0 3374.75 124.994   1
  -6   3   0 3297.80 115.211   3
  -6   3  -1 14601.5 192.759   1
  -6   3  -1 17226.9 232.440   3
  -6   3  -2 38039.9 283.115   1
  -6   3  -2 39467.6 315.775   3
  -6   3  -3 9781.88 181.824   3
  -6   3  -3 9929.24 173.856   1
  -6   3  -4 16283.6 232.356   3
  -6   3  -5 65.1747 135.155   3
  -6   3  -6 104.698 135.660   3
  -6   3  -7 5526.91 182.974   3
  -6   3  -8 848.676 150.120   3
  -6   3  -9 2541.51 184.457   3
  -6   3 -10 3678.84 186.205   3
  -6   3 -11 489.809 187.605   3
  -6   3 -12 2088.96 199.655   3
  -6   2  14 166.939 177.291   1
  -6   2  14 90.7055 153.829   4
  -6   2  13 98.7874 169.393   1
  -6   2  13 94.9587 132.441   4
  -6   2  12 104.167 136.835   1
  -6   2  12 176.627 136.421   4
  -6   2  11 1848.71 172.138   1
  -6   2  11 2035.81 150.608   4
  -6   2  10 39.7427 143.017   1
  -6   2  10 10.0895 123.908   4
  -6   2   9 83.7191 119.579   1
  -6   2   9 61.4389 109.481   4
  -6   2   8 202.825 107.566   4
  -6   2   8 355.809 128.571   1
  -6   2   7 49.6655 107.987   1
  -6   2   7 0.78431 93.9881   4
  -6   2   6 1207.47 125.194   1
  -6   2   6 1246.80 101.097   4
  -6   2   5 2272.67 128.972   1
  -6   2   5 2401.54 98.6437   4
  -6   2   4 128.451 94.2528   1
  -6   2   4 118.384 74.9182   4
  -6   2   3 4703.79 136.433   1
  -6   2   3 4785.58 109.098   4
  -6   2   2 5436.35 141.856   1
  -6   2   2 5656.80 108.897   4
  -6   2   1 781.450 72.5352   4
  -6   2   1 878.964 104.129   1
  -6   2   1 856.527 98.9983   3
  -6   2   0 4072.79 93.1600   4
  -6   2   0 4042.67 130.308   1
  -6   2   0 4192.45 132.350   3
  -6   2  -1 5754.97 140.152   1
  -6   2  -1 5656.88 148.448   3
  -6   2  -2 2489.94 122.561   1
  -6   2  -2 2346.38 129.343   3
  -6   2  -3 996.882 99.5895   1
  -6   2  -3 1350.35 128.318   3
  -6   2  -4 11599.7 212.499   3
  -6   2  -5 13082.6 223.211   3
  -6   2  -6 5463.14 176.042   3
  -6   2  -7 2660.35 169.059   3
  -6   2  -8 3.08215 129.048   3
  -6   2  -9 813.915 154.842   3
  -6   2 -10 2438.84 197.368   3
  -6   2 -11 35.0816 185.112   3
  -6   2 -12 1418.09 182.419   3
  -6   1  15-78.8922 165.765   4
  -6   1  14-1.33650 158.453   1
  -6   1  14 15.9605 118.668   4
  -6   1  13 152.193 161.090   1
  -6   1  13 246.726 139.149   4
  -6   1  12 355.954 164.515   1
  -6   1  12 303.177 123.931   4
  -6   1  11 1673.67 161.502   1
  -6   1  11 1625.13 133.574   4
  -6   1  10 48.8120 134.848   1
  -6   1  10-5.93431 99.6518   4
  -6   1   9 8.47655 107.265   4
  -6   1   9 23.7134 136.876   1
  -6   1   8 214.872 97.2673   4
  -6   1   8 231.514 127.684   1
  -6   1   7 79.5837 120.674   1
  -6   1   7 11.7251 85.8362   4
  -6   1   6 1120.40 111.312   1
  -6   1   6 1249.40 87.2452   4
  -6   1   5 1390.51 113.152   1
  -6   1   5 1651.07 86.7097   4
  -6   1   4 578.420 115.037   1
  -6   1   4 630.495 74.7857   4
  -6   1   3 1794.59 118.359   1
  -6   1   3 1667.36 76.7745   4
  -6   1   2 10262.9 178.590   1
  -6   1   2 10273.5 120.564   4
  -6   1   1 2905.72 78.4366   4
  -6   1   1 2757.02 123.432   1
  -6   1   0 4440.85 132.723   1
  -6   1  -1 8342.51 168.868   1
  -6   1  -1 8957.42 179.881   3
  -6   1  -2 590.246 117.586   3
  -6   1  -2 525.460 100.762   1
  -6   1  -3 16819.6 215.678   1
  -6   1  -3 17574.6 247.236   3
  -6   1  -4 10715.5 208.401   3
  -6   1  -5 9330.99 214.757   3
  -6   1  -6 12481.6 231.911   3
  -6   1  -7 3302.45 178.393   3
  -6   1  -8 94.8859 161.588   3
  -6   1  -9 1286.64 162.644   3
  -6   1 -10 2971.41 182.532   3
  -6   1 -11 3.86965 163.376   3
  -6   1 -12 1390.55 200.168   3
  -6   0  15 29.3336 169.279   4
  -6   0  14 87.7215 164.163   1
  -6   0  14 38.5471 129.668   4
  -6   0  13 153.527 169.758   1
  -6   0  13-144.162 137.644   4
  -6   0  12 718.340 169.676   1
  -6   0  12 845.039 130.133   4
  -6   0  11 9.04566 153.239   1
  -6   0  11 16.5708 106.537   4
  -6   0  10 84.1187 148.438   1
  -6   0  10 44.7257 94.1690   4
  -6   0   9 4222.92 175.523   1
  -6   0   9 4267.75 138.410   4
  -6   0   8 107.832 132.592   1
  -6   0   8 169.448 93.2855   4
  -6   0   7-6.63306 122.551   1
  -6   0   6 1364.37 122.541   1
  -6   0   5 1053.46 112.839   1
  -6   0   4 536.078 118.303   1
  -6   0   3 2026.95 120.481   1
  -6   0   2 325.947 100.560   1
   6   0  -1 325.583 66.0572   2
  -6   0   1 393.587 102.426   1
  -6   0   0 7097.30 161.456   1
  -6   0  -1 2815.65 124.895   1
  -6   0  -2 268.770 117.646   3
  -6   0  -2 370.362 112.604   1
  -6   0  -3 20694.1 237.749   1
  -6   0  -3 21053.5 272.237   3
  -6   0  -4 699.883 137.013   3
  -6   0  -5 16.1032 133.284   3
  -6   0  -6 3576.04 183.752   3
  -6   0  -7 5507.03 203.199   3
  -6   0  -8 696.164 139.008   3
  -6   0  -9 159.287 164.833   3
  -6   0 -10 1881.95 204.429   3
  -6   0 -11 199.852 177.954   3
  -6   0 -12 456.588 189.277   3
  -6  -1  14 116.049 183.601   1
  -6  -1  13 98.0964 154.517   1
  -6  -1  12 252.940 164.484   1
  -6  -1  11 19.9304 124.900   1
  -6  -1  10 139.013 124.421   1
  -6  -1   9 3773.63 176.642   1
  -6  -1   8 327.827 131.128   1
  -6  -1   7 187.189 127.934   1
  -6  -1   6 137.402 102.602   1
  -6  -1   5 1402.84 124.304   1
  -6  -1   4 5594.50 154.698   1
  -6  -1   3 448.246 118.426   1
   6   1  -2 5342.43 122.487   2
  -6  -1   2 5760.60 157.945   1
   6   1  -1 3343.49 103.642   2
  -6  -1   1 3300.66 137.000   1
   6   1   0 2741.28 93.5494   2
  -6  -1   0 2717.58 129.408   1
  -6  -1  -1-0.55726 97.8447   1
   6   1   1 34.1164 71.2408   2
   6   1   2 5598.92 112.946   2
  -6  -1  -2 5769.39 149.923   1
  -6  -1  -3 8214.05 168.895   1
  -6  -1  -3 8644.47 203.836   3
  -6  -1  -4 689.276 133.480   3
  -6  -1  -5 5196.08 188.127   3
  -6  -1  -6 84.8181 146.155   3
  -6  -1  -7 142.226 155.602   3
  -6  -1  -8 4287.46 198.712   3
  -6  -1  -9 2797.99 187.647   3
  -6  -1 -10 257.712 190.816   3
  -6  -1 -11 154.055 145.061   3
  -6  -2  13 388.257 169.352   1
  -6  -2  12 69.0673 159.015   1
  -6  -2  11 42.8544 128.866   1
  -6  -2  10 1277.40 152.315   1
  -6  -2   9 831.120 148.504   1
  -6  -2   8 65.7882 130.439   1
  -6  -2   7 1846.65 145.131   1
  -6  -2   6 987.094 117.782   1
  -6  -2   5 297.286 106.911   1
  -6  -2   4 119.452 110.006   1
   6   2  -3 4907.95 128.973   2
  -6  -2   3 5011.84 155.341   1
   6   2  -2 137.359 87.5272   2
  -6  -2   2 305.446 112.255   1
   6   2  -1 6.70569 89.1151   2
  -6  -2   1 7.24916 105.523   1
   6   2   0 3636.38 107.017   2
  -6  -2   0 3619.33 142.671   1
  -6  -2  -1 42.7350 115.300   1
   6   2   1 37.6354 87.2319   2
  -6  -2  -2 186.772 115.725   1
   6   2   2 282.768 87.5085   2
   6   2   3 3526.66 112.284   2
  -6  -2  -3 3360.37 145.632   1
  -6  -2  -4 755.395 137.808   3
   6   2   4 846.052 99.2070   2
  -6  -2  -5 6511.18 203.776   3
  -6  -2  -6 300.165 154.129   3
  -6  -2  -7-47.8576 160.822   3
  -6  -2  -8 24.7397 139.422   3
  -6  -2  -9 472.339 173.570   3
  -6  -2 -10 45.2629 166.815   3
  -6  -2 -11 266.909 208.969   3
  -6  -3  13-22.2934 144.447   1
  -6  -3  12 378.752 164.966   1
  -6  -3  11 9.21675 159.368   1
  -6  -3  10 652.368 143.791   1
  -6  -3   9 156.783 132.783   1
  -6  -3   8-10.7753 111.683   1
  -6  -3   7 1252.63 137.415   1
  -6  -3   6 440.948 120.991   1
  -6  -3   5-12.9292 123.191   1
  -6  -3   4 152.847 116.839   1
   6   3  -3 1643.81 118.230   2
  -6  -3   3 1573.18 125.731   1
   6   3  -2 1623.81 112.106   2
  -6  -3   2 1428.75 115.268   1
  -6  -3   1 876.299 118.465   1
   6   3  -1 883.029 112.532   2
   6   3   0 3192.19 125.242   2
  -6  -3   0 2615.52 138.660   1
  -6  -3  -1 76.5384 114.375   1
   6   3   1 99.2686 101.852   2
   6   3   2 1773.32 112.217   2
  -6  -3  -2 1704.19 130.272   1
   6   3   3 179.700 105.589   2
  -6  -3  -3 77.6111 100.821   1
  -6  -3  -4-89.9827 145.333   3
   6   3   4 82.5991 103.442   2
   6   3   5 6398.91 146.110   2
  -6  -3  -5 6643.42 218.715   3
  -6  -3  -6 924.308 174.257   3
   6   3   6 993.361 101.903   2
  -6  -3  -7 675.357 159.507   3
  -6  -3  -8-32.2986 147.402   3
  -6  -3  -9 596.242 179.544   3
  -6  -3 -10 516.791 179.423   3
  -6  -4  12 314.027 171.163   1
  -6  -4  11 265.938 164.685   1
  -6  -4  10 646.599 144.324   1
  -6  -4   9 297.724 139.614   1
  -6  -4   8 592.374 131.303   1
  -6  -4   7 252.928 133.981   1
  -6  -4   6 181.923 112.666   1
   6   4  -5 323.309 136.666   2
  -6  -4   5 336.590 123.751   1
  -6  -4   4-16.6823 104.987   1
   6   4  -4-60.2407 114.843   2
   6   4  -3 310.020 104.056   2
  -6  -4   3 314.784 110.934   1
   6   4  -2 740.600 115.986   2
  -6  -4   2 637.370 109.483   1
  -6  -4   1 728.391 122.091   1
   6   4  -1 823.968 124.695   2
  -6  -4   0 352.154 119.632   1
   6   4   0 377.027 111.001   2
  -6  -4  -1 28.9907 98.4629   1
   6   4   1 33.7389 108.721   2
   6   4   2 1582.04 126.597   2
  -6  -4  -2 1651.44 121.113   1
   6   4   3 569.315 118.979   2
   6   4   4 510.189 117.743   2
  -6  -4  -4 372.080 149.392   3
  -6  -4  -5 708.036 141.497   3
   6   4   5 742.259 120.864   2
  -6  -4  -6 213.843 151.730   3
   6   4   6 273.779 131.604   2
  -6  -4  -7 344.067 175.187   3
   6   4   7 387.853 118.851   2
  -6  -4  -8 78.2915 177.728   3
   6   4   8 165.972 113.398   2
  -6  -4  -9-49.8974 162.207   3
  -6  -5  12 62.4052 145.974   1
  -6  -5  11-42.7297 131.139   1
  -6  -5  10 358.269 136.444   1
  -6  -5   9 110.628 132.613   1
  -6  -5   8-61.8480 134.073   1
  -6  -5   7 1198.13 124.698   1
  -6  -5   6 656.207 140.029   1
   6   5  -6 534.789 156.506   2
  -6  -5   5 287.761 128.066   1
   6   5  -5 156.141 137.479   2
   6   5  -4 159.038 123.523   2
  -6  -5   4 369.312 125.332   1
   6   5  -3 415.523 132.327   2
  -6  -5   3 241.723 108.942   1
  -6  -5   2 99.3464 115.415   1
   6   5  -2 202.186 139.950   2
   6   5  -1 330.901 132.404   2
   6   5   0 83.3299 126.181   2
   6   5   1 1.71789 126.622   2
   6   5   2 1039.64 141.989   2
   6   5   3 259.449 139.924   2
   6   5   4 284.209 138.815   2
  -6  -5  -5-159.496 138.737   3
   6   5   5 5.93366 124.485   2
  -6  -5  -6 199.825 159.400   3
   6   5   6 338.422 134.070   2
  -6  -5  -7 1017.78 192.978   3
   6   5   7 1207.47 147.847   2
   6   6  -8 516.364 186.142   2
   6   6  -7 111.249 136.396   2
   6   6  -6 66.0830 143.379   2
   6   6  -5 79.9564 139.082   2
   6   6  -4 137.460 116.963   2
   6   6  -3 189.657 143.174   2
   6   6  -2-15.6908 149.600   2
   6   6  -1 191.644 135.319   2
   6   6   0-2.89794 133.722   2
   6   6   1 1136.63 156.904   2
   6   6   2 60.2565 144.128   2
   6   6   3 29.3820 118.247   2
   6   6   4 408.665 130.747   2
   6   6   5-7.31783 144.849   2
   6   7  -3 241.998 167.578   2
   6   7  -2-80.9981 145.114   2
   6   7  -1-29.1465 132.611   2
  -7  10   1 92.9542 154.380   5
  -7  10   0 396.433 168.244   5
  -7  10  -1 284.694 174.386   5
  -7  10  -2 725.571 155.866   5
  -7  10  -3 195.918 128.307   5
  -7  10  -4 382.978 127.381   5
  -7   9   5 631.051 171.284   5
  -7   9   5 419.220 180.361   4
  -7   9   4 31.6335 122.085   5
  -7   9   4-2.76336 168.159   4
  -7   9   3 209.791 163.499   5
  -7   9   3 318.591 164.237   4
  -7   9   2 74.6078 156.527   5
  -7   9   2-23.1461 161.453   4
  -7   9   1 2061.52 157.011   5
  -7   9   1 2386.26 168.976   4
  -7   9   0 69.9350 155.862   5
  -7   9  -1-121.419 139.153   5
  -7   9  -2 348.480 133.630   5
  -7   9  -3 84.3431 153.378   5
  -7   9  -4 397.314 170.963   6
  -7   9  -5 1149.10 162.821   6
  -7   8   7 459.288 173.342   4
  -7   8   6-13.0257 150.972   4
  -7   8   5 1092.82 167.638   5
  -7   8   5 1183.88 146.961   4
  -7   8   4 197.875 132.023   5
  -7   8   4 38.7893 134.649   4
  -7   8   3 59.2810 130.389   5
  -7   8   3-7.84335 125.639   4
  -7   8   2 752.507 155.306   5
  -7   8   2 852.018 157.394   4
  -7   8   1 927.751 142.304   5
  -7   8   1 976.146 131.492   4
  -7   8   0 118.399 129.412   5
  -7   8  -1 521.709 152.430   6
  -7   8  -1 487.363 136.702   5
  -7   8  -2 1709.67 164.108   6
  -7   8  -2 1524.92 140.824   5
  -7   8  -3-43.2913 156.101   6
  -7   8  -4 2585.40 182.223   6
  -7   8  -5 984.695 154.525   6
  -7   8  -6-1.44146 142.004   6
  -7   8  -7 2455.08 181.509   6
  -7   7   9 96.6954 171.316   4
  -7   7   8 63.0853 172.247   4
  -7   7   7-79.9947 137.118   4
  -7   7   6 230.717 159.463   4
  -7   7   5 1494.96 165.658   4
  -7   7   4 930.431 146.814   5
  -7   7   4 1027.90 153.663   4
  -7   7   3 1669.93 144.186   5
  -7   7   3 1611.06 136.894   4
  -7   7   2 1162.79 119.452   5
  -7   7   2 1359.39 147.389   4
  -7   7   1 1929.77 125.563   6
  -7   7   1 1858.42 141.113   5
  -7   7   1 2089.58 152.126   4
  -7   7   0 59.4084 123.960   6
  -7   7   0 61.2522 123.751   5
  -7   7  -1 1805.04 142.837   6
  -7   7  -1 1594.74 116.956   5
  -7   7  -2 1723.37 154.256   6
  -7   7  -3 161.745 146.287   6
  -7   7  -4 2352.75 162.882   6
  -7   7  -5 1499.45 156.600   6
  -7   7  -6 127.008 125.454   6
  -7   7  -7 3465.59 179.999   3
  -7   7  -7 3255.88 173.167   6
  -7   7  -8 333.234 150.314   6
  -7   7  -8 740.701 166.274   3
  -7   7  -9-123.286 188.094   6
  -7   7  -9 82.9430 162.076   3
  -7   7 -10 3938.70 188.074   3
  -7   6  10 24.9927 172.003   4
  -7   6   9-37.6018 165.816   4
  -7   6   8 367.351 151.558   4
  -7   6   7 267.847 151.435   4
  -7   6   6 85.9936 131.158   4
  -7   6   5 100.805 137.889   4
  -7   6   4 25.4603 133.227   4
  -7   6   3 3157.02 118.846   6
  -7   6   3 3627.17 158.377   4
  -7   6   2 1342.31 124.117   6
  -7   6   2 1345.01 129.924   5
  -7   6   2 1186.71 129.485   4
  -7   6   1 202.871 109.954   6
  -7   6   1 122.801 101.672   5
  -7   6   1 95.9751 120.962   4
  -7   6   0 727.013 121.909   6
  -7   6   0 622.740 104.879   5
  -7   6   0 576.963 128.499   4
  -7   6  -1 2490.74 142.171   6
  -7   6  -2 2466.24 148.823   6
  -7   6  -3 2152.03 153.009   6
  -7   6  -4 3171.97 170.640   6
  -7   6  -5 1616.00 135.464   3
  -7   6  -5 1791.94 142.859   6
  -7   6  -6 1247.17 156.984   3
  -7   6  -6 1142.40 148.143   6
  -7   6  -7 2109.72 153.228   3
  -7   6  -7 2071.80 161.979   6
  -7   6  -8 2697.16 194.440   3
  -7   6  -8 2489.40 173.776   6
  -7   6  -9 1567.63 179.326   3
  -7   6  -9 1564.77 195.929   6
  -7   6 -10 2489.66 189.445   3
  -7   6 -10 2266.05 201.138   6
  -7   5  11-4.79442 126.768   4
  -7   5  10 307.124 147.483   4
  -7   5   9 16.0253 131.702   4
  -7   5   8 658.448 147.202   4
  -7   5   7 379.191 124.236   4
  -7   5   6 1702.47 132.405   4
  -7   5   5 273.891 121.319   1
  -7   5   5 223.956 127.874   4
  -7   5   4 789.859 124.469   1
  -7   5   4 843.626 116.318   4
  -7   5   3 3223.74 114.673   6
  -7   5   3 3100.62 138.351   1
  -7   5   3 3356.64 133.271   4
  -7   5   2 877.943 108.256   6
  -7   5   2 922.432 115.349   4
  -7   5   2 802.258 110.921   1
  -7   5   1 4889.88 133.891   6
  -7   5   1 4778.20 138.930   5
  -7   5   1 5217.79 149.967   4
  -7   5   1 4918.28 153.020   1
  -7   5   0 6443.74 148.893   6
  -7   5   0 6676.50 153.460   4
  -7   5   0 6372.03 162.304   1
  -7   5  -1 3991.34 143.823   6
  -7   5  -1 3673.69 134.366   1
  -7   5  -2 126.032 107.493   6
  -7   5  -2 180.991 103.755   1
  -7   5  -3 1452.17 137.340   3
  -7   5  -3 1653.57 132.475   6
  -7   5  -4 3788.10 164.715   3
  -7   5  -4 3816.59 160.519   6
  -7   5  -5 288.797 133.758   3
  -7   5  -6 3105.98 166.094   3
  -7   5  -7 6871.40 206.594   3
  -7   5  -8 30.7537 134.419   3
  -7   5  -9 975.891 152.626   3
  -7   5 -10 1152.21 173.370   3
  -7   4  13 272.908 167.634   1
  -7   4  12-5.91517 132.516   4
  -7   4  12 113.821 149.261   1
  -7   4  11 152.596 153.555   4
  -7   4  11 238.688 132.870   1
  -7   4  10 126.305 116.529   1
  -7   4  10 177.211 146.120   4
  -7   4   9 44.5615 142.448   1
  -7   4   9-90.8242 146.110   4
  -7   4   8 306.635 124.326   1
  -7   4   8 261.281 113.502   4
  -7   4   7 23.1455 127.657   1
  -7   4   7-35.4048 113.334   4
  -7   4   6 1590.08 130.008   1
  -7   4   6 1783.64 124.300   4
  -7   4   5 86.1684 118.469   1
  -7   4   5 42.2293 113.588   4
  -7   4   4 15.1248 101.052   1
  -7   4   4-7.74745 107.926   4
  -7   4   3 369.269 88.8690   6
  -7   4   3 488.549 122.122   1
  -7   4   3 422.237 98.5240   4
  -7   4   2 3197.01 115.280   6
  -7   4   2 3346.78 130.930   4
  -7   4   2 3333.53 138.694   1
  -7   4   1 10203.5 167.389   6
  -7   4   1 10427.1 166.085   4
  -7   4   1 9933.87 182.618   1
  -7   4   0 2300.09 118.753   6
  -7   4   0 2253.01 118.332   4
  -7   4   0 2154.63 130.975   1
  -7   4  -1 5138.61 153.634   3
  -7   4  -1 5455.63 158.566   1
  -7   4  -2 159.744 105.077   3
  -7   4  -2 152.754 109.504   1
  -7   4  -3 440.006 129.141   3
  -7   4  -3 314.317 101.922   1
  -7   4  -4 5681.85 187.773   3
  -7   4  -5 139.605 115.882   3
  -7   4  -6 5975.58 204.167   3
  -7   4  -7 1716.61 179.195   3
  -7   4  -8 566.409 159.588   3
  -7   4  -9 4596.75 204.499   3
  -7   4 -10 3290.11 223.267   3
  -7   3  13 29.0115 173.703   1
  -7   3  13-35.4875 153.891   4
  -7   3  12 85.7252 160.740   4
  -7   3  12 22.2067 151.263   1
  -7   3  11 85.7804 125.523   4
  -7   3  11 61.6539 158.656   1
  -7   3  10 8.33232 109.190   4
  -7   3  10 23.1622 153.755   1
  -7   3   9 77.8326 114.788   1
  -7   3   9 115.858 131.323   4
  -7   3   8 280.249 134.656   1
  -7   3   8 36.3730 107.931   4
  -7   3   7 163.683 127.489   1
  -7   3   7 216.575 103.928   4
  -7   3   6 2513.46 147.405   1
  -7   3   6 2988.86 135.633   4
  -7   3   5 83.6991 106.942   1
  -7   3   5 82.1901 108.073   4
  -7   3   4 78.4251 105.269   1
  -7   3   4 10.4008 93.3605   4
  -7   3   3 36.8881 119.188   1
  -7   3   3 138.990 97.7624   4
  -7   3   2 1196.19 97.6537   6
  -7   3   2 1173.92 110.416   1
  -7   3   2 1137.82 102.355   4
  -7   3   1 2514.63 100.143   4
  -7   3   1 2459.72 126.995   1
  -7   3   1 2454.96 119.233   3
  -7   3   0 1007.19 116.072   1
  -7   3   0 958.290 108.311   3
  -7   3  -1 5200.82 152.879   1
  -7   3  -1 5667.85 167.118   3
  -7   3  -2 7829.33 173.308   1
  -7   3  -2 7844.04 183.463   3
  -7   3  -3 1996.51 134.881   1
  -7   3  -3 1956.58 139.633   3
  -7   3  -4 3217.29 166.243   3
  -7   3  -5 540.306 145.339   3
  -7   3  -6 2573.34 170.952   3
  -7   3  -7 1285.57 178.617   3
  -7   3  -8 606.073 146.639   3
  -7   3  -9 5477.98 236.955   3
  -7   3 -10 1076.27 170.075   3
  -7   2  13 80.4392 185.783   1
  -7   2  13 26.2549 134.090   4
  -7   2  12 118.923 148.912   4
  -7   2  12 135.853 134.404   1
  -7   2  11 33.6411 113.507   4
  -7   2  11 69.8142 160.316   1
  -7   2  10-42.1122 150.362   1
  -7   2  10 99.6551 106.659   4
  -7   2   9 101.715 122.834   1
  -7   2   9 101.873 121.627   4
  -7   2   8 34.7204 130.834   1
  -7   2   8 12.7717 112.761   4
  -7   2   7-5.52589 130.074   1
  -7   2   7 18.6003 108.542   4
  -7   2   6 482.485 121.854   1
  -7   2   6 528.033 107.227   4
  -7   2   5 1699.70 142.117   1
  -7   2   5 1861.14 108.546   4
  -7   2   4 5249.56 170.183   1
  -7   2   4 5386.37 129.558   4
  -7   2   3 2619.24 131.638   1
  -7   2   3 2719.19 103.326   4
  -7   2   2 248.762 119.847   1
  -7   2   2 167.937 82.9035   4
  -7   2   2 205.614 107.009   3
  -7   2   1 594.351 108.605   3
  -7   2   1 569.681 116.290   1
  -7   2   0 6867.46 165.676   1
  -7   2   0 6829.53 180.023   3
  -7   2  -1 4914.18 152.469   1
  -7   2  -1 4889.25 164.317   3
  -7   2  -2 985.661 119.545   1
  -7   2  -2 889.022 119.910   3
  -7   2  -3 7751.88 181.440   1
  -7   2  -3 7839.73 202.027   3
  -7   2  -4 1503.38 146.967   3
  -7   2  -5-0.42995 129.742   3
  -7   2  -6 4313.63 178.275   3
  -7   2  -7 996.113 157.711   3
  -7   2  -8 905.842 175.086   3
  -7   2  -9 2323.64 210.453   3
  -7   2 -10 559.676 189.974   3
  -7   1  14 80.1175 140.577   4
  -7   1  13 96.8896 151.874   1
  -7   1  13-78.9166 140.187   4
  -7   1  12 1640.62 197.950   1
  -7   1  12 1927.00 157.354   4
  -7   1  11 26.0001 128.914   4
  -7   1  11 101.167 162.091   1
  -7   1  10 117.674 156.696   1
  -7   1   9 303.384 149.662   1
  -7   1   8 39.4463 138.865   1
  -7   1   7 1.11995 132.905   1
  -7   1   6 98.7176 134.902   1
  -7   1   5 305.582 127.906   1
  -7   1   4 2194.24 138.562   1
  -7   1   3 318.013 126.424   1
  -7   1   2 1188.64 127.905   1
  -7   1   1 61.8802 120.816   1
  -7   1   0 5825.54 159.572   1
  -7   1   0 5857.09 173.054   3
  -7   1  -1 1133.07 124.423   1
  -7   1  -1 1231.40 143.900   3
  -7   1  -2 1142.00 131.382   1
  -7   1  -2 1095.32 130.271   3
  -7   1  -3 920.314 141.495   3
  -7   1  -3 832.583 116.538   1
  -7   1  -4 4187.57 187.891   3
  -7   1  -5 1679.33 171.461   3
  -7   1  -6 757.073 147.638   3
  -7   1  -7 2709.52 169.531   3
  -7   1  -8 1772.46 169.537   3
  -7   1  -9 658.833 175.520   3
  -7   1 -10 784.014 179.508   3
  -7   0  12 29.6902 178.049   1
  -7   0  11 3.42688 165.383   1
  -7   0  10 448.561 167.971   1
  -7   0   9 79.8743 142.254   1
  -7   0   8 252.778 145.576   1
  -7   0   7 963.926 150.330   1
  -7   0   6-6.56950 139.186   1
  -7   0   5 2480.78 152.322   1
  -7   0   4 1630.89 133.117   1
  -7   0   3 1772.60 133.909   1
  -7   0   2 2943.65 152.074   1
  -7   0   1 6309.53 165.758   1
  -7   0   0 3367.80 158.245   1
  -7   0  -1 551.281 131.260   1
  -7   0  -1 501.920 137.914   3
  -7   0  -2 1634.32 130.796   1
  -7   0  -2 1912.97 157.302   3
  -7   0  -3 39.2273 138.880   3
  -7   0  -3 48.6581 124.400   1
  -7   0  -4-90.2395 150.380   3
  -7   0  -5 552.585 137.952   3
  -7   0  -6 5710.58 235.990   3
  -7   0  -7 21.1381 174.336   3
  -7   0  -8 1336.94 191.491   3
  -7   0  -9 501.033 186.669   3
  -7   0 -10 164.110 187.983   3
  -7  -1  12-34.5150 146.035   1
  -7  -1  11 79.9282 143.803   1
  -7  -1  10 741.742 134.691   1
  -7  -1   9 220.183 151.412   1
  -7  -1   8 512.412 125.265   1
  -7  -1   7 54.4053 125.239   1
  -7  -1   6 992.837 137.070   1
  -7  -1   5 83.8879 139.093   1
  -7  -1   4 47.3390 135.420   1
   7   1  -3 1298.06 103.348   2
  -7  -1   3 1539.02 149.625   1
  -7  -1   2 423.242 126.889   1
  -7  -1   1-27.4857 114.936   1
  -7  -1   0 1066.20 138.686   1
  -7  -1  -1 465.002 127.425   1
  -7  -1  -2 5529.34 171.792   1
  -7  -1  -2 5517.73 200.238   3
  -7  -1  -3 51.7989 133.752   3
  -7  -1  -3 76.0848 109.417   1
  -7  -1  -4 510.391 166.630   3
  -7  -1  -5 180.745 147.405   3
  -7  -1  -6 296.941 161.997   3
  -7  -1  -7-16.1512 207.446   3
  -7  -1  -8 95.9778 159.042   3
  -7  -1  -9 1966.78 188.628   3
  -7  -2  11 132.473 152.734   1
  -7  -2  10 65.7887 132.222   1
  -7  -2   9-19.4447 146.573   1
  -7  -2   8 86.5918 123.642   1
  -7  -2   7 109.527 131.271   1
  -7  -2   6 588.629 129.375   1
  -7  -2   5 445.452 147.114   1
   7   2  -4-30.7325 115.471   2
  -7  -2   4 147.564 137.807   1
   7   2  -3 2731.11 127.982   2
  -7  -2   3 2903.13 156.295   1
   7   2  -2-16.9306 106.063   2
  -7  -2   2-112.519 134.137   1
   7   2  -1 1931.09 112.486   2
  -7  -2   1 1760.19 139.599   1
  -7  -2   0 580.088 133.407   1
  -7  -2  -1 1785.37 147.795   1
  -7  -2  -2 4962.31 156.476   1
  -7  -2  -3 98.6055 168.441   3
  -7  -2  -3 121.183 130.272   1
  -7  -2  -4 1403.80 159.087   3
  -7  -2  -5 88.2250 178.581   3
  -7  -2  -6 1088.77 174.040   3
  -7  -2  -7-21.5424 172.602   3
  -7  -2  -8 557.471 205.244   3
  -7  -3  11 54.9220 141.514   1
  -7  -3  10-18.6769 153.720   1
  -7  -3   9 114.676 155.583   1
  -7  -3   8 22.8379 148.010   1
  -7  -3   7-20.0738 145.127   1
  -7  -3   6 111.900 146.917   1
   7   3  -5 687.426 141.972   2
  -7  -3   5 645.313 120.004   1
   7   3  -4 509.819 125.350   2
  -7  -3   4 640.170 138.281   1
   7   3  -3 6.67209 111.124   2
  -7  -3   3 59.5434 131.266   1
  -7  -3   2-71.8564 128.722   1
   7   3  -2 12.6027 120.029   2
   7   3  -1 2246.79 131.947   2
  -7  -3   1 2061.32 131.359   1
  -7  -3   0 19.5905 132.664   1
   7   3   0 7.79686 104.595   2
  -7  -3  -1 344.572 135.052   1
   7   3   1 302.673 118.710   2
   7   3   2 1603.71 125.166   2
  -7  -3  -2 1487.53 131.993   1
  -7  -3  -3-33.6027 171.481   3
  -7  -3  -4 464.829 147.424   3
  -7  -3  -5 178.425 190.168   3
  -7  -3  -6 181.422 148.136   3
  -7  -3  -7-97.4774 193.611   3
  -7  -4  10 41.6880 128.979   1
  -7  -4   9-164.468 166.036   1
  -7  -4   8 100.672 140.475   1
  -7  -4   7 486.259 137.688   1
   7   4  -6-79.4303 142.866   2
  -7  -4   6-25.7713 149.423   1
  -7  -4   5 61.0539 123.228   1
   7   4  -5 46.2421 148.983   2
   7   4  -4 40.3349 118.979   2
  -7  -4   4 121.427 139.307   1
   7   4  -3 103.316 138.835   2
  -7  -4   3-70.5683 137.117   1
  -7  -4   2 54.2566 140.283   1
   7   4  -2 132.117 135.083   2
  -7  -4   1 446.431 140.284   1
   7   4  -1 429.168 128.992   2
  -7  -4   0 476.730 126.313   1
   7   4   0 560.808 130.670   2
   7   4   1 1233.01 141.557   2
  -7  -4  -1 1193.16 118.353   1
  -7  -4  -2 76.7793 113.337   1
   7   4   2 75.9232 134.757   2
   7   4   3 49.1572 118.725   2
  -7  -4  -4 2263.01 209.799   3
  -7  -4  -5 194.086 170.639   3
  -7  -5   9 55.8422 160.977   1
  -7  -5   8 108.466 164.209   1
  -7  -5   7-105.491 158.446   1
   7   5  -7 30.5968 174.788   2
  -7  -5   6 74.8538 146.100   1
   7   5  -6-10.9770 154.672   2
   7   5  -5 47.2018 147.751   2
  -7  -5   5 74.7548 124.354   1
   7   5  -4 20.8613 155.892   2
   7   5  -3 388.845 144.629   2
   7   5  -2 827.530 147.095   2
   7   5  -1-0.80710 128.143   2
   7   5   0 55.8854 151.137   2
   7   5   1 541.064 140.065   2
   7   5   2 31.7329 129.767   2
   7   5   3 102.064 115.133   2
   7   5   4 21.0759 108.741   2
  -8   9   2-76.2410 136.692   5
  -8   9   1 584.822 168.397   5
  -8   9   0 71.2451 159.541   5
  -8   8   4-6.55607 156.887   4
  -8   8   3 71.0179 151.703   5
  -8   8   3 60.3173 148.672   4
  -8   8   2 143.830 111.810   5
  -8   8   2 82.3297 123.151   4
  -8   8   1 347.190 142.995   5
  -8   8   0 136.003 142.004   6
  -8   8  -1 660.022 169.486   6
  -8   8  -2 871.364 178.095   6
  -8   8  -3 372.044 172.071   6
  -8   7   7 59.3794 176.456   4
  -8   7   6 116.637 153.867   4
  -8   7   5 140.739 124.970   4
  -8   7   4 89.2321 129.332   4
  -8   7   3 2555.19 166.305   4
  -8   7   2-68.2514 113.964   6
  -8   7   2-5.36789 107.758   5
  -8   7   2 40.5699 152.914   4
  -8   7   1 778.887 112.318   6
  -8   7   1 828.940 143.162   4
  -8   7   0 1289.16 154.709   6
  -8   7  -1 551.839 124.628   6
  -8   7  -2 572.645 126.625   6
  -8   7  -3 576.805 143.782   6
  -8   7  -4 933.771 176.630   6
  -8   7  -5 402.183 158.308   6
  -8   6   8 85.7168 138.453   4
  -8   6   7-3.44473 163.733   4
  -8   6   6 107.066 154.609   4
  -8   6   5 734.222 156.162   4
  -8   6   4 1074.13 155.004   4
  -8   6   3 307.564 114.860   6
  -8   6   3 205.017 117.541   4
  -8   6   2 927.586 135.361   6
  -8   6   2 791.506 142.541   4
  -8   6   1 262.524 133.438   6
  -8   6   1 205.137 140.721   4
  -8   6   0 107.161 123.619   6
  -8   6  -1 2647.52 161.692   6
  -8   6  -2 115.327 137.520   6
  -8   6  -3 912.285 162.110   6
  -8   6  -4 6350.19 198.568   6
  -8   6  -5 240.357 173.403   6
  -8   6  -6 668.890 184.677   6
  -8   6  -7 195.076 152.259   3
  -8   6  -7 144.815 189.338   6
  -8   6  -8 212.245 191.473   3
  -8   5  10-65.7901 170.316   4
  -8   5   9 354.610 161.702   4
  -8   5   8-60.8097 133.402   4
  -8   5   7-101.367 140.761   4
  -8   5   6 321.972 145.716   4
  -8   5   5 324.702 147.234   1
  -8   5   5 279.787 119.186   4
  -8   5   4 77.4658 134.696   1
  -8   5   4 110.275 135.691   4
  -8   5   3 1108.53 126.491   4
  -8   5   3 968.065 141.962   1
  -8   5   2 868.764 139.113   1
  -8   5   2 942.391 118.188   6
  -8   5   2 972.377 116.581   4
  -8   5   1 1410.43 129.169   6
  -8   5   1 1481.66 130.022   4
  -8   5   1 1147.99 119.967   1
  -8   5   0 8.85438 104.171   6
  -8   5   0 163.987 133.864   1
  -8   5  -1 1002.70 142.930   6
  -8   5  -1 1091.53 114.966   1
  -8   5  -2 170.939 141.656   6
  -8   5  -2 352.515 130.553   1
  -8   5  -3 4802.80 192.785   6
  -8   5  -4 247.443 150.131   3
  -8   5  -4 305.760 129.504   6
  -8   5  -5 361.529 162.303   3
  -8   5  -6 3880.32 207.522   3
  -8   5  -7 1150.89 191.496   3
  -8   5  -8 342.737 189.249   3
  -8   4  11 4.15169 168.601   1
  -8   4  11-95.1929 154.715   4
  -8   4  10-92.0108 169.454   1
  -8   4  10-115.331 157.318   4
  -8   4   9 317.391 143.078   1
  -8   4   9 316.640 131.803   4
  -8   4   8 29.0143 161.475   1
  -8   4   8 62.9066 149.273   4
  -8   4   7 218.568 157.225   1
  -8   4   7 240.649 140.265   4
  -8   4   6 238.031 152.029   1
  -8   4   6 221.596 135.768   4
  -8   4   5 76.6021 124.994   1
  -8   4   5 148.338 108.615   4
  -8   4   4 138.580 122.451   1
  -8   4   4 72.5958 118.026   4
  -8   4   3 562.874 118.301   4
  -8   4   3 420.158 119.931   1
  -8   4   2 2313.45 122.116   6
  -8   4   2 2381.28 117.285   4
  -8   4   2 2236.32 133.356   1
  -8   4   1-30.3724 130.002   1
  -8   4   1-4.69050 113.632   6
  -8   4   1 24.8079 112.889   4
  -8   4   0 712.887 135.871   1
  -8   4   0 811.011 118.275   6
  -8   4  -1 1063.89 121.737   1
  -8   4  -2 653.838 121.623   3
  -8   4  -2 792.599 139.043   1
  -8   4  -3 2501.52 171.705   3
  -8   4  -3 2802.04 153.974   1
  -8   4  -4 271.498 173.795   3
  -8   4  -5 467.688 151.098   3
  -8   4  -6 8102.54 226.813   3
  -8   4  -7 100.349 177.168   3
  -8   4  -8 98.3434 198.101   3
  -8   3  12 151.360 157.279   4
  -8   3  11 29.8134 143.714   1
  -8   3  11-165.533 119.584   4
  -8   3  10 39.6122 147.723   1
  -8   3  10 80.1269 121.168   4
  -8   3   9-65.1156 164.743   1
  -8   3   9 73.0412 143.851   4
  -8   3   8 19.5684 121.702   1
  -8   3   8 119.114 120.008   4
  -8   3   7 1040.53 146.543   1
  -8   3   7 1083.59 128.796   4
  -8   3   6 1074.91 131.925   1
  -8   3   6 1092.82 131.956   4
  -8   3   5 203.410 151.753   1
  -8   3   5 359.074 119.267   4
  -8   3   4 273.182 121.486   1
  -8   3   4 304.547 114.081   4
  -8   3   3 1144.60 124.962   1
  -8   3   2 18.9143 107.066   1
  -8   3   1 114.821 130.031   1
  -8   3   0 3801.82 174.803   1
  -8   3   0 3155.44 150.448   3
  -8   3  -1-15.4658 142.245   3
  -8   3  -1 19.3568 120.648   1
  -8   3  -2-12.5732 121.729   3
  -8   3  -2 94.4617 116.971   1
  -8   3  -3 1605.52 156.242   1
  -8   3  -3 2198.51 167.820   3
  -8   3  -4 186.098 147.384   3
  -8   3  -5 2576.89 189.057   3
  -8   3  -6 1462.39 199.863   3
  -8   3  -7 658.318 179.000   3
  -8   3  -8 1953.99 204.675   3
  -8   2  11 160.902 163.484   1
  -8   2  10-37.9777 160.972   1
  -8   2   9-212.482 168.180   1
  -8   2   8 123.088 133.572   1
  -8   2   7 1023.60 150.954   1
  -8   2   6 248.542 127.587   1
  -8   2   5 1127.80 160.771   1
  -8   2   4 189.638 129.976   1
  -8   2   3 344.436 139.220   1
  -8   2   2 39.9402 134.061   3
  -8   2   2 146.407 135.694   1
  -8   2   1 1235.93 146.144   1
  -8   2   1 1344.61 147.475   3
  -8   2   0 992.427 144.102   3
  -8   2   0 900.938 126.227   1
  -8   2  -1 1.30863 123.777   3
  -8   2  -1-47.4309 135.003   1
  -8   2  -2 2584.12 161.424   1
  -8   2  -2 2269.06 152.206   3
  -8   2  -3 1366.61 153.449   1
  -8   2  -3 1385.95 183.920   3
  -8   2  -4 1038.31 181.191   3
  -8   2  -5 2793.39 190.564   3
  -8   2  -6 942.075 149.290   3
  -8   2  -7 677.176 202.347   3
  -8   2  -8 4512.03 258.490   3
  -8   1  11 139.885 161.212   1
  -8   1  10 34.7223 155.174   1
  -8   1   9-84.7596 135.469   1
  -8   1   8 336.628 171.080   1
  -8   1   7 152.058 162.069   1
  -8   1   6 556.671 165.233   1
  -8   1   5 2140.07 173.848   1
  -8   1   4 2364.57 166.389   1
  -8   1   3 352.410 121.072   1
  -8   1   2 753.608 131.537   1
  -8   1   1-47.0418 123.901   1
  -8   1   1-72.4176 145.463   3
  -8   1   0 2002.02 139.527   1
  -8   1   0 2124.96 171.892   3
  -8   1  -1 21.6860 154.723   3
  -8   1  -1-28.3586 134.324   1
  -8   1  -2 117.742 157.807   3
  -8   1  -2 249.290 139.180   1
  -8   1  -3 2799.58 170.923   1
  -8   1  -3 2651.82 193.508   3
  -8   1  -4-59.2088 177.237   3
  -8   1  -5 2206.49 206.719   3
  -8   1  -6-27.7934 176.201   3
  -8   1  -7 518.305 172.228   3
  -8   0  10-108.096 155.600   1
  -8   0   9-3.67760 136.985   1
  -8   0   8-105.635 172.110   1
  -8   0   7 225.712 166.626   1
  -8   0   6 158.490 159.541   1
  -8   0   5 345.884 160.082   1
  -8   0   4-7.54524 124.234   1
  -8   0   3 189.194 145.547   1
  -8   0   2 370.035 150.237   1
  -8   0   1 714.157 158.921   1
  -8   0   0 212.011 151.297   1
  -8   0   0 224.871 132.091   3
  -8   0  -1 245.943 137.487   3
  -8   0  -1 264.905 145.204   1
  -8   0  -2 532.403 142.665   3
  -8   0  -2 605.569 145.382   1
  -8   0  -3-101.462 143.097   3
  -8   0  -3 45.8443 135.386   1
  -8   0  -4 395.662 151.661   3
  -8   0  -5 978.003 172.211   3
  -8   0  -6 1817.80 191.701   3
  -8   0  -7 57.3103 165.327   3
  -8  -1   9 34.4426 177.498   1
  -8  -1   8 38.6210 127.777   1
  -8  -1   7 133.785 157.198   1
  -8  -1   6 785.340 166.539   1
  -8  -1   5 213.501 131.943   1
  -8  -1   4 572.027 158.291   1
  -8  -1   3 547.077 121.167   1
  -8  -1   2 1658.11 161.791   1
  -8  -1   1 488.331 153.589   1
  -8  -1   0-2.20880 147.930   1
  -8  -1  -1 53.2919 147.841   1
  -8  -1  -1 27.9773 140.336   3
  -8  -1  -2 883.361 164.393   3
  -8  -1  -2 803.464 157.911   1
  -8  -1  -3 257.276 173.206   3
  -8  -1  -3 416.338 154.522   1
  -8  -1  -4-168.607 185.853   3
  -8  -1  -5 627.639 200.471   3
  -8  -1  -6 74.4862 209.008   3
  -8  -2   9 452.590 180.553   1
  -8  -2   8-20.8263 153.969   1
  -8  -2   7 72.5550 173.243   1
  -8  -2   6 5.58415 169.112   1
  -8  -2   5 127.825 154.891   1
   8   2  -5 32.9832 139.620   2
  -8  -2   4 1176.07 144.108   1
  -8  -2   3 317.064 149.312   1
  -8  -2   2-79.1461 158.486   1
  -8  -2   1 372.467 149.875   1
  -8  -2   0 173.475 135.619   1
  -8  -2  -1 69.9691 115.963   1
  -8  -2  -2 190.577 149.885   3
  -8  -2  -2 477.264 126.950   1
  -8  -2  -3-50.3556 150.588   3
  -8  -2  -3 142.870 136.144   1
  -8  -2  -4 13.1095 170.274   3
  -8  -3   7-84.4674 155.737   1
  -8  -3   6 670.668 161.794   1
   8   3  -6 501.063 138.166   2
   8   3  -5-79.6380 121.303   2
  -8  -3   5 85.2207 124.389   1
   8   3  -4-105.921 143.935   2
  -8  -3   4 62.4887 153.927   1
  -8  -3   3 151.749 143.580   1
   8   3  -3 249.915 132.903   2
  -8  -3   2 905.592 171.341   1
  -8  -3   1 67.5694 153.948   1
  -8  -3   0 63.7824 128.172   1
  -8  -3  -1 424.986 136.373   1
  -8  -3  -2 424.436 152.496   1
  -8  -3  -2 193.931 187.294   3
   8   4  -6 19.4351 170.811   2
  -8  -4   6 135.633 173.015   1
   8   4  -5 0.36291 162.767   2
  -8  -4   5 102.992 164.291   1
   8   4  -4 122.387 141.628   2
  -8  -4   4-86.9573 132.915   1
  -8  -4   3 99.3292 163.953   1
   8   4  -3 279.024 138.208   2
  -8  -4   2 416.418 126.754   1
   8   4  -2 462.675 148.139   2
  -8  -4   1 55.0403 152.148   1
   8   4  -1-12.2789 147.326   2
  -8  -4   0 320.732 161.495   1
  -8  -4  -1 118.549 134.066   1
  -9   7   3-10.6878 161.686   4
  -9   7   2 1049.89 160.588   6
  -9   7   2 887.895 139.508   4
  -9   7   1-170.841 135.084   6
  -9   7   0 455.612 166.486   6
  -9   7  -1 2221.00 173.272   6
  -9   6   6-20.0700 163.994   4
  -9   6   5 295.800 172.307   4
  -9   6   4 447.355 163.274   4
  -9   6   3 178.737 126.727   4
  -9   6   2 101.119 152.618   4
  -9   6   1-91.6455 139.705   6
  -9   6   0 744.294 139.616   6
  -9   6  -1 183.001 119.484   6
  -9   6  -2 2.41367 127.233   6
  -9   6  -3 1275.58 184.737   6
  -9   5   8 92.1131 146.233   4
  -9   5   7-41.4702 157.594   4
  -9   5   6 158.833 162.436   4
  -9   5   5 332.920 152.035   4
  -9   5   4 504.619 117.491   4
  -9   5   3 12.8557 143.632   1
  -9   5   3 70.9110 142.856   4
  -9   5   2-121.584 123.931   1
  -9   5   2 60.6239 133.058   4
  -9   5   1 215.184 126.905   1
  -9   5   1 174.994 133.300   6
  -9   5   0 1245.02 137.647   6
  -9   5   0 1363.95 147.200   1
  -9   5  -1 323.166 155.456   6
  -9   5  -1 305.813 143.391   1
  -9   5  -2-104.205 154.526   6
  -9   5  -2 175.824 148.027   1
  -9   5  -3 4970.44 185.952   6
  -9   5  -4 137.960 177.232   6
  -9   5  -6-4.87016 191.937   3
  -9   4   9 385.969 175.428   1
  -9   4   9 669.640 174.797   4
  -9   4   8 30.8038 168.824   1
  -9   4   8-26.2230 117.417   4
  -9   4   7 714.815 145.328   1
  -9   4   7 741.657 146.011   4
  -9   4   6 32.7849 141.647   1
  -9   4   5 35.2801 125.514   1
  -9   4   4-20.1766 156.195   1
  -9   4   3 391.034 134.011   1
  -9   4   2-27.3545 158.516   1
  -9   4   1 0.86723 161.499   1
  -9   4   0 6.60552 142.195   6
  -9   4   0-1.50277 150.906   1
  -9   4  -1-40.4357 135.412   6
  -9   4  -1 113.294 132.316   1
  -9   4  -2 1481.68 130.797   1
  -9   4  -4 125.615 197.103   3
  -9   4  -5 2497.07 211.531   3
  -9   4  -6 64.4320 182.639   3
  -9   3   8 668.750 172.667   1
  -9   3   7 182.822 186.195   1
  -9   3   6 89.2805 172.822   1
  -9   3   5-50.8503 173.015   1
  -9   3   4 320.530 158.565   1
  -9   3   3 189.270 142.595   1
  -9   3   2 600.287 151.032   1
  -9   3   1 892.686 169.112   1
  -9   3   0 223.811 162.581   1
  -9   3  -1 74.6794 137.805   1
  -9   3  -2 1177.47 133.418   1
  -9   3  -2 1190.50 144.839   3
  -9   3  -3 1864.84 166.587   1
  -9   3  -3 1618.20 184.775   3
  -9   3  -4 374.263 174.941   3
  -9   3  -5 2498.41 188.908   3
  -9   3  -6 427.338 233.132   3
  -9   2   8 161.691 164.273   1
  -9   2   7 478.061 190.909   1
  -9   2   6 143.493 173.018   1
  -9   2   5 864.544 177.780   1
  -9   2   4 212.513 168.247   1
  -9   2   3 559.664 126.777   1
  -9   2   2 38.7302 169.705   1
  -9   2   1 255.833 151.252   1
  -9   2   0-97.0516 160.680   3
  -9   2   0 138.846 123.635   1
  -9   2  -1 16.6972 131.314   3
  -9   2  -1 18.2907 153.537   1
  -9   2  -2 116.319 181.461   3
  -9   2  -2 270.036 162.714   1
  -9   2  -3 23.0060 143.976   3
  -9   2  -3 36.8663 146.175   1
  -9   2  -4 155.180 192.141   3
  -9   2  -5 1035.07 172.331   3
  -9   1   7 15.4330 153.103   1
  -9   1   6 327.856 173.636   1
  -9   1   5 47.7341 162.674   1
  -9   1   4 381.713 139.035   1
  -9   1   3 268.115 159.911   1
  -9   1   2 182.519 156.629   1
  -9   1   2 94.7142 147.166   3
  -9   1   1 300.853 171.943   1
  -9   1   1 450.048 163.897   3
  -9   1   0 1.09124 169.958   3
  -9   1   0 73.4063 139.000   1
  -9   1  -1 958.408 152.269   3
  -9   1  -1 1000.84 161.911   1
  -9   1  -2 294.565 182.798   3
  -9   1  -2 386.474 170.812   1
  -9   1  -3 281.496 189.284   3
  -9   1  -3 307.345 145.893   1
  -9   1  -4 154.027 163.693   3
  -9   0   6 164.425 185.703   1
  -9   0   5 250.383 181.853   1
  -9   0   4 232.773 163.472   1
  -9   0   3-65.1732 123.923   1
  -9   0   2-46.7639 177.889   1
  -9   0   1 799.594 145.396   1
  -9   0   1 481.281 186.636   3
  -9   0   0 159.617 154.791   3
  -9   0   0 323.839 173.841   1
  -9   0  -1 413.608 175.466   3
  -9   0  -1 472.242 167.639   1
  -9   0  -2 93.4644 200.510   3
  -9   0  -2 149.789 136.473   1
  -9   0  -3 35.6489 186.870   3
  -9  -1   4-0.24001 135.114   1
  -9  -1   3-142.179 160.221   1
  -9  -1   2-57.2078 176.662   1
  -9  -1   1 237.314 153.248   1
  -9  -1   0 48.5000 195.175   3
  -9  -1   0 155.493 172.945   1
  -9  -1  -1 182.400 186.409   3
 -10   5   0 172.715 167.725   1
 -10   2  -1 91.2000 171.586   3
 -10   1   1 100.014 143.881   3
;
_shelx_hkl_checksum     39557
_shelx_res_file
;
TITL TK3 IN P-1                            NEW:P-1
    shelx.res
    created by SHELXL-2018/3 at 16:53:32 on 16-Nov-2021
CELL  0.71073   7.7380   9.3200  13.9490   94.460   95.040  104.710
ZERR     2.00   0.0010   0.0010   0.0020    0.010    0.010    0.020
LATT   1
SFAC  C    H    BR   N    O
UNIT  34 44 2 6 12
MERG   2
SHEL 14 0.83
DFIX 0.86 0.02 N2 H21 N2 H22
DFIX  0.82 0.02 O5 H1W O5 H2W O6 H4W O6 H3W
HTAB N2 O5_$1
HTAB N2 O6_$2
HTAB C3 O1_$3
HTAB C13 O4_$4
HTAB C15 O2_$5
HTAB O5 O3_$6
HTAB O5 O3_$1
HTAB O6 O4
HTAB O6 O4_$7
EQIV $1 -x+1, -y+1, -z
EQIV $2 x, y+1, z
EQIV $3 -x+2, -y+2, -z+1
EQIV $4 x+1, y, z
EQIV $5 -x+1, -y+1, -z+1
EQIV $6 x, y-1, z
EQIV $7 -x, -y+1, -z
FMAP   2
PLAN   30
SIZE     0.240   0.440   0.480
ACTA
BOND   $H
CONF
L.S.  25
WGHT    0.062300
FVAR       4.33997
O1    5    0.927320    0.789085    0.538139    11.00000    0.04904    0.08923 =
         0.12242    0.04970   -0.01888    0.01421
O2    5    0.691560    0.635734    0.574092    11.00000    0.07008    0.08576 =
         0.08093    0.04995   -0.00036    0.02354
N1    4    0.336001    1.006018    0.292461    11.00000    0.03468    0.04057 =
         0.04166    0.01237   -0.00422    0.00906
N2    4    0.130563    1.102496    0.139872    11.00000    0.04595    0.04312 =
         0.04350    0.00884   -0.00645    0.01892
N3    4    0.764056    0.739496    0.531175    11.00000    0.05422    0.05242 =
         0.05508    0.01611   -0.00901    0.01728
C1    1    0.441206    0.937375    0.349502    11.00000    0.03964    0.03444 =
         0.03269    0.00261   -0.00096    0.01325
C2    1    0.629683    0.979140    0.354256    11.00000    0.03781    0.05184 =
         0.05151    0.02291    0.00465    0.01111
AFIX  43
H2    2    0.685335    1.050743    0.316027    11.00000   -1.20000
AFIX   0
C3    1    0.733461    0.916048    0.414438    11.00000    0.03612    0.05030 =
         0.05829    0.01453   -0.00014    0.01252
AFIX  43
H3    2    0.858174    0.947226    0.418128    11.00000   -1.20000
AFIX   0
C4    1    0.652382    0.806652    0.469211    11.00000    0.04409    0.04108 =
         0.03629    0.00596   -0.00375    0.01561
C5    1    0.467811    0.762090    0.466181    11.00000    0.04889    0.04632 =
         0.04287    0.01768    0.00158    0.01000
AFIX  43
H5    2    0.414057    0.688671    0.503722    11.00000   -1.20000
AFIX   0
C6    1    0.363627    0.826387    0.407606    11.00000    0.03389    0.04985 =
         0.04554    0.01452    0.00253    0.00930
AFIX  43
H6    2    0.239197    0.796118    0.406198    11.00000   -1.20000
AFIX   0
C7    1    0.425846    1.104732    0.223873    11.00000    0.04157    0.04500 =
         0.05237    0.01661   -0.00822    0.00360
AFIX  23
H7A   2    0.454966    1.044787    0.170750    11.00000   -1.20000
H7B   2    0.537417    1.169773    0.256358    11.00000   -1.20000
AFIX   0
C8    1    0.308845    1.197766    0.184576    11.00000    0.05584    0.03846 =
         0.04989    0.01173   -0.01157    0.00962
AFIX  23
H8A   2    0.291580    1.266385    0.236558    11.00000   -1.20000
H8B   2    0.368224    1.256083    0.136469    11.00000   -1.20000
AFIX   0
C9    1    0.040567    1.011403    0.212109    11.00000    0.03920    0.06032 =
         0.05168    0.01376   -0.00396    0.01873
AFIX  23
H9A   2   -0.074749    0.948618    0.182599    11.00000   -1.20000
H9B   2    0.019190    1.076165    0.265103    11.00000   -1.20000
AFIX   0
C10   1    0.156121    0.914822    0.250578    11.00000    0.03537    0.04868 =
         0.05301    0.01587   -0.00297    0.00766
AFIX  23
H10A  2    0.097528    0.858526    0.299740    11.00000   -1.20000
H10B  2    0.168666    0.844357    0.198400    11.00000   -1.20000
AFIX   0
BR1   3    0.916593    0.457938    0.334156    11.00000    0.07341    0.09418 =
         0.08555    0.02723   -0.02375    0.03191
O3    5    0.448280    0.788219    0.016961    11.00000    0.04178    0.04339 =
         0.08077    0.02979    0.00045    0.01190
O4    5    0.219726    0.639737    0.077874    11.00000    0.02910    0.04966 =
         0.07270    0.01687    0.00026    0.00902
C11   1    0.515307    0.635620    0.136200    11.00000    0.03299    0.02416 =
         0.04680    0.00206   -0.00069    0.00782
C12   1    0.685083    0.637578    0.109864    11.00000    0.04034    0.04320 =
         0.05039    0.01245    0.00870    0.01602
AFIX  43
H12   2    0.718810    0.674975    0.052451    11.00000   -1.20000
AFIX   0
C13   1    0.804605    0.584597    0.167972    11.00000    0.03451    0.05482 =
         0.06594    0.01453    0.00572    0.01943
AFIX  43
H13   2    0.916747    0.583844    0.149142    11.00000   -1.20000
AFIX   0
C14   1    0.755087    0.533187    0.253813    11.00000    0.04427    0.03809 =
         0.05476    0.01023   -0.01088    0.00961
C15   1    0.589094    0.532517    0.282708    11.00000    0.05000    0.04333 =
         0.04026    0.00822   -0.00069    0.00530
AFIX  43
H15   2    0.558280    0.499101    0.341588    11.00000   -1.20000
AFIX   0
C16   1    0.469019    0.582085    0.223146    11.00000    0.03763    0.03778 =
         0.04992    0.00337    0.00514    0.00675
AFIX  43
H16   2    0.355720    0.579557    0.241532    11.00000   -1.20000
AFIX   0
C17   1    0.384764    0.691905    0.072502    11.00000    0.03752    0.02663 =
         0.05329    0.00317   -0.00098    0.01079
O5    5    0.757872    0.017382    0.027701    11.00000    0.03704    0.04128 =
         0.06192    0.01325   -0.00228    0.01030
O6    5    0.030465    0.335225    0.069167    11.00000    0.04915    0.04292 =
         0.08162    0.01952   -0.01416    0.01409
H21   2    0.143016    1.051008    0.089196    11.00000   -1.20000
H22   2    0.075051    1.160437    0.117503    11.00000   -1.20000
H1W   2    0.674235   -0.052612    0.031385    11.00000   -1.20000
H2W   2    0.719987    0.088257    0.018436    11.00000   -1.20000
H4W   2    0.094653    0.421135    0.080079    11.00000   -1.20000
H3W   2   -0.041442    0.330903    0.025654    11.00000   -1.20000
HKLF 4
REM  TK3 IN P-1                            NEW:P-1
REM wR2 = 0.1036, GooF = S = 1.041, Restrained GooF = 1.041 for all data
REM R1 = 0.0366 for 2520 Fo > 4sig(Fo) and 0.0549 for all 3528 data
REM 262 parameters refined using 6 restraints
END
WGHT      0.0623      0.0000
REM Highest difference peak  0.501,  deepest hole -0.513,  1-sigma level  0.065
Q1    1   0.8464  0.5265  0.3602  11.00000  0.05    0.50
Q2    1   0.0801  1.3069  0.2609  11.00000  0.05    0.19
Q3    1   0.8811  0.0185  0.0117  11.00000  0.05    0.19
Q4    1   0.4397  0.6205  0.2451  11.00000  0.05    0.19
Q5    1   0.9915  0.5594  0.4200  11.00000  0.05    0.19
Q6    1   0.2309  0.8777  0.1555  11.00000  0.05    0.18
Q7    1   0.7652  0.8271  0.6394  11.00000  0.05    0.18
Q8    1   0.7177  0.6529  0.3423  11.00000  0.05    0.18
Q9    1   0.7501  0.5874  0.4005  11.00000  0.05    0.17
Q10   1   0.1510  1.2304  0.3102  11.00000  0.05    0.17
Q11   1   0.0005  1.2133  0.2993  11.00000  0.05    0.17
Q12   1   0.4500  0.9744  0.1357  11.00000  0.05    0.17
Q13   1   0.1799  1.0171  0.0740  11.00000  0.05    0.17
Q14   1   0.8602  0.6916  0.3778  11.00000  0.05    0.17
Q15   1   0.5654  0.6174  0.2737  11.00000  0.05    0.17
Q16   1   0.2326  0.7980  0.1835  11.00000  0.05    0.17
Q17   1   0.8730  0.3333  0.2354  11.00000  0.05    0.17
Q18   1   0.4225  0.6424 -0.0775  11.00000  0.05    0.16
Q19   1  -0.0990  1.1986  0.2650  11.00000  0.05    0.16
Q20   1   0.0247  1.2574  0.3211  11.00000  0.05    0.16
Q21   1   0.5769  0.7347  0.2807  11.00000  0.05    0.16
Q22   1   0.0481  0.9047  0.0374  11.00000  0.05    0.16
Q23   1   0.5926  0.6999  0.2928  11.00000  0.05    0.16
Q24   1   0.0291  0.8819  0.0676  11.00000  0.05    0.16
Q25   1   0.1768  1.2851  0.2836  11.00000  0.05    0.16
Q26   1   0.5793  0.8366  0.5810  11.00000  0.05    0.16
Q27   1   1.0522  1.0092  0.3970  11.00000  0.05    0.15
Q28   1   0.8845  0.6139  0.4429  11.00000  0.05    0.15
Q29   1   0.3740  1.0376  0.4282  11.00000  0.05    0.15
Q30   1  -0.0291  0.3050  0.2031  11.00000  0.05    0.15
;
_shelx_res_checksum     34531
data_II
_audit_creation_method     'WinGX routine CIF_UPDATE'
_audit_conform_dict_name     cif_core.dic
_audit_conform_dict_version     2.4.5
_chemical_name_systematic
;
4-(4-Nitrophenyl)piperazin-1-ium 4-iodobenzoate dihydrate
;
_chemical_formula_moiety     'C10 H14 N3 O2 +, C7 H4 I O2 -, 2(H2 O)'
_chemical_formula_sum     'C17 H22 I N3 O6'
_chemical_formula_iupac     'C10 H14 N3 O2 +, C7 H4 I O2 -, 2H2 O'
_chemical_formula_weight     491.28
_symmetry_cell_setting     triclinic
_symmetry_space_group_name_H-M     'P -1'
_symmetry_space_group_name_Hall     '-P 1'
loop_
    _symmetry_equiv_pos_as_xyz
    'x, y, z'
    '-x, -y, -z'
_cell_length_a     7.7652(4)
_cell_length_b     9.2852(5)
_cell_length_c     13.9300(10)
_cell_angle_alpha     94.985(5)
_cell_angle_beta     95.331(5)
_cell_angle_gamma     104.875(6)
_cell_volume     960.09(10)
_cell_formula_units_Z     2
_cell_measurement_reflns_used     6331
_cell_measurement_theta_min     2.575
_cell_measurement_theta_max     25.348
_cell_measurement_temperature     293(2)
_exptl_crystal_description     prism
_exptl_crystal_colour     brown
_exptl_crystal_size_max     0.48
_exptl_crystal_size_mid     0.48
_exptl_crystal_size_min     0.2
_exptl_crystal_density_diffrn     1.699
_exptl_crystal_density_method     'not measured'
_exptl_crystal_F_000     492
_exptl_absorpt_coefficient_mu     1.707
_exptl_absorpt_correction_type     multi-scan
_exptl_absorpt_process_details
;
(CrysAlis RED; Oxford Diffraction, 2009)
;
_exptl_absorpt_correction_T_min     0.458
_exptl_absorpt_correction_T_max     0.711
_exptl_special_details     ?
_diffrn_ambient_temperature     293(2)
_diffrn_radiation_type     MoK\a
_diffrn_radiation_wavelength     0.71073
_diffrn_measurement_device_type     'Oxford Diffraction Xcalibur'
_diffrn_measurement_method     '\w scans'
_diffrn_detector     'Sapphire CCD'
_diffrn_reflns_number     6331
_diffrn_reflns_av_R_equivalents     0.0174
_diffrn_reflns_av_unetI/netI     0.0259
_diffrn_reflns_theta_min     2.575
_diffrn_reflns_theta_max     25.348
_diffrn_reflns_theta_full     25.242
_diffrn_measured_fraction_theta_max     0.999
_diffrn_measured_fraction_theta_full     0.999
_diffrn_reflns_limit_h_min     -8
_diffrn_reflns_limit_h_max     9
_diffrn_reflns_limit_k_min     -11
_diffrn_reflns_limit_k_max     9
_diffrn_reflns_limit_l_min     -14
_diffrn_reflns_limit_l_max     16
_diffrn_radiation_probe     x-ray
_reflns_number_total     3518
_reflns_number_gt     2952
_reflns_threshold_expression     'I > 2\s(I)'
_refine_ls_structure_factor_coef     Fsqd
_refine_ls_matrix_type     full
_refine_ls_R_factor_all     0.0386
_refine_ls_R_factor_gt     0.0287
_refine_ls_wR_factor_gt     0.0651
_refine_ls_wR_factor_ref     0.069
_refine_ls_goodness_of_fit_ref     1.029
_refine_ls_restrained_S_all     1.029
_refine_ls_number_reflns     3513
_refine_ls_number_parameters     262
_refine_ls_number_restraints     6
_refine_ls_number_constraints     0
_refine_ls_hydrogen_treatment     mixed
_refine_ls_weighting_scheme     calc
_refine_ls_weighting_details
              'w=1/[\s^2^(Fo^2^)+(0.0319P)^2^+0.5892P] where P=(Fo^2^+2Fc^2^)/3'
_atom_sites_solution_hydrogens     mixed
_refine_ls_shift/su_max     0
_refine_ls_shift/su_mean     0
_refine_diff_density_max     0.541
_refine_diff_density_min     -0.656
_refine_ls_extinction_method     none
loop_
    _atom_type_symbol
    _atom_type_description
    _atom_type_scat_dispersion_real
    _atom_type_scat_dispersion_imag
    _atom_type_scat_source
    C C 0.0033 0.0016 'International Tables Vol C Tables 4.2.6.8 and 6.1.1.4'
    H H 0 0 'International Tables Vol C Tables 4.2.6.8 and 6.1.1.4'
    I I -0.4742 1.8119 'International Tables Vol C Tables 4.2.6.8 and 6.1.1.4'
    N N 0.0061 0.0033 'International Tables Vol C Tables 4.2.6.8 and 6.1.1.4'
    O O 0.0106 0.006 'International Tables Vol C Tables 4.2.6.8 and 6.1.1.4'
_computing_data_collection
;
CrysAlis CCD (Oxford Diffraction, 2009)
;
_computing_cell_refinement
;
CrysAlis RED (Oxford Diffraction, 2009)
;
_computing_data_reduction
;
CrysAlis RED (Oxford Diffraction, 2009)
;
_computing_structure_solution
;
SHELXT (Sheldrick, 2015a)
;
_computing_structure_refinement
;
SHELXL2014 (Sheldrick, 2015b)
;
_computing_molecular_graphics
;
Mercury (Macrae <i>et al.</i>,  2020)
;
_computing_publication_material
;
SHELXL2014 (Sheldrick, 2015b), PLATON (Spek, 2020) and publCIF
(Westrip, 2010)
;
loop_
    _atom_site_type_symbol
    _atom_site_label
    _atom_site_fract_x
    _atom_site_fract_y
    _atom_site_fract_z
    _atom_site_U_iso_or_equiv
    _atom_site_adp_type
    _atom_site_calc_flag
    _atom_site_occupancy
    _atom_site_disorder_assembly
    _atom_site_disorder_group
    O O1 0.9211(3) 0.7945(3) 0.5327(2) 0.0765(8) Uani d 1 . .
    O O2 0.6869(3) 0.6415(3) 0.5706(2) 0.0702(7) Uani d 1 . .
    N N1 0.3324(3) 1.0055(2) 0.29012(17) 0.0344(5) Uani d 1 . .
    N N2 0.1277(3) 1.1016(3) 0.13972(19) 0.0404(6) Uani d 1 . .
    N N3 0.7583(4) 0.7448(3) 0.52680(19) 0.0471(6) Uani d 1 . .
    C C1 0.4369(3) 0.9384(3) 0.34660(19) 0.0311(6) Uani d 1 . .
    C C2 0.6239(4) 0.9794(3) 0.3495(2) 0.0421(7) Uani d 1 . .
    H H2 0.678241 1.049839 0.310458 0.051 Uiso calc 1 . .
    C C3 0.7273(4) 0.9175(3) 0.4087(2) 0.0434(7) Uani d 1 . .
    H H3 0.851637 0.947138 0.411003 0.052 Uiso calc 1 . .
    C C4 0.6475(4) 0.8107(3) 0.4653(2) 0.0348(6) Uani d 1 . .
    C C5 0.4638(4) 0.7665(3) 0.4644(2) 0.0407(7) Uani d 1 . .
    H H5 0.411197 0.694461 0.502907 0.049 Uiso calc 1 . .
    C C6 0.3609(4) 0.8297(3) 0.4063(2) 0.0390(7) Uani d 1 . .
    H H6 0.236893 0.800552 0.405831 0.047 Uiso calc 1 . .
    C C7 0.4203(4) 1.1048(3) 0.2222(2) 0.0412(7) Uani d 1 . .
    H H7A 0.448427 1.044706 0.168453 0.049 Uiso calc 1 . .
    H H7B 0.532139 1.170403 0.255077 0.049 Uiso calc 1 . .
    C C8 0.3038(4) 1.1984(3) 0.1836(2) 0.0439(7) Uani d 1 . .
    H H8A 0.287569 1.267775 0.236 0.053 Uiso calc 1 . .
    H H8B 0.361796 1.256375 0.135285 0.053 Uiso calc 1 . .
    C C9 0.0381(4) 1.0095(4) 0.2115(2) 0.0456(7) Uani d 1 . .
    H H9A -0.07676 0.945606 0.181239 0.055 Uiso calc 1 . .
    H H9B 0.016429 1.074515 0.264773 0.055 Uiso calc 1 . .
    C C10 0.1531(4) 0.9144(3) 0.2497(2) 0.0413(7) Uani d 1 . .
    H H10A 0.096206 0.859686 0.299686 0.05 Uiso calc 1 . .
    H H10B 0.163241 0.841846 0.19758 0.05 Uiso calc 1 . .
    I I1 0.92211(3) 0.44728(3) 0.33815(2) 0.05798(10) Uani d 1 . .
    O O3 0.4459(3) 0.7894(2) 0.01595(18) 0.0503(6) Uani d 1 . .
    O O4 0.2183(3) 0.6411(2) 0.07685(16) 0.0463(5) Uani d 1 . .
    C C11 0.5106(3) 0.6368(3) 0.1340(2) 0.0321(6) Uani d 1 . .
    C C12 0.6798(4) 0.6390(3) 0.1072(2) 0.0387(7) Uani d 1 . .
    H H12 0.71341 0.676998 0.050132 0.046 Uiso calc 1 . .
    C C13 0.7975(4) 0.5851(3) 0.1648(2) 0.0411(7) Uani d 1 . .
    H H13 0.909115 0.584052 0.146196 0.049 Uiso calc 1 . .
    C C14 0.7470(4) 0.5326(3) 0.2509(2) 0.0376(7) Uani d 1 . .
    C C15 0.5813(4) 0.5331(3) 0.2798(2) 0.0398(7) Uani d 1 . .
    H H15 0.550434 0.499714 0.338523 0.048 Uiso calc 1 . .
    C C16 0.4631(4) 0.5834(3) 0.2208(2) 0.0378(7) Uani d 1 . .
    H H16 0.350345 0.581695 0.238875 0.045 Uiso calc 1 . .
    C C17 0.3825(4) 0.6931(3) 0.0705(2) 0.0356(6) Uani d 1 . .
    O O5 0.7577(3) 0.0174(2) 0.02906(17) 0.0446(5) Uani d 1 . .
    O O6 0.0304(3) 0.3341(3) 0.06807(19) 0.0529(6) Uani d 1 . .
    H H21 0.144(5) 1.051(4) 0.0882(19) 0.063 Uiso d 1 . .
    H H22 0.076(4) 1.162(3) 0.116(3) 0.063 Uiso d 1 . .
    H H1W 0.671(4) -0.051(3) 0.032(3) 0.063 Uiso d 1 . .
    H H2W 0.711(5) 0.084(3) 0.022(3) 0.063 Uiso d 1 . .
    H H4W 0.100(4) 0.414(3) 0.080(3) 0.063 Uiso d 1 . .
    H H3W -0.052(4) 0.326(4) 0.027(2) 0.063 Uiso d 1 . .
loop_
    _atom_site_aniso_label
    _atom_site_aniso_U_11
    _atom_site_aniso_U_22
    _atom_site_aniso_U_33
    _atom_site_aniso_U_12
    _atom_site_aniso_U_13
    _atom_site_aniso_U_23
    O1 0.0437(15) 0.0752(18) 0.108(2) 0.0122(13) -0.0192(14) 0.0400(16)
    O2 0.0633(16) 0.0754(18) 0.0786(18) 0.0200(13) 0.0033(13) 0.0469(15)
    N1 0.0300(12) 0.0321(13) 0.0391(13) 0.0054(10) -0.0037(10) 0.0090(10)
    N2 0.0420(14) 0.0388(15) 0.0413(15) 0.0159(11) -0.0066(12) 0.0072(11)
    N3 0.0496(17) 0.0450(16) 0.0461(15) 0.0151(13) -0.0076(13) 0.0084(13)
    C1 0.0328(14) 0.0280(14) 0.0316(14) 0.0093(11) -0.0008(11) 0.0009(11)
    C2 0.0340(15) 0.0433(17) 0.0496(18) 0.0067(13) 0.0047(13) 0.0196(14)
    C3 0.0279(15) 0.0464(18) 0.0548(19) 0.0086(13) -0.0010(13) 0.0115(15)
    C4 0.0369(15) 0.0344(15) 0.0332(15) 0.0118(12) -0.0029(12) 0.0049(12)
    C5 0.0422(17) 0.0417(17) 0.0383(16) 0.0087(13) 0.0047(13) 0.0139(13)
    C6 0.0292(14) 0.0443(17) 0.0430(17) 0.0073(12) 0.0016(12) 0.0118(13)
    C7 0.0353(15) 0.0389(17) 0.0459(17) 0.0034(13) -0.0040(13) 0.0148(14)
    C8 0.0483(18) 0.0350(16) 0.0447(17) 0.0078(14) -0.0075(14) 0.0095(13)
    C9 0.0354(16) 0.055(2) 0.0479(18) 0.0160(14) -0.0023(14) 0.0103(15)
    C10 0.0297(15) 0.0401(17) 0.0524(18) 0.0071(13) -0.0035(13) 0.0110(14)
    I1 0.05063(15) 0.06217(17) 0.06139(16) 0.01852(11) -0.01269(10) 0.01870(11)
    O3 0.0370(11) 0.0400(12) 0.0758(16) 0.0088(9) 0.0016(11) 0.0276(11)
    O4 0.0283(11) 0.0460(12) 0.0629(14) 0.0073(9) -0.0016(10) 0.0134(10)
    C11 0.0290(14) 0.0241(14) 0.0415(16) 0.0059(11) -0.0004(12) 0.0023(12)
    C12 0.0376(16) 0.0394(16) 0.0431(17) 0.0138(13) 0.0088(13) 0.0119(13)
    C13 0.0315(15) 0.0436(17) 0.0516(19) 0.0157(13) 0.0044(13) 0.0082(14)
    C14 0.0336(15) 0.0306(15) 0.0458(17) 0.0078(12) -0.0064(13) 0.0047(13)
    C15 0.0421(17) 0.0365(16) 0.0373(16) 0.0043(13) 0.0025(13) 0.0068(13)
    C16 0.0288(14) 0.0356(16) 0.0471(17) 0.0062(12) 0.0048(13) 0.0018(13)
    C17 0.0328(15) 0.0241(14) 0.0475(17) 0.0073(12) -0.0011(13) -0.0012(12)
    O5 0.0345(11) 0.0374(13) 0.0610(14) 0.0094(9) -0.0027(10) 0.0111(11)
    O6 0.0442(13) 0.0383(12) 0.0735(17) 0.0097(10) -0.0123(11) 0.0164(12)
_geom_special_details
;
 All esds (except the esd in the dihedral angle between two l.s. planes)
 are estimated using the full covariance matrix.  The cell esds are taken
 into account individually in the estimation of esds in distances, angles
 and torsion angles; correlations between esds in cell parameters are only
 used when they are defined by crystal symmetry.  An approximate (isotropic)
 treatment of cell esds is used for estimating esds involving l.s. planes.
;
loop_
    _geom_bond_atom_site_label_1
    _geom_bond_atom_site_label_2
    _geom_bond_site_symmetry_2
    _geom_bond_distance
    _geom_bond_publ_flag
    O1 N3 . 1.222(3) ?
    O2 N3 . 1.221(3) ?
    N1 C1 . 1.376(3) ?
    N1 C10 . 1.462(3) ?
    N1 C7 . 1.469(4) ?
    N2 C8 . 1.473(4) ?
    N2 C9 . 1.479(4) ?
    N2 H21 . 0.859(18) ?
    N2 H22 . 0.850(18) ?
    N3 C4 . 1.440(4) ?
    C1 C2 . 1.400(4) ?
    C1 C6 . 1.410(4) ?
    C2 C3 . 1.361(4) ?
    C2 H2 . 0.93 ?
    C3 C4 . 1.378(4) ?
    C3 H3 . 0.93 ?
    C4 C5 . 1.378(4) ?
    C5 C6 . 1.357(4) ?
    C5 H5 . 0.93 ?
    C6 H6 . 0.93 ?
    C7 C8 . 1.502(4) ?
    C7 H7A . 0.97 ?
    C7 H7B . 0.97 ?
    C8 H8A . 0.97 ?
    C8 H8B . 0.97 ?
    C9 C10 . 1.503(4) ?
    C9 H9A . 0.97 ?
    C9 H9B . 0.97 ?
    C10 H10A . 0.97 ?
    C10 H10B . 0.97 ?
    I1 C14 . 2.090(3) ?
    O3 C17 . 1.257(3) ?
    O4 C17 . 1.257(3) ?
    C11 C16 . 1.391(4) ?
    C11 C12 . 1.395(4) ?
    C11 C17 . 1.493(4) ?
    C12 C13 . 1.377(4) ?
    C12 H12 . 0.93 ?
    C13 C14 . 1.386(4) ?
    C13 H13 . 0.93 ?
    C14 C15 . 1.385(4) ?
    C15 C16 . 1.372(4) ?
    C15 H15 . 0.93 ?
    C16 H16 . 0.93 ?
    O5 H1W . 0.805(18) ?
    O5 H2W . 0.805(18) ?
    O6 H4W . 0.795(18) ?
    O6 H3W . 0.800(18) ?
loop_
    _geom_angle_atom_site_label_1
    _geom_angle_atom_site_label_2
    _geom_angle_atom_site_label_3
    _geom_angle_site_symmetry_1
    _geom_angle_site_symmetry_3
    _geom_angle
    _geom_angle_publ_flag
    C1 N1 C10 . . 117.2(2) ?
    C1 N1 C7 . . 117.8(2) ?
    C10 N1 C7 . . 112.8(2) ?
    C8 N2 C9 . . 110.6(2) ?
    C8 N2 H21 . . 108(3) ?
    C9 N2 H21 . . 115(3) ?
    C8 N2 H22 . . 104(3) ?
    C9 N2 H22 . . 118(3) ?
    H21 N2 H22 . . 101(3) ?
    O2 N3 O1 . . 122.5(3) ?
    O2 N3 C4 . . 119.1(3) ?
    O1 N3 C4 . . 118.4(3) ?
    N1 C1 C2 . . 121.1(2) ?
    N1 C1 C6 . . 121.5(2) ?
    C2 C1 C6 . . 117.4(2) ?
    C3 C2 C1 . . 120.9(3) ?
    C3 C2 H2 . . 119.6 ?
    C1 C2 H2 . . 119.6 ?
    C2 C3 C4 . . 119.9(3) ?
    C2 C3 H3 . . 120.1 ?
    C4 C3 H3 . . 120.1 ?
    C5 C4 C3 . . 121.2(3) ?
    C5 C4 N3 . . 119.5(3) ?
    C3 C4 N3 . . 119.3(3) ?
    C6 C5 C4 . . 118.9(3) ?
    C6 C5 H5 . . 120.5 ?
    C4 C5 H5 . . 120.5 ?
    C5 C6 C1 . . 121.8(3) ?
    C5 C6 H6 . . 119.1 ?
    C1 C6 H6 . . 119.1 ?
    N1 C7 C8 . . 111.9(2) ?
    N1 C7 H7A . . 109.2 ?
    C8 C7 H7A . . 109.2 ?
    N1 C7 H7B . . 109.2 ?
    C8 C7 H7B . . 109.2 ?
    H7A C7 H7B . . 107.9 ?
    N2 C8 C7 . . 110.2(2) ?
    N2 C8 H8A . . 109.6 ?
    C7 C8 H8A . . 109.6 ?
    N2 C8 H8B . . 109.6 ?
    C7 C8 H8B . . 109.6 ?
    H8A C8 H8B . . 108.1 ?
    N2 C9 C10 . . 110.3(2) ?
    N2 C9 H9A . . 109.6 ?
    C10 C9 H9A . . 109.6 ?
    N2 C9 H9B . . 109.6 ?
    C10 C9 H9B . . 109.6 ?
    H9A C9 H9B . . 108.1 ?
    N1 C10 C9 . . 111.5(2) ?
    N1 C10 H10A . . 109.3 ?
    C9 C10 H10A . . 109.3 ?
    N1 C10 H10B . . 109.3 ?
    C9 C10 H10B . . 109.3 ?
    H10A C10 H10B . . 108 ?
    C16 C11 C12 . . 119.5(3) ?
    C16 C11 C17 . . 120.4(2) ?
    C12 C11 C17 . . 120.1(2) ?
    C13 C12 C11 . . 120.4(3) ?
    C13 C12 H12 . . 119.8 ?
    C11 C12 H12 . . 119.8 ?
    C12 C13 C14 . . 119.0(3) ?
    C12 C13 H13 . . 120.5 ?
    C14 C13 H13 . . 120.5 ?
    C15 C14 C13 . . 121.4(3) ?
    C15 C14 I1 . . 119.1(2) ?
    C13 C14 I1 . . 119.6(2) ?
    C16 C15 C14 . . 119.2(3) ?
    C16 C15 H15 . . 120.4 ?
    C14 C15 H15 . . 120.4 ?
    C15 C16 C11 . . 120.5(3) ?
    C15 C16 H16 . . 119.8 ?
    C11 C16 H16 . . 119.8 ?
    O4 C17 O3 . . 125.0(3) ?
    O4 C17 C11 . . 116.9(2) ?
    O3 C17 C11 . . 118.1(2) ?
    H1W O5 H2W . . 101(4) ?
    H4W O6 H3W . . 117(4) ?
loop_
    _geom_torsion_atom_site_label_1
    _geom_torsion_atom_site_label_2
    _geom_torsion_atom_site_label_3
    _geom_torsion_atom_site_label_4
    _geom_torsion_site_symmetry_1
    _geom_torsion_site_symmetry_2
    _geom_torsion_site_symmetry_3
    _geom_torsion_site_symmetry_4
    _geom_torsion
    _geom_torsion_publ_flag
    C10 N1 C1 C2 . . . . 148.6(3) ?
    C7 N1 C1 C2 . . . . 8.9(4) ?
    C10 N1 C1 C6 . . . . -33.7(4) ?
    C7 N1 C1 C6 . . . . -173.4(3) ?
    N1 C1 C2 C3 . . . . 177.1(3) ?
    C6 C1 C2 C3 . . . . -0.8(4) ?
    C1 C2 C3 C4 . . . . 1.3(5) ?
    C2 C3 C4 C5 . . . . -1.0(5) ?
    C2 C3 C4 N3 . . . . 179.3(3) ?
    O2 N3 C4 C5 . . . . 6.3(4) ?
    O1 N3 C4 C5 . . . . -173.9(3) ?
    O2 N3 C4 C3 . . . . -173.9(3) ?
    O1 N3 C4 C3 . . . . 5.8(4) ?
    C3 C4 C5 C6 . . . . 0.1(5) ?
    N3 C4 C5 C6 . . . . 179.8(3) ?
    C4 C5 C6 C1 . . . . 0.4(5) ?
    N1 C1 C6 C5 . . . . -178.0(3) ?
    C2 C1 C6 C5 . . . . -0.1(4) ?
    C1 N1 C7 C8 . . . . -166.2(2) ?
    C10 N1 C7 C8 . . . . 52.5(3) ?
    C9 N2 C8 C7 . . . . 58.1(3) ?
    N1 C7 C8 N2 . . . . -54.7(3) ?
    C8 N2 C9 C10 . . . . -58.5(3) ?
    C1 N1 C10 C9 . . . . 165.8(3) ?
    C7 N1 C10 C9 . . . . -52.6(3) ?
    N2 C9 C10 N1 . . . . 55.3(4) ?
    C16 C11 C12 C13 . . . . 1.6(4) ?
    C17 C11 C12 C13 . . . . -179.0(3) ?
    C11 C12 C13 C14 . . . . -1.7(4) ?
    C12 C13 C14 C15 . . . . 0.1(4) ?
    C12 C13 C14 I1 . . . . 179.0(2) ?
    C13 C14 C15 C16 . . . . 1.6(4) ?
    I1 C14 C15 C16 . . . . -177.4(2) ?
    C14 C15 C16 C11 . . . . -1.6(4) ?
    C12 C11 C16 C15 . . . . 0.0(4) ?
    C17 C11 C16 C15 . . . . -179.3(3) ?
    C16 C11 C17 O4 . . . . -26.0(4) ?
    C12 C11 C17 O4 . . . . 154.6(3) ?
    C16 C11 C17 O3 . . . . 153.1(3) ?
    C12 C11 C17 O3 . . . . -26.2(4) ?
loop_
    _geom_hbond_atom_site_label_D
    _geom_hbond_atom_site_label_H
    _geom_hbond_atom_site_label_A
    _geom_hbond_site_symmetry_A
    _geom_hbond_distance_DH
    _geom_hbond_distance_HA
    _geom_hbond_distance_DA
    _geom_hbond_angle_DHA
    _geom_hbond_publ_flag
    N2 H21 O5 2_665 0.859(18) 1.99(2) 2.825(4) 164(4) yes
    N2 H22 O6 1_565 0.850(18) 1.88(2) 2.702(3) 163(4) yes
    C3 H3 O1 2_776 0.93 2.59 3.275(4) 130.6 yes
    C13 H13 O4 1_655 0.93 2.62 3.526(4) 166.1 yes
    C15 H15 O2 2_666 0.93 2.49 3.311(4) 147.4 yes
    O5 H1W O3 1_545 0.805(18) 1.96(2) 2.756(3) 170(4) yes
    O5 H2W O3 2_665 0.805(18) 1.96(2) 2.753(3) 166(4) yes
    O6 H4W O4 . 0.795(18) 2.08(2) 2.836(3) 160(4) yes
    O6 H3W O4 2_565 0.800(18) 1.95(2) 2.728(3) 165(4) yes
_shelx_hkl_file
;
   0   0   2 9760.77 154.321   5
   0   0   3 71444.0 496.576   5
   0   0   3 71419.5 494.396   2
   0   0   4 7992.74 197.803   5
   0   0   4 8566.72 202.552   2
   0   0   5 14820.7 290.779   2
   0   0   5 15140.5 297.297   5
   0   0   5 15706.4 171.386   6
   0   0   6 40918.6 525.567   2
   0   0   6 40976.5 294.107   6
   0   0   6 41539.6 531.376   5
   0   0   7 28539.2 262.525   6
   0   0   7 27903.7 471.630   2
   0   0   7 27400.6 467.189   5
   0   0  -7 29259.6 477.724   0
   0   0  -8 4558.66 210.863   0
   0   0   8 4289.80 215.570   2
   0   0   8 4123.94 215.958   5
   0   0  -9 37039.3 606.886   0
   0   0   9 36687.1 606.473   5
   0   0   9 36474.5 613.915   2
   0   0  10 22636.1 521.339   2
   0   0  10 23712.2 521.668   5
   0   0  11 192.888 158.397   5
   0   0  11 303.276 147.238   2
   0   0  12 9959.30 392.283   2
   0   0  12 9162.55 367.010   5
   0   0  13 3159.09 261.930   2
   0   0  13 3004.68 246.402   5
   0   0  14 183.049 182.118   2
   0   0  14 147.909 162.142   5
   0   0  15 6244.49 362.169   2
   0   0  15 6260.87 351.290   5
   0   0  16 5370.89 330.766   5
   0   0  16 5646.34 348.715   2
   0   0  17 780.086 260.728   2
   0   0  17 356.769 239.493   5
   0  -1  18 2029.24 284.637   2
   0  -1  17 329.640 199.543   5
   0  -1  17 248.725 260.207   2
   0  -1  16-84.6318 217.381   2
   0  -1  16 401.495 209.309   5
   0  -1  15 1987.90 226.634   5
   0  -1  15 2777.23 266.198   2
   0  -1  14 386.950 192.020   2
   0  -1  14 336.724 135.763   5
   0  -1  13 3356.82 260.150   5
   0  -1  13 3243.73 266.458   2
   0  -1  12 13090.7 434.357   2
   0  -1  12 12090.3 417.261   5
   0  -1  11 1675.71 182.879   2
   0  -1  11 1413.64 190.520   5
   0  -1  10 22594.1 505.347   5
   0  -1  10 22330.2 496.410   2
   0  -1   9 18149.0 426.668   2
   0  -1   9 17282.6 423.652   5
   0  -1   8 64.4351 43.3269   6
   0  -1   8 200.026 84.8248   2
   0   1  -8 150.359 101.612   0
   0  -1   8 29.6271 97.3260   5
   0  -1   7 80946.5 777.068   5
   0  -1   7 81481.3 515.789   6
   0   1  -7 84355.5 840.424   0
   0  -1   7 82792.0 780.415   2
   0   1  -6 24728.8 429.184   0
   0  -1   6 24513.8 397.730   5
   0  -1   6 25017.5 392.288   2
   0  -1   5 17106.0 303.695   5
   0   1  -5 17086.6 331.352   0
   0  -1   5 16970.9 288.408   2
   0  -1   4 62697.0 473.391   2
   0  -1   4 62997.2 506.587   5
   0   1  -4 61328.0 552.320   0
   0  -1   3 95039.9 486.754   2
   0   1  -3 93830.2 602.115   0
   0  -1   3 96782.8 532.058   5
   0  -1   3 94509.6 598.815   0
   0  -1   2 592.649 56.3438   0
   0  -1   2 715.226 44.6888   5
   0   1  -2 492.608 54.6859   0
   0  -1   1 14871.7 160.270   0
   0   1   2 77760.6 446.410   2
   0  -1  -2 74916.3 383.722   4
   0   1   2 75240.9 418.296   5
   0   1   3 28430.6 321.561   2
   0   1   3 27257.2 296.668   5
   0  -1  -3 27704.2 277.261   4
   0   1   4 56565.0 515.776   2
   0  -1  -4 55941.7 452.710   4
   0   1   5 91354.5 736.288   2
   0   1   5 98537.0 730.837   5
   0   1   6 16008.8 340.936   2
   0   1   6 16875.4 342.427   5
   0   1   7 2771.42 166.298   5
   0   1   7 2888.95 177.322   2
   0   1   8 18684.5 431.875   2
   0   1   8 17917.7 408.423   5
   0   1   9 17811.7 453.403   2
   0   1   9 18178.8 437.382   5
   0  -1 -10 5941.59 266.358   0
   0   1  10 5908.96 286.560   5
   0   1  10 6000.90 293.866   2
   0   1  11 1298.96 187.154   5
   0   1  11 1728.52 191.012   2
   0   1  12 14426.9 474.866   2
   0   1  12 13394.6 440.007   5
   0   1  13 1896.43 221.704   2
   0   1  13 1789.64 229.000   5
   0   1  14 1372.23 217.013   5
   0   1  14 965.123 231.965   2
   0   1  15 1357.97 217.770   2
   0   1  15 1490.73 241.596   5
   0   1  16 417.568 207.764   5
   0   1  16 633.775 248.216   2
   0   1  17-24.9232 250.687   5
   0   1  17 277.479 262.033   2
   0  -2  18 200.610 217.586   2
   0  -2  17 156.350 225.887   5
   0  -2  17 769.046 233.880   2
   0  -2  16 3679.56 309.930   5
   0  -2  16 3701.32 292.887   2
   0  -2  15 22.4618 176.904   5
   0  -2  15 102.430 176.419   2
   0  -2  14 9136.51 393.690   2
   0  -2  14 8766.65 394.026   5
   0  -2  13 28300.3 633.449   2
   0  -2  13 26293.2 618.347   5
   0  -2  12 971.330 205.207   5
   0  -2  12 1898.05 214.431   2
   0  -2  11 3285.58 225.652   2
   0  -2  11 3269.98 245.621   5
   0  -2  10 33027.4 596.488   2
   0  -2  10 30989.2 586.381   5
   0  -2   9 15988.5 399.568   5
   0  -2   9 16359.8 398.175   2
   0  -2   8 7910.60 258.731   2
   0  -2   8 7302.89 260.960   5
   0   2  -8 7493.28 287.297   0
   0  -2   7 54672.1 598.055   2
   0  -2   7 55979.8 639.271   5
   0   2  -6 16347.6 359.158   0
   0  -2   6 15666.2 322.721   5
   0  -2   6 15004.3 285.085   2
   0  -2   5 3332.94 168.936   0
   0  -2   5 3252.25 124.378   2
   0   2  -5 3247.47 163.718   0
   0  -2   5 3256.30 142.950   5
   0  -2   4 101205. 751.878   0
   0  -2   4 102592. 680.341   5
   0   2  -4 99059.3 729.949   0
   0  -2   4 101933. 576.041   2
   0  -2   3 130203. 594.114   2
   0  -2   3 132853. 712.483   5
   0  -2   2 1415.44 70.5003   4
   0  -2   2 1543.30 67.6560   2
   0  -2   2 1479.81 83.4269   0
   0  -2   1 19771.1 232.399   4
   0  -2   1 20377.8 219.252   2
   0  -2   0 124666. 563.836   4
   0  -2   0 124138. 566.543   2
   0  -2  -1 1827.25 82.3051   4
   0  -2  -2 999999. 1678.86   4
   0  -2  -3 287931. 980.037   4
   0   2   3 288193. 1136.35   2
   0  -2  -4 560.625 74.4869   4
   0   2   4 457.845 79.0355   5
   0   2   4 532.550 89.9532   2
   0   2   5 14660.0 318.402   2
   0  -2  -5 13840.6 262.738   4
   0   2   5 13701.9 287.980   5
   0   2   6 53234.7 650.608   2
   0  -2  -6 51602.6 533.184   4
   0   2   7 380.803 112.898   2
   0   2   7 615.944 123.800   5
   0   2   8 7539.92 307.366   2
   0   2   8 7875.95 287.070   5
   0   2   9 13957.1 406.052   5
   0   2   9 13764.3 422.178   2
   0   2  10 817.821 150.796   5
   0   2  10 1020.81 182.166   2
   0   2  11 11663.3 412.341   5
   0   2  11 11618.0 441.193   2
   0   2  12 8058.48 370.174   5
   0   2  12 8214.84 395.658   2
   0   2  13 491.046 194.380   5
   0   2  13 658.972 185.087   2
   0   2  14 652.472 171.837   5
   0   2  14 1018.15 215.716   2
   0   2  15 87.8768 200.839   5
   0   2  15 159.791 233.985   2
   0   2  16 657.508 253.626   2
   0   2  16 1204.80 219.818   5
   0   2  17 1029.67 220.043   5
   0  -3  17 1582.23 220.911   5
   0  -3  16 4900.53 343.139   2
   0  -3  16 4241.72 315.250   5
   0  -3  15 313.620 166.448   2
   0  -3  15 220.537 189.714   5
   0  -3  14 136.687 175.929   5
   0  -3  14 386.864 165.390   2
   0  -3  13 2435.95 227.100   2
   0  -3  13 2282.64 228.199   5
   0  -3  12 1094.67 195.195   5
   0  -3  12 1111.47 165.942   2
   0  -3  11 7765.26 337.456   5
   0  -3  11 7629.00 312.762   2
   0  -3  10 33695.4 579.166   2
   0  -3  10 32568.2 615.587   5
   0  -3   9 3452.21 198.430   2
   0  -3   9 3443.78 224.045   5
   0  -3   8 28112.4 511.560   5
   0  -3   8 28477.0 458.618   2
   0  -3   7 37880.7 482.113   2
   0  -3   7 39209.4 561.282   5
   0   3  -7 39627.9 610.880   0
   0  -3   7 37505.9 606.764   0
   0  -3   6 22917.3 451.339   0
   0  -3   6 23565.3 410.952   5
   0  -3   6 23366.9 346.424   2
   0  -3   5 46543.5 448.647   2
   0  -3   5 46894.6 592.287   0
   0  -3   5 46385.6 537.864   5
   0  -3   4 47409.4 430.109   2
   0  -3   4 47687.1 517.628   5
   0  -3   4 48441.5 561.746   0
   0  -3   3 33.8278 63.5030   4
   0  -3   3 43.2288 68.3748   0
   0  -3   2 5440.59 143.000   2
   0  -3   2 5565.57 159.640   4
   0  -3   1 135597. 739.968   4
   0  -3   1 138340. 701.432   2
   0  -3   0 1416.07 91.9006   2
   0  -3   0 1322.68 91.9519   4
   0  -3  -1 41981.2 411.737   4
   0  -3  -2 120547. 704.416   4
   0  -3  -3 15929.1 271.075   4
   0   3   4 38794.2 504.295   2
   0  -3  -4 41519.1 452.336   4
   0   3   5 17652.4 380.478   2
   0  -3  -5 18685.7 330.582   4
   0   3   5 18651.3 365.382   5
   0   3   6 34153.7 519.278   5
   0  -3  -6 34652.5 473.760   4
   0   3   7 15332.6 418.228   2
   0  -3  -7 16202.9 357.301   4
   0   3   7 16757.7 395.476   5
   0  -3  -8 5666.32 241.464   4
   0   3   8 5765.09 296.010   2
   0   3   8 5647.53 274.639   5
   0   3   9 6880.89 320.812   5
   0   3   9 6415.49 321.187   2
   0   3  10 1079.02 196.758   2
   0   3  10 1239.22 196.229   5
   0   3  11 2318.37 236.150   5
   0   3  11 2052.61 243.050   2
   0   3  12 2290.91 255.604   5
   0   3  12 1930.09 279.653   2
   0   3  13-2.04697 178.972   5
   0   3  13-89.4056 169.847   2
   0   3  14 3122.07 332.071   2
   0   3  14 2487.83 254.172   5
   0   3  15 1340.43 254.188   5
   0   3  15 960.160 254.951   2
   0   3  16-142.977 267.502   5
   0   3  16-299.596 279.154   2
   0  -4  17 969.421 284.477   5
   0  -4  16 2270.46 243.287   5
   0  -4  15-290.989 170.498   5
   0  -4  14 4391.02 309.214   5
   0  -4  14 5025.20 303.460   2
   0  -4  13 5918.07 338.856   5
   0  -4  13 6737.41 341.212   2
   0  -4  12 4460.32 258.621   2
   0  -4  12 4195.52 285.449   5
   0  -4  11 37802.3 642.721   2
   0  -4  11 37130.1 715.842   5
   0  -4  10 8396.49 343.452   5
   0  -4  10 8627.13 304.953   2
   0  -4   9-36.8668 106.812   2
   0  -4   9 30.3135 132.639   5
   0  -4   8 50708.0 716.845   5
   0  -4   8 51064.9 606.010   2
   0  -4   7 29798.9 430.545   2
   0  -4   7 29234.0 519.020   5
   0  -4   6 16550.5 307.924   2
   0  -4   6 16213.7 375.967   5
   0  -4   5 71690.6 681.883   4
   0  -4   5 73885.3 800.000   0
   0  -4   5 73244.8 608.269   2
   0  -4   4 8447.30 262.692   0
   0  -4   4 8817.48 214.155   2
   0  -4   4 8557.23 237.255   4
   0  -4   3 12793.0 252.111   2
   0  -4   3 12771.3 277.172   4
   0  -4   3 13234.9 302.989   0
   0  -4   2 69919.9 619.437   4
   0  -4   2 68398.3 576.320   2
   0  -4   1 97303.6 706.191   2
   0  -4   1 104797. 744.084   4
   0  -4   0 5389.26 178.757   4
   0  -4   0 5265.77 187.768   2
   0  -4  -1 1681.02 114.252   4
   0  -4  -1 1569.56 118.207   2
   0  -4  -2 66828.9 609.006   4
   0  -4  -3 36252.3 460.839   4
   0  -4  -4 99183.7 776.894   4
   0  -4  -5 68240.0 672.736   4
   0  -4  -6 23396.0 423.828   4
   0   4   6 23245.5 468.681   5
   0   4   7 4177.42 246.138   5
   0   4   7 4012.60 246.534   2
   0  -4  -7 4205.65 211.949   4
   0  -4  -8 23526.5 472.178   4
   0   4   8 24749.8 540.045   5
   0   4   9 300.905 182.976   5
   0   4   9 469.372 199.073   2
   0  -4  -9 288.544 143.333   4
   0   4  10 831.575 202.823   5
   0   4  10 726.275 212.926   2
   0   4  11 3248.46 278.035   5
   0   4  11 3286.37 304.372   2
   0   4  12 875.387 219.021   5
   0   4  12 518.306 225.759   2
   0   4  13 93.0239 206.382   2
   0   4  13-96.8752 188.244   5
   0   4  14 2845.17 350.330   2
   0   4  14 3406.11 316.829   5
   0   4  15-33.7941 229.468   5
   0   4  15 127.467 228.649   2
   0  -5  16 80.7106 188.606   5
   0  -5  15 209.743 198.054   5
   0  -5  14 6897.98 400.610   5
   0  -5  13 2468.71 258.128   5
   0  -5  12 79.2209 152.467   5
   0  -5  11 991.497 185.169   5
   0  -5  11 619.257 151.663   2
   0  -5  10 10293.1 333.720   2
   0  -5  10 9072.36 375.269   5
   0  -5   9 3804.65 248.899   5
   0  -5   9 4306.86 216.798   2
   0  -5   8 36755.1 645.619   5
   0  -5   8 37729.3 532.492   2
   0  -5   7 21358.2 455.110   4
   0  -5   7 22304.8 395.898   2
   0  -5   6 10814.1 269.179   2
   0  -5   6 10522.3 315.260   4
   0  -5   5 30721.2 435.497   2
   0  -5   5 28861.9 483.714   4
   0  -5   4 52663.7 561.919   2
   0  -5   4 53387.0 697.589   0
   0  -5   4 53080.9 634.294   4
   0  -5   3 4917.90 191.527   2
   0  -5   3 5336.87 223.323   0
   0  -5   3 5510.87 224.369   4
   0  -5   2 4144.29 192.629   4
   0  -5   2 4324.38 182.981   2
   0  -5   1 15084.0 323.803   2
   0  -5   1 14766.3 330.510   4
   0  -5   0 16701.6 358.466   2
   0  -5   0 16197.7 347.219   4
   0  -5  -1 24576.3 446.133   2
   0  -5  -1 24304.4 418.227   4
   0  -5  -2 22673.3 410.902   4
   0  -5  -2 20935.3 419.223   2
   0  -5  -3 5440.02 223.058   4
   0  -5  -4 12120.3 320.456   4
   0  -5  -5 30750.4 506.871   4
   0   5   6 4769.57 252.560   5
   0  -5  -6 5086.90 251.060   4
   0   5   7 5241.56 283.715   5
   0  -5  -7 5621.84 268.093   4
   0  -5  -8 5460.81 276.503   4
   0   5   8 5538.56 296.414   5
   0   5   9 93.8585 175.946   5
   0  -5  -9-117.971 159.012   4
   0   5  10 875.316 222.905   5
   0  -5 -10 833.105 186.900   4
   0   5  11 1579.93 251.862   5
   0   5  12 305.633 203.611   5
   0   5  13 610.716 201.026   5
   0   5  14-93.8523 272.095   5
   0   5  15 707.938 305.138   5
   0  -6  15 2763.92 275.540   5
   0  -6  14 5231.42 360.960   5
   0  -6  13 1335.32 219.963   5
   0  -6  12 2456.11 260.822   5
   0  -6  11 8464.01 388.182   5
   0  -6  11 8514.81 387.790   4
   0  -6  10 1617.57 211.176   5
   0  -6  10 1329.14 187.769   4
   0  -6   9 18616.8 499.957   4
   0  -6   8 14788.6 430.682   4
   0  -6   8 14723.0 359.835   2
   0  -6   7 3008.60 184.559   2
   0  -6   7 3200.24 232.262   4
   0  -6   6 16798.4 365.480   2
   0  -6   6 17079.2 430.460   4
   0  -6   5 36933.7 521.862   2
   0  -6   5 34760.9 586.695   4
   0  -6   4 13348.3 366.634   4
   0  -6   4 13088.6 320.345   2
   0  -6   3 5033.33 222.663   2
   0  -6   3 5299.94 244.653   4
   0  -6   2 39991.2 598.954   4
   0  -6   2 38639.1 564.851   2
   0  -6   1 2759.07 190.020   2
   0  -6   1 2907.65 193.355   4
   0  -6   0 697.561 136.745   4
   0  -6   0 634.511 138.215   2
   0  -6  -1 48902.0 692.507   2
   0  -6  -1 48415.8 655.495   4
   0  -6  -2 1666.28 173.354   2
   0  -6  -2 1713.12 177.232   4
   0  -6  -3 3197.13 213.793   2
   0  -6  -3 3392.11 218.928   4
   0  -6  -4 13079.9 368.419   4
   0  -6  -5 20165.9 455.413   4
   0  -6  -6 4224.77 246.895   4
   0   6   7 6642.05 324.081   5
   0  -6  -7 6271.13 295.893   4
   0   6   8 12528.4 440.902   5
   0  -6  -8 11965.9 394.963   4
   0  -6  -9 50.9446 164.954   4
   0   6   9 26.2853 188.677   5
   0   6  10 6731.02 385.110   5
   0  -6 -10 6109.86 324.563   4
   0   6  11 507.078 227.802   5
   0   6  12 137.333 206.063   5
   0   6  13-299.920 262.507   5
   0  -7  15-56.7209 255.433   4
   0  -7  14 4.83086 273.183   4
   0  -7  13-115.469 185.844   4
   0  -7  12 3119.54 273.546   4
   0  -7  11 6607.70 358.083   4
   0  -7  10 233.315 196.306   4
   0  -7   9 1364.31 209.347   4
   0  -7   8 8960.69 377.878   4
   0  -7   7 37.1536 151.934   4
   0  -7   6 19305.7 496.867   4
   0  -7   6 19487.7 421.889   2
   0  -7   5 11361.0 328.507   2
   0  -7   5 11947.7 392.292   4
   0  -7   4 2175.17 205.874   4
   0  -7   4 2217.36 185.680   2
   0  -7   3 15858.6 395.505   2
   0  -7   3 15282.5 429.569   4
   0  -7   2 25932.5 541.168   4
   0  -7   2 25638.6 515.799   2
   0  -7   1 185.607 153.167   2
   0  -7   1 177.732 150.966   4
   0  -7   0 638.052 173.876   4
   0  -7   0 598.520 144.367   2
   0  -7  -1 10872.8 365.998   4
   0  -7  -1 9972.76 365.709   2
   0  -7  -2 1429.78 185.323   2
   0  -7  -2 1319.75 183.036   4
   0  -7  -3 6172.31 297.437   4
   0  -7  -3 5722.69 300.167   2
   0  -7  -4 4847.69 276.558   4
   0  -7  -4 4570.50 277.416   2
   0  -7  -5 2623.29 222.300   4
   0  -7  -6 800.606 189.470   4
   0  -7  -7 6756.23 335.793   4
   0   7   7 6505.51 339.735   5
   0  -7  -8 17.5122 150.500   4
   0   7   8-13.2711 165.074   5
   0   7   9 489.109 212.008   5
   0  -7  -9 488.332 193.194   4
   0   7  10 1446.52 221.791   5
   0   7  11 218.850 179.233   5
   0   7  12-150.423 277.977   5
   0  -8  13 1150.73 246.689   4
   0  -8  12 4035.37 338.664   4
   0  -8  11 3347.21 317.785   4
   0  -8  10 576.515 170.213   4
   0  -8   9 1658.83 214.335   4
   0  -8   8 7747.32 362.037   4
   0  -8   7 603.538 175.434   4
   0  -8   6 12453.2 433.562   4
   0  -8   5 7721.01 350.649   4
   0  -8   4 2737.87 257.741   4
   0  -8   3 14418.3 421.371   2
   0  -8   3 14741.8 460.206   4
   0  -8   2 5561.83 316.846   4
   0  -8   2 5565.55 305.030   2
   0  -8   1 150.001 158.302   2
   0  -8   1 68.3165 163.189   4
   0  -8   0 6862.82 336.120   4
   0  -8   0 6900.86 329.072   2
   0  -8  -1 6826.22 335.925   2
   0  -8  -1 6685.80 336.558   4
   0  -8  -2 214.440 178.715   4
   0  -8  -2-57.4190 159.897   2
   0  -8  -3 4538.08 287.829   4
   0  -8  -3 4460.79 306.215   2
   0  -8  -4 1626.49 220.150   4
   0  -8  -4 1656.59 224.771   2
   0  -8  -5 2920.08 240.030   4
   0  -8  -5 2260.17 269.525   2
   0  -8  -6 294.265 175.484   2
   0  -8  -6 351.785 180.997   4
   0  -8  -7 4997.63 315.035   4
   0  -8  -8 428.804 193.990   4
   0   8   8-121.821 162.534   5
   0   8   9 867.184 183.305   5
   0   8  10 831.661 232.027   5
   0   8  11 1113.76 267.729   5
   0  -9  11-183.915 265.645   4
   0  -9  10 652.605 207.761   4
   0  -9   9 3401.57 304.693   4
   0  -9   8 147.587 203.409   4
   0  -9   7 443.764 174.704   4
   0  -9   6 9488.59 422.219   4
   0  -9   5 35.2993 185.914   4
   0  -9   4 121.239 201.846   4
   0  -9   3 7221.90 368.180   4
   0  -9   2 3046.68 296.093   4
   0  -9   1 73.3276 205.938   4
   0  -9   0 14090.6 496.217   4
   0  -9  -1 91.2634 184.383   4
   0  -9  -1 42.2983 205.383   2
   0  -9  -2-55.7506 167.392   4
   0  -9  -2 307.445 195.867   2
   0  -9  -3 1719.72 265.250   2
   0  -9  -3 2445.87 272.135   4
   0  -9  -4 161.910 183.737   4
   0  -9  -4-27.5934 214.802   2
   0  -9  -5 1158.35 202.358   4
   0  -9  -5 1160.77 236.216   2
   0  -9  -6 242.832 214.589   2
   0  -9  -6-17.3671 214.437   4
   0  -9  -7 1071.14 216.525   4
   0  -9  -7 585.293 254.701   2
   0   9   8 39.1167 228.235   5
   0  -9  -8 511.088 249.125   2
   0  -9  -9-657.487 319.205   2
   0   9   9 57.4419 225.284   5
   0 -10   9 2229.41 279.481   4
   0 -10   8 165.500 233.518   4
   0 -10   7 835.353 243.929   4
   0 -10   6 1271.96 225.718   4
   0 -10   5 2908.91 301.184   4
   0 -10   4 6271.87 393.212   4
   0 -10   3 2146.80 288.298   4
   0 -10   2 426.210 185.279   4
   0 -10   1 5747.38 378.660   4
   0 -10   0 1135.95 234.991   4
   0 -10  -1-330.445 199.991   4
   0 -10  -2 154.956 211.688   4
   0 -10  -3 2565.73 297.709   4
   0 -10  -4 28.6912 280.265   2
   0 -10  -4 579.491 218.091   4
   0 -10  -5 729.709 202.050   4
   0 -10  -5 533.570 255.532   2
   0 -10  -6-381.863 320.916   2
   0 -10  -6 37.9381 196.781   4
   0 -10  -7 901.210 332.097   2
   0 -11   5-327.343 270.524   4
   0 -11   4 3973.08 336.625   4
   0 -11   3 257.580 213.132   4
   0 -11   2 116.541 237.193   4
   0 -11   1 630.563 276.541   4
   0 -11   0 3772.45 349.423   4
   0 -11  -1-346.544 261.722   4
   0 -11  -2 1361.79 267.968   4
   0 -11  -3 800.646 305.177   4
   0 -11  -4 692.691 283.786   4
   1 -11  -4 238.449 239.515   4
   1 -11  -3 1007.97 293.689   4
   1 -11  -2 1846.58 268.949   4
   1 -11  -1 47.5208 273.480   4
   1 -11   0 1476.55 259.901   4
   1 -11   1 2264.62 316.089   4
   1 -11   2 1464.06 268.804   4
   1 -11   3 2298.91 301.043   4
   1 -11   4 42.4092 249.414   4
   1 -11   5 256.177 219.121   4
   1 -11   6 1094.39 280.312   4
   1 -10  -8 847.697 302.590   4
   1 -10  -7 517.141 281.294   4
   1 -10  -6 704.553 254.396   4
   1 -10  -5 532.787 216.276   4
   1 -10  -4 30.9512 197.474   4
   1 -10  -3 4506.78 321.305   4
   1 -10  -2-94.4804 193.428   4
   1 -10  -1 2169.85 292.541   4
   1 -10   0 4079.22 341.765   4
   1 -10   1 370.791 216.262   4
   1 -10   2 282.282 217.028   4
   1 -10   3 2225.22 283.339   4
   1 -10   4 448.959 213.065   4
   1 -10   5 2748.31 276.657   4
   1 -10   6 877.133 226.143   4
   1 -10   7 2517.31 266.656   4
   1 -10   8 894.699 224.200   4
   1 -10   9 1962.56 271.165   4
   1 -10  10 141.079 293.606   4
   1  -9 -10 729.735 280.532   4
  -1   9  10 1027.40 263.101   5
   1  -9  -9 541.379 255.120   4
  -1   9   9-266.073 243.041   5
  -1   9   8 465.309 212.927   5
   1  -9  -8 575.151 243.385   4
   1  -9  -7 1845.35 301.351   4
   1  -9  -6 185.277 205.432   2
   1  -9  -6 285.100 219.939   4
   1  -9  -5 94.5705 204.643   4
   1  -9  -5-16.2623 210.548   2
   1  -9  -4 2793.02 269.498   4
   1  -9  -3 3749.25 308.706   4
   1  -9  -2 14.9420 213.350   4
   1  -9  -1 5996.80 364.457   4
   1  -9   0 6444.84 363.836   4
   1  -9   1 73.4113 195.643   4
   1  -9   2 8886.82 402.099   4
   1  -9   3 5915.77 348.187   4
   1  -9   4-10.1846 158.736   4
   1  -9   5 14985.4 503.026   4
   1  -9   6 2160.16 243.095   4
   1  -9   7 1292.04 223.533   4
   1  -9   8 1550.79 213.569   4
   1  -9   9 7398.68 391.925   4
   1  -9  10 796.320 190.931   4
   1  -9  11 3063.65 316.632   4
   1  -9  12 5812.58 390.118   4
  -1   8  12 419.295 212.996   5
   1  -8 -11 74.8764 238.011   4
  -1   8  11-82.9506 242.020   5
  -1   8  10 123.777 225.045   5
   1  -8 -10-388.862 229.540   4
   1  -8  -9 61.8143 210.072   4
  -1   8   9-68.2031 197.923   5
   1  -8  -8 709.572 238.609   4
  -1   8   8 499.429 168.252   5
   1  -8  -7 1408.56 230.638   4
   1  -8  -6 3763.65 296.432   4
   1  -8  -5 409.090 190.176   4
   1  -8  -4 5392.51 323.897   4
   1  -8  -4 4435.04 286.919   2
   1  -8  -3 79.0713 149.751   2
   1  -8  -3 19.2126 150.208   4
   1  -8  -2 1557.25 229.159   4
   1  -8  -2 1521.24 186.213   2
   1  -8  -1 11252.9 411.103   4
   1  -8  -1 11443.7 391.244   2
   1  -8   0 8012.71 361.048   4
   1  -8   1 1565.68 205.687   4
   1  -8   2 11098.6 396.599   4
   1  -8   3 6509.69 323.154   4
   1  -8   4 1324.24 208.707   4
   1  -8   5 8322.39 365.435   4
   1  -8   6 1033.22 215.423   4
   1  -8   7 8658.07 367.575   4
   1  -8   8 4035.94 290.256   4
   1  -8   9 7986.61 383.526   4
   1  -8  10 210.088 198.150   4
   1  -8  11 4135.02 320.433   4
   1  -8  12 64.4099 257.465   4
   1  -8  13 665.202 287.023   4
   1  -8  14 2769.11 327.196   4
  -1   7  13 637.586 299.722   5
  -1   7  12 365.376 221.325   5
   1  -7 -12 4.25625 251.750   4
   1  -7 -11 4311.35 346.013   4
  -1   7  11 4622.49 322.260   5
   1  -7 -10 684.060 212.277   4
  -1   7  10 952.959 200.552   5
  -1   7   9 125.055 150.019   5
   1  -7  -9 101.479 183.968   4
   1  -7  -8 3983.94 277.710   4
  -1   7   8 3954.52 284.878   5
   1  -7  -7 4863.72 303.658   4
   1  -7  -6-7.58121 171.467   4
   1  -7  -5 2348.43 217.911   4
   1  -7  -4 11207.6 383.610   4
   1  -7  -3-77.1685 154.522   4
   1  -7  -3 100.952 120.426   2
   1  -7  -2 3075.98 216.040   2
   1  -7  -2 3249.62 241.922   4
   1  -7  -1 29639.2 550.687   2
   1  -7  -1 28678.5 571.515   4
   1  -7   0 1677.05 202.473   4
   1  -7   0 1671.04 178.130   2
   1  -7   1 18442.3 436.361   0
   1  -7   1 19891.0 477.510   4
   1  -7   1 19273.3 413.246   2
   1  -7   2 27721.5 556.282   4
   1  -7   3 7971.91 326.020   4
   1  -7   4 17576.2 451.020   4
   1  -7   5 8178.90 332.619   4
   1  -7   6 19144.9 481.294   4
   1  -7   7 14177.5 430.486   4
   1  -7   8 14516.2 455.317   4
   1  -7   9 8770.66 375.842   4
   1  -7  10 815.351 206.082   4
   1  -7  11 10065.7 421.954   4
   1  -7  12 3406.81 284.159   5
   1  -7  12 2929.97 285.158   4
   1  -7  13 178.830 244.124   4
   1  -7  13 3.84964 195.964   5
   1  -7  14 4731.43 326.749   4
   1  -7  14 4251.07 317.358   5
   1  -7  15 2546.99 314.271   4
  -1   6  14 152.659 295.993   5
  -1   6  13 70.4959 194.113   5
  -1   6  12-146.862 224.247   5
   1  -6 -11 2384.60 258.171   4
  -1   6  11 2545.34 278.104   5
  -1   6  10 336.486 179.217   5
   1  -6 -10 239.636 154.391   4
   1  -6  -9 853.341 215.474   4
  -1   6   9 1442.71 217.737   5
  -1   6   8 2112.61 218.462   5
   1  -6  -8 2056.25 242.238   4
  -1   6   7 137.224 147.666   5
   1  -6  -7 6.97455 185.637   4
   1  -6  -6 1071.89 200.570   4
   1  -6  -5 11189.6 361.487   4
   1  -6  -4 12662.8 367.720   4
   1  -6  -3 184.541 135.205   4
   1  -6  -2 16688.1 403.960   4
   1  -6  -2 15322.8 362.796   2
   1  -6  -1 11070.5 337.239   4
   1  -6  -1 11090.8 308.790   2
   1  -6   0 197.358 99.7619   2
   1  -6   0 107.026 86.9573   0
   1  -6   0 167.485 129.729   4
   1  -6   1 32911.8 541.258   4
   1  -6   1 32669.2 471.389   2
   1  -6   1 32146.1 525.621   0
   1  -6   2 34559.1 574.499   0
   1  -6   2 33927.4 465.092   2
   1  -6   2 34897.4 557.040   4
   1  -6   3 2563.68 200.652   0
   1  -6   3 2688.16 149.553   2
   1  -6   3 2602.89 193.564   4
   1  -6   4 26181.3 383.789   2
   1  -6   4 26215.8 491.415   4
   1  -6   5 42733.0 632.066   4
   1  -6   6 556.328 138.742   4
   1  -6   7 22525.9 492.307   4
   1  -6   8 204.776 140.457   5
   1  -6   8 120.126 147.278   4
   1  -6   9 22351.7 567.920   5
   1  -6   9 23376.7 535.275   4
   1  -6  10 1486.04 206.768   5
   1  -6  10 1926.72 203.794   4
   1  -6  11 24820.0 595.817   4
   1  -6  11 22767.7 620.523   5
   1  -6  12 1553.12 231.469   5
   1  -6  12 1280.54 210.800   4
   1  -6  13 1114.11 233.910   5
   1  -6  13 1500.75 220.725   4
   1  -6  14 4715.31 309.658   4
   1  -6  14 5128.72 357.136   5
   1  -6  15 1169.98 260.301   5
   1  -6  15 407.918 268.181   4
   1  -6  16 571.616 297.034   4
  -1   5  15 825.507 260.803   5
  -1   5  14 736.838 233.882   2
  -1   5  14 1326.90 255.713   5
  -1   5  13 33.3501 209.422   5
  -1   5  13-151.525 252.401   2
  -1   5  12 45.0336 236.296   2
  -1   5  12 292.969 175.485   5
  -1   5  11 4175.88 351.422   2
  -1   5  11 4266.16 297.441   5
  -1   5  10 424.072 211.922   2
   1  -5 -10 291.788 188.893   4
  -1   5  10 482.233 161.575   5
  -1   5   9 17419.5 490.832   5
   1  -5  -9 16643.0 470.295   4
  -1   5   8 13186.3 417.021   5
   1  -5  -8 12563.1 398.778   4
   1  -5  -7 16671.5 432.820   4
  -1   5   7 17193.3 436.954   5
   1  -5  -6 13865.7 380.374   4
   1  -5  -5 19602.6 422.956   4
   1  -5  -4 8236.02 273.369   4
   1  -5  -3 10044.5 295.271   4
   1  -5  -2 36808.7 522.177   4
   1  -5  -1 32866.4 447.392   2
   1  -5  -1 36000.8 506.187   4
   1  -5   0 12999.1 314.580   4
   1  -5   0 12754.4 278.854   2
   1  -5   0 12486.7 275.462   0
   1  -5   1 36025.8 493.363   0
   1  -5   1 36191.8 427.791   2
   1  -5   1 35723.2 499.768   4
   1  -5   2 45980.2 463.005   2
   1  -5   2 46934.5 607.166   0
   1  -5   2 44495.0 558.683   4
   1  -5   2 44913.4 464.192   1
   1  -5   3 19128.6 377.401   4
   1  -5   3 19551.6 416.531   0
   1  -5   3 19055.3 293.458   2
   1  -5   3 18711.7 267.618   1
   1  -5   4 58078.9 504.627   2
   1  -5   4 56511.2 641.392   4
   1  -5   5 38217.5 417.106   2
   1  -5   5 37102.1 539.380   4
   1  -5   6 3508.28 214.642   5
   1  -5   6 3535.49 144.402   2
   1  -5   6 3336.75 184.533   4
   1  -5   7 21598.9 490.706   5
   1  -5   7 21648.3 444.069   4
   1  -5   7 22302.9 361.155   2
   1  -5   8 44217.8 712.976   5
   1  -5   8 43007.7 641.548   4
   1  -5   9-53.7993 156.617   4
   1  -5   9 83.8412 138.752   5
   1  -5  10 22470.6 571.570   5
   1  -5  11 11732.4 438.855   5
   1  -5  12 330.971 173.696   5
   1  -5  13 8342.37 411.880   5
   1  -5  14 1664.66 229.746   5
   1  -5  15 796.045 231.791   5
   1  -5  16 1081.28 255.672   5
  -1   4  16-378.084 273.789   5
  -1   4  15 192.490 283.757   2
  -1   4  15 163.156 246.134   5
  -1   4  14-202.350 216.004   5
  -1   4  14 36.2509 231.587   2
  -1   4  13 79.6871 183.944   5
  -1   4  13-152.603 189.445   2
  -1   4  12 838.530 255.476   2
  -1   4  12 794.796 167.765   5
  -1   4  11 3396.55 276.023   5
  -1   4  11 3225.73 302.871   2
  -1   4  10 752.369 203.123   2
  -1   4  10 618.359 194.108   5
  -1   4   9 16435.5 455.895   5
   1  -4  -9 16274.1 433.174   4
  -1   4   9 16046.4 506.394   2
  -1   4   8 8776.44 363.768   2
   1  -4  -8 9488.35 333.013   4
  -1   4   8 8961.28 326.728   5
  -1   4   7 1160.23 148.220   5
  -1   4   7 1344.58 180.037   2
   1  -4  -7 979.122 165.486   4
   1  -4  -6 254.808 124.380   4
  -1   4   6 199.900 128.659   2
  -1   4   6 259.131 103.951   5
  -1   4   5 2531.94 180.353   2
   1  -4  -5 2135.61 179.096   4
  -1   4   4 19280.6 381.099   2
   1  -4  -4 19854.9 369.002   4
   1  -4  -3 3387.93 168.044   4
   1  -4  -2 109894. 789.964   4
   1  -4  -1 844.197 94.3388   4
   1  -4   0 10257.7 243.913   4
   1  -4   0 10302.4 211.669   2
   1  -4   0 10500.1 216.771   0
   1  -4   1 98213.8 585.239   2
   1  -4   1 100585. 728.816   4
   1  -4   1 99212.9 732.645   0
   1  -4   2 32566.8 324.945   2
   1  -4   2 33175.6 425.094   4
   1  -4   2 33374.1 466.062   0
   1  -4   2 33062.8 352.528   1
   1  -4   3 40593.5 344.415   1
   1  -4   3 39153.2 466.764   4
   1  -4   3 39792.3 544.424   0
   1  -4   3 40095.3 359.815   2
   1  -4   4 46630.5 325.282   1
  -1   4  -4 49322.9 596.448   0
   1  -4   4 47395.1 529.005   4
   1  -4   4 48529.6 577.716   5
   1  -4   4 48165.7 643.569   0
   1  -4   4 47367.9 400.614   2
   1  -4   5 31209.4 487.934   5
   1  -4   5 31561.6 348.165   2
   1  -4   5 30370.6 441.101   4
   1  -4   6 25800.5 469.619   5
   1  -4   6 25628.6 346.831   2
   1  -4   6 25271.3 420.095   4
   1  -4   7 58201.3 740.763   5
   1  -4   7 59506.6 578.194   2
   1  -4   8 18208.3 446.268   5
   1  -4   8 18099.1 360.452   2
   1  -4   9 16630.1 378.115   2
   1  -4   9 16022.3 444.567   5
   1  -4  10 5053.18 238.109   2
   1  -4  10 4749.70 284.252   5
   1  -4  11 9418.16 388.399   5
   1  -4  11 9421.37 327.503   2
   1  -4  12 1280.61 198.145   5
   1  -4  13 17038.5 558.669   5
   1  -4  14 4229.36 329.083   5
   1  -4  15-151.456 219.546   5
   1  -4  16 2782.14 264.946   5
  -1   3  17-31.6535 210.753   5
  -1   3  16-393.409 248.212   5
  -1   3  16 123.020 268.192   2
  -1   3  15 1077.08 284.862   2
  -1   3  15 1301.76 219.350   5
  -1   3  14 1881.23 285.099   2
  -1   3  14 1788.49 225.759   5
  -1   3  13 890.147 184.194   5
  -1   3  13 737.612 242.923   2
  -1   3  12 7375.25 394.485   2
  -1   3  12 6304.12 334.735   5
  -1   3  11 648.485 144.397   5
  -1   3  11 910.906 208.008   2
  -1   3  10-24.9845 136.043   5
  -1   3  10 103.968 188.424   2
  -1   3   9 26150.3 591.937   2
  -1   3   9 26479.7 531.514   5
  -1   3   8 3280.40 207.200   5
   1  -3  -8 3522.50 216.427   4
  -1   3   8 3146.68 230.508   2
   1  -3  -7 7937.25 272.242   4
  -1   3   7 8074.10 309.768   2
  -1   3   7 7925.03 268.554   5
   1  -3  -6 95375.8 812.516   4
  -1   3   6 94363.4 905.148   2
  -1   3   6 95346.6 808.684   5
   1  -3  -5 200322. 1100.29   4
  -1   3   5 203708. 1093.78   5
  -1   3   5 200746. 1208.53   2
   1  -3  -4 2055.92 138.893   4
  -1   3   4 1653.01 122.323   2
   1  -3  -3 61137.2 543.213   4
  -1   3   3 61498.2 551.842   2
  -1   3   2 32029.1 359.537   2
   1  -3  -2 32972.7 380.433   4
   1  -3  -1 9240.20 146.262   0
   1  -3  -1 8890.97 199.406   4
   1  -3   0 42872.2 417.197   4
   1  -3   0 44859.0 381.218   0
   1  -3   1 170147. 598.593   2
   1  -3   1 164639. 834.182   0
   1  -3   1 172704. 775.403   1
   1  -3   1 166044. 814.813   4
  -1   3  -2 993.696 81.7457   0
   1  -3   2 1010.38 86.1949   0
   1  -3   2 1072.85 61.7989   1
   1  -3   2 963.799 51.7302   2
   1  -3   2 912.527 78.3491   4
   1  -3   3 60902.1 551.001   5
  -1   3  -3 62155.4 596.719   0
   1  -3   3 60462.4 365.083   2
   1  -3   3 60119.2 375.677   1
   1  -3   3 59198.4 496.472   4
   1  -3   4 79914.7 599.272   4
   1  -3   4 79912.0 668.197   5
   1  -3   4 79785.3 385.215   3
   1  -3   4 80453.8 469.721   2
  -1   3  -5 15367.0 368.243   0
   1  -3   5 14762.0 180.910   3
   1  -3   5 14774.1 237.824   2
   1  -3   5 14067.6 305.452   5
   1  -3   6 37490.2 428.212   2
   1  -3   6 36681.7 522.507   5
   1  -3   7 59284.0 603.011   2
   1  -3   7 58709.0 703.471   5
   1  -3   8 1300.03 127.006   2
   1  -3   8 911.981 143.654   5
   1  -3   9 16427.5 385.490   2
   1  -3   9 15714.4 329.415   6
   1  -3   9 14950.6 421.784   5
   1  -3  10 70481.2 824.546   2
   1  -3  10 67402.4 907.362   5
   1  -3  11 1075.72 193.172   5
   1  -3  11 1548.33 174.146   2
   1  -3  12 1279.92 215.060   5
   1  -3  12 1358.61 166.141   2
   1  -3  13 12573.5 471.132   5
   1  -3  13 13258.8 437.074   2
   1  -3  14 2012.03 224.439   5
   1  -3  15 863.447 238.614   5
   1  -3  16 1641.41 231.228   5
   1  -3  17 1145.12 209.763   5
  -1   2  17 415.930 256.997   5
  -1   2  16 753.681 194.027   5
  -1   2  16 216.931 201.668   2
  -1   2  15 3445.13 276.646   5
  -1   2  15 3256.83 312.429   2
  -1   2  14 193.246 187.394   2
  -1   2  14-6.59097 167.801   5
  -1   2  13 2803.03 261.236   2
  -1   2  13 2351.77 231.664   5
  -1   2  12 2145.59 221.836   5
  -1   2  12 2386.49 253.687   2
  -1   2  11 936.578 191.059   2
  -1   2  11 839.233 159.389   5
  -1   2  10 1726.12 209.839   2
  -1   2  10 2286.85 196.494   5
  -1   2   9 9139.56 314.654   5
  -1   2   9 9670.52 366.396   2
  -1   2   8 16691.0 431.350   2
  -1   2   8 16084.2 378.015   5
  -1   2   7 52832.4 700.629   2
   1  -2  -7 52977.2 541.481   0
  -1   2   7 50645.0 605.414   5
   1  -2  -6 54367.6 485.555   0
  -1   2   6 51989.1 645.345   2
  -1   2   6 52918.8 568.398   5
   1  -2  -6 50350.1 571.733   4
   1  -2  -5 11219.0 258.352   4
  -1   2   5 10803.7 276.669   2
  -1   2   5 10869.0 235.956   5
   1  -2  -4 1158.34 101.538   4
  -1   2   4 1150.06 85.9716   5
  -1   2   4 1249.66 106.717   2
   1  -2  -3 783.258 89.3227   4
  -1   2   3 534.099 77.3241   2
   1  -2  -2 5489.81 140.876   4
  -1   2   2 6310.73 145.964   2
  -1   2   1 2995.18 80.9148   2
   1  -2  -1 2622.60 96.9344   4
   1  -2   0 149289. 611.432   4
  -1   2   0 145930. 524.226   0
   1  -2   1 15376.1 205.114   1
   1  -2   1 14501.5 193.360   4
  -1   2  -1 15095.0 219.759   0
  -1   2  -2 23342.1 321.130   0
   1  -2   2 22825.7 245.572   4
   1  -2   2 22529.8 200.711   3
   1  -2   2 23709.3 278.791   5
   1  -2   2 23786.8 237.213   1
   1  -2   3 184178. 850.314   5
   1  -2   3 188729. 677.781   1
   1  -2   3 183978. 599.002   3
   1  -2   3 185573. 738.514   4
   1  -2   3 183872. 612.258   2
   1  -2   4 110975. 727.563   5
  -1   2  -4 111220. 861.212   0
   1  -2   4 109581. 596.206   2
   1  -2   5 215.110 69.2938   5
   1  -2   5 370.539 59.6821   2
  -1   2  -5 140.369 86.4960   0
   1  -2   6 78781.2 626.791   6
   1  -2   6 76810.5 737.705   5
  -1   2  -6 81861.3 851.118   0
   1  -2   6 80391.5 679.566   2
   1  -2   7 18007.9 314.587   6
   1  -2   7 16986.9 341.810   2
   1  -2   7 17367.7 384.851   5
   1  -2   8 285.603 83.9434   2
   1  -2   8 131.762 65.2401   6
   1  -2   9 58871.3 722.942   2
   1  -2   9 57600.2 570.301   6
   1  -2  10 17104.5 471.038   5
   1  -2  10 17791.0 433.589   2
   1  -2  11 142.973 130.340   2
   1  -2  11 134.270 161.092   5
   1  -2  12 12295.0 438.906   5
   1  -2  12 13211.1 419.929   2
   1  -2  13 74.4443 165.712   5
   1  -2  13-18.5819 150.918   2
   1  -2  14 222.538 181.230   5
   1  -2  14 135.347 176.005   2
   1  -2  15 9224.09 414.990   2
   1  -2  15 9260.24 443.682   5
   1  -2  16 1478.43 257.798   5
   1  -2  16 2430.56 274.756   2
   1  -2  17 63.4420 244.226   5
  -1   1  18 196.892 246.067   5
  -1   1  17 46.6923 233.208   5
  -1   1  17 491.810 236.017   2
  -1   1  16 440.129 208.559   5
  -1   1  16 801.669 233.768   2
  -1   1  15 3269.32 289.971   2
  -1   1  15 2390.40 242.958   5
  -1   1  14 470.188 167.299   5
  -1   1  14 58.0931 151.993   2
  -1   1  13 3543.77 283.353   2
  -1   1  13 3859.87 274.556   5
  -1   1  12 10299.5 375.484   5
  -1   1  12 9944.31 409.574   2
  -1   1  11 515.354 147.804   2
  -1   1  11 504.182 140.044   5
  -1   1  10 10972.3 354.788   5
   1  -1 -10 11218.3 334.036   0
  -1   1  10 10685.6 378.976   2
  -1   1   9 21027.6 446.836   5
   1  -1  -9 21903.1 436.385   0
  -1   1   9 21327.6 496.343   2
   1  -1  -8 9897.74 279.778   0
  -1   1   8 8981.74 285.900   5
  -1   1   8 9821.79 322.558   2
  -1   1   7 25460.9 472.166   2
   1  -1  -7 26270.3 408.672   0
  -1   1   7 24685.5 419.811   5
  -1   1   6 77362.8 677.374   5
  -1   1   6 80255.2 773.705   2
   1  -1  -6 77904.9 627.149   0
  -1   1   5 9995.29 224.690   5
   1  -1  -5 9950.33 203.485   0
  -1   1   5 11051.2 273.209   2
  -1   1   4 45299.1 409.832   5
  -1   1   4 45629.2 494.733   2
   1  -1  -4 44594.1 349.159   0
  -1   1   3 873426. 5882.56   5
  -1   1   3 870013. 1920.21   2
   1  -1  -2 6833.02 141.111   4
  -1   1   2 6870.20 149.610   2
   1  -1  -1 61331.4 337.667   4
   1  -1   0 37593.5 322.483   1
   1  -1   0 41999.1 299.774   6
   1  -1   1 371.228 32.8173   5
   1  -1   1 413.366 32.7787   3
   1  -1   1 384.579 42.6805   6
   1  -1   2 20500.2 235.656   5
   1  -1   2 19456.1 243.262   6
   1  -1   2 20108.3 223.356   1
   1  -1   3 85679.9 536.091   6
   1  -1   3 88703.1 583.577   5
   1  -1   3 85742.9 469.585   2
   1  -1   4 78470.5 534.100   6
   1  -1   4 77059.9 534.299   2
   1  -1   4 79215.6 633.899   5
   1  -1   5 83065.5 723.730   5
   1  -1   5 83715.9 636.327   2
   1  -1   5 83311.8 568.562   6
   1  -1   6 55239.1 576.571   2
   1  -1   6 54633.6 635.254   5
   1  -1   6 55163.1 480.343   6
   1  -1   7 104908. 685.802   6
   1  -1   7 105084. 864.710   2
   1  -1   7 107757. 955.990   5
   1  -1   8 5495.08 223.802   2
   1  -1   8 5318.01 245.021   5
   1  -1   8 5320.74 167.962   6
   1  -1   9 17478.4 447.667   5
   1  -1   9 18066.0 420.168   2
   1  -1  10 12818.4 385.661   2
   1  -1  10 12049.7 397.789   5
   1  -1  11 2857.60 215.976   2
   1  -1  11 2852.96 235.676   5
   1  -1  12 31027.8 663.573   5
   1  -1  12 31605.6 645.425   2
   1  -1  13 4555.84 292.208   5
   1  -1  13 4544.39 286.306   2
   1  -1  14-187.811 153.372   5
   1  -1  14 99.4846 185.463   2
   1  -1  15 1295.19 239.370   5
   1  -1  15 1568.50 216.217   2
   1  -1  16 3417.07 289.329   5
   1  -1  16 3546.62 320.492   2
   1  -1  17 354.028 260.456   2
   1  -1  17-180.459 251.284   5
   1  -1  18 660.695 249.879   2
  -1   0  18 20.0172 242.949   5
  -1   0  17-195.077 211.678   2
  -1   0  17 159.385 236.559   5
  -1   0  16 284.562 191.714   2
  -1   0  16 60.3082 157.112   5
  -1   0  15 1190.81 198.500   2
  -1   0  15 1281.22 204.097   5
  -1   0  14 125.281 126.737   5
  -1   0  14 599.194 197.986   2
  -1   0  13 9253.46 378.117   5
  -1   0  13 9674.29 412.196   2
  -1   0  12 1801.25 191.779   5
  -1   0  12 1880.46 228.841   2
  -1   0  11 246.254 145.492   2
  -1   0  11 250.086 119.992   5
  -1   0  10 30393.6 598.730   2
   1   0 -10 31761.4 567.071   0
  -1   0  10 29610.4 548.098   5
  -1   0   9 294.541 127.804   2
  -1   0   9 372.665 118.694   5
   1   0  -9 540.525 132.999   0
  -1   0   8 1674.87 144.130   5
   1   0  -8 1355.59 135.380   0
   1   0  -7 61338.6 641.618   0
  -1   0   7 59521.5 640.026   5
  -1   0   6 19583.8 346.024   5
   1   0  -6 20283.3 340.948   0
  -1   0   6 19400.5 366.990   2
  -1   0   5 8041.73 201.510   5
   1   0  -5 8088.64 198.543   0
  -1   0   5 8120.92 220.291   2
  -1   0   5 7778.05 192.149   0
  -1   0   4 154690. 717.275   0
  -1   0   4 150514. 787.450   2
  -1   0   4 151336. 735.916   5
  -1   0   3 66285.1 393.188   5
  -1   0   3 65230.4 393.476   0
  -1   0   3 65213.1 444.174   2
   1   0  -2 4743.87 115.619   1
  -1   0   2 4717.06 102.965   2
   1   0   0 11390.3 136.276   3
   1   0   1 5351.79 110.849   6
   1   0   1 5388.76 120.883   1
   1   0   2 107366. 486.449   2
   1   0   2 104308. 562.928   5
   1   0   3 40189.0 349.774   2
   1   0   3 38629.5 407.924   5
   1   0   3 38866.6 341.778   6
   1   0   4 188.623 64.9272   5
   1   0   4 343.898 52.5503   2
   1   0   4 259.449 50.0707   6
   1   0   5 127585. 688.244   6
   1   0   5 124861. 894.672   5
   1   0   5 128566. 812.487   2
   1   0   6 67465.8 652.960   2
   1   0   6 69689.5 529.923   6
   1   0   6 68358.5 718.882   5
   1   0   7 10166.5 309.146   5
   1   0   7 9846.25 281.160   2
   1   0   8 14788.5 392.759   5
   1   0   8 14490.3 365.442   2
   1   0   9 34777.9 626.905   5
   1   0   9 33521.0 586.410   2
   1   0  10 785.793 167.812   5
   1   0  10 809.385 149.796   2
   1   0  11 6083.06 304.404   2
   1   0  11 6756.29 329.227   5
   1   0  12 23295.1 585.846   5
   1   0  12 23700.2 590.565   2
   1   0  13 217.922 165.972   5
   1   0  13 344.686 150.443   2
   1   0  14 1739.81 214.719   5
   1   0  14 1710.26 194.347   2
   1   0  15 1327.28 224.203   5
   1   0  15 1625.48 232.576   2
   1   0  16 57.3499 218.115   5
   1   0  16-42.9154 252.895   2
   1   0  17 1971.06 247.897   2
   1   0  17 2434.89 281.124   5
  -1  -1  18 512.653 272.499   5
  -1  -1  17 3137.25 251.217   5
  -1  -1  17 2569.69 279.230   2
  -1  -1  16 3882.28 286.735   5
  -1  -1  16 4196.36 324.931   2
  -1  -1  15-241.405 163.395   5
  -1  -1  15 136.034 168.849   2
  -1  -1  14 1056.69 195.905   2
  -1  -1  14 1283.95 189.763   5
  -1  -1  13 7258.10 338.824   5
  -1  -1  13 7668.55 369.153   2
  -1  -1  12 3372.77 264.033   2
  -1  -1  12 3868.39 250.615   5
  -1  -1  11 6226.56 284.071   5
  -1  -1  11 6275.05 303.019   2
  -1  -1  10 17708.3 459.266   2
  -1  -1  10 17395.2 433.371   5
  -1  -1   9 236.197 113.185   5
   1   1  -9 195.432 118.779   0
  -1  -1   8 6960.26 241.938   5
  -1  -1   8 7104.80 259.482   2
  -1  -1   7 53054.1 605.513   2
  -1  -1   7 51010.6 577.007   5
  -1  -1   7 52897.9 621.573   0
  -1  -1   6 143842. 901.043   2
  -1  -1   6 144494. 873.357   5
  -1  -1   6 141048. 942.009   0
  -1  -1   5 10936.2 245.396   0
  -1  -1   5 10957.3 232.527   2
  -1  -1   5 11392.6 227.145   5
  -1  -1   4 139919. 727.783   2
  -1  -1   4 142059. 700.276   5
  -1  -1   4 140742. 755.746   0
  -1  -1   3 28105.5 277.724   5
  -1  -1   3 28140.3 299.169   2
  -1  -1   2 16969.5 220.673   2
   1   1  -1 586256. 953.216   3
  -1  -1   1 595484. 1221.08   2
  -1  -1   0 161735. 642.098   2
  -1  -1  -1 39959.4 340.667   2
  -1  -1  -2 25165.9 194.035   4
   1   1   2 24888.7 282.740   5
  -1  -1  -3 38128.5 281.622   4
   1   1   3 36680.8 387.309   5
  -1  -1  -4 96.7188 43.7894   4
   1   1   4 157.867 65.3680   2
   1   1   5 63975.5 638.209   5
   1   1   5 65080.4 627.947   2
   1   1   6 29524.8 475.632   5
   1   1   6 28748.9 457.602   2
   1   1   7 61.5905 85.2009   2
   1   1   7 173.183 112.542   5
   1   1   8 42699.8 649.052   2
   1   1   8 44012.6 660.751   5
   1   1   9 39236.7 665.322   5
   1   1   9 38511.6 658.260   2
   1   1  10 1963.99 210.417   5
   1   1  10 2445.83 224.584   2
   1   1  11 3068.90 243.035   2
   1   1  11 3623.91 274.423   5
   1   1  12 4238.13 300.476   5
   1   1  12 4954.66 314.080   2
   1   1  13 489.433 176.930   2
   1   1  13 344.082 178.737   5
   1   1  14 6300.81 382.811   5
   1   1  14 6177.35 376.934   2
   1   1  15 2379.86 280.762   5
   1   1  15 1779.30 266.961   2
   1   1  16 1.19524 221.249   5
   1   1  16 175.200 256.473   2
   1   1  17-114.102 256.107   2
  -1  -2  18 176.039 266.700   5
  -1  -2  17 656.363 226.488   5
  -1  -2  17 530.431 229.000   2
  -1  -2  16 562.525 220.817   2
  -1  -2  16 961.146 173.213   5
  -1  -2  15 256.239 192.933   2
  -1  -2  15 207.315 174.712   5
  -1  -2  14 899.881 179.445   5
  -1  -2  14 881.720 180.959   2
  -1  -2  13 8524.22 367.980   5
  -1  -2  13 9201.96 379.017   2
  -1  -2  12 669.350 156.543   5
  -1  -2  12 695.533 161.991   2
  -1  -2  11 10854.3 379.650   2
  -1  -2  11 10845.2 371.500   5
  -1  -2  10 12797.8 377.342   5
  -1  -2  10 14358.6 402.534   2
  -1  -2   9 2376.89 176.598   2
  -1  -2   9 2512.93 182.329   5
  -1  -2   8 33511.8 515.792   5
  -1  -2   8 33789.9 564.870   0
  -1  -2   8 33772.1 513.469   2
  -1  -2   7 12567.1 301.325   5
  -1  -2   7 12608.0 327.604   0
  -1  -2   7 12866.2 299.386   2
  -1  -2   6 2092.00 128.131   5
  -1  -2   6 2353.48 134.220   2
  -1  -2   6 1929.01 144.494   0
  -1  -2   5 36375.8 471.825   0
  -1  -2   5 37112.8 426.905   2
  -1  -2   5 37334.2 438.248   5
   1   2  -5 36870.9 317.337   1
  -1  -2   4 80323.9 595.926   5
  -1  -2   4 80207.8 590.305   2
  -1  -2   3 2055.13 104.848   2
  -1  -2   2 22090.9 290.237   2
  -1  -2   1 236491. 945.900   2
  -1  -2   1 227124. 812.170   4
  -1  -2   0 33799.9 364.976   2
  -1  -2   0 33603.9 299.022   4
  -1  -2  -1 172088. 862.524   2
  -1  -2  -1 171467. 658.724   4
  -1  -2  -2 19337.8 228.113   4
  -1  -2  -3 19117.2 239.667   4
   1   2   4 39179.4 480.102   5
  -1  -2  -4 39203.6 373.588   4
  -1  -2  -5 3144.34 127.284   4
   1   2   5 2849.24 160.157   5
   1   2   5 2953.99 163.831   2
  -1  -2  -6 39796.8 442.914   4
   1   2   6 38399.8 571.450   2
   1   2   7 20280.1 441.360   5
   1   2   7 19489.5 446.921   2
   1   2   8 18179.0 452.451   5
   1   2   8 16680.7 450.808   2
   1   2   9 11638.0 391.165   5
   1   2   9 11085.8 392.383   2
   1   2  10 1046.44 203.871   5
   1   2  10 1011.62 178.732   2
   1   2  11 10580.1 424.921   5
   1   2  11 9398.59 413.976   2
   1   2  12 3783.17 302.999   5
   1   2  12 3726.28 296.815   2
   1   2  13 348.437 194.589   5
   1   2  13 300.687 203.546   2
   1   2  14 6546.17 400.851   5
   1   2  14 6905.19 414.501   2
   1   2  15 450.301 196.752   5
   1   2  15 671.355 206.457   2
   1   2  16 477.456 257.160   2
   1   2  16-43.3318 227.843   5
  -1  -3  17 815.299 246.244   2
  -1  -3  17 528.191 263.913   5
  -1  -3  16 645.608 181.347   5
  -1  -3  16 827.932 242.684   2
  -1  -3  15 2440.78 269.478   2
  -1  -3  15 2668.06 259.280   5
  -1  -3  14 9737.23 416.900   5
  -1  -3  14 10390.9 443.226   2
  -1  -3  13 723.013 163.038   5
  -1  -3  13 831.489 175.131   2
  -1  -3  12 91.3940 159.398   2
  -1  -3  12 32.4290 143.437   5
  -1  -3  11 18655.9 473.422   2
  -1  -3  11 17964.6 477.256   5
  -1  -3  10 9389.36 338.028   5
  -1  -3  10 9549.13 329.212   2
  -1  -3   9 407.193 123.479   5
  -1  -3   9 542.066 115.316   2
  -1  -3   8 44122.9 584.484   2
  -1  -3   8 45787.9 631.342   5
  -1  -3   7 413.656 108.325   5
  -1  -3   7 556.206 103.743   2
  -1  -3   6 1877.99 131.178   5
  -1  -3   6 1892.03 130.962   2
  -1  -3   6 1950.14 144.697   0
  -1  -3   5 46773.0 539.603   5
  -1  -3   5 48888.3 593.932   0
  -1  -3   5 46528.1 509.681   2
  -1  -3   4 246216. 1127.88   2
  -1  -3   3 961.752 93.1772   2
  -1  -3   2 44428.7 443.508   4
  -1  -3   2 43764.9 466.319   2
  -1  -3   1 141140. 844.348   2
  -1  -3   1 141259. 761.151   4
  -1  -3   0 765.774 76.7894   4
  -1  -3   0 733.711 91.8736   2
  -1  -3  -1 73823.4 661.518   2
  -1  -3  -1 75381.9 538.538   4
  -1  -3  -2 99853.6 625.696   4
  -1  -3  -3 788.989 82.2499   4
  -1  -3  -4 8735.35 207.794   4
   1   3   5 59149.4 683.645   5
  -1  -3  -5 60568.1 554.685   4
   1   3   6 241.522 125.410   5
  -1  -3  -6 210.854 95.3078   4
   1   3   7 17705.5 434.779   5
  -1  -3  -7 16506.8 335.294   4
  -1  -3  -8 15306.2 347.927   4
   1   3   8 14601.5 433.794   2
   1   3   9 251.469 163.753   5
   1   3   9 625.899 155.856   2
   1   3  10 888.543 208.828   5
   1   3  10 631.434 188.081   2
   1   3  11 15908.0 521.585   5
   1   3  11 13784.9 515.425   2
   1   3  12 771.188 203.521   2
   1   3  12 809.973 197.053   5
   1   3  13 162.555 195.482   5
   1   3  13-173.681 233.941   2
   1   3  14 1689.10 233.669   5
   1   3  14 806.564 213.836   2
   1   3  15 553.022 247.603   5
   1   3  15 578.280 298.986   2
  -1  -4  17 837.359 243.395   2
  -1  -4  17 449.157 264.973   5
  -1  -4  16 105.422 200.579   5
  -1  -4  16 92.6971 230.681   2
  -1  -4  15 2124.39 271.443   2
  -1  -4  15 2237.11 220.268   5
  -1  -4  14 1349.26 196.177   5
  -1  -4  14 1332.66 200.349   2
  -1  -4  13 1153.82 201.136   2
  -1  -4  13 723.554 157.410   5
  -1  -4  12 3423.84 244.049   2
  -1  -4  12 3447.80 260.538   5
  -1  -4  11 13715.9 441.099   5
  -1  -4  11 13917.6 415.555   2
  -1  -4  10 14229.3 428.124   5
  -1  -4  10 14203.3 395.117   2
  -1  -4   9 7261.35 275.765   2
  -1  -4   9 6255.62 278.828   5
  -1  -4   8 19332.5 446.519   5
  -1  -4   8 19883.6 403.299   2
  -1  -4   7 19899.3 430.110   5
  -1  -4   7 19766.2 384.564   2
  -1  -4   6 12601.3 299.203   2
  -1  -4   5 8563.58 248.282   2
  -1  -4   5 8522.25 277.381   0
  -1  -4   4 1811.55 135.424   2
  -1  -4   4 2031.99 141.135   4
  -1  -4   3 26985.6 417.304   2
  -1  -4   3 26758.4 407.870   4
  -1  -4   2 57852.1 612.395   2
  -1  -4   2 58776.3 587.351   4
  -1  -4   1 37519.3 504.619   2
  -1  -4   1 37324.8 458.994   4
  -1  -4   0 2829.43 151.470   4
  -1  -4   0 2524.08 155.995   2
  -1  -4  -1 80278.0 783.158   2
  -1  -4  -1 82328.8 667.178   4
  -1  -4  -2 66270.8 735.992   2
  -1  -4  -2 68967.5 607.839   4
  -1  -4  -3 21399.6 351.101   4
  -1  -4  -4 34104.9 449.047   4
  -1  -4  -5 1337.91 132.890   4
   1   4   6 229.946 136.034   5
  -1  -4  -6 395.147 107.508   4
   1   4   7 3324.99 241.642   5
  -1  -4  -7 3342.99 193.897   4
  -1  -4  -8 7709.30 275.295   4
   1   4   8 7729.37 346.088   5
   1   4   9 1547.87 231.165   5
  -1  -4  -9 1314.49 165.220   4
   1   4  10 6898.01 374.552   5
   1   4  11 3402.83 298.803   5
   1   4  12-171.458 184.218   5
   1   4  13 1709.88 260.483   5
   1   4  14 1276.95 247.788   5
   1   4  15 517.858 201.740   5
  -1  -5  16 294.175 200.589   5
  -1  -5  15 1092.28 219.596   2
  -1  -5  15 1453.83 236.900   5
  -1  -5  14 2869.52 269.989   5
  -1  -5  14 3288.37 287.676   2
  -1  -5  13 56.8122 179.723   5
  -1  -5  13 216.969 173.686   2
  -1  -5  12 5822.19 332.479   5
  -1  -5  12 6743.96 322.104   2
  -1  -5  11 5773.04 316.069   5
  -1  -5  11 5716.79 283.948   2
  -1  -5  10 36.6903 121.308   5
  -1  -5  10 96.9968 129.965   2
  -1  -5   9 7930.80 298.299   2
  -1  -5   8 26755.8 487.163   2
  -1  -5   7 1245.90 141.248   2
  -1  -5   6 12821.6 331.333   2
  -1  -5   6 13254.7 360.019   4
  -1  -5   5 14337.5 360.035   4
  -1  -5   5 13976.7 335.825   2
  -1  -5   4 833.455 127.281   4
  -1  -5   4 830.774 123.270   2
  -1  -5   3 2454.12 169.685   2
  -1  -5   3 2369.88 163.545   4
  -1  -5   2 108316. 933.713   2
  -1  -5   2 107240. 880.151   4
  -1  -5   1 10297.3 311.073   2
  -1  -5   1 10614.4 288.424   4
  -1  -5   0 268.119 136.688   2
  -1  -5   0 300.558 106.177   4
  -1  -5  -1 46372.0 668.282   2
  -1  -5  -1 46736.0 574.563   4
  -1  -5  -2 40782.4 535.878   4
  -1  -5  -2 40048.2 640.620   2
  -1  -5  -3 17236.8 438.892   2
  -1  -5  -3 18599.5 374.845   4
  -1  -5  -4 17592.5 366.333   4
  -1  -5  -5 4377.16 206.351   4
   1   5   6 2158.08 220.906   5
  -1  -5  -6 1899.85 174.469   4
  -1  -5  -7 15990.9 389.298   4
   1   5   7 16155.0 475.520   5
   1   5   8 2369.20 250.601   5
  -1  -5  -8 2354.29 201.159   4
   1   5   9 5355.23 333.715   5
   1   5  10 2976.05 293.976   5
   1   5  11 694.823 229.208   5
   1   5  12 100.895 216.999   5
   1   5  13 1448.25 270.237   5
   1   5  14 656.867 202.750   5
  -1  -6  16-55.0382 290.903   5
  -1  -6  15 177.853 238.297   5
  -1  -6  14 2049.29 228.119   5
  -1  -6  13 1538.46 204.582   5
  -1  -6  12 6640.26 332.352   2
  -1  -6  11 2510.11 222.467   2
  -1  -6  10 398.445 138.568   2
  -1  -6   9 13213.5 379.352   2
  -1  -6   9 13071.9 431.309   4
  -1  -6   8 12122.5 358.800   2
  -1  -6   8 11289.5 393.096   4
  -1  -6   7 978.336 155.857   2
  -1  -6   7 1494.58 179.025   4
  -1  -6   6 15448.8 387.818   2
  -1  -6   6 15845.3 426.652   4
  -1  -6   5 20912.9 468.387   4
  -1  -6   5 20051.0 434.714   2
  -1  -6   4 1204.96 163.241   4
  -1  -6   4 1329.29 155.540   2
  -1  -6   3 1897.59 171.254   4
  -1  -6   3 1953.18 172.518   2
  -1  -6   2 15547.0 407.156   2
  -1  -6   2 15688.5 394.223   4
  -1  -6   1 2968.64 212.767   4
  -1  -6   1 2935.38 215.582   2
  -1  -6   0 12562.2 388.890   2
  -1  -6   0 11951.2 348.433   4
  -1  -6  -1 26839.9 565.961   2
  -1  -6  -1 27753.1 504.061   4
  -1  -6  -2 158.286 124.350   4
  -1  -6  -2 233.564 149.154   2
  -1  -6  -3 10523.0 329.947   4
  -1  -6  -3 9991.43 382.873   2
  -1  -6  -4 27426.3 614.016   2
  -1  -6  -4 31861.4 541.688   4
  -1  -6  -5-15.6802 121.857   4
  -1  -6  -6 6284.97 268.528   4
  -1  -6  -7 1602.83 184.375   4
   1   6   7 1082.08 191.930   5
   1   6   8 472.797 189.113   5
   1   6   9 60.9661 155.993   5
   1   6  10 1134.62 229.305   5
   1   6  11 997.831 256.308   5
   1   6  12 137.991 194.621   5
   1   6  13 712.624 262.505   5
  -1  -7  14 1192.98 275.285   4
  -1  -7  13 1939.56 295.425   4
  -1  -7  12 1787.83 240.266   4
  -1  -7  11 1475.16 230.513   4
  -1  -7  10 1075.07 212.127   4
  -1  -7   9 6241.09 341.220   4
  -1  -7   9 7227.76 306.286   2
  -1  -7   8 2858.65 217.188   2
  -1  -7   8 2111.55 235.154   4
  -1  -7   7 1173.63 171.836   2
  -1  -7   7 1126.75 189.769   4
  -1  -7   6 21863.6 493.662   2
  -1  -7   6 21965.8 528.701   4
  -1  -7   5 289.160 163.937   4
  -1  -7   5 487.178 136.426   2
  -1  -7   4 1450.66 171.057   2
  -1  -7   4 1336.34 177.362   4
  -1  -7   3 9498.49 351.955   2
  -1  -7   3 9952.88 354.173   4
  -1  -7   2 3466.11 241.345   2
  -1  -7   2 4189.81 254.757   4
  -1  -7   1 307.927 154.065   2
  -1  -7   1 75.1861 143.068   4
  -1  -7   0 19424.1 520.433   2
  -1  -7   0 19108.2 470.810   4
  -1  -7  -1 6698.18 334.911   2
  -1  -7  -1 7046.81 307.602   4
  -1  -7  -2 3097.11 229.276   4
  -1  -7  -2 2528.22 263.655   2
  -1  -7  -3 5266.99 273.056   4
  -1  -7  -3 5610.60 342.230   2
  -1  -7  -4 14854.9 500.710   2
  -1  -7  -4 15643.4 428.631   4
  -1  -7  -5 218.331 148.995   4
  -1  -7  -5-31.4176 181.411   2
  -1  -7  -6 7750.19 404.849   2
  -1  -7  -6 9000.11 347.333   4
   1   7   7 614.530 215.695   5
   1   7   8 198.865 192.412   5
   1   7   9 3504.28 317.608   5
   1   7  10 412.558 188.593   5
   1   7  11 246.440 250.955   5
  -1  -8  12 3857.39 326.100   4
  -1  -8  11 443.737 202.796   4
  -1  -8  10 4322.79 317.554   4
  -1  -8   9 6072.61 342.798   4
  -1  -8   8-81.2163 164.603   4
  -1  -8   7 1767.12 246.614   4
  -1  -8   6 9528.48 367.366   2
  -1  -8   6 8755.23 390.619   4
  -1  -8   5 5859.98 307.711   2
  -1  -8   5 6778.87 351.886   4
  -1  -8   4 704.528 179.905   2
  -1  -8   4 1142.95 208.080   4
  -1  -8   3 13299.4 444.541   2
  -1  -8   3 13798.2 455.861   4
  -1  -8   2 224.460 188.785   4
  -1  -8   2-95.2951 181.338   2
  -1  -8   1 2345.88 229.638   4
  -1  -8   1 2453.92 250.128   2
  -1  -8   0 3020.64 260.332   4
  -1  -8   0 3067.62 289.200   2
  -1  -8  -1 1882.53 232.835   2
  -1  -8  -1 1513.89 208.299   4
  -1  -8  -2 3485.68 285.299   2
  -1  -8  -2 3444.04 252.560   4
  -1  -8  -3 1443.31 194.896   4
  -1  -8  -3 1020.73 230.829   2
  -1  -8  -4 2844.34 296.316   2
  -1  -8  -4 3645.38 253.588   4
  -1  -8  -5 1047.89 187.883   4
  -1  -8  -5 459.251 225.558   2
  -1  -8  -6 2221.30 288.826   2
   1   8   7 988.798 222.354   5
  -1  -8  -7 702.390 265.946   2
   1   8   8 210.190 207.632   5
  -1  -8  -8 448.175 230.469   2
  -1  -8  -9-55.4021 276.246   2
   1   8   9 458.876 187.130   5
  -1  -9  11 96.9942 222.756   4
  -1  -9  10 2654.35 270.432   4
  -1  -9   9 504.097 208.044   4
  -1  -9   8 355.776 203.066   4
  -1  -9   7 4420.10 329.750   4
  -1  -9   6 1839.77 244.142   4
  -1  -9   5 111.469 172.410   4
  -1  -9   4 8575.21 403.396   4
  -1  -9   3 323.390 222.128   4
  -1  -9   3 579.855 177.547   2
  -1  -9   2 760.119 197.736   2
  -1  -9   2 1168.11 224.268   4
  -1  -9   1 558.252 219.894   2
  -1  -9   1 364.422 193.501   4
  -1  -9   0 3380.87 285.089   4
  -1  -9   0 3157.54 297.430   2
  -1  -9  -1 253.989 182.067   2
  -1  -9  -1 536.502 193.265   4
  -1  -9  -2 1127.19 190.798   4
  -1  -9  -2 1080.38 254.410   2
  -1  -9  -3 2107.98 254.608   2
  -1  -9  -3 2727.09 261.849   4
  -1  -9  -4 1128.61 199.027   4
  -1  -9  -4 626.929 193.474   2
  -1  -9  -5 85.2111 253.923   2
  -1  -9  -6 3907.08 346.138   2
  -1  -9  -7-101.603 248.404   2
   1   9   7 658.563 226.002   5
  -1  -9  -8 1091.01 296.675   2
  -1 -10   8 203.851 199.598   4
  -1 -10   7 3675.27 319.218   4
  -1 -10   6 362.577 247.572   4
  -1 -10   5 20.4840 230.428   4
  -1 -10   4 2337.63 280.911   4
  -1 -10   3 4294.18 342.746   4
  -1 -10   2 384.942 212.218   4
  -1 -10   1 2312.66 284.113   4
  -1 -10   0 649.189 213.238   4
  -1 -10   0 832.417 263.278   2
  -1 -10  -1 834.455 258.854   2
  -1 -10  -1 731.757 194.061   4
  -1 -10  -2-64.7481 212.691   4
  -1 -10  -2 243.678 269.620   2
  -1 -10  -3 780.936 228.995   4
  -1 -10  -3 523.094 298.687   2
  -1 -10  -4 123.004 266.577   2
  -1 -10  -5-570.236 320.634   2
  -1 -10  -6 630.388 261.961   2
  -1 -11   3 353.883 257.339   4
  -1 -11   2 2863.82 298.049   4
  -1 -11   1 634.087 302.792   4
  -1 -11   0-111.879 227.416   4
  -1 -11  -1-400.017 304.726   4
  -1 -11  -2 203.043 317.182   4
   2 -11  -4 705.010 304.626   4
   2 -11  -3 1258.98 240.781   4
   2 -11  -2 974.726 310.363   4
   2 -11  -1-4.99521 251.164   4
   2 -11   0-414.263 219.096   4
   2 -11   1-586.818 246.183   4
   2 -11   2 3320.72 350.729   4
   2 -11   3 335.822 236.608   4
   2 -11   4 1769.24 234.572   4
   2 -11   5 1190.76 278.804   4
   2 -11   6 2836.94 299.971   4
   2 -11   7-963.862 280.935   4
  -2  10   9-249.671 193.443   5
  -2  10   8 79.6404 189.910   5
   2 -10  -7 87.2042 256.170   4
   2 -10  -6 1388.63 256.033   4
   2 -10  -5 134.197 259.459   4
   2 -10  -4 2405.33 318.898   4
   2 -10  -3 2125.18 283.304   4
   2 -10  -2 862.819 267.927   4
   2 -10  -1 3730.37 341.164   4
   2 -10   0 384.503 193.875   4
   2 -10   1-135.568 240.169   4
   2 -10   2 11805.1 475.179   4
   2 -10   3 6161.29 357.352   4
   2 -10   4 1696.88 231.754   4
   2 -10   5 1812.10 248.968   4
   2 -10   6 4895.26 346.478   4
   2 -10   7-80.2166 203.880   4
   2 -10   8 3786.45 329.113   4
   2 -10   9 4060.44 327.470   4
   2 -10  10 570.350 256.008   4
  -2   9  10 344.052 254.482   5
   2  -9 -10-303.764 287.102   4
  -2   9   9 330.233 233.352   5
   2  -9  -9 930.594 272.401   4
   2  -9  -8 1543.50 267.425   4
  -2   9   8 1324.99 220.299   5
   2  -9  -7 852.434 199.223   4
   2  -9  -6-107.746 179.459   4
   2  -9  -5 798.157 228.961   4
   2  -9  -4 1640.51 250.137   4
   2  -9  -3 951.971 212.314   4
   2  -9  -2 1191.78 226.932   4
   2  -9  -1 7884.76 393.602   4
   2  -9   0-0.92331 214.683   4
   2  -9   1 419.007 191.656   4
   2  -9   2 3407.79 280.422   4
   2  -9   3 658.396 212.429   4
   2  -9   4 10462.5 423.670   4
   2  -9   5 3112.83 280.753   4
   2  -9   6 5511.67 326.843   4
   2  -9   7 179.319 208.016   4
   2  -9   8 9784.78 427.803   4
   2  -9   9 921.514 205.334   4
   2  -9  10 563.130 190.023   4
   2  -9  11 3737.47 304.282   4
   2  -9  12 2379.26 257.452   4
   2  -9  13 975.720 248.454   4
   2  -8 -12 133.209 214.116   4
  -2   8  11 1762.29 243.709   5
   2  -8 -11 1432.59 297.687   4
   2  -8 -10 1173.53 269.033   4
  -2   8  10 1488.83 227.905   5
  -2   8   9 253.314 198.412   5
   2  -8  -9 184.452 201.544   4
  -2   8   8 2373.37 234.809   5
   2  -8  -8 3757.43 319.945   4
   2  -8  -7 767.394 225.957   4
   2  -8  -6-32.0206 208.120   4
   2  -8  -5 735.531 230.867   4
   2  -8  -4 8741.23 397.186   4
   2  -8  -3 433.926 203.225   4
   2  -8  -2 10380.3 412.130   4
   2  -8  -1 12396.0 434.790   4
   2  -8   0 100.242 184.215   4
   2  -8   1 19672.6 519.597   4
   2  -8   2 376.331 175.142   4
   2  -8   3 10280.7 397.757   4
   2  -8   4 19916.3 524.706   4
   2  -8   5 22465.6 562.999   4
   2  -8   6 14904.0 468.724   4
   2  -8   7 990.624 221.978   4
   2  -8   8 15564.4 488.073   4
   2  -8   9 1354.35 222.701   4
   2  -8  10 1408.17 230.054   4
   2  -8  11 7049.79 365.263   4
   2  -8  12 716.502 250.309   4
   2  -8  13 2485.46 298.638   4
   2  -8  14 2359.21 302.401   4
   2  -7 -12 319.465 197.481   4
  -2   7  11 417.684 163.849   5
   2  -7 -11-73.2675 215.400   4
  -2   7  10 234.591 177.563   5
   2  -7 -10-57.2957 223.055   4
  -2   7   9 85.7192 171.091   5
   2  -7  -9 272.228 221.645   4
  -2   7   8 2882.03 240.498   5
   2  -7  -8 2938.77 303.338   4
   2  -7  -7 4322.18 302.334   4
   2  -7  -6 4479.73 293.472   4
   2  -7  -5 4834.36 301.102   4
   2  -7  -4 5337.80 300.965   4
   2  -7  -3 3140.95 248.522   4
   2  -7  -2 6249.40 309.727   4
   2  -7  -2 5462.51 238.485   2
   2  -7  -1 16931.6 451.824   4
   2  -7   0 2945.50 239.746   4
   2  -7   1 29874.9 570.152   4
   2  -7   2 10763.4 377.816   0
   2  -7   2 11629.4 369.437   4
   2  -7   3 129.835 134.968   4
   2  -7   4 16090.2 433.716   4
   2  -7   5 658.131 167.920   4
   2  -7   6 33103.9 620.527   4
   2  -7   7 2016.20 210.333   4
   2  -7   8 30650.7 627.582   4
   2  -7   9 1221.93 178.631   4
   2  -7  10 7006.62 382.258   5
   2  -7  10 7170.21 338.305   4
   2  -7  11 11069.6 476.862   5
   2  -7  11 11148.7 433.217   4
   2  -7  12-446.214 179.271   4
   2  -7  12 206.172 200.043   5
   2  -7  13 3797.04 282.138   4
   2  -7  13 3025.84 298.710   5
   2  -7  14 3792.39 341.853   5
  -2   6  14-459.594 294.555   2
  -2   6  13-179.391 244.412   2
  -2   6  12 1889.23 210.441   5
  -2   6  12 661.843 272.189   2
  -2   6  11 1409.87 284.172   2
  -2   6  11 1843.49 225.405   5
   2  -6 -11 2039.39 249.464   4
   2  -6 -10 813.739 202.907   4
  -2   6  10 1051.00 187.264   5
  -2   6  10 699.422 209.732   2
   2  -6  -9 4051.66 292.120   4
  -2   6   9 4691.56 281.776   5
  -2   6   9 4308.96 325.290   2
   2  -6  -8 7549.59 352.327   4
  -2   6   8 7304.22 370.614   2
  -2   6   7 4424.54 283.074   2
  -2   6   7 4776.10 258.598   5
   2  -6  -7 4920.60 299.665   4
   2  -6  -6 10318.3 374.283   4
   2  -6  -5 13869.4 412.108   4
   2  -6  -4 2338.70 217.876   4
   2  -6  -3 4787.64 253.967   4
   2  -6  -2 26440.4 501.208   4
   2  -6  -1 7286.47 280.804   4
   2  -6  -1 6561.32 220.422   2
   2  -6   0 4526.28 180.135   2
   2  -6   0 4860.26 211.476   0
   2  -6   0 4675.36 233.494   4
   2  -6   1 66747.1 761.705   4
   2  -6   1 65146.7 739.865   1
   2  -6   2 6098.12 249.963   4
   2  -6   2 6228.32 222.395   1
   2  -6   3 10159.7 313.259   4
   2  -6   4 19173.5 423.384   4
   2  -6   5 18218.6 419.390   4
   2  -6   6 1109.01 164.537   4
   2  -6   7 42734.6 716.699   5
   2  -6   7 43836.8 666.729   4
   2  -6   8 23601.2 567.134   5
   2  -6   8 24137.9 518.598   4
   2  -6   9 922.770 165.501   4
   2  -6   9 644.000 191.916   5
   2  -6  10 20266.5 578.563   5
   2  -6  10 20584.0 511.794   4
   2  -6  11 5397.03 272.280   6
   2  -6  11 5825.82 315.033   4
   2  -6  11 5593.38 353.949   5
   2  -6  12 190.230 158.389   4
   2  -6  12 251.835 198.255   5
   2  -6  13 4769.69 370.869   5
   2  -6  13 4591.98 293.251   4
   2  -6  14 2398.87 279.393   5
   2  -6  15 399.257 204.519   5
  -2   5  15 219.976 315.611   2
  -2   5  14 208.883 237.417   2
  -2   5  13-65.4281 221.566   2
  -2   5  12 2422.40 245.574   5
  -2   5  12 1993.62 300.060   2
  -2   5  11 1608.47 265.338   2
  -2   5  11 1672.75 196.230   5
  -2   5  10 265.782 157.608   5
   2  -5 -10 337.691 196.848   4
  -2   5  10 491.561 211.891   2
   2  -5  -9 342.400 181.357   4
  -2   5   9 64.7152 196.680   2
  -2   5   9 595.823 164.446   5
  -2   5   8 41.2434 137.170   5
  -2   5   8 25.8595 140.940   2
   2  -5  -8-16.8472 172.750   4
  -2   5   7 1333.47 163.471   5
   2  -5  -7 1163.18 190.029   4
  -2   5   7 1251.44 178.133   2
   2  -5  -6 7398.33 312.675   4
  -2   5   6 6803.75 301.403   2
   2  -5  -5 45096.7 646.489   4
  -2   5   5 44393.8 640.839   2
   2  -5  -4 6889.13 268.703   4
  -2   5   4 6440.28 240.624   2
   2  -5  -3 14725.7 357.564   4
   2  -5  -2 47103.4 595.009   4
   2  -5  -1 8467.88 264.012   4
   2  -5   0 24725.2 322.265   2
   2  -5   0 23087.8 408.387   4
   2  -5   1 42729.6 544.109   4
   2  -5   1 41745.7 547.044   1
   2  -5   1 42967.9 382.218   2
   2  -5   2 74.5127 99.1324   4
   2  -5   2 104.816 45.9708   2
   2  -5   2 235.311 75.2896   1
  -2   5  -3 115537. 914.879   0
   2  -5   3 113593. 795.463   1
   2  -5   3 117218. 897.444   4
   2  -5   4 28446.9 373.320   1
  -2   5  -4 30522.9 518.261   0
   2  -5   4 29320.7 463.310   4
   2  -5   5 12518.1 316.379   4
   2  -5   5 12107.6 340.060   5
   2  -5   6 27003.2 519.864   5
   2  -5   6 28642.0 478.910   4
   2  -5   7 16195.9 424.838   5
   2  -5   7 16045.4 377.922   4
   2  -5   8 14567.5 373.882   4
   2  -5   8 13879.2 425.879   5
   2  -5   9 1049.42 159.079   4
   2  -5   9 985.486 181.546   5
   2  -5  10 36685.2 737.203   5
   2  -5  10 35516.2 621.471   4
   2  -5  11 7659.37 395.808   5
   2  -5  11 6883.55 310.528   4
   2  -5  12 2541.75 279.529   5
   2  -5  12 2305.82 215.720   4
   2  -5  13 12086.4 511.706   5
   2  -5  14 1950.17 229.642   5
   2  -5  15 1062.08 216.202   5
  -2   4  15 1620.01 282.634   2
  -2   4  14 108.348 232.319   2
  -2   4  13 501.619 158.389   5
  -2   4  13 157.384 232.440   2
  -2   4  12 3382.26 259.199   5
  -2   4  12 4293.08 342.816   2
  -2   4  11 281.455 135.345   5
  -2   4  11 186.850 171.457   2
  -2   4  10 755.620 172.921   5
  -2   4  10 677.744 221.073   2
  -2   4   9 12935.0 383.515   5
   2  -4  -9 13153.3 417.612   4
  -2   4   9 12537.7 440.582   2
   2  -4  -8 17871.6 454.557   4
  -2   4   8 18477.5 417.443   5
  -2   4   8 17808.3 485.789   2
   2  -4  -7 2856.51 211.596   4
  -2   4   7 2900.86 179.515   5
  -2   4   7 3208.68 229.996   2
  -2   4   6 26127.0 437.215   5
   2  -4  -6 26263.2 489.207   4
  -2   4   6 26669.7 513.277   2
   2  -4  -5 37776.8 549.671   4
  -2   4   5 38097.8 564.025   2
   2  -4  -4 38172.8 529.236   4
  -2   4   4 39400.5 517.855   2
   2  -4  -3 29422.2 439.627   4
  -2   4   3 29570.2 404.461   2
   2  -4  -2 83311.9 702.385   4
  -2   4   2 82181.0 605.604   2
   2  -4  -1 9244.18 239.830   4
   2  -4   0 50080.6 520.295   4
   2  -4   0 49821.1 582.041   1
  -2   4   0 47870.9 401.009   0
   2  -4   1 38116.8 275.160   2
   2  -4   1 37547.8 447.510   4
  -2   4  -1 38079.4 421.485   0
   2  -4   1 38581.5 486.013   1
   2  -4   2 20992.5 341.357   1
   2  -4   2 21109.5 338.132   4
  -2   4  -2 21123.9 362.189   0
  -2   4  -3 68961.9 710.175   0
   2  -4   3 69214.4 655.101   5
   2  -4   3 67025.8 321.991   2
   2  -4   3 69154.9 585.793   1
   2  -4   3 68077.5 608.177   4
   2  -4   4 43564.3 496.416   4
   2  -4   4 42677.0 543.776   5
   2  -4   4 42370.6 445.019   1
   2  -4   4 44100.0 320.070   2
   2  -4   5 447.042 87.4011   4
  -2   4  -5 485.398 112.810   0
   2  -4   5 272.426 95.7069   5
   2  -4   5 406.482 62.5888   1
   2  -4   5 343.664 54.9450   2
   2  -4   6 39862.6 397.671   3
   2  -4   6 41533.4 600.252   5
   2  -4   6 42252.0 446.075   2
   2  -4   6 41996.5 522.052   4
   2  -4   7 56394.6 741.831   5
   2  -4   7 56225.6 630.431   4
   2  -4   8 392.394 148.375   5
   2  -4   8 341.716 109.440   4
   2  -4   8 397.828 103.636   6
   2  -4   9 10310.0 376.483   5
   2  -4   9 10990.3 328.789   6
   2  -4  10 22453.7 561.741   5
   2  -4  10 25590.6 500.139   6
   2  -4  11 7043.52 364.324   5
   2  -4  12 6102.12 356.119   5
   2  -4  13 8950.04 424.596   5
   2  -4  14 1521.10 211.743   5
   2  -4  15 3457.85 303.686   5
   2  -4  16 2728.23 284.736   5
  -2   3  16 613.588 263.369   2
  -2   3  15 311.213 223.561   2
  -2   3  14 84.5564 172.824   2
  -2   3  13 797.229 189.620   5
  -2   3  13 712.676 221.821   2
  -2   3  12 1698.61 205.927   5
  -2   3  12 1579.99 240.121   2
  -2   3  11-68.8626 176.381   2
  -2   3  11-101.935 149.065   5
  -2   3  10 7978.02 303.808   5
  -2   3  10 8299.70 377.397   2
  -2   3   9 16048.5 398.721   5
  -2   3   9 17551.7 489.838   2
  -2   3   8 479.412 160.269   2
  -2   3   8 731.518 125.126   5
   2  -3  -7 1549.66 180.637   4
  -2   3   7 1943.34 146.122   5
  -2   3   7 1519.76 169.475   2
  -2   3   6 964.922 103.629   5
   2  -3  -6 908.595 141.680   4
  -2   3   6 825.169 141.912   2
  -2   3   5 496.661 101.654   2
  -2   3   5 301.922 73.6722   5
   2  -3  -5 307.873 104.845   4
   2  -3  -4 3245.39 170.428   4
  -2   3   4 3369.81 165.542   2
   2  -3  -3 159660. 919.860   4
  -2   3   3 162928. 898.675   2
   2  -3  -2 288.093 80.9713   4
  -2   3   2 126.265 49.4978   2
  -2   3   1 17925.4 215.029   2
  -2   3   1 17013.0 191.488   0
   2  -3  -1 16692.3 333.897   1
   2  -3  -1 16973.4 271.120   4
   2  -3   0 203881. 895.040   4
   2  -3   0 206725. 1088.19   1
   2  -3   1 79382.6 642.377   1
   2  -3   1 76966.8 540.267   4
   2  -3   2 3527.36 123.160   4
   2  -3   2 3449.66 131.662   5
   2  -3   2 3595.75 139.550   1
   2  -3   3 195943. 954.158   1
   2  -3   3 193734. 988.131   5
   2  -3   3 192288. 826.219   3
   2  -3   3 196024. 878.704   4
   2  -3   4 1348.06 107.630   5
   2  -3   4 1330.47 79.7648   3
   2  -3   4 1364.53 91.5098   1
   2  -3   4 1611.34 70.2393   2
   2  -3   4 1469.22 93.1639   4
   2  -3   5 63205.0 480.613   2
   2  -3   5 64278.1 660.290   5
   2  -3   5 65612.6 669.521   6
   2  -3   5 63759.6 503.791   3
   2  -3   5 63778.3 544.969   4
   2  -3   6 88517.1 629.733   3
   2  -3   6 88089.6 833.614   5
   2  -3   6 88840.7 655.976   2
   2  -3   6 92155.1 817.665   6
   2  -3   6 90247.1 682.019   4
   2  -3   7 25046.0 441.937   6
   2  -3   7 23748.3 469.146   5
   2  -3   7 24868.3 387.830   2
   2  -3   8 4836.34 250.806   5
   2  -3   8 5392.32 218.929   6
   2  -3   8 5313.86 205.569   2
   2  -3   9 34456.6 523.582   6
   2  -3   9 35325.3 539.025   2
   2  -3  10 1192.48 125.023   6
   2  -3  10 871.603 170.274   5
   2  -3  10 838.762 112.328   2
   2  -3  11-74.0933 139.002   5
   2  -3  12 15679.7 516.404   5
   2  -3  13 9392.47 411.196   5
   2  -3  14 126.203 191.510   5
   2  -3  15 2070.38 273.245   5
   2  -3  16 4010.26 321.615   5
  -2   2  16 1346.48 251.101   2
  -2   2  15 928.785 198.888   2
  -2   2  14 596.325 215.349   2
  -2   2  14 1028.94 167.929   5
  -2   2  13 4127.65 258.257   5
  -2   2  13 3947.55 310.288   2
  -2   2  12 5514.36 285.622   5
  -2   2  12 5458.36 335.868   2
  -2   2  11 489.596 204.050   2
  -2   2  11 554.145 143.651   5
  -2   2  10 11009.0 348.375   5
  -2   2  10 11986.9 421.095   2
  -2   2   9 15302.4 442.740   2
  -2   2   9 15689.5 378.459   5
  -2   2   8 332.853 151.433   2
  -2   2   8 280.209 93.0130   5
  -2   2   7 19040.0 432.082   2
  -2   2   7 17313.5 346.692   5
  -2   2   6 77454.1 641.285   5
  -2   2   6 78502.1 805.123   2
  -2   2   5 2948.28 119.657   5
   2  -2  -5 2870.16 76.6852   6
   2  -2  -5 2628.77 157.951   4
  -2   2   5 3017.65 165.214   2
  -2   2   4 43495.1 371.539   5
   2  -2  -4 43780.1 488.479   4
   2  -2  -4 45321.9 335.669   6
  -2   2   4 43766.1 516.598   2
   2  -2  -3 75027.5 485.339   6
  -2   2   3 76461.2 425.418   5
   2  -2  -3 75668.8 582.415   4
  -2   2   3 76105.0 616.285   2
   2  -2  -2 5244.35 153.551   4
   2  -2  -2 5079.23 142.331   6
   2  -2  -2 5412.33 192.111   1
  -2   2   2 5629.09 151.170   2
   2  -2  -1 125395. 831.865   1
   2  -2  -1 120468. 696.558   6
   2  -2  -1 122991. 617.446   4
  -2   2   1 122307. 566.556   2
   2  -2   0 94797.1 690.501   1
   2  -2   0 92468.0 496.271   4
   2  -2   1 56923.0 519.954   1
   2  -2   1 53992.4 428.150   3
   2  -2   1 54947.0 523.343   6
   2  -2   1 55150.8 384.213   5
   2  -2   1 54364.5 365.697   4
   2  -2   2 162348. 742.817   3
   2  -2   2 164149. 750.634   5
   2  -2   2 164116. 630.232   4
   2  -2   3 28004.0 320.279   3
   2  -2   3 28938.2 403.631   6
   2  -2   3 28540.4 362.930   1
   2  -2   3 28812.2 350.915   5
   2  -2   3 27182.5 268.461   4
   2  -2   4 198088. 1072.99   6
   2  -2   4 202380. 894.690   3
   2  -2   4 201356. 1050.12   5
   2  -2   4 204248. 783.236   4
   2  -2   4 198333. 743.349   2
   2  -2   5 32925.1 356.851   2
   2  -2   5 32657.8 444.973   6
   2  -2   5 33651.7 478.524   5
   2  -2   6 27965.9 376.897   2
   2  -2   6 29461.2 433.415   6
   2  -2   6 30087.8 492.406   5
   2  -2   7 9659.50 309.516   5
   2  -2   7 9982.75 260.859   6
   2  -2   7 10072.9 257.879   2
   2  -2   8 19051.1 454.530   5
   2  -2   8 19780.5 371.381   6
   2  -2   8 18837.0 379.920   2
   2  -2   9 58877.7 711.701   2
   2  -2   9 60365.5 654.394   6
   2  -2  10 241.455 155.010   5
   2  -2  10 120.613 107.211   2
   2  -2  11 1366.83 156.514   2
   2  -2  11 1409.92 190.838   5
   2  -2  12 5509.28 333.194   5
   2  -2  12 6378.14 301.508   2
   2  -2  13 11198.4 454.082   5
   2  -2  13 12347.8 434.512   2
   2  -2  14 82.4013 181.243   5
   2  -2  15 6719.29 395.525   5
   2  -2  16 3379.81 321.616   5
  -2   1  17 159.422 209.773   2
  -2   1  16 1616.16 216.579   2
  -2   1  15 193.647 171.977   2
  -2   1  14 424.455 151.872   5
  -2   1  14 385.641 166.004   2
  -2   1  13 6499.84 300.679   5
  -2   1  13 6893.19 368.558   2
  -2   1  12 378.175 128.844   5
  -2   1  12 736.088 167.688   2
  -2   1  11 1096.44 165.284   5
  -2   1  11 1205.73 196.547   2
  -2   1  10 17163.0 482.833   2
  -2   1  10 17279.9 413.472   5
  -2   1   9 156.137 149.512   2
  -2   1   9 75.7747 100.411   5
  -2   1   8 5781.31 277.612   2
  -2   1   8 5753.06 221.755   5
  -2   1   7 48566.6 548.379   5
  -2   1   7 46148.5 640.565   2
  -2   1   6 23226.0 315.819   0
  -2   1   6 23736.9 354.916   5
  -2   1   6 24397.6 430.593   2
  -2   1   5 13963.3 242.015   5
  -2   1   5 13499.5 212.571   0
  -2   1   5 13968.6 298.573   2
  -2   1   4 4999.19 127.126   5
  -2   1   4 4988.21 163.574   2
   2  -1  -3 94349.8 468.444   6
  -2   1   3 92632.6 593.935   2
   2  -1  -3 92924.4 745.892   1
   2  -1  -2 3239.80 114.751   4
   2  -1  -2 3231.72 99.3880   6
  -2   1   2 3125.39 98.8794   2
   2  -1  -2 2872.91 140.239   1
   2  -1  -1 117725. 752.643   1
  -2   1   1 116524. 487.070   2
   2  -1  -1 113057. 613.106   6
   2  -1  -1 115608. 546.459   4
   2  -1   0 65338.5 460.652   3
   2  -1   0 66149.4 551.775   1
   2  -1   0 65156.3 339.242   4
   2  -1   0 65030.0 499.781   6
   2  -1   1 3365.27 126.151   6
   2  -1   1 3422.84 133.282   1
   2  -1   1 3523.52 94.8978   5
   2  -1   1 3166.79 107.391   3
   2  -1   2 176081. 790.565   3
   2  -1   2 166034. 787.705   5
   2  -1   2 175180. 899.852   1
   2  -1   3 117394. 763.570   5
   2  -1   3 115742. 765.478   6
   2  -1   3 118354. 412.311   4
   2  -1   4 28844.7 394.555   6
   2  -1   4 28010.3 419.237   5
   2  -1   4 28797.3 324.668   2
   2  -1   5 84599.3 693.571   6
   2  -1   5 86525.1 796.044   5
   2  -1   5 85338.0 628.142   2
   2  -1   6 34678.5 455.238   6
   2  -1   6 35311.2 553.817   5
   2  -1   6 34278.2 445.535   2
   2  -1   7 11965.8 352.381   5
   2  -1   7 11545.0 272.134   6
   2  -1   7 11713.9 288.610   2
   2  -1   8 39683.0 656.703   5
   2  -1   8 38594.6 565.350   2
   2  -1   8 39721.7 503.542   6
   2  -1   9 62471.3 644.773   6
   2  -1   9 63676.8 867.488   5
   2  -1  10 1003.34 147.497   2
   2  -1  10 2371.10 224.119   5
   2  -1  11 10886.0 405.183   5
   2  -1  11 11339.0 385.014   2
   2  -1  12 5559.94 329.580   5
   2  -1  12 5735.16 292.033   2
   2  -1  13 1576.54 219.388   5
   2  -1  13 1909.70 204.452   2
   2  -1  14 4747.03 331.850   5
   2  -1  14 4777.36 311.905   2
   2  -1  15 2344.25 267.300   5
   2  -1  15 2488.48 264.236   2
   2  -1  16 386.990 213.463   5
  -2   0  17 558.423 251.334   2
  -2   0  16 1239.58 247.551   2
  -2   0  15 346.401 184.844   2
  -2   0  14 4403.31 276.506   5
  -2   0  14 4983.59 326.371   2
  -2   0  13 3142.74 233.794   5
  -2   0  13 3730.58 294.778   2
  -2   0  12 392.529 134.676   5
  -2   0  12 175.141 164.065   2
  -2   0  11 4955.50 247.142   5
  -2   0  11 5132.87 296.400   2
  -2   0  10 24993.0 480.488   5
  -2   0  10 24929.8 549.535   2
  -2   0   9 25636.9 455.550   5
  -2   0   9 26376.9 529.837   2
  -2   0   8 6518.94 232.226   0
  -2   0   8 6933.55 230.759   5
  -2   0   8 7112.48 280.783   2
  -2   0   7 81406.6 681.931   5
  -2   0   7 82724.6 700.608   0
  -2   0   7 83243.0 794.027   2
  -2   0   6 3211.17 130.450   5
  -2   0   6 3468.18 143.017   0
  -2   0   6 3430.90 168.831   2
  -2   0   5 21226.5 338.912   2
  -2   0   5 20005.2 268.400   5
   2   0  -4 45528.9 512.533   1
  -2   0   4 46006.5 447.786   2
  -2   0   4 45416.0 336.871   5
   2   0  -3 33537.4 416.752   1
  -2   0   3 33751.3 235.647   5
  -2   0   3 33832.0 353.599   2
   2   0  -2 26444.4 353.891   1
  -2   0   2 26505.3 292.847   2
   2   0  -1 107132. 695.319   1
   2   0  -1 106904. 582.485   3
  -2   0   1 106975. 556.578   2
   2   0   0 19630.5 299.930   1
   2   0   0 20394.9 261.914   3
  -2   0   0 20490.3 240.465   2
   2   0   1 34640.9 304.145   5
  -2   0  -1 34252.1 315.726   2
   2   0   1 34730.5 405.688   1
  -2   0  -2 209418. 827.719   2
   2   0   2 197410. 883.219   5
   2   0   3 33210.6 412.589   5
   2   0   4 5434.05 195.894   5
   2   0   5 83855.3 782.635   5
   2   0   5 79953.7 666.514   2
   2   0   6 103325. 837.976   2
   2   0   6 101326. 921.758   5
   2   0   7 262.842 88.9815   2
   2   0   7 373.261 108.740   5
   2   0   8 13417.9 397.751   5
   2   0   8 14281.2 369.502   2
   2   0   9 14870.1 438.942   5
   2   0   9 14178.6 398.527   2
   2   0  10 892.178 185.649   5
   2   0  10 714.829 160.196   2
   2   0  11 16658.1 509.304   5
   2   0  11 16004.0 487.067   2
   2   0  12 2923.94 266.805   5
   2   0  12 2758.12 246.586   2
   2   0  13 297.175 188.914   5
   2   0  13 244.647 191.020   2
   2   0  14 525.153 205.145   5
   2   0  14 186.423 171.862   2
   2   0  15 5654.62 366.027   5
   2   0  15 5608.87 367.126   2
   2   0  16 65.4896 222.746   5
   2   0  16 165.926 267.274   2
   2   0  17 873.446 293.517   2
  -2  -1  17 328.061 271.952   2
  -2  -1  16 1811.67 251.173   2
  -2  -1  15 463.323 206.437   2
  -2  -1  15 235.050 181.083   5
  -2  -1  14 3733.27 253.133   5
  -2  -1  14 3387.86 287.595   2
  -2  -1  13 2706.12 232.919   5
  -2  -1  13 2796.28 266.976   2
  -2  -1  12 56.2383 146.769   2
  -2  -1  12 113.701 114.374   5
  -2  -1  11 14061.5 388.439   5
  -2  -1  11 14642.9 452.359   2
  -2  -1  10 8874.23 304.504   5
  -2  -1  10 9185.65 341.560   2
  -2  -1   9 2241.06 168.881   5
  -2  -1   9 1811.14 183.265   2
  -2  -1   8 35176.4 495.177   5
  -2  -1   8 36012.5 553.298   2
  -2  -1   8 35167.0 532.729   0
  -2  -1   7 6024.19 200.353   5
  -2  -1   7 6358.85 227.285   0
  -2  -1   7 5957.12 236.404   2
   2   1  -7 6220.01 227.944   1
  -2  -1   6 183.680 88.1995   2
   2   1  -6 276.118 74.0128   1
  -2  -1   6 180.158 61.6097   5
  -2  -1   6 112.036 88.8608   0
  -2  -1   5 43144.8 416.530   5
  -2  -1   5 42215.1 477.897   2
   2   1  -5 41818.0 481.791   1
  -2  -1   4 60559.5 446.943   5
  -2  -1   4 60502.3 538.823   2
   2   1  -4 59393.2 534.032   1
   2   1  -3 8299.24 195.357   1
  -2  -1   3 8270.03 194.537   2
   2   1  -2 111880. 585.024   3
  -2  -1   2 115420. 688.825   2
   2   1  -2 111694. 696.794   1
   2   1  -1 90171.3 545.339   3
  -2  -1   1 88697.3 591.035   2
   2   1  -1 91438.9 641.922   1
  -2  -1   0 24419.1 313.979   2
   2   1   0 23632.2 342.453   1
  -2  -1  -1 95399.1 640.032   2
  -2  -1  -2 10801.1 230.282   2
   2   1   2 10655.1 215.985   5
  -2  -1  -3 70025.5 330.230   4
   2   1   3 68553.8 590.800   5
   2   1   4 30675.1 430.678   5
   2   1   5 62316.4 678.260   5
   2   1   6 26896.7 482.517   5
   2   1   7 10951.9 340.527   5
   2   1   7 10658.4 324.208   2
   2   1   8 38176.1 653.533   5
   2   1   8 35164.9 609.554   2
   2   1   9 630.170 163.725   5
   2   1   9 734.235 155.640   2
   2   1  10 4687.02 293.201   5
   2   1  10 4294.78 274.701   2
   2   1  11 34646.6 722.031   5
   2   1  11 33650.1 728.650   2
   2   1  12 204.479 176.838   5
   2   1  12-153.454 186.045   2
   2   1  13 1226.17 226.027   5
   2   1  13 1230.16 194.610   2
   2   1  14 868.763 226.492   2
   2   1  14 893.158 207.620   5
   2   1  15 1666.17 258.271   5
   2   1  15 531.900 248.625   2
   2   1  16-448.115 325.630   2
   2   1  16 558.992 246.012   5
  -2  -2  17 1720.62 252.346   2
  -2  -2  16 337.273 173.863   2
  -2  -2  15 241.603 181.286   5
  -2  -2  15 252.654 177.508   2
  -2  -2  14 2445.14 257.881   2
  -2  -2  14 2406.71 218.547   5
  -2  -2  13 1443.14 172.032   5
  -2  -2  13 1450.03 189.332   2
  -2  -2  12 2022.32 197.673   5
  -2  -2  12 2350.84 247.972   2
  -2  -2  11 13111.4 388.164   5
  -2  -2  11 12541.3 408.311   2
  -2  -2  10 673.096 154.177   2
  -2  -2  10 157.675 118.045   5
  -2  -2   9 1869.52 163.072   5
  -2  -2   9 1703.51 179.793   2
  -2  -2   8 26612.2 451.801   5
  -2  -2   8 26461.0 479.281   2
  -2  -2   7 121769. 890.345   5
  -2  -2   7 122144. 970.552   0
  -2  -2   7 122549. 936.024   2
   2   2  -7 121761. 851.070   1
   2   2  -6 1488.56 100.739   1
  -2  -2   6 1368.33 118.396   5
  -2  -2   6 1335.42 131.621   2
   2   2  -5 63305.6 534.900   1
  -2  -2   5 63903.5 620.250   2
   2   2  -4 88077.9 614.310   1
  -2  -2   4 89372.2 708.986   2
   2   2  -3 40380.1 338.862   3
  -2  -2   3 38440.9 454.881   2
   2   2  -3 39815.4 417.837   1
  -2  -2   2 694.920 91.2760   2
   2   2  -2 666.731 62.0344   3
   2   2  -2 623.746 72.9768   1
  -2  -2   1 67516.8 595.306   2
  -2  -2   0 15431.2 292.376   2
  -2  -2   0 15882.6 216.179   4
  -2  -2  -1 29395.3 416.339   2
  -2  -2  -1 28035.8 272.778   4
  -2  -2  -2 114621. 537.325   4
  -2  -2  -2 116899. 856.731   2
   2   2   3 2698.75 143.970   5
  -2  -2  -3 2541.02 90.9333   4
  -2  -2  -4 121109. 603.195   4
   2   2   4 117984. 896.376   5
   2   2   5 32112.7 507.428   5
  -2  -2  -5 31079.3 342.538   4
   2   2   6 366.279 122.658   5
  -2  -2  -6 357.826 76.1679   4
   2   2   7 7446.97 310.477   5
   2   2   8 44511.3 725.024   5
   2   2   9 694.550 175.828   5
   2   2  10 1505.68 228.824   5
   2   2  11 7034.93 369.527   5
   2   2  12 833.294 224.242   5
   2   2  13 4070.26 327.117   5
   2   2  14 1106.89 261.889   5
   2   2  15 98.9851 204.365   5
  -2  -3  17 918.803 252.612   2
  -2  -3  16 305.171 232.982   2
  -2  -3  15 1711.11 192.437   5
  -2  -3  15 2081.39 233.606   2
  -2  -3  14 3539.57 254.680   5
  -2  -3  14 3854.19 301.230   2
  -2  -3  13 4690.23 286.246   5
  -2  -3  13 4573.12 318.969   2
  -2  -3  12 3919.90 264.956   5
  -2  -3  12 4014.19 281.686   2
  -2  -3  11 10027.1 361.649   5
  -2  -3  11 10151.2 373.873   2
  -2  -3  10 1049.57 177.626   2
  -2  -3  10 1016.61 161.358   5
  -2  -3   9 7144.81 277.213   5
  -2  -3   9 7151.30 282.503   2
  -2  -3   8 28542.8 496.286   5
  -2  -3   8 28448.1 498.288   2
  -2  -3   7-53.3021 106.962   2
  -2  -3   7-113.662 81.6611   5
  -2  -3   6 19964.5 390.805   2
  -2  -3   5 41676.4 543.091   2
   2   3  -5 43739.8 417.787   1
   2   3  -4 13054.3 184.541   3
  -2  -3   4 12662.5 301.558   2
   2   3  -4 13647.7 246.360   1
   2   3  -3 16824.6 229.059   3
  -2  -3   3 16486.0 338.166   2
  -2  -3   2 51776.3 578.749   2
  -2  -3   2 56011.3 517.388   4
  -2  -3   1 21815.5 395.228   2
  -2  -3   1 22688.6 323.037   4
  -2  -3   0 12039.0 300.841   2
  -2  -3   0 12242.7 231.383   4
  -2  -3  -1 95806.5 843.999   2
  -2  -3  -1 93532.3 609.745   4
  -2  -3  -2 2345.86 165.848   2
  -2  -3  -2 2557.07 116.341   4
  -2  -3  -3 76.5631 53.2957   4
  -2  -3  -3 53.9660 92.0340   2
  -2  -3  -4 18325.4 278.786   4
   2   3   4 18882.1 401.781   5
  -2  -3  -5 19853.1 306.695   4
   2   3   5 19680.8 428.004   5
   2   3   6 5231.07 265.588   5
  -2  -3  -6 5319.45 186.297   4
   2   3   7 23127.3 526.344   5
   2   3   8 14763.9 455.794   5
   2   3   9 237.196 184.338   5
   2   3  10 6950.44 368.852   5
   2   3  11 3831.12 305.271   5
   2   3  12 210.654 180.804   5
   2   3  13 7129.76 414.173   5
   2   3  14 1705.04 296.206   5
   2   3  15 335.108 255.533   5
  -2  -4  17 510.398 228.764   2
  -2  -4  16 70.7007 250.773   2
  -2  -4  15 1372.71 246.700   2
  -2  -4  15 1343.98 205.031   5
  -2  -4  14 1456.57 229.770   2
  -2  -4  14 1091.91 186.796   5
  -2  -4  13-44.5628 176.281   5
  -2  -4  13-58.2028 159.977   2
  -2  -4  12 2050.11 227.943   2
  -2  -4  12 1852.14 213.724   5
  -2  -4  11 6973.30 326.332   5
  -2  -4  11 6978.34 316.243   2
  -2  -4  10 971.543 182.651   2
  -2  -4  10 672.395 161.902   5
  -2  -4   9 12060.1 357.539   2
  -2  -4   8 9616.39 318.771   2
  -2  -4   7 128.322 107.329   2
  -2  -4   6 9661.90 299.299   2
  -2  -4   5 79197.2 790.781   2
  -2  -4   4 8742.12 281.495   2
  -2  -4   4 9286.87 274.651   4
  -2  -4   3 28939.9 484.848   2
   2   4  -3 29763.1 322.341   3
  -2  -4   3 28970.9 440.414   4
  -2  -4   2 46123.9 612.139   2
  -2  -4   2 46683.0 537.509   4
  -2  -4   1 9583.92 304.174   2
  -2  -4   1 9275.99 243.160   4
  -2  -4   0 14174.1 367.908   2
  -2  -4   0 14245.8 293.016   4
  -2  -4  -1 22784.7 471.929   2
  -2  -4  -1 22570.3 357.716   4
  -2  -4  -2 505.317 147.300   2
  -2  -4  -2 576.415 89.2954   4
  -2  -4  -3 8605.16 325.679   2
  -2  -4  -3 9131.93 229.302   4
  -2  -4  -4 33072.9 605.176   2
  -2  -4  -4 35803.4 439.709   4
   2   4   5 2531.57 213.497   5
  -2  -4  -5 2509.52 148.063   4
   2   4   6 25316.9 556.307   5
   2   4   7 18330.2 494.639   5
   2   4   8 1253.94 223.946   5
   2   4   9 151.646 188.621   5
   2   4  10 7940.61 410.625   5
   2   4  11 1716.79 242.113   5
   2   4  12-204.681 216.003   5
   2   4  13 2041.51 304.000   5
   2   4  14 1343.57 241.503   5
  -2  -5  16-49.4979 260.381   2
  -2  -5  15 2531.23 244.008   5
  -2  -5  15 2603.68 288.265   2
  -2  -5  14 453.837 208.481   2
  -2  -5  14 815.287 182.004   5
  -2  -5  13 329.356 176.382   5
  -2  -5  13 844.281 191.957   2
  -2  -5  12 4695.55 288.193   2
  -2  -5  11 10022.8 380.337   2
  -2  -5  10 122.670 142.788   2
  -2  -5   9 9896.22 340.357   2
  -2  -5   8 5829.89 266.611   2
  -2  -5   7 1790.80 172.645   2
  -2  -5   6 13587.1 374.923   2
  -2  -5   6 13698.7 377.480   4
  -2  -5   5 16215.7 399.837   2
  -2  -5   5 16807.2 399.683   4
  -2  -5   4 2490.90 186.668   4
  -2  -5   4 2384.14 189.132   2
  -2  -5   3 22004.2 473.482   2
  -2  -5   3 23346.7 440.366   4
  -2  -5   2 36993.6 615.236   2
  -2  -5   2 39671.8 555.448   4
  -2  -5   1 7950.88 310.573   2
  -2  -5   1 7996.09 263.036   4
  -2  -5   0 15046.1 417.262   2
  -2  -5   0 14404.4 331.493   4
  -2  -5  -1 15995.8 440.662   2
  -2  -5  -1 16355.1 349.502   4
  -2  -5  -2 55.1285 156.329   2
  -2  -5  -2 80.8899 96.5539   4
  -2  -5  -3 19876.6 518.899   2
  -2  -5  -3 18531.9 363.637   4
  -2  -5  -4 3456.49 256.483   2
  -2  -5  -4 3561.55 180.679   4
  -2  -5  -5 2817.41 257.631   2
   2   5   6 2227.55 228.900   5
   2   5   7 2978.62 260.079   5
   2   5   8 4003.55 297.781   5
   2   5   9 2339.13 267.761   5
   2   5  10 4001.97 346.790   5
   2   5  11-24.6110 217.379   5
   2   5  12 961.001 228.622   5
   2   5  13 569.914 268.180   5
  -2  -6  15 143.116 265.827   2
  -2  -6  14-31.4370 215.864   2
  -2  -6  13 392.524 185.413   2
  -2  -6  12 2936.44 254.134   2
  -2  -6  11 605.455 186.388   2
  -2  -6  10 81.7744 148.972   2
  -2  -6   9 15960.6 443.906   2
  -2  -6   9 15764.3 480.332   4
  -2  -6   8 1699.74 217.699   4
  -2  -6   8 1441.46 170.898   2
  -2  -6   7 3148.36 237.526   2
  -2  -6   7 3098.96 226.655   4
  -2  -6   6 15293.7 418.986   2
  -2  -6   6 16255.3 439.055   4
  -2  -6   5 897.693 148.523   4
  -2  -6   5 1091.76 176.296   2
  -2  -6   4 97.5151 122.046   4
  -2  -6   4 105.347 157.882   2
  -2  -6   3 29804.6 590.051   2
  -2  -6   3 28799.6 536.914   4
  -2  -6   2 12465.6 361.156   4
  -2  -6   2 12419.3 406.650   2
  -2  -6   1 1962.29 223.338   2
  -2  -6   1 1939.59 180.586   4
  -2  -6   0 15214.5 471.595   2
  -2  -6   0 15196.8 385.859   4
  -2  -6  -1 12892.5 447.299   2
  -2  -6  -1 12774.1 351.630   4
  -2  -6  -2 2343.60 249.375   2
  -2  -6  -2 2405.73 187.451   4
  -2  -6  -3 22144.0 591.790   2
  -2  -6  -3 21615.3 440.040   4
  -2  -6  -4 427.893 210.487   2
  -2  -6  -5 61.4604 182.461   2
  -2  -6  -6 5916.68 364.646   2
   2   6   6 6463.09 344.284   5
  -2  -6  -7 1122.52 244.720   2
   2   6   7 1515.44 232.990   5
   2   6   8 1308.38 230.935   5
   2   6   9 2907.88 317.124   5
   2   6  10 2149.83 258.796   5
   2   6  11 101.165 254.481   5
   2   6  12-390.851 260.513   5
  -2  -7  13 2426.31 292.623   4
  -2  -7  12 1824.70 233.415   4
  -2  -7  12 1934.72 246.928   2
  -2  -7  11-416.856 217.990   4
  -2  -7  11-73.1541 141.266   2
  -2  -7  10 1591.37 221.955   4
  -2  -7  10 1485.75 223.299   2
  -2  -7   9 7054.13 333.237   2
  -2  -7   9 8289.85 388.992   4
  -2  -7   8 2528.27 217.401   2
  -2  -7   8 2969.05 273.256   4
  -2  -7   7 2756.21 240.968   2
  -2  -7   7 2709.04 239.311   4
  -2  -7   6 6922.69 322.940   2
  -2  -7   6 6660.47 319.895   4
  -2  -7   5 348.694 152.843   4
  -2  -7   5 686.068 189.423   2
  -2  -7   4 11371.0 408.827   2
  -2  -7   4 11672.2 391.070   4
  -2  -7   3 5561.29 312.947   2
  -2  -7   3 5698.49 299.680   4
  -2  -7   2 7587.54 365.914   2
  -2  -7   2 7331.94 318.106   4
  -2  -7   1 12198.4 459.745   2
  -2  -7   1 11066.5 374.202   4
  -2  -7   0 8071.57 397.023   2
  -2  -7   0 7899.62 322.450   4
  -2  -7  -1 1135.07 228.766   2
  -2  -7  -1 1107.33 165.475   4
  -2  -7  -2 3263.74 297.157   2
  -2  -7  -2 3321.37 237.261   4
  -2  -7  -3 2617.96 211.785   4
  -2  -7  -3 2256.77 262.119   2
  -2  -7  -4 191.604 177.432   2
  -2  -7  -5 616.205 241.810   2
   2   7   6 1804.30 246.011   5
  -2  -7  -6 2350.81 305.925   2
   2   7   7 1056.14 234.178   5
  -2  -7  -7 1217.65 269.212   2
   2   7   8-125.839 189.602   5
  -2  -7  -8-353.498 241.210   2
   2   7   9 473.834 226.344   5
  -2  -7  -9 318.383 226.248   2
   2   7  10 333.144 258.898   5
  -2  -8  12 433.186 252.463   4
  -2  -8  11 218.823 178.732   4
  -2  -8  10 1578.90 233.429   4
  -2  -8  10 1576.40 197.573   2
  -2  -8   9 1349.02 232.220   4
  -2  -8   9 1802.97 237.956   2
  -2  -8   8 139.866 192.133   4
  -2  -8   8 102.484 171.558   2
  -2  -8   7 6564.42 337.475   2
  -2  -8   7 6263.18 361.168   4
  -2  -8   6-55.9310 194.724   4
  -2  -8   6 282.111 139.487   2
  -2  -8   5 3612.10 286.786   4
  -2  -8   5 3270.69 257.733   2
  -2  -8   4 1686.05 243.699   2
  -2  -8   4 2172.44 231.449   4
  -2  -8   3 4085.56 282.639   4
  -2  -8   3 3812.95 321.671   2
  -2  -8   2 20.7545 167.351   4
  -2  -8   2 91.1488 173.381   2
  -2  -8   1 3395.72 318.444   2
  -2  -8   1 3007.55 235.896   4
  -2  -8   0 9557.79 469.481   2
  -2  -8   0 9363.16 383.380   4
  -2  -8  -1-7.12752 161.097   4
  -2  -8  -1 241.945 235.991   2
  -2  -8  -2 1671.92 216.737   4
  -2  -8  -2 1616.51 276.694   2
  -2  -8  -3 6184.75 412.899   2
  -2  -8  -4-165.887 255.888   2
  -2  -8  -5 5761.65 417.394   2
  -2  -8  -6 613.906 263.465   2
   2   8   7 460.981 206.855   5
  -2  -8  -7 100.618 271.519   2
   2   8   8 338.208 224.336   5
  -2  -8  -8 630.731 308.700   2
  -2  -9  10 1113.06 255.551   4
  -2  -9   9-263.934 256.912   4
  -2  -9   8 426.860 239.816   4
  -2  -9   7 5355.34 339.415   2
  -2  -9   7 6020.07 362.699   4
  -2  -9   6 1908.63 260.382   4
  -2  -9   6 1873.80 226.527   2
  -2  -9   5 28.2968 203.008   4
  -2  -9   5 7.39888 227.965   2
  -2  -9   4 2301.10 261.530   2
  -2  -9   4 2731.06 271.819   4
  -2  -9   3 1112.71 217.566   4
  -2  -9   3 1327.46 256.268   2
  -2  -9   2 2665.38 303.142   2
  -2  -9   2 1952.82 246.117   4
  -2  -9   1 551.637 208.089   4
  -2  -9   1 359.598 248.365   2
  -2  -9   0 4887.37 404.414   2
  -2  -9   0 4390.54 287.776   4
  -2  -9  -1 820.875 201.261   2
  -2  -9  -1 295.017 194.194   4
  -2  -9  -2 1414.36 297.601   2
  -2  -9  -3 940.617 270.660   2
  -2  -9  -4 48.7184 246.587   2
  -2  -9  -5 791.202 289.752   2
  -2  -9  -6 135.541 267.238   2
   2   9   6 3.58053 168.097   5
  -2 -10   7 654.246 277.532   4
  -2 -10   6 991.221 225.857   4
  -2 -10   5 1746.12 253.384   4
  -2 -10   4 423.935 245.950   4
  -2 -10   3-665.315 189.986   4
  -2 -10   3 214.828 274.648   2
  -2 -10   2 809.469 260.949   4
  -2 -10   2 1022.24 299.856   2
  -2 -10   1 436.316 232.890   4
  -2 -10   1 126.814 302.387   2
  -2 -10   0 1213.60 193.878   4
  -2 -10   0 483.203 250.918   2
  -2 -10  -1 505.673 309.440   2
  -2 -10  -2 1535.29 326.924   2
  -2 -10  -3 465.032 301.975   2
  -2 -10  -4-184.947 309.214   2
   3 -11  -3 281.214 249.772   4
   3 -11  -2 569.178 257.364   4
   3 -11  -1 5429.34 419.789   4
   3 -11   0 3789.33 365.371   4
   3 -11   1 320.812 270.548   4
   3 -11   2 2399.70 329.099   4
   3 -11   3 916.234 268.507   4
   3 -11   4 751.988 218.887   4
   3 -11   5 1381.73 287.070   4
   3 -11   6 2401.64 277.230   4
   3 -11   7 449.706 277.231   4
   3 -10  -7 203.564 282.618   4
   3 -10  -6 216.912 200.796   4
   3 -10  -5 660.553 259.083   4
   3 -10  -4 1830.59 276.407   4
   3 -10  -3 31.3071 265.447   4
   3 -10  -2 341.533 217.553   4
   3 -10  -1 1647.57 282.587   4
   3 -10   0-74.3316 188.686   4
   3 -10   1 4852.68 372.058   4
   3 -10   2 1983.85 280.456   4
   3 -10   3 616.283 214.322   4
   3 -10   4 2073.35 277.623   4
   3 -10   5 3375.70 333.923   4
   3 -10   6 608.372 183.398   4
   3 -10   7 2679.42 314.716   4
   3 -10   8 2707.08 304.615   4
   3 -10   9 2670.55 336.440   4
   3 -10  10 1829.57 320.284   4
   3 -10  11 4122.59 336.415   4
   3  -9  -9-185.223 226.600   4
   3  -9  -8 150.681 251.441   4
   3  -9  -7 1527.90 244.916   4
   3  -9  -6 178.967 223.113   4
   3  -9  -5 3634.55 343.253   4
   3  -9  -4 3472.44 309.773   4
   3  -9  -3 171.983 185.725   4
   3  -9  -2 5183.68 342.556   4
   3  -9  -1 1.86160 215.862   4
   3  -9   0 1526.19 254.012   4
   3  -9   1 10393.2 425.564   4
   3  -9   2 18027.6 552.004   4
   3  -9   3 5805.86 342.607   4
   3  -9   4 4777.33 318.299   4
   3  -9   5 9052.03 397.880   4
   3  -9   6 190.071 154.810   4
   3  -9   7 1774.77 234.003   4
   3  -9   8 11323.7 454.896   4
   3  -9   9 1062.04 213.539   4
   3  -9  10 3554.85 294.761   4
   3  -9  11 5597.67 369.701   4
   3  -9  12 224.691 260.380   6
   3  -8 -11-139.576 272.424   4
   3  -8 -10 310.851 204.130   4
   3  -8  -9 1234.66 275.995   4
   3  -8  -8 242.142 228.005   4
   3  -8  -7 1141.51 237.950   4
   3  -8  -6 1189.29 231.327   4
   3  -8  -5 566.612 221.967   4
   3  -8  -4 3378.36 297.612   4
   3  -8  -3 5561.58 331.023   4
   3  -8  -2 12068.2 441.893   4
   3  -8  -1 2040.78 227.433   4
   3  -8  -1 2207.14 213.783   1
   3  -8   0 224.658 182.984   4
   3  -8   1 11585.4 415.987   4
   3  -8   2 2416.33 231.699   4
   3  -8   3 9716.68 386.250   4
   3  -8   4 9891.18 394.594   4
   3  -8   5 10257.7 388.170   4
   3  -8   6 242.640 163.322   4
   3  -8   7 7244.95 343.145   4
   3  -8   8 8229.10 374.549   4
   3  -8   9 2012.46 235.165   4
   3  -8  10 6402.37 343.306   4
   3  -8  11 5823.44 349.874   6
   3  -8  11 5359.90 335.799   4
   3  -8  12-313.218 223.417   6
   3  -8  12 246.162 271.173   5
   3  -8  13 10065.0 533.011   5
  -3   7  13-46.6423 262.990   2
  -3   7  12 1906.72 275.946   2
  -3   7  11 926.119 215.877   2
   3  -7 -11 892.204 265.766   4
  -3   7  10-49.7657 236.294   2
   3  -7 -10 88.6322 195.626   4
   3  -7  -9 1725.00 277.685   4
  -3   7   9 1987.08 238.007   2
   3  -7  -8 2786.47 284.034   4
  -3   7   8 1991.95 232.876   2
  -3   7   7 78.8907 125.011   5
   3  -7  -7 81.6113 195.263   4
   3  -7  -6 976.217 217.794   4
   3  -7  -5 7321.91 354.441   4
   3  -7  -4 126.250 178.410   4
   3  -7  -3 2335.42 232.760   4
   3  -7  -2 24465.9 537.676   4
   3  -7  -1 1947.30 208.252   4
   3  -7  -1 2393.65 224.514   1
   3  -7   0 2328.25 221.501   4
   3  -7   0 2704.58 212.346   1
   3  -7   1 13173.0 392.252   4
   3  -7   1 12996.8 388.820   1
   3  -7   2 4114.14 245.298   4
   3  -7   3 2809.19 211.877   4
   3  -7   4 41128.9 671.917   4
   3  -7   5 17808.7 457.849   4
   3  -7   6 3817.02 246.666   4
   3  -7   7 23022.4 529.690   4
   3  -7   8 3744.94 263.177   4
   3  -7   9 1907.91 228.688   5
   3  -7   9 2127.26 212.829   4
   3  -7  10 12592.6 453.764   6
   3  -7  10 11359.3 463.980   5
   3  -7  10 11290.1 409.438   4
   3  -7  11 1809.84 212.286   6
   3  -7  11 1249.50 237.974   5
   3  -7  12 2754.00 303.415   5
   3  -7  12 3143.19 274.648   6
   3  -7  13 6499.41 435.069   5
   3  -7  14 2611.03 309.906   5
  -3   6  14 114.362 286.327   2
  -3   6  13-248.779 257.631   2
  -3   6  12 1203.54 245.820   2
  -3   6  11-352.436 227.182   2
  -3   6  10 672.509 224.064   2
   3  -6 -10 484.402 211.977   4
   3  -6  -9 2267.11 277.931   4
  -3   6   9 2076.89 255.741   2
   3  -6  -8 5685.69 347.925   4
  -3   6   8 4559.21 304.220   2
  -3   6   7 1975.87 178.037   5
  -3   6   7 2009.22 226.384   2
   3  -6  -7 2298.00 252.615   4
   3  -6  -6 3766.17 286.006   4
  -3   6   6 3958.18 246.795   2
   3  -6  -5 5135.25 288.102   4
  -3   6   5 5243.59 243.901   2
  -3   6   4 1069.79 128.642   2
   3  -6  -4 1286.46 197.689   4
   3  -6  -3 8969.70 325.368   4
   3  -6  -2 15767.6 401.838   4
   3  -6  -2 16139.6 480.943   1
   3  -6  -1 7777.54 294.134   4
   3  -6  -1 7110.34 323.239   1
   3  -6   0 90853.6 891.662   4
   3  -6   0 86944.9 971.142   1
   3  -6   1 8862.59 311.364   1
   3  -6   1 9351.66 302.825   4
  -3   6  -2 1075.31 115.317   0
   3  -6   2 1157.83 142.103   4
   3  -6   2 1337.43 121.820   1
   3  -6   3 16069.0 366.205   1
  -3   6  -3 15947.5 380.179   0
   3  -6   3 16916.9 392.733   4
   3  -6   4 36760.4 577.832   4
   3  -6   5 1784.65 168.307   4
   3  -6   6 6825.93 301.554   5
   3  -6   6 7569.58 283.449   4
   3  -6   7 38125.6 685.151   5
   3  -6   7 39496.7 627.005   4
   3  -6   8 487.922 139.417   4
   3  -6   8 502.189 153.122   6
   3  -6   8 354.464 153.607   5
   3  -6   9 5853.08 298.376   6
   3  -6   9 5766.62 323.137   5
   3  -6   9 5728.20 280.067   4
   3  -6  10 17990.1 552.065   5
   3  -6  10 18131.5 484.193   4
   3  -6  11 102.363 134.821   6
   3  -6  11 59.8298 170.560   5
   3  -6  12 4411.10 331.919   5
   3  -6  13 7680.35 456.277   5
   3  -6  14 386.298 225.140   5
  -3   5  15 553.092 251.248   2
  -3   5  14 71.2018 227.527   2
  -3   5  13 207.008 239.498   2
  -3   5  12 2951.42 317.960   2
  -3   5  11 1852.24 244.937   2
  -3   5  10 4405.47 326.250   2
   3  -5  -9 5473.35 315.236   4
  -3   5   9 4926.42 321.856   2
   3  -5  -8 3639.27 279.319   4
  -3   5   8 4104.03 278.557   2
  -3   5   7 17001.8 389.615   5
   3  -5  -7 16408.4 461.351   4
  -3   5   7 16757.7 461.939   2
   3  -5  -6 9932.28 360.669   4
  -3   5   6 10246.5 290.700   5
  -3   5   6 10896.5 355.711   2
   3  -5  -5 9326.39 334.619   4
  -3   5   5 9129.96 296.035   2
   3  -5  -4 5255.77 250.032   4
  -3   5   4 4877.46 206.873   2
  -3   5   3 19025.2 344.165   2
   3  -5  -3 19753.3 413.737   4
   3  -5  -2 4244.52 212.103   4
   3  -5  -2 3638.30 231.932   1
  -3   5   2 3570.13 140.427   2
   3  -5  -1 615.826 121.919   1
   3  -5  -1 574.904 127.534   4
  -3   5   0 48670.6 470.074   0
   3  -5   0 51057.8 601.992   4
   3  -5   0 50366.9 698.980   1
   3  -5   1 17372.7 398.760   1
  -3   5  -1 16959.7 328.198   0
   3  -5   1 16971.6 350.575   4
  -3   5  -2 1311.45 120.723   0
   3  -5   2 1336.74 122.806   1
   3  -5   2 1064.33 115.880   4
  -3   5  -3 65661.5 764.414   0
   3  -5   3 64674.8 663.531   4
  -3   5  -4 21359.0 478.243   0
   3  -5   4 20079.5 410.081   5
   3  -5   4 19135.0 370.609   1
   3  -5   4 20442.8 385.299   4
   3  -5   5 88.1375 79.6481   4
   3  -5   5 34.1630 104.403   5
   3  -5   5 126.546 78.8090   1
   3  -5   6 32032.8 593.817   6
   3  -5   6 31385.5 562.579   5
   3  -5   6 32105.0 500.448   4
   3  -5   7 24579.2 526.776   6
   3  -5   7 23110.0 511.422   5
   3  -5   7 23782.7 444.639   4
   3  -5   8 170.604 108.764   4
   3  -5   8-32.7378 138.874   5
   3  -5   8 273.202 117.433   6
   3  -5   9 21768.2 556.839   5
   3  -5   9 21726.3 457.678   4
   3  -5  10 17454.0 531.108   5
   3  -5  10 20667.0 509.595   6
   3  -5  11 145.580 136.234   6
   3  -5  11 91.4304 161.013   5
   3  -5  12 19065.0 609.016   5
   3  -5  13 3156.21 305.420   5
   3  -5  14 182.435 200.897   5
   3  -5  15 4938.72 363.142   5
  -3   4  15 588.780 233.291   2
  -3   4  14 747.277 237.053   2
  -3   4  13 386.741 203.133   2
  -3   4  12 2454.47 270.317   2
  -3   4  11 367.579 176.596   2
  -3   4  10 2811.58 269.052   2
  -3   4   9 5355.76 310.442   2
  -3   4   8 165.084 153.620   2
  -3   4   8 247.996 121.561   5
   3  -4  -8 203.330 176.747   4
   3  -4  -7 3267.60 242.387   4
  -3   4   7 3054.75 168.300   5
  -3   4   7 2999.71 232.654   2
   3  -4  -6 43929.3 652.721   4
  -3   4   6 46119.1 667.093   2
  -3   4   6 45526.1 531.793   5
   3  -4  -5 82.5409 63.4756   6
  -3   4   5 6.11249 75.5715   5
  -3   4   5 75.5523 97.6424   2
   3  -4  -5-8.27049 133.414   4
   3  -4  -4 11001.3 304.634   4
  -3   4   4 11112.6 288.156   2
   3  -4  -3 35519.5 505.627   4
   3  -4  -3 35036.9 639.020   1
   3  -4  -2 16724.4 330.748   4
  -3   4   2 15527.4 183.006   0
  -3   4   2 17285.4 272.599   2
   3  -4  -2 15811.5 410.966   1
   3  -4  -1 1092.61 119.632   4
  -3   4   1 1202.19 66.6693   2
  -3   4   1 1307.82 82.1574   0
   3  -4  -1 1303.06 135.101   1
   3  -4   0 110838. 977.428   1
   3  -4   0 110094. 771.782   4
   3  -4   1 10443.8 298.812   1
   3  -4   1 9918.89 241.808   4
   3  -4   2 171851. 1130.91   1
   3  -4   2 167517. 1190.44   6
   3  -4   2 168559. 931.954   4
   3  -4   3 47354.1 590.519   1
   3  -4   3 49173.8 556.057   5
   3  -4   3 46168.3 636.259   6
   3  -4   3 47893.5 499.216   4
   3  -4   4 11883.3 257.392   3
   3  -4   4 12197.7 342.519   6
   3  -4   4 12167.0 296.380   5
   3  -4   4 11599.5 291.883   1
   3  -4   4 11983.7 260.133   4
   3  -4   5 6061.47 189.433   3
   3  -4   5 6349.30 257.569   6
   3  -4   5 5865.37 235.846   5
   3  -4   5 5931.29 207.743   1
   3  -4   5 5984.26 195.599   4
   3  -4   6 51010.5 677.370   5
   3  -4   6 52780.9 726.559   6
   3  -4   6 52006.5 566.348   4
   3  -4   7 30459.0 564.911   5
   3  -4   7 30793.2 562.392   6
   3  -4   7 29231.9 432.268   3
   3  -4   7 31073.8 460.902   4
   3  -4   8 5610.58 253.049   6
   3  -4   8 5562.91 281.537   5
   3  -4   8 5255.09 214.666   4
   3  -4   9 23571.4 495.411   6
   3  -4   9 22404.5 554.048   5
   3  -4  10 12618.2 446.939   5
   3  -4  10 13885.0 394.669   6
   3  -4  11 6602.15 358.179   5
   3  -4  11 6824.27 286.383   6
   3  -4  12 5915.55 366.555   5
   3  -4  13 3869.51 325.959   5
   3  -4  14 212.563 175.423   5
   3  -4  15 5020.84 375.315   5
  -3   3  16 433.255 222.769   2
  -3   3  15 523.232 236.843   2
  -3   3  14-96.4591 181.200   2
  -3   3  13 2171.27 249.135   2
  -3   3  12 1949.07 246.655   2
  -3   3  11 447.216 195.936   2
  -3   3  10 8758.09 387.669   2
  -3   3   9 7200.51 340.092   2
  -3   3   8 236.205 100.540   5
  -3   3   8 194.945 138.981   2
  -3   3   7 26404.2 407.884   5
  -3   3   7 26811.2 536.151   2
  -3   3   6 12680.4 260.345   5
   3  -3  -6 12229.2 340.434   4
  -3   3   6 13386.7 365.148   2
   3  -3  -5 9546.42 198.684   6
  -3   3   5 9150.34 199.594   5
   3  -3  -5 8577.34 276.501   4
  -3   3   5 9371.93 289.807   2
   3  -3  -4 94379.9 656.473   6
   3  -3  -4 91477.7 789.505   4
  -3   3   4 91895.1 790.481   2
   3  -3  -4 88782.7 990.125   1
  -3   3   4 95748.6 565.293   5
   3  -3  -3 16000.1 295.638   6
   3  -3  -3 16145.6 319.437   4
  -3   3   3 15862.3 306.502   2
   3  -3  -3 16643.1 415.304   1
   3  -3  -2 6651.21 203.079   6
   3  -3  -2 6653.45 199.637   4
  -3   3   2 6624.59 179.120   2
   3  -3  -2 6380.78 252.640   1
   3  -3  -1 93732.6 882.744   1
   3  -3  -1 91856.3 647.337   4
   3  -3  -1 90248.6 758.910   6
  -3   3   1 92853.0 550.240   2
   3  -3   0 9551.74 283.879   1
   3  -3   0 9403.76 261.204   6
   3  -3   0 9354.32 201.953   4
   3  -3   1 40849.5 553.223   1
   3  -3   1 39392.6 389.128   5
   3  -3   1 41412.8 552.020   6
   3  -3   1 39272.4 389.751   4
   3  -3   2 45687.5 452.186   5
   3  -3   2 45455.1 487.700   3
   3  -3   2 47096.7 586.236   1
   3  -3   2 46163.6 594.488   6
   3  -3   2 45554.3 412.741   4
   3  -3   3 48984.8 508.928   3
   3  -3   3 50423.3 595.096   1
   3  -3   3 49971.4 518.144   5
   3  -3   3 50397.0 633.472   6
   3  -3   3 48923.6 429.282   4
   3  -3   4 2971.50 152.120   5
   3  -3   4 2830.75 132.985   3
   3  -3   4 3180.59 172.180   6
   3  -3   4 3105.71 161.975   1
   3  -3   4 3077.89 118.807   4
   3  -3   5 32859.1 492.297   5
   3  -3   5 32302.8 519.009   6
   3  -3   5 32193.3 483.233   1
   3  -3   5 31885.7 371.463   4
   3  -3   5 31514.8 427.867   3
   3  -3   6 70427.2 770.283   5
   3  -3   6 69986.2 661.869   3
   3  -3   6 70276.1 777.326   6
   3  -3   6 69761.7 583.234   4
   3  -3   7 194.179 71.3393   4
   3  -3   7 305.650 78.9161   3
   3  -3   7 307.890 95.5244   5
   3  -3   7 276.306 86.6715   6
   3  -3   8 7871.58 280.773   6
   3  -3   8 7133.84 300.857   5
   3  -3   9 22630.8 544.924   5
   3  -3   9 25093.0 490.761   6
   3  -3  10 5869.84 252.978   6
   3  -3  10 5005.67 298.214   5
   3  -3  11 3044.93 275.623   5
   3  -3  12 27380.3 684.569   5
   3  -3  13 3341.11 298.884   5
   3  -3  14 7743.78 408.169   5
   3  -3  15 5373.19 369.132   5
   3  -3  16 992.065 250.526   5
  -3   2  16 378.694 222.223   2
  -3   2  15 59.1891 207.933   2
  -3   2  14 1255.70 254.858   2
  -3   2  13 2130.01 283.706   2
  -3   2  12 2238.20 258.445   2
  -3   2  11 648.723 201.117   2
  -3   2  10 4194.57 282.585   2
  -3   2   9 11536.6 394.913   2
  -3   2   8 11557.8 289.429   5
  -3   2   8 12473.3 388.090   2
  -3   2   7 16828.5 313.402   5
  -3   2   7 16476.4 417.774   2
  -3   2   6 29752.5 506.062   2
  -3   2   6 28795.1 306.710   0
   3  -2  -5 10619.4 187.407   6
  -3   2   5 9651.79 190.013   5
  -3   2   5 10167.5 280.539   2
   3  -2  -5 9749.64 337.874   1
  -3   2   4 66135.2 405.299   5
   3  -2  -4 65007.0 645.954   4
  -3   2   4 65650.5 624.774   2
   3  -2  -4 67671.8 502.232   6
   3  -2  -4 65519.3 796.398   1
   3  -2  -3 37788.0 457.852   4
  -3   2   3 38232.1 428.505   2
   3  -2  -3 37153.5 574.058   1
   3  -2  -2 7963.11 263.093   1
   3  -2  -2 8360.61 211.746   6
   3  -2  -2 8664.29 205.730   4
  -3   2   2 8251.48 177.307   2
   3  -2  -1 53400.5 637.949   1
  -3   2   1 50887.6 368.914   2
   3  -2  -1 50589.9 440.581   4
   3  -2  -1 52253.1 535.715   6
   3  -2   0 48713.8 496.311   3
   3  -2   0 50368.7 605.025   1
   3  -2   0 50015.7 320.696   5
  -3   2   0 47480.5 305.831   2
   3  -2   0 49072.7 391.054   4
   3  -2   0 49617.2 545.618   6
   3  -2   1 7793.87 232.984   6
   3  -2   1 8021.85 244.897   1
   3  -2   1 8192.25 209.407   3
   3  -2   1 7952.97 154.683   5
   3  -2   1 7880.54 147.106   4
   3  -2   2 162203. 780.337   5
   3  -2   2 156662. 1025.00   6
   3  -2   2 166414. 919.846   3
   3  -2   2 165462. 1067.16   1
   3  -2   2 159196. 607.021   4
  -3   2  -3 10982.6 161.848   2
   3  -2   3 11275.7 242.896   5
   3  -2   3 11098.7 250.656   3
   3  -2   3 10898.5 286.834   6
   3  -2   3 10947.0 284.755   1
   3  -2   3 11053.9 161.464   4
   3  -2   4 63086.2 687.599   6
   3  -2   4 63576.5 633.181   5
   3  -2   4 62520.0 671.310   1
   3  -2   4 61032.1 398.452   4
   3  -2   4 64596.8 608.538   3
   3  -2   5 70860.7 737.039   5
   3  -2   5 71363.9 747.294   6
   3  -2   5 71789.9 668.336   3
   3  -2   5 69079.7 460.682   4
   3  -2   6 48791.8 661.806   5
   3  -2   6 51106.7 649.492   6
   3  -2   6 48810.9 419.195   4
   3  -2   7 1592.80 137.415   6
   3  -2   7 1539.86 166.505   5
   3  -2   7 1262.54 110.221   2
   3  -2   8 29353.1 503.177   6
   3  -2   8 27894.6 568.022   5
   3  -2   8 28232.4 473.774   2
   3  -2   9 35520.8 555.975   6
   3  -2   9 35394.9 671.230   5
   3  -2   9 35604.0 573.418   2
   3  -2  10 1596.50 151.598   6
   3  -2  10 1553.12 200.510   5
   3  -2  11 11085.9 431.491   5
   3  -2  12 10397.2 436.559   5
   3  -2  13 129.460 177.276   5
   3  -2  14 1974.88 254.816   5
   3  -2  15 823.250 213.508   5
   3  -2  16 517.172 244.659   5
  -3   1  16 475.616 245.330   2
  -3   1  15 326.918 193.440   2
  -3   1  14 1022.29 220.354   2
  -3   1  13 3414.22 304.591   2
  -3   1  12 1109.97 215.805   2
  -3   1  11 1406.66 223.631   2
  -3   1  10 17531.4 498.347   2
  -3   1   9 1227.79 118.859   5
  -3   1   9 873.864 167.019   2
  -3   1   8 12088.6 277.685   0
  -3   1   8 11751.8 273.051   5
  -3   1   8 11878.0 358.515   2
  -3   1   7 15431.1 284.730   5
  -3   1   7 15727.2 289.154   0
  -3   1   7 15711.5 381.078   2
   3  -1  -7 15283.9 438.141   1
  -3   1   6 2534.03 109.889   5
  -3   1   6 2614.55 164.889   2
   3  -1  -6 2508.28 191.069   1
  -3   1   5 35946.2 312.675   5
  -3   1   5 36875.3 477.938   2
   3  -1  -5 36660.8 592.896   1
  -3   1   4 57313.1 541.751   2
   3  -1  -4 56577.6 698.671   1
   3  -1  -3 3053.81 174.566   1
  -3   1   3 3204.27 132.502   2
   3  -1  -2 123666. 959.525   1
   3  -1  -2 122783. 744.711   6
  -3   1   2 123883. 672.213   2
   3  -1  -1 97411.5 690.058   3
   3  -1  -1 94634.1 692.293   6
  -3   1   1 94657.9 558.192   2
   3  -1  -1 95270.5 819.393   1
   3  -1   0 17878.2 318.332   6
   3  -1   0 16821.4 292.482   3
   3  -1   0 16797.4 347.278   1
  -3   1   0 17593.4 233.420   2
   3  -1   0 16882.9 218.653   4
   3  -1   0 17692.8 189.379   5
   3  -1   1 34341.2 416.880   3
   3  -1   1 33969.9 248.118   4
   3  -1   1 34459.5 342.567   5
  -3   1  -1 34719.0 327.064   2
   3  -1   1 35141.3 494.829   1
   3  -1   1 34252.2 453.721   6
   3  -1   2 79955.4 616.037   5
  -3   1  -2 78178.3 505.147   2
   3  -1   2 78732.3 738.998   1
   3  -1   2 80710.9 652.782   3
   3  -1   2 76813.7 702.014   6
  -3   1  -3 56662.5 461.629   2
   3  -1   3 56476.0 586.196   5
   3  -1   3 57389.9 573.818   3
   3  -1   3 55567.9 612.355   6
   3  -1   3 56531.7 642.333   1
   3  -1   4 33785.7 495.816   5
   3  -1   4 33080.9 489.998   6
   3  -1   5 45783.0 584.379   6
   3  -1   5 45310.7 620.214   5
   3  -1   5 45132.9 293.860   4
   3  -1   6 12139.5 351.350   5
   3  -1   6 11575.3 308.120   6
   3  -1   7 8456.26 269.356   6
   3  -1   7 8701.20 317.631   5
   3  -1   8 20354.0 419.006   6
   3  -1   8 19180.4 487.597   5
   3  -1   8 19669.1 419.465   2
   3  -1   9 19580.4 515.432   5
   3  -1   9 19102.4 408.332   6
   3  -1   9 18588.6 440.953   2
   3  -1  10 3509.45 265.857   5
   3  -1  10 3465.83 227.772   2
   3  -1  11 6531.54 341.547   5
   3  -1  11 4992.97 278.101   2
   3  -1  12 11644.2 468.800   5
   3  -1  12 10046.9 410.945   2
   3  -1  13-157.977 183.289   5
   3  -1  14 11770.1 497.880   5
   3  -1  15 5788.25 391.997   5
  -3   0  16 345.109 201.431   2
  -3   0  15 372.294 208.153   2
  -3   0  14 2639.29 279.346   2
  -3   0  13 2554.95 262.662   2
  -3   0  12 1425.60 212.680   2
  -3   0  11 10455.6 401.907   2
  -3   0  10 419.921 164.899   2
  -3   0   9 13.5522 87.0718   0
  -3   0   9-22.9607 139.600   2
  -3   0   9-49.3777 77.1097   5
   3   0  -9-160.259 140.874   1
  -3   0   8 6712.84 211.093   5
  -3   0   8 7142.56 239.398   0
  -3   0   8 7095.49 283.270   2
   3   0  -8 6940.38 295.798   1
  -3   0   7 20327.1 317.051   5
  -3   0   7 21434.6 424.718   2
   3   0  -7 20776.5 472.146   1
  -3   0   7 20652.3 355.092   0
   3   0  -6 68.7291 94.4062   1
  -3   0   6 2.99424 96.3730   2
  -3   0   6 9.62912 51.9491   5
   3   0  -5 68862.4 761.054   1
  -3   0   5 66297.6 436.774   5
  -3   0   5 68331.5 641.226   2
   3   0  -4 62843.4 692.532   1
  -3   0   4 64909.9 585.425   2
   3   0  -3 6619.08 228.957   1
  -3   0   3 7287.29 194.611   2
   3   0  -2 117798. 909.766   1
   3   0  -2 118209. 748.670   3
  -3   0   2 121846. 735.085   2
   3   0  -1 54986.4 514.759   3
  -3   0   1 53551.1 480.078   2
   3   0  -1 53026.1 605.201   1
   3   0  -1 52418.1 311.196   5
   3   0   0 10447.8 231.987   3
   3   0   0 10609.1 170.203   5
  -3   0   0 10297.1 212.272   2
   3   0   0 10222.1 272.900   1
   3   0   1 969.837 75.7853   5
  -3   0  -1 786.591 79.0107   2
   3   0   1 844.314 99.4287   1
   3   0   1 1008.89 95.3846   3
   3   0   2 89876.8 666.945   5
  -3   0  -2 88934.6 648.702   2
   3   0   2 87532.8 808.150   1
  -3   0  -3 4450.73 160.959   2
   3   0   3 4595.77 179.067   5
   3   0   4 41583.3 553.311   5
   3   0   5 98935.2 910.061   5
   3   0   6 4725.79 235.547   5
   3   0   7 15142.7 411.487   5
   3   0   8 60843.8 851.520   5
   3   0   9 58.6378 164.050   5
   3   0  10 4759.45 298.781   5
   3   0  11 9617.47 410.965   5
   3   0  12 3105.08 278.742   5
   3   0  13 274.872 167.910   5
   3   0  14 6031.91 377.221   5
   3   0  15 674.747 234.712   5
  -3  -1  17 333.947 248.324   2
  -3  -1  16 133.768 254.215   2
  -3  -1  15 2261.03 262.638   2
  -3  -1  14 2383.62 254.966   2
  -3  -1  13 489.199 178.275   2
  -3  -1  12 2670.86 267.634   2
  -3  -1  11 6372.08 333.167   2
  -3  -1  10 12259.0 328.892   5
  -3  -1  10 12937.3 404.718   2
  -3  -1   9 2815.45 162.356   5
  -3  -1   9 2623.50 221.183   2
   3   1  -9 2929.27 210.596   1
  -3  -1   8 16091.9 369.664   0
  -3  -1   8 16796.0 330.770   5
  -3  -1   8 16391.8 398.431   2
   3   1  -8 16594.9 418.654   1
   3   1  -7 25581.8 484.253   1
  -3  -1   7 24565.5 367.893   5
  -3  -1   7 25818.9 459.800   2
   3   1  -6 25372.3 456.770   1
  -3  -1   6 26111.9 347.251   5
  -3  -1   6 26409.4 440.546   2
   3   1  -5 7518.79 249.501   1
  -3  -1   5 7386.18 232.425   2
   3   1  -4 35789.6 502.359   1
  -3  -1   4 36143.7 471.720   2
   3   1  -3 24055.8 334.620   3
   3   1  -3 24097.2 412.098   1
  -3  -1   3 24857.4 381.909   2
   3   1  -2 78388.0 608.551   3
   3   1  -2 75379.7 713.159   1
  -3  -1   2 78338.5 658.951   2
  -3  -1   1 69559.1 614.072   2
   3   1  -1 68729.2 690.413   1
   3   1  -1 72010.5 598.209   3
   3   1   0 26975.5 381.913   3
  -3  -1   0 27795.1 401.498   2
   3   1   0 27060.8 444.936   1
  -3  -1  -1 203318. 1071.29   2
   3   1   1 199368. 934.495   5
  -3  -1  -1 204405. 564.960   4
  -3  -1  -2 17819.6 342.292   2
   3   1   2 17931.1 309.146   5
   3   1   3 296.567 72.3672   5
  -3  -1  -3 210.089 83.4703   2
   3   1   4 38748.1 534.753   5
   3   1   5 38805.1 584.914   5
   3   1   6 932.578 137.657   5
   3   1   7 33254.8 612.943   5
   3   1   8 10472.0 378.479   5
   3   1   9 895.909 186.993   5
   3   1  10 7056.87 348.739   5
   3   1  11 8415.56 411.982   5
   3   1  12 827.455 226.740   5
   3   1  13 1381.00 233.011   5
   3   1  14 2732.71 266.368   5
   3   1  15 625.122 231.279   5
  -3  -2  16 679.660 263.158   2
  -3  -2  15 1368.78 243.530   2
  -3  -2  14 3392.56 313.590   2
  -3  -2  13 207.302 183.700   2
  -3  -2  12 1667.26 246.651   2
  -3  -2  11 15158.8 461.624   2
  -3  -2  10 511.384 150.571   2
  -3  -2  10 697.778 130.701   5
  -3  -2   9 7000.28 297.764   2
  -3  -2   9 7117.23 256.667   5
  -3  -2   8 10487.7 280.251   5
  -3  -2   8 10977.3 335.690   2
   3   2  -7 1192.63 117.727   1
  -3  -2   7 1221.45 153.875   2
   3   2  -6 4049.84 183.113   1
  -3  -2   6 4096.24 206.832   2
   3   2  -5 28520.9 445.769   1
  -3  -2   5 29270.5 467.137   2
   3   2  -4 4707.99 152.026   3
   3   2  -4 4625.71 187.552   1
  -3  -2   4 4793.98 199.085   2
   3   2  -3 19715.7 307.212   3
   3   2  -3 19685.1 371.061   1
  -3  -2   3 19136.0 366.516   2
  -3  -2   2 71906.0 696.085   2
   3   2  -2 70492.3 705.643   1
   3   2  -2 73027.4 597.907   3
  -3  -2   1 15813.6 337.139   2
   3   2  -1 16812.8 305.688   3
  -3  -2   0 27015.0 444.190   2
  -3  -2   0 26902.9 296.575   4
  -3  -2  -1 55719.1 641.468   2
  -3  -2  -1 53381.4 386.247   4
  -3  -2  -2 15192.7 357.805   2
  -3  -2  -2 14851.6 191.141   4
   3   2   3 19445.4 378.996   5
  -3  -2  -3 19141.8 413.375   2
  -3  -2  -4 43357.2 631.152   2
   3   2   4 44279.1 600.110   5
   3   2   5 22523.8 461.912   5
   3   2   6 12339.1 377.674   5
   3   2   7 30824.2 613.033   5
   3   2   8 5549.84 305.394   5
   3   2   9 3745.72 288.446   5
   3   2  10 12459.3 472.113   5
   3   2  11 3271.34 294.924   5
   3   2  12 1367.10 232.668   5
   3   2  13 173.096 213.296   5
   3   2  14 943.976 272.420   5
  -3  -3  16 123.814 207.158   2
  -3  -3  15 87.7451 217.149   2
  -3  -3  14 376.618 220.262   2
  -3  -3  13 2037.03 251.330   2
  -3  -3  12 6353.38 334.795   2
  -3  -3  11 6282.89 316.960   2
  -3  -3  10 967.528 171.770   2
  -3  -3  10 526.326 126.096   5
  -3  -3   9 10158.8 353.430   2
  -3  -3   8 13497.7 382.661   2
  -3  -3   7 0.00000 119.475   2
  -3  -3   6 17635.1 404.907   2
   3   3  -5 18473.5 353.448   1
  -3  -3   5 17461.4 394.339   2
   3   3  -4 498.921 70.7747   3
  -3  -3   4 597.829 126.063   2
   3   3  -4 724.245 103.849   1
   3   3  -3 29598.3 379.676   3
  -3  -3   3 29312.9 495.956   2
   3   3  -2 46311.7 495.344   3
  -3  -3   2 45988.9 613.696   2
  -3  -3   2 46553.8 496.448   4
  -3  -3   1 130.998 70.2252   4
  -3  -3   1 117.147 110.537   2
  -3  -3   0 32879.4 545.175   2
  -3  -3   0 32010.5 381.846   4
  -3  -3  -1 69441.3 797.352   2
  -3  -3  -1 68277.7 527.752   4
  -3  -3  -2 929.869 156.538   2
  -3  -3  -2 1121.52 87.2242   4
  -3  -3  -3 49766.3 726.898   2
  -3  -3  -4 47302.0 723.740   2
   3   3   4 45976.6 654.384   5
   3   3   5 372.591 154.416   5
  -3  -3  -5 315.866 158.931   2
   3   3   6 1114.01 171.592   5
   3   3   7 22257.4 545.031   5
   3   3   8 954.638 212.560   5
   3   3   9 4699.20 325.705   5
   3   3  10 5440.30 350.465   5
   3   3  11 1283.37 264.992   5
   3   3  12 1632.23 289.367   5
   3   3  13 2206.51 297.420   5
   3   3  14 678.249 210.252   5
  -3  -4  16 977.264 260.722   2
  -3  -4  15 1582.07 250.666   2
  -3  -4  14 1831.33 247.505   2
  -3  -4  13 1062.21 217.586   2
  -3  -4  12 5551.59 328.404   2
  -3  -4  11 770.290 187.650   2
  -3  -4  10 1021.50 181.006   2
  -3  -4   9 13603.9 410.920   2
  -3  -4   8 5272.81 268.223   2
  -3  -4   7 1655.99 180.790   2
  -3  -4   6 15887.4 408.181   2
  -3  -4   5 11491.5 348.453   2
  -3  -4   4 3362.61 214.432   2
  -3  -4   3 18453.3 438.415   2
   3   4  -3 18637.6 314.296   3
  -3  -4   3 19125.2 372.742   4
  -3  -4   2 1623.86 169.309   2
  -3  -4   2 1537.92 127.960   4
   3   4  -2 1788.15 125.711   3
  -3  -4   1 1507.78 182.826   2
  -3  -4   1 1335.27 119.497   4
  -3  -4   0 24426.1 524.652   2
  -3  -4   0 24467.9 383.473   4
  -3  -4  -1 13455.4 410.347   2
  -3  -4  -1 13302.9 277.785   4
  -3  -4  -2 699.696 177.444   2
  -3  -4  -3 30928.7 633.366   2
   3   4   4 3870.35 235.772   5
  -3  -4  -4 4210.26 283.729   2
  -3  -4  -5 9360.69 390.169   2
   3   4   5 10448.9 375.284   5
  -3  -4  -6 8149.25 380.352   2
   3   4   6 8288.02 366.548   5
   3   4   7 10048.7 408.611   5
   3   4   8 120.396 187.922   5
   3   4   9 7083.35 400.326   5
   3   4  10 2095.04 276.723   5
   3   4  11 43.1012 200.497   5
   3   4  12 2198.31 287.302   5
   3   4  13 876.975 209.181   5
  -3  -5  15 1813.84 262.120   2
  -3  -5  14 290.332 204.582   2
  -3  -5  13 42.7182 146.984   2
  -3  -5  12 4565.57 287.313   2
  -3  -5  11 2208.69 224.893   2
  -3  -5  10 3831.50 267.521   2
  -3  -5   9 14708.0 442.859   2
  -3  -5   8 222.502 142.355   2
  -3  -5   7 3362.38 227.366   2
  -3  -5   6 9242.46 339.127   2
  -3  -5   6 9512.02 330.641   4
  -3  -5   5 2422.73 215.376   2
  -3  -5   5 2085.99 192.081   4
  -3  -5   4 8295.82 330.045   2
  -3  -5   4 7881.76 288.249   4
  -3  -5   3 4894.28 286.090   2
  -3  -5   3 5328.08 244.415   4
  -3  -5   2 14066.5 427.270   2
  -3  -5   2 13386.4 343.610   4
  -3  -5   1 18021.4 498.744   2
  -3  -5   1 18196.2 390.639   4
  -3  -5   0 42067.4 745.075   2
  -3  -5   0 39678.1 549.643   4
  -3  -5  -1 9935.13 396.641   2
  -3  -5  -1 9923.85 277.887   4
  -3  -5  -2 3445.66 282.547   2
  -3  -5  -3 14250.1 482.032   2
  -3  -5  -4 1418.44 228.168   2
  -3  -5  -5 4331.72 310.557   2
   3   5   5 5669.20 318.087   5
   3   5   6 8345.07 378.402   5
  -3  -5  -6 8217.12 413.867   2
   3   5   7 6881.05 379.393   5
  -3  -5  -7 6310.45 385.890   2
   3   5   8 287.178 184.072   5
  -3  -5  -8 53.9695 182.115   2
   3   5   9 3608.14 339.841   5
   3   5  10 2677.94 300.550   5
   3   5  11 409.874 234.072   5
   3   5  12 624.114 283.523   5
  -3  -6  15 555.052 198.577   2
  -3  -6  14 74.8114 241.818   2
  -3  -6  13 1213.92 241.824   2
  -3  -6  12 2666.14 282.926   2
  -3  -6  11 219.847 174.283   2
  -3  -6  10 3919.07 260.590   2
  -3  -6   9 2479.82 239.619   2
  -3  -6   9 2450.63 252.952   4
  -3  -6   8 178.280 159.745   4
  -3  -6   8 172.286 146.495   2
  -3  -6   7 12344.0 417.878   2
  -3  -6   7 12502.6 417.453   4
  -3  -6   6 4886.41 286.890   2
  -3  -6   6 4866.44 277.627   4
  -3  -6   5 2551.51 231.983   2
  -3  -6   5 2757.14 221.624   4
  -3  -6   4 10379.5 393.998   2
  -3  -6   4 11449.3 368.907   4
  -3  -6   3 6491.23 335.940   2
  -3  -6   3 6447.42 282.461   4
  -3  -6   2 133.753 121.481   4
  -3  -6   2-16.2570 178.816   2
  -3  -6   1 4323.67 322.478   2
  -3  -6   1 5121.08 248.376   4
  -3  -6   0 649.244 142.885   4
  -3  -6   0 490.756 191.074   2
  -3  -6  -1 605.873 217.039   2
  -3  -6  -2 126.006 194.468   2
  -3  -6  -3 11620.6 474.619   2
  -3  -6  -4 295.172 215.675   2
  -3  -6  -5 1216.61 243.251   2
   3   6   5 1447.46 220.039   5
  -3  -6  -6 2785.02 333.610   2
   3   6   6 3080.67 286.142   5
   3   6   7 220.758 205.229   5
  -3  -6  -7 71.0797 212.979   2
   3   6   8 371.218 185.600   5
  -3  -6  -8-192.508 242.960   2
   3   6   9 2283.50 308.395   5
  -3  -6  -9 765.801 248.023   2
   3   6  10 720.123 255.164   5
  -3  -6 -10 527.149 296.048   2
  -3  -7  14 1865.79 273.770   2
  -3  -7  13 2146.18 277.700   2
  -3  -7  12 391.064 223.096   4
  -3  -7  12 875.058 224.551   2
  -3  -7  11-525.935 222.721   4
  -3  -7  11-8.69397 201.777   2
  -3  -7  10 2680.44 255.806   2
  -3  -7  10 2990.31 286.544   4
  -3  -7   9 321.910 195.890   4
  -3  -7   9 65.4024 181.240   2
  -3  -7   8 3511.57 288.576   2
  -3  -7   8 4100.99 303.745   4
  -3  -7   7 4488.65 293.572   2
  -3  -7   7 4655.79 292.405   4
  -3  -7   6 2833.77 247.047   2
  -3  -7   6 3229.34 258.398   4
  -3  -7   5 148.735 137.906   4
  -3  -7   5 32.9770 173.593   2
  -3  -7   4 4829.03 307.877   2
  -3  -7   4 5674.90 295.267   4
  -3  -7   3 4488.52 331.152   2
  -3  -7   3 4922.62 278.293   4
  -3  -7   2 621.536 149.230   4
  -3  -7   2 477.334 210.204   2
  -3  -7   1 3212.78 321.027   2
  -3  -7   1 2623.31 216.412   4
  -3  -7   0 4723.50 349.261   2
  -3  -7  -1 790.824 248.179   2
  -3  -7  -2 17309.2 600.405   2
  -3  -7  -3 5970.49 408.535   2
  -3  -7  -4 298.927 235.759   2
  -3  -7  -5 1827.86 261.439   2
  -3  -7  -6 619.425 254.292   2
   3   7   6 344.487 204.979   5
  -3  -7  -7-17.0215 265.723   2
   3   7   7 69.1930 172.153   5
   3   7   8 497.494 261.875   5
  -3  -7  -8 587.753 244.948   2
   3   7   9 2280.98 296.166   5
  -3  -7  -9 1979.49 342.343   2
  -3  -8  12 521.724 222.990   2
  -3  -8  11 139.735 241.361   4
  -3  -8  11 78.8567 206.787   2
  -3  -8  10 2834.73 245.497   2
  -3  -8  10 3304.15 295.574   4
  -3  -8   9 113.477 199.220   4
  -3  -8   9 409.035 185.988   2
  -3  -8   8 805.734 201.509   4
  -3  -8   8 1129.81 242.652   2
  -3  -8   7 1399.60 228.158   4
  -3  -8   7 1576.99 237.197   2
  -3  -8   6 1511.41 226.479   4
  -3  -8   6 1598.47 223.859   2
  -3  -8   5 4530.30 349.661   2
  -3  -8   5 4886.88 309.898   4
  -3  -8   4 1520.69 206.324   4
  -3  -8   4 1530.55 253.244   2
  -3  -8   3 4533.77 331.550   2
  -3  -8   3 5138.27 312.578   4
  -3  -8   2 3246.67 301.299   2
  -3  -8   2 3192.47 257.611   4
  -3  -8   1 1748.96 271.394   2
  -3  -8   0 1035.87 259.654   2
  -3  -8  -1 63.9459 262.945   2
  -3  -8  -2 261.717 276.808   2
  -3  -8  -3-455.736 259.736   2
  -3  -8  -4-210.967 268.046   2
  -3  -8  -5 606.434 274.116   2
  -3  -8  -6 160.975 226.991   2
   3   8   6 627.730 203.900   5
  -3  -8  -7-178.910 254.712   2
   3   8   7 0.00000 241.481   5
  -3  -9  10 469.086 268.712   2
  -3  -9   9-174.060 265.116   2
  -3  -9   8 1179.86 276.021   4
  -3  -9   8 777.422 246.744   2
  -3  -9   7 1699.37 229.952   4
  -3  -9   7 823.646 225.837   2
  -3  -9   6 589.290 250.441   4
  -3  -9   6-68.3192 198.811   2
  -3  -9   5 1690.05 236.820   2
  -3  -9   5 2441.51 245.753   4
  -3  -9   4 1216.54 246.230   4
  -3  -9   4 1313.46 235.121   2
  -3  -9   3 290.912 170.277   4
  -3  -9   3-10.4047 231.616   2
  -3  -9   2 1098.89 281.905   2
  -3  -9   1 3016.48 329.887   2
  -3  -9   0 82.2864 273.487   2
  -3  -9  -1 138.697 222.366   2
  -3  -9  -2 2890.36 325.530   2
  -3  -9  -3 454.541 285.198   2
  -3  -9  -4 3.13203 327.863   2
  -3 -10   6 553.533 291.571   2
  -3 -10   5 422.760 222.697   4
  -3 -10   5 56.8396 236.800   2
  -3 -10   4 370.606 211.833   4
  -3 -10   4 297.841 305.623   2
  -3 -10   3-33.8851 341.689   2
  -3 -10   2 863.785 277.020   2
  -3 -10   1 1138.18 320.810   2
  -3 -10   0-459.815 370.878   2
   4 -11  -3-31.5033 240.288   4
   4 -11  -2 1188.66 283.282   4
   4 -11  -1 303.226 264.206   4
   4 -11   0 233.461 265.206   4
   4 -11   1 1816.66 289.799   4
   4 -11   2-74.6728 224.664   4
   4 -11   3 339.619 254.148   4
   4 -11   4 2050.22 315.700   4
   4 -11   5 2091.18 251.327   4
   4 -11   6 2019.53 302.216   4
   4 -11   7 1837.40 340.131   4
   4 -10  -6 186.892 277.343   4
   4 -10  -5 498.053 395.951   1
   4 -10  -5 147.339 237.410   4
   4 -10  -4 875.463 241.278   4
   4 -10  -3 257.337 244.280   4
   4 -10  -2 3223.10 319.132   4
   4 -10  -1 2250.32 277.833   4
   4 -10   0 452.381 242.560   4
   4 -10   1 3657.56 333.295   4
   4 -10   2 4003.23 344.885   4
   4 -10   3 1577.96 271.671   4
   4 -10   4 495.188 235.955   4
   4 -10   5 12613.2 508.497   4
   4 -10   6 1619.09 245.195   4
   4 -10   7 4590.28 342.317   4
   4 -10   8 4801.84 359.022   4
   4 -10   9-553.137 291.352   4
   4  -9  -9-185.057 268.579   4
   4  -9  -8 384.933 252.753   4
   4  -9  -7 666.674 279.286   4
   4  -9  -6 1864.26 290.391   4
   4  -9  -5 2880.12 330.121   4
   4  -9  -5 3413.26 387.021   1
   4  -9  -4 403.891 294.662   1
   4  -9  -4 106.365 197.687   4
   4  -9  -3 631.440 232.113   1
   4  -9  -3 1093.37 257.558   4
   4  -9  -2 8819.36 411.336   4
   4  -9  -1-57.9835 223.128   4
   4  -9   0 1213.20 221.411   4
   4  -9   1 6386.17 367.062   4
   4  -9   2 982.173 199.245   4
   4  -9   3 1073.55 219.751   4
   4  -9   4 3177.03 279.056   4
   4  -9   5 4000.24 289.048   4
   4  -9   6 1635.57 221.024   4
   4  -9   7 7781.06 391.475   4
   4  -9   8 4502.09 304.234   4
   4  -9   9-39.1014 227.339   6
   4  -9  10 13852.3 558.295   6
   4  -9  11 937.859 268.511   6
   4  -9  12-382.095 281.027   6
   4  -8 -11 811.850 275.397   4
   4  -8 -10 238.705 218.510   4
   4  -8  -9 638.751 260.363   4
   4  -8  -8 1025.17 298.526   4
   4  -8  -7-165.776 209.761   4
   4  -8  -6 1961.56 289.441   4
   4  -8  -5 4210.48 334.504   4
   4  -8  -4 1813.48 237.665   4
   4  -8  -4 1732.59 291.913   1
   4  -8  -3 200.405 188.539   1
   4  -8  -3 165.297 192.556   4
   4  -8  -2 11675.4 434.111   4
   4  -8  -2 10730.5 457.213   1
   4  -8  -1-388.204 161.622   1
   4  -8  -1-35.7915 193.381   4
   4  -8   0 5353.76 313.760   1
   4  -8   0 5722.66 326.750   4
   4  -8   1 10189.4 390.429   4
   4  -8   2 2476.34 229.552   4
   4  -8   3 13617.9 441.018   4
   4  -8   4 12035.4 408.381   4
   4  -8   5 640.232 172.416   4
   4  -8   6 4199.29 295.934   4
   4  -8   7 17445.0 515.911   4
   4  -8   8 2245.88 246.899   6
   4  -8   8 1976.64 206.632   4
   4  -8   9 6050.06 371.152   6
   4  -8  10 10652.9 466.889   6
   4  -8  11 1131.56 211.220   5
   4  -8  11 1265.88 209.389   6
   4  -8  12-316.391 245.390   5
   4  -8  12 257.938 239.294   6
  -4   7  13 992.277 275.936   2
  -4   7  12 15.4486 273.745   2
   4  -7 -11 384.107 254.019   4
  -4   7  11 156.992 264.750   2
   4  -7 -10 344.873 247.549   4
   4  -7  -9 255.477 180.347   4
   4  -7  -8 561.576 250.857   4
   4  -7  -7 164.863 182.019   4
   4  -7  -6 2857.18 290.569   4
   4  -7  -5 5866.32 341.630   4
   4  -7  -5 5854.02 405.444   1
   4  -7  -4 5086.76 308.899   4
   4  -7  -4 4643.71 385.964   1
   4  -7  -3 24028.6 554.581   4
   4  -7  -3 23521.9 684.429   1
   4  -7  -2 4295.46 275.388   4
   4  -7  -2 4293.92 290.362   1
   4  -7  -1 851.656 192.914   1
   4  -7  -1 755.397 177.471   4
   4  -7   0 13017.0 440.311   1
   4  -7   0 12872.1 396.957   4
   4  -7   1 15539.8 453.451   1
   4  -7   1 15889.0 430.749   4
   4  -7   2 499.297 171.190   4
   4  -7   2 341.707 125.105   1
   4  -7   3 12520.1 382.487   4
   4  -7   4 18190.2 453.426   4
   4  -7   5 577.094 153.319   4
   4  -7   6 5825.35 325.182   6
   4  -7   6 5253.41 265.337   4
   4  -7   7 12782.9 463.763   6
   4  -7   7 13867.5 415.163   4
   4  -7   8 36.9687 144.668   5
   4  -7   8 55.6774 158.237   6
   4  -7   9 8977.71 407.019   6
   4  -7   9 7977.45 386.802   5
   4  -7  10 8345.19 406.337   5
   4  -7  10 9301.56 408.176   6
   4  -7  11 859.486 190.900   6
   4  -7  11 803.551 214.840   5
   4  -7  12 9544.98 472.922   5
   4  -7  12 9771.21 423.929   6
   4  -7  13 2478.14 295.594   5
  -4   6  14 14.4388 297.108   2
  -4   6  13 1383.97 224.269   2
  -4   6  12 333.393 255.640   2
  -4   6  11-5.81446 190.729   2
   4  -6 -10 1182.84 248.656   4
  -4   6  10 1308.41 242.295   2
   4  -6  -9 2083.48 248.520   4
  -4   6   9 2261.89 266.516   2
  -4   6   8 577.540 170.290   2
   4  -6  -8 256.512 210.137   4
   4  -6  -7 2292.86 255.255   4
  -4   6   7 2209.68 216.774   2
   4  -6  -6 6888.27 338.646   4
   4  -6  -5 306.074 214.967   1
   4  -6  -5 245.655 183.404   4
   4  -6  -4 1058.44 152.334   6
   4  -6  -4 833.600 231.044   1
   4  -6  -4 1091.96 193.261   4
   4  -6  -3 18694.7 453.211   4
   4  -6  -3 19042.8 578.877   1
[truncated: 1,752,808 more chars]
