# Supplementary material for: Crystal structures of six 4-(4-nitro­phenyl)­piperazin-1-ium salts
Source: Acta Crystallogr E Crystallogr Commun. 2022 Apr 26;78(Pt 5):510–8. doi: 10.1107/S2056989022004157 (PMC9069513; doi:10.1107/S2056989022004157)
Supplement: Supplementary file 2 [file e-78-00510-Isup2.hkl]

data_I                                                                          
_shelx_title ' TK3 IN P-1                            NEW:P-1'                   
_shelx_refln_list_code          4                                               
_shelx_F_calc_maximum      224.10                                               
_exptl_crystal_F_000       456.00                                               
_reflns_d_resolution_high  0.8302                                               
                                                                                
loop_                                                                           
 _space_group_symop_operation_xyz                                               
 'x, y, z'                                                                      
 '-x, -y, -z'                                                                   
                                                                                
_cell_length_a     7.7380                                                       
_cell_length_b     9.3200                                                       
_cell_length_c    13.9490                                                       
_cell_angle_alpha  94.460                                                       
_cell_angle_beta   95.040                                                       
_cell_angle_gamma 104.710                                                       
                                                                                
_shelx_F_squared_multiplier     1.000                                           
                                                                                
loop_                                                                           
 _refln_index_h                                                                 
 _refln_index_k                                                                 
 _refln_index_l                                                                 
 _refln_F_squared_calc                                                          
 _refln_F_squared_meas                                                          
 _refln_F_squared_sigma                                                         
 _refln_observed_status                                                         
   2   0   0        164.44        152.56         2.73 o                         
   3   0   0        164.33        140.21         1.78 o                         
   4   0   0         17.79         19.75         2.43 o                         
   5   0   0        357.96        373.50        11.52 o                         
   6   0   0        346.06        376.81         8.57 o                         
   7   0   0        198.36        178.80         8.40 o                         
   8   0   0          9.43         11.62         5.28 o                         
  -9   1   0          2.27          2.17         5.71 o                         
  -8   1   0        106.45        108.98         5.75 o                         
  -7   1   0        313.90        310.06         6.23 o                         
  -6   1   0        241.83        235.77         7.05 o                         
  -5   1   0        194.49        190.08         2.36 o                         
  -4   1   0        898.59        909.89         5.02 o                         
  -3   1   0        161.34        131.54         1.97 o                         
  -2   1   0        730.22        698.41         9.66 o                         
  -1   1   0        160.46        196.44         2.86 o                         
   1   1   0       5372.09       5463.64         9.34 o                         
   2   1   0        810.23        795.30        16.32 o                         
   3   1   0        851.66       1003.36         7.67 o                         
   4   1   0        889.92       1012.61         5.83 o                         
   5   1   0        300.08        295.48         5.26 o                         
   6   1   0        143.48        145.11         4.03 o                         
   7   1   0         68.26         56.61         7.36 o                         
   8   1   0          0.04         -0.12         7.85 o                         
  -9   2   0          5.55          1.93         6.26 o                         
  -8   2   0         42.39         50.06         5.04 o                         
  -7   2   0        369.14        363.69         6.47 o                         
  -6   2   0        235.72        217.44         3.49 o                         
  -5   2   0         59.70         70.25         3.13 o                         
  -4   2   0          7.91         12.85         1.31 o                         
  -3   2   0        543.28        481.89         2.39 o                         
  -2   2   0       1206.56       1148.74         4.98 o                         
  -1   2   0       3241.52       3223.85        27.96 o                         
   0   2   0       3577.69       3501.39        11.15 o                         
   1   2   0       1254.33       1231.10        17.66 o                         
   2   2   0        516.87        559.61         7.90 o                         
   3   2   0        541.46        516.61         8.66 o                         
   4   2   0        394.64        398.97        12.65 o                         
   5   2   0        137.97        144.64         5.33 o                         
   6   2   0        177.81        192.74         4.55 o                         
   7   2   0         37.47         30.80         7.08 o                         
   8   2   0          8.74          9.21         7.20 o                         
  -9   3   0          9.92         11.88         8.63 o                         
  -8   3   0        170.94        183.71        17.16 o                         
  -7   3   0         56.60         52.12         4.20 o                         
  -6   3   0        185.28        182.63         4.41 o                         
  -5   3   0         98.89         96.76         2.78 o                         
  -4   3   0         29.97         35.49         1.36 o                         
  -3   3   0         37.51         46.13         1.13 o                         
  -2   3   0       5287.10       5501.00        17.32 o                         
  -1   3   0        655.21        655.70        12.90 o                         
   0   3   0          8.78          7.38         0.84 o                         
   1   3   0        137.89        128.19         3.87 o                         
   2   3   0        107.57        112.88         1.73 o                         
   3   3   0        420.68        408.75         5.73 o                         
   4   3   0       1163.85       1153.37        20.34 o                         
   5   3   0        226.55        245.04         9.78 o                         
   6   3   0        163.35        157.21        15.31 o                         
   7   3   0          3.81          0.69         4.36 o                         
  -9   4   0          3.16          0.14         5.49 o                         
  -8   4   0         33.97         40.98         4.74 o                         
  -7   4   0        121.04        119.06         3.75 o                         
  -6   4   0        700.19        661.10         3.94 o                         
  -5   4   0        105.91        100.85         2.07 o                         
  -4   4   0        411.46        383.72         3.41 o                         
  -3   4   0       2390.29       2388.95        15.02 o                         
  -2   4   0       1153.41       1111.62         6.38 o                         
  -1   4   0        181.72        172.21         1.85 o                         
   0   4   0        360.46        354.18         5.16 o                         
   1   4   0          0.84          8.33         1.77 o                         
   2   4   0         73.93         75.17         1.81 o                         
   3   4   0        213.59        210.65         2.67 o                         
   4   4   0        232.56        237.18         4.34 o                         
   5   4   0         74.91         79.57         5.18 o                         
   6   4   0         17.62         19.42         4.32 o                         
   7   4   0         27.46         27.65         4.82 o                         
  -9   5   0         65.12         69.19         5.34 o                         
  -8   5   0          2.11          4.07         4.36 o                         
  -7   5   0        358.17        345.27         4.74 o                         
  -6   5   0        797.63        749.07         4.78 o                         
  -5   5   0        274.30        287.11         3.17 o                         
  -4   5   0        204.20        201.41         2.63 o                         
  -3   5   0        665.49        634.84         7.99 o                         
  -2   5   0        526.24        525.25         5.62 o                         
  -1   5   0        599.70        628.45         6.75 o                         
   0   5   0        298.99        316.29         5.47 o                         
   1   5   0        173.17        189.48         6.44 o                         
   2   5   0         51.68         51.45         1.89 o                         
   3   5   0        749.85        723.39        27.33 o                         
   4   5   0        226.17        220.29         4.59 o                         
   5   5   0          3.15          8.58         3.90 o                         
   6   5   0          5.78          4.42         6.70 o                         
  -8   6   0          5.03          5.69         6.56 o                         
  -7   6   0         44.93         34.39         3.59 o                         
  -6   6   0         47.96         56.36         3.22 o                         
  -5   6   0         12.77         10.11         2.89 o                         
  -4   6   0       1595.33       1573.34         8.84 o                         
  -3   6   0       3078.58       3144.70        11.43 o                         
  -2   6   0        114.76         98.34         2.17 o                         
  -1   6   0        110.11        108.92         2.25 o                         
   0   6   0         48.82         51.22         2.79 o                         
   1   6   0         27.38         27.04         2.79 o                         
   2   6   0        113.48        102.80         3.80 o                         
   3   6   0         38.59         39.50         5.77 o                         
   4   6   0        458.60        446.97         8.81 o                         
   5   6   0         70.82         65.87         6.93 o                         
   6   6   0          0.51         -0.15         7.10 o                         
  -8   7   0         67.55         68.44         8.21 o                         
  -7   7   0          5.50          3.20         4.65 o                         
  -6   7   0          3.20          9.82         3.32 o                         
  -5   7   0          1.72          5.24         4.10 o                         
  -4   7   0        178.82        191.16         8.49 o                         
  -3   7   0         82.31         78.69         3.66 o                         
  -2   7   0        261.07        254.42         4.39 o                         
  -1   7   0          9.65          9.90         2.81 o                         
   0   7   0        123.57        122.27         3.73 o                         
   1   7   0        204.85        222.83         4.54 o                         
   2   7   0         34.69         40.04         3.54 o                         
   3   7   0         55.61         58.21         6.74 o                         
   4   7   0         11.33          8.43         5.89 o                         
   5   7   0         14.41         12.87         6.52 o                         
  -8   8   0          9.90          7.22         7.54 o                         
  -7   8   0          0.70          6.29         6.87 o                         
  -6   8   0         68.09         79.25         9.09 o                         
  -5   8   0          1.77          3.52         4.49 o                         
  -4   8   0        111.81        122.28         4.76 o                         
  -3   8   0         29.79         31.16         3.69 o                         
  -2   8   0         15.41          9.87         6.12 o                         
  -1   8   0         27.71         31.46         3.42 o                         
   0   8   0         11.45         15.92         3.83 o                         
   1   8   0          0.79          2.11         3.68 o                         
   2   8   0        134.61        134.87         6.95 o                         
   3   8   0         20.81         21.98         6.98 o                         
   4   8   0         30.16         32.74         6.78 o                         
  -7   9   0          2.74          3.71         8.28 o                         
  -6   9   0         29.03         36.89         7.25 o                         
  -5   9   0         36.68         46.44         6.77 o                         
  -4   9   0         62.89         58.84         7.67 o                         
  -3   9   0         19.36         20.18         6.39 o                         
  -2   9   0         37.54         23.89         6.11 o                         
  -1   9   0         27.48         32.27         6.72 o                         
   0   9   0        167.03        177.65         5.10 o                         
   1   9   0         19.66         25.11         4.16 o                         
   2   9   0        104.42        107.14         7.77 o                         
   3   9   0          7.35          7.62         7.76 o                         
  -6  10   0         92.96         94.36         9.50 o                         
  -5  10   0          0.56          1.43         7.16 o                         
  -4  10   0          3.98         -0.17         7.54 o                         
  -3  10   0         73.17         57.70         7.31 o                         
  -2  10   0          9.04          3.39         7.52 o                         
  -1  10   0         30.77         27.73         6.65 o                         
   0  10   0          2.06          1.76         4.38 o                         
   1  10   0          1.61          5.04         7.17 o                         
  -4  11   0          1.77         -0.86         7.97 o                         
  -3  11   0         27.46         31.16         9.58 o                         
  -2  11   0         56.79         39.71         8.93 o                         
  -1  11   0         11.67          9.75         8.46 o                         
   1 -11   1         10.28         21.08         6.62 o                         
   2 -11   1         19.71         19.45         9.52 o                         
   3 -11   1         29.63         23.32         9.52 o                         
   4 -11   1         28.96         37.05         8.02 o                         
  -1 -10   1          9.62         10.65         5.06 o                         
   0 -10   1         55.58         54.72         4.77 o                         
   1 -10   1         85.13         78.81         8.40 o                         
   2 -10   1          4.69          5.45         7.84 o                         
   3 -10   1        193.99        205.02         9.43 o                         
   4 -10   1         20.13         17.53         7.69 o                         
   5 -10   1          2.00          1.30         8.31 o                         
   6 -10   1          0.28          6.53         7.63 o                         
  -3  -9   1         31.87         29.53         7.73 o                         
  -2  -9   1          6.43          5.61         6.89 o                         
  -1  -9   1         19.22         15.92         4.09 o                         
   0  -9   1         50.31         50.26         4.28 o                         
   1  -9   1          6.50          4.77         6.32 o                         
   2  -9   1          8.82          4.88         6.86 o                         
   3  -9   1        139.99        148.41         8.60 o                         
   4  -9   1         38.32         48.80         6.89 o                         
   5  -9   1         54.64         70.60         6.99 o                         
   6  -9   1         18.02         15.01         8.07 o                         
   7  -9   1          1.18         -6.45         7.39 o                         
  -4  -8   1         61.84         62.67         8.45 o                         
  -3  -8   1          0.42          0.65         5.66 o                         
  -2  -8   1          0.83         -0.33         4.04 o                         
  -1  -8   1          1.06          1.56         3.79 o                         
   0  -8   1          6.10          6.62         3.23 o                         
   1  -8   1        100.55         91.80         4.01 o                         
   2  -8   1        604.59        599.99        10.51 o                         
   3  -8   1         70.65         75.41         6.89 o                         
   4  -8   1         21.80         33.51         6.95 o                         
   5  -8   1          0.57          1.37         6.29 o                         
   6  -8   1          1.57          0.45         6.83 o                         
   7  -8   1         32.95         26.72         5.40 o                         
  -5  -7   1         53.18         43.82         8.20 o                         
  -4  -7   1          0.42         -2.72         6.69 o                         
  -3  -7   1          0.40         -0.79         6.32 o                         
  -2  -7   1        115.16        117.66         4.14 o                         
  -1  -7   1        106.97        108.78         5.27 o                         
   0  -7   1         23.38         18.70         3.27 o                         
   1  -7   1        564.11        551.20        15.62 o                         
   2  -7   1        541.85        537.95         8.99 o                         
   3  -7   1         57.40         54.19         6.05 o                         
   4  -7   1         61.73         72.49         6.15 o                         
   5  -7   1         26.04         18.20         4.09 o                         
   6  -7   1          9.60          5.46         4.06 o                         
   7  -7   1         89.75         89.48         5.58 o                         
   8  -7   1         35.25         29.30         6.62 o                         
  -6  -6   1         12.17         10.17         7.18 o                         
  -5  -6   1         27.11         31.77         7.24 o                         
  -4  -6   1        613.60        621.45         9.79 o                         
  -3  -6   1         12.16         11.52         5.29 o                         
  -2  -6   1          1.54          1.76         2.77 o                         
  -1  -6   1         50.70         47.44         3.06 o                         
   0  -6   1         29.01         28.29         2.65 o                         
   1  -6   1        580.56        564.73        14.34 o                         
   2  -6   1       1124.86       1081.82         8.12 o                         
   3  -6   1          7.64          6.87         2.15 o                         
   4  -6   1         55.80         53.60         2.94 o                         
   5  -6   1         97.37         86.29         4.19 o                         
   6  -6   1         65.77         64.67         4.59 o                         
   7  -6   1        113.42        132.24         7.55 o                         
   8  -6   1        119.16        140.56         8.58 o                         
  -6  -5   1         17.59         17.57         7.03 o                         
  -5  -5   1         16.97         15.64         3.91 o                         
  -4  -5   1        350.06        325.32        26.29 o                         
  -3  -5   1        261.24        279.10         9.18 o                         
  -2  -5   1        165.23        162.81         4.56 o                         
  -1  -5   1        425.52        431.02         7.76 o                         
   0  -5   1        270.90        236.09         5.70 o                         
   1  -5   1        383.50        340.91         5.11 o                         
   2  -5   1        388.31        382.68         7.61 o                         
   3  -5   1          0.98          4.66         1.51 o                         
   4  -5   1         24.34         23.29         1.55 o                         
   5  -5   1        831.42        787.67         7.05 o                         
   6  -5   1        428.91        414.22         4.45 o                         
   7  -5   1        198.90        203.25         8.43 o                         
   8  -5   1         47.94         56.19         4.76 o                         
   9  -5   1         12.35         16.68         5.60 o                         
  -7  -4   1         24.41         23.21         5.04 o                         
  -6  -4   1         35.42         41.31         4.63 o                         
  -5  -4   1         40.71         42.53         4.98 o                         
  -4  -4   1        299.89        293.14         4.54 o                         
  -3  -4   1        229.38        224.20         4.60 o                         
  -2  -4   1        387.91        394.81         7.87 o                         
  -1  -4   1       1028.83        923.58        14.86 o                         
   0  -4   1       2499.65       2442.07         7.51 o                         
   1  -4   1       1823.23       1764.28        24.73 o                         
   2  -4   1        227.30        246.52         1.46 o                         
   3  -4   1       1409.29       1523.83         9.38 o                         
   4  -4   1         47.10         42.05         1.54 o                         
   5  -4   1        948.65        926.68         5.67 o                         
   6  -4   1         70.63         71.71         2.57 o                         
   7  -4   1        259.74        281.22         8.42 o                         
   8  -4   1         47.31         56.48         6.46 o                         
   9  -4   1          0.82          1.98         5.02 o                         
  -8  -3   1          8.50          3.59         8.17 o                         
  -7  -3   1        116.30        114.55         4.94 o                         
  -6  -3   1         40.49         46.71         4.33 o                         
  -5  -3   1          1.79          0.73         3.37 o                         
  -4  -3   1          5.05          8.35         2.54 o                         
  -3  -3   1         16.01         15.00         1.63 o                         
  -2  -3   1        495.81        487.44        12.76 o                         
  -1  -3   1       3842.62       3849.72         6.65 o                         
   0  -3   1       2843.41       2748.24        14.55 o                         
   1  -3   1       3683.58       3523.32         8.47 o                         
   2  -3   1       1319.57       1194.35         6.03 o                         
   3  -3   1       1117.93       1148.58        11.53 o                         
   4  -3   1        807.71        832.69         3.73 o                         
   5  -3   1        679.53        666.99         8.12 o                         
   6  -3   1        842.34        837.66        69.69 o                         
   7  -3   1        285.82        287.95        12.40 o                         
   8  -3   1          0.28          0.18         4.88 o                         
   9  -3   1          0.15          3.96         7.32 o                         
  -8  -2   1         20.01         19.77         7.96 o                         
  -7  -2   1         88.58         99.15         4.65 o                         
  -6  -2   1          1.34          0.37         3.61 o                         
  -5  -2   1         42.94         36.14         3.07 o                         
  -4  -2   1        415.01        477.00         6.55 o                         
  -3  -2   1        417.49        410.43         3.81 o                         
  -2  -2   1       1321.46       1350.68         7.61 o                         
  -1  -2   1       6332.77       6145.86        30.47 o                         
   0  -2   1         24.72         36.68         1.47 o                         
   1  -2   1         25.85         45.75         2.48 o                         
   2  -2   1       1014.09        989.65         8.81 o                         
   3  -2   1        235.49        250.49         7.67 o                         
   4  -2   1       1178.60       1132.35         8.04 o                         
   5  -2   1        322.57        323.64        12.95 o                         
   6  -2   1        312.33        303.11         5.41 o                         
   7  -2   1        289.84        260.29         5.93 o                         
   8  -2   1          0.02         -1.17         4.84 o                         
   9  -2   1          2.43          0.93         5.30 o                         
  -8  -1   1         40.05         25.93         8.15 o                         
  -7  -1   1          1.20         -1.46         6.10 o                         
  -6  -1   1        183.35        176.69         4.39 o                         
  -5  -1   1         40.32         38.29         2.86 o                         
  -4  -1   1          0.97          6.28         1.33 o                         
  -3  -1   1       1734.08       1733.52        21.49 o                         
  -2  -1   1       1671.65       1676.43         7.99 o                         
  -1  -1   1      23624.57      22999.66        88.92 o                         
   1  -1   1        431.39        582.09         3.64 o                         
   2  -1   1        392.23        438.56         3.65 o                         
   3  -1   1       1067.40       1120.08         7.71 o                         
   4  -1   1        605.33        593.23        10.98 o                         
   5  -1   1       1754.44       1643.19        28.23 o                         
   6  -1   1        492.01        458.79        16.32 o                         
   7  -1   1         64.34         62.50         5.00 o                         
   8  -1   1          1.37         -0.27         5.39 o                         
   9  -1   1         53.97         51.97         5.89 o                         
  -9   0   1         44.93         37.41         8.45 o                         
  -8   0   1         35.65         37.92         8.44 o                         
  -7   0   1        362.48        334.98         8.80 o                         
  -6   0   1         14.20         18.49         2.95 o                         
  -5   0   1         73.66         80.51         2.41 o                         
  -4   0   1         20.11         34.55         1.76 o                         
  -3   0   1        802.04        767.21         6.76 o                         
  -2   0   1       1868.82       1823.53         8.19 o                         
  -1   0   1         18.31         19.22         0.96 o                         
   1   0   1         86.71        122.14         1.47 o                         
   2   0   1       1137.57       1214.39         3.89 o                         
   3   0   1        108.08        163.81         2.15 o                         
   4   0   1       1917.87       1909.71         7.07 o                         
   5   0   1        995.17        917.34        21.13 o                         
   6   0   1        159.16        149.49         6.63 o                         
   7   0   1         32.11         28.08         5.05 o                         
   8   0   1         14.57         13.55         5.30 o                         
  -9   1   1         20.35         20.03         6.30 o                         
  -8   1   1          1.65         -3.12         5.01 o                         
  -7   1   1         12.65          3.29         6.41 o                         
  -6   1   1        155.64        152.08         3.95 o                         
  -5   1   1          5.26          6.95         2.29 o                         
  -4   1   1        509.05        447.46         8.44 o                         
  -3   1   1       2014.23       1909.33         6.19 o                         
  -2   1   1       2445.78       2402.63        15.18 o                         
  -1   1   1       1586.57       1556.09         3.55 o                         
   1   1   1       1354.59       1382.38        26.60 o                         
   2   1   1       2708.93       2567.92        24.51 o                         
   3   1   1       6516.50       6611.56        12.50 o                         
   4   1   1        449.65        408.23         6.19 o                         
   5   1   1         41.91         38.33         2.77 o                         
   6   1   1          0.20          1.04         3.06 o                         
   7   1   1         34.91         24.69         6.77 o                         
   8   1   1          2.59          2.14         5.40 o                         
  -9   2   1         13.61         13.58         8.03 o                         
  -8   2   1         66.76         68.60         5.51 o                         
  -7   2   1         31.49         30.96         4.21 o                         
  -6   2   1         48.19         43.91         2.71 o                         
  -5   2   1        744.22        735.08         4.64 o                         
  -4   2   1       1046.79       1104.08         4.83 o                         
  -3   2   1        745.97        709.38         7.08 o                         
  -2   2   1       3891.10       3906.11        27.25 o                         
  -1   2   1         28.39         32.37         1.32 o                         
   0   2   1        384.80        459.94         2.26 o                         
   1   2   1       5491.14       5404.90        62.71 o                         
   2   2   1        205.10        177.78         4.23 o                         
   3   2   1        976.28        888.36         9.42 o                         
   4   2   1        764.03        748.22         5.50 o                         
   5   2   1        218.71        207.97        17.19 o                         
   6   2   1          3.18          2.11         3.69 o                         
   7   2   1         97.86         94.79         7.85 o                         
   8   2   1          0.48          3.71         6.16 o                         
  -9   3   1         50.42         47.39         8.98 o                         
  -8   3   1          7.43          6.10         6.90 o                         
  -7   3   1        132.86        131.78         3.49 o                         
  -6   3   1        109.41        113.53         3.15 o                         
  -5   3   1       1106.15       1023.97         7.26 o                         
  -4   3   1       2019.70       2006.23         6.98 o                         
  -3   3   1       3042.86       2954.53        11.49 o                         
  -2   3   1        626.97        644.37         4.82 o                         
  -1   3   1        798.25        906.60         4.20 o                         
   0   3   1       3594.57       3977.26        18.42 o                         
   1   3   1       1279.01       1128.88         8.84 o                         
   2   3   1       2040.97       1970.06         8.81 o                         
   3   3   1       1572.85       1514.54        15.13 o                         
   4   3   1          6.57          8.88         2.74 o                         
   5   3   1         11.35         10.69         3.24 o                         
   6   3   1          5.43          4.70         4.04 o                         
   7   3   1         25.87         17.11         4.73 o                         
  -9   4   1          0.99          0.05         8.57 o                         
  -8   4   1          0.56         -0.12         3.62 o                         
  -7   4   1        568.54        541.94         6.22 o                         
  -6   4   1        291.18        290.31         3.62 o                         
  -5   4   1        388.28        385.33         4.04 o                         
  -4   4   1        285.64        273.35         2.25 o                         
  -3   4   1          7.25          5.54         0.82 o                         
  -2   4   1        848.12        876.69         2.78 o                         
  -1   4   1        585.23        593.18         7.41 o                         
   0   4   1        252.76        274.56         3.83 o                         
   1   4   1       1406.75       1323.49         9.67 o                         
   2   4   1        203.98        185.12         2.86 o                         
   3   4   1        138.19        145.64         3.33 o                         
   4   4   1         42.63         38.07         3.20 o                         
   5   4   1         36.35         30.35         3.78 o                         
   6   4   1          0.58          1.66         3.87 o                         
   7   4   1         59.35         64.23         4.82 o                         
  -9   5   1         10.48         10.38         4.88 o                         
  -8   5   1         85.33         71.79         4.91 o                         
  -7   5   1        250.91        262.61         4.02 o                         
  -6   5   1          6.66          7.95         2.49 o                         
  -5   5   1        615.57        656.94         9.09 o                         
  -4   5   1       2303.64       2302.18        30.85 o                         
  -3   5   1         56.21         58.62         1.77 o                         
  -2   5   1         56.98         58.96         1.55 o                         
  -1   5   1        433.60        387.68         5.99 o                         
   0   5   1        113.24        104.24         2.69 o                         
   1   5   1        667.41        616.46        24.01 o                         
   2   5   1        180.95        182.25         3.78 o                         
   3   5   1        266.46        277.78         5.45 o                         
   4   5   1         31.84         30.22         3.37 o                         
   5   5   1          5.74          5.60         5.85 o                         
   6   5   1          2.77          0.09         6.72 o                         
  -8   6   1         21.58         12.45         5.14 o                         
  -7   6   1          1.37          7.51         3.37 o                         
  -6   6   1         29.19         37.48         3.17 o                         
  -5   6   1        302.08        316.42         4.35 o                         
  -4   6   1        202.11        192.11         4.39 o                         
  -3   6   1        688.80        697.39         6.04 o                         
  -2   6   1          2.53          5.53         1.88 o                         
  -1   6   1          8.42          7.63         1.84 o                         
   0   6   1        819.38        850.60         4.83 o                         
   1   6   1        454.72        445.79        10.44 o                         
   2   6   1        289.82        287.34        10.90 o                         
   3   6   1          5.33          4.84         5.56 o                         
   4   6   1          2.28          3.85         6.43 o                         
   5   6   1          1.01          1.46         6.12 o                         
   6   6   1         58.99         60.35         8.33 o                         
  -8   7   1         32.34         42.40         4.69 o                         
  -7   7   1         87.96        103.80         4.24 o                         
  -6   7   1          2.13          0.51         3.96 o                         
  -5   7   1        359.49        346.48         9.40 o                         
  -4   7   1         97.15         94.97         4.31 o                         
  -3   7   1         10.36          5.47         3.41 o                         
  -2   7   1        123.51        128.59         2.88 o                         
  -1   7   1        322.61        325.05         5.13 o                         
   0   7   1         81.61         83.75         3.38 o                         
   1   7   1         94.57         96.40         3.80 o                         
   2   7   1         36.27         40.51         6.03 o                         
   3   7   1          4.88          7.35         6.08 o                         
   4   7   1         91.50         92.61         7.26 o                         
   5   7   1         11.93          2.99         7.97 o                         
  -8   8   1          9.58         18.43         7.59 o                         
  -7   8   1         41.65         50.67         5.13 o                         
  -6   8   1          2.70         -0.30         4.34 o                         
  -5   8   1         71.66         64.69         5.02 o                         
  -4   8   1         56.36         49.71         4.32 o                         
  -3   8   1         10.44          6.33         3.51 o                         
  -2   8   1         85.82         92.57         3.88 o                         
  -1   8   1         76.65         81.09         3.88 o                         
   0   8   1         83.84         79.53         3.78 o                         
   1   8   1         38.72         42.14         3.76 o                         
   2   8   1          3.28          3.87         6.12 o                         
   3   8   1          1.78         -1.26         7.24 o                         
   4   8   1          8.12          3.01         8.25 o                         
  -7   9   1        108.38        118.07         8.62 o                         
  -6   9   1          2.07          2.03         4.82 o                         
  -5   9   1          6.04          5.53         4.62 o                         
  -4   9   1         70.36         60.40         4.72 o                         
  -3   9   1         73.87         66.31         4.68 o                         
  -2   9   1         65.68         64.67         6.64 o                         
  -1   9   1         64.17         67.88         4.39 o                         
   0   9   1          6.17          4.70         4.21 o                         
   1   9   1         16.01         15.20         6.84 o                         
   2   9   1          2.08          5.47         6.55 o                         
   3   9   1         10.78          9.67         6.84 o                         
  -6  10   1         34.61         30.90         9.31 o                         
  -5  10   1          1.86         -1.63         6.78 o                         
  -4  10   1          0.74          1.09         6.59 o                         
  -3  10   1          2.60          0.37         8.26 o                         
  -2  10   1         35.10         33.88         7.85 o                         
  -1  10   1         19.67         18.53         7.35 o                         
   0  10   1          0.27         -2.94         4.76 o                         
   1  10   1          9.91         13.26         6.18 o                         
  -3  11   1         58.88         58.70         9.60 o                         
  -2  11   1         16.28         10.38         6.93 o                         
   1 -11   2         41.19         51.19         8.25 o                         
   2 -11   2        117.63        116.54        10.45 o                         
   3 -11   2          9.54         14.76         9.07 o                         
   4 -11   2         17.26         12.33         9.43 o                         
  -1 -10   2         46.74         43.35         5.02 o                         
   0 -10   2          4.33          5.86         7.79 o                         
   1 -10   2          4.94          0.50         6.18 o                         
   2 -10   2        126.77        132.78         8.40 o                         
   3 -10   2          0.39          3.55         7.71 o                         
   4 -10   2         11.42         18.24         6.77 o                         
   5 -10   2          6.57          8.52         8.86 o                         
   6 -10   2          0.63         -1.21         8.60 o                         
  -3  -9   2          1.49          5.77         5.74 o                         
  -2  -9   2         24.16         25.51         4.72 o                         
  -1  -9   2         28.48         27.16         4.19 o                         
   0  -9   2        103.00        101.93         4.72 o                         
   1  -9   2        162.19        178.09         8.09 o                         
   2  -9   2          8.05          4.43         6.40 o                         
   3  -9   2        120.15        134.07         7.78 o                         
   4  -9   2         19.81         13.66         6.55 o                         
   5  -9   2         69.11         62.67         7.50 o                         
   6  -9   2          4.11          6.94         7.16 o                         
   7  -9   2         21.51         18.50         7.09 o                         
  -4  -8   2         27.63         23.04         6.58 o                         
  -3  -8   2         26.50         22.61         7.26 o                         
  -2  -8   2         50.09         50.21         4.26 o                         
  -1  -8   2          1.49          0.82         3.59 o                         
   0  -8   2         67.88         67.08         4.95 o                         
   1  -8   2         98.53        106.08         4.06 o                         
   2  -8   2        170.69        161.79         7.61 o                         
   3  -8   2         46.17         35.60         6.78 o                         
   4  -8   2          1.53         -1.07         5.92 o                         
   5  -8   2         49.80         47.51         6.57 o                         
   6  -8   2        419.46        411.90         7.18 o                         
   7  -8   2         73.26         85.40         5.67 o                         
  -5  -7   2         32.75         31.25         6.84 o                         
  -4  -7   2          2.30         -1.96         7.27 o                         
  -3  -7   2          4.07          2.08         6.29 o                         
  -2  -7   2        341.66        346.07        14.39 o                         
  -1  -7   2         30.28         30.13         3.51 o                         
   0  -7   2        355.13        352.21         4.90 o                         
   1  -7   2        295.51        269.62        25.00 o                         
   2  -7   2         19.08         20.82         5.34 o                         
   3  -7   2         19.84         10.35         5.67 o                         
   4  -7   2        150.34        141.51         6.49 o                         
   5  -7   2        340.28        335.78         6.52 o                         
   6  -7   2        201.71        198.38         6.51 o                         
   7  -7   2         78.58         91.50         8.19 o                         
   8  -7   2         16.43         30.40         6.72 o                         
  -6  -6   2          0.16         -0.83         7.94 o                         
  -5  -6   2         73.99         68.35         7.91 o                         
  -4  -6   2        102.99        124.72         7.09 o                         
  -3  -6   2         14.04         17.91         3.49 o                         
  -2  -6   2        308.81        332.49        13.93 o                         
  -1  -6   2        218.48        217.61         4.49 o                         
   0  -6   2        378.95        381.80        11.13 o                         
   1  -6   2        215.20        207.31         5.15 o                         
   2  -6   2         12.82         18.49         3.87 o                         
   3  -6   2         49.21         49.30         2.62 o                         
   4  -6   2        164.89        162.70         3.19 o                         
   5  -6   2        320.49        325.12         5.42 o                         
   6  -6   2        441.03        435.46        13.78 o                         
   7  -6   2        123.43        130.94         7.90 o                         
   8  -6   2         15.16          6.12         7.30 o                         
  -7  -5   2         36.54         43.94         7.81 o                         
  -6  -5   2          7.35          7.74         4.73 o                         
  -5  -5   2         26.91         23.11         3.58 o                         
  -4  -5   2          1.16          1.02         3.27 o                         
  -3  -5   2        421.49        415.83        12.33 o                         
  -2  -5   2        912.37        896.09        18.02 o                         
  -1  -5   2       2650.94       2687.99        41.74 o                         
   0  -5   2         93.67        126.31         4.93 o                         
   1  -5   2        446.56        446.57         3.87 o                         
   2  -5   2        146.70        170.18         2.54 o                         
   3  -5   2         22.35         22.09         1.93 o                         
   4  -5   2        662.13        639.26         4.58 o                         
   5  -5   2        155.16        151.05         2.63 o                         
   6  -5   2         24.33         30.10         2.40 o                         
   7  -5   2          3.99          8.18         3.96 o                         
   8  -5   2         14.74         14.09         5.10 o                         
  -7  -4   2          6.21          4.99         5.17 o                         
  -6  -4   2         34.70         36.63         4.23 o                         
  -5  -4   2         33.65         29.40         3.63 o                         
  -4  -4   2        541.21        550.52        12.33 o                         
  -3  -4   2          9.58         10.07         2.01 o                         
  -2  -4   2        734.45        703.53         6.60 o                         
  -1  -4   2        675.13        625.51        21.05 o                         
   0  -4   2       1114.45       1070.13         5.06 o                         
   1  -4   2        326.15        307.77         6.53 o                         
   2  -4   2        665.19        734.54         4.99 o                         
   3  -4   2       7677.59       8035.25        26.59 o                         
   4  -4   2       1231.18       1176.20        11.33 o                         
   5  -4   2         96.51         88.11         2.54 o                         
   6  -4   2        616.40        594.70        27.86 o                         
   7  -4   2         10.54          8.30         4.03 o                         
   8  -4   2         41.73         38.26         4.86 o                         
   9  -4   2         67.28         78.67         6.94 o                         
  -8  -3   2         49.85         48.08         9.10 o                         
  -7  -3   2          1.23         -1.49         4.66 o                         
  -6  -3   2         93.66         81.51         5.18 o                         
  -5  -3   2         67.92         57.56         3.83 o                         
  -4  -3   2         46.17         48.43         3.09 o                         
  -3  -3   2        864.63        851.12         7.88 o                         
  -2  -3   2        714.78        668.01        19.07 o                         
  -1  -3   2        346.96        330.26         2.74 o                         
   0  -3   2        113.48        119.17         3.15 o                         
   1  -3   2        562.10        643.90         2.54 o                         
   2  -3   2        115.18        122.85         1.73 o                         
   3  -3   2        990.44        906.69         9.23 o                         
   4  -3   2       1544.36       1497.48        13.26 o                         
   5  -3   2        520.10        487.78         3.98 o                         
   6  -3   2       2174.10       2054.08        37.90 o                         
   7  -3   2        427.09        416.04         6.69 o                         
   8  -3   2          1.48          2.23         4.48 o                         
   9  -3   2         55.76         62.83         5.21 o                         
  -8  -2   2          0.23         -4.20         8.41 o                         
  -7  -2   2          2.76         -3.14         4.42 o                         
  -6  -2   2         12.25         11.20         4.46 o                         
  -5  -2   2         27.21         23.79         3.01 o                         
  -4  -2   2        790.39        787.98         8.70 o                         
  -3  -2   2       1277.59       1246.39         4.08 o                         
  -2  -2   2        885.38       1028.15         6.83 o                         
  -1  -2   2         87.01         68.61         1.96 o                         
   0  -2   2         39.40         50.43         1.44 o                         
   1  -2   2       1404.49       1457.34         7.33 o                         
   2  -2   2       7792.18       7702.56        53.49 o                         
   3  -2   2       4880.30       4914.94         8.74 o                         
   4  -2   2       1486.85       1349.77        19.88 o                         
   5  -2   2       1038.95        955.64         7.27 o                         
   6  -2   2        111.21        128.70         4.72 o                         
   7  -2   2         51.49         49.91         4.49 o                         
   8  -2   2        120.01        128.88         8.36 o                         
   9  -2   2          8.74         10.48         6.43 o                         
  -8  -1   2         98.97         88.03         8.59 o                         
  -7  -1   2         25.52         22.47         6.74 o                         
  -6  -1   2        316.38        292.37        11.10 o                         
  -5  -1   2        240.35        246.21         6.64 o                         
  -4  -1   2       1016.29       1024.91        17.02 o                         
  -3  -1   2       1393.85       1246.19        53.65 o                         
  -2  -1   2       2650.01       2738.07        10.72 o                         
  -1  -1   2        168.31        195.33         2.51 o                         
   0  -1   2         53.86         63.19         1.87 o                         
   1  -1   2        317.05        393.24         2.17 o                         
   2  -1   2       5094.41       5193.22        58.71 o                         
   3  -1   2       1308.14       1323.01         7.80 o                         
   4  -1   2       2045.01       1969.46        15.71 o                         
   5  -1   2        169.78        163.85         4.31 o                         
   6  -1   2         21.72         29.45         4.06 o                         
   7  -1   2         57.01         59.41         4.91 o                         
   8  -1   2          8.90          9.96         5.54 o                         
  -9   0   2          3.36         -2.48         9.44 o                         
  -8   0   2         32.98         19.65         7.98 o                         
  -7   0   2        165.21        156.28         8.07 o                         
  -6   0   2         18.35         17.31         5.34 o                         
  -5   0   2        293.87        281.23         5.50 o                         
  -4   0   2       1573.14       1494.85        15.92 o                         
  -3   0   2       3163.09       3054.93        51.75 o                         
  -2   0   2        444.24        485.36         2.76 o                         
  -1   0   2        167.72        198.83         2.47 o                         
   1   0   2       2625.96       2764.87        47.84 o                         
   2   0   2       5808.70       5834.87        16.69 o                         
   3   0   2       1653.10       1518.14         4.85 o                         
   4   0   2         13.96         17.22         3.30 o                         
   5   0   2          3.25          2.17         2.13 o                         
   6   0   2         23.29         17.15         4.32 o                         
   7   0   2         82.21         93.39         7.40 o                         
   8   0   2         22.93         30.30         5.41 o                         
  -9   1   2         11.03          7.29         5.69 o                         
  -8   1   2         50.56         40.01         6.98 o                         
  -7   1   2         59.31         63.11         6.79 o                         
  -6   1   2        532.98        545.26         5.31 o                         
  -5   1   2       1192.20       1216.32        10.58 o                         
  -4   1   2        546.59        736.61         9.38 o                         
  -3   1   2       4440.67       4729.47         9.89 o                         
  -2   1   2        111.50        126.09         3.05 o                         
  -1   1   2         72.17         74.50        15.53 o                         
   0   1   2       1621.73       1776.06         9.71 o                         
   1   1   2         77.64         92.71         1.97 o                         
   2   1   2         57.84         67.91         3.90 o                         
   3   1   2        190.49        154.89         3.98 o                         
   4   1   2          3.64          2.50         2.14 o                         
   5   1   2         13.49         15.78         2.67 o                         
   6   1   2        328.34        300.60         4.79 o                         
   7   1   2        299.38        293.30         6.92 o                         
   8   1   2         38.31         44.79         6.05 o                         
  -9   2   2         10.63          2.06         9.01 o                         
  -8   2   2          6.79          4.93         5.06 o                         
  -7   2   2         12.17         10.75         3.05 o                         
  -6   2   2        270.71        296.10         5.85 o                         
  -5   2   2        259.92        249.24         3.83 o                         
  -4   2   2        687.93        653.18         6.63 o                         
  -3   2   2        423.93        440.27         3.95 o                         
  -2   2   2        622.59        728.02         7.29 o                         
  -1   2   2       1373.51       1698.33        12.00 o                         
   0   2   2      42853.23      36554.58        92.17 o                         
   1   2   2         82.06         51.19         2.55 o                         
   2   2   2       2885.71       2827.89        35.42 o                         
   3   2   2        127.76        117.38         6.32 o                         
   4   2   2         31.07         38.26         2.78 o                         
   5   2   2        158.55        163.88         4.46 o                         
   6   2   2          8.80         12.91         3.71 o                         
   7   2   2        299.49        263.46         8.31 o                         
   8   2   2         15.19         19.20         7.61 o                         
  -9   3   2         46.67         31.87         8.02 o                         
  -8   3   2          0.18          1.00         5.68 o                         
  -7   3   2         58.41         62.14         3.16 o                         
  -6   3   2         87.48        100.29         2.52 o                         
  -5   3   2        305.33        329.45         3.51 o                         
  -4   3   2         25.31         22.01         1.24 o                         
  -3   3   2         88.83         86.66         1.21 o                         
  -2   3   2        510.11        618.26         6.44 o                         
  -1   3   2        153.79        136.95         2.98 o                         
   0   3   2       2578.19       2514.81        13.67 o                         
   1   3   2       2215.31       2226.12        33.25 o                         
   2   3   2          7.00          6.94         1.15 o                         
   3   3   2         73.23         85.02         4.11 o                         
   4   3   2        220.59        239.44         4.13 o                         
   5   3   2         12.07         13.86         3.21 o                         
   6   3   2         99.03         92.62         4.51 o                         
   7   3   2         78.97         82.34         4.82 o                         
  -9   4   2          6.67         -1.45         8.42 o                         
  -8   4   2        116.57        123.06         3.79 o                         
  -7   4   2        153.50        174.35         3.90 o                         
  -6   4   2         52.18         53.08         2.80 o                         
  -5   4   2        117.98        127.72         2.47 o                         
  -4   4   2         90.44         84.28         2.01 o                         
  -3   4   2        190.74        168.49         2.96 o                         
  -2   4   2       1560.04       1495.60         4.84 o                         
  -1   4   2       2109.19       2113.98        14.81 o                         
   0   4   2       1060.07       1058.33         8.29 o                         
   1   4   2       2018.84       1977.58        13.38 o                         
   2   4   2          2.64          2.01         1.75 o                         
   3   4   2         72.16         70.60         3.66 o                         
   4   4   2         28.44         30.71         3.15 o                         
   5   4   2         88.42         94.91         5.85 o                         
   6   4   2         76.81         85.96         4.65 o                         
   7   4   2          3.56          4.06         4.61 o                         
  -9   5   2          0.02         -1.79         4.84 o                         
  -8   5   2         34.81         49.70         3.78 o                         
  -7   5   2         42.74         46.14         3.41 o                         
  -6   5   2        278.48        291.61         4.05 o                         
  -5   5   2         53.18         43.43         2.29 o                         
  -4   5   2        260.14        250.18         3.18 o                         
  -3   5   2         24.94         18.67         2.84 o                         
  -2   5   2        649.37        646.20         4.11 o                         
  -1   5   2        424.28        433.58         2.85 o                         
   0   5   2        321.70        290.16         8.03 o                         
   1   5   2       1494.78       1472.02        12.09 o                         
   2   5   2         23.94         21.75         2.42 o                         
   3   5   2         12.95         11.37         4.62 o                         
   4   5   2         72.76         71.69         6.12 o                         
   5   5   2          1.50          2.49         5.63 o                         
   6   5   2         51.06         55.20         7.54 o                         
  -8   6   2         38.70         46.11         5.21 o                         
  -7   6   2         56.03         68.85         3.92 o                         
  -6   6   2        488.30        495.44         5.26 o                         
  -5   6   2         31.80         28.41         4.07 o                         
  -4   6   2          0.51          0.08         3.40 o                         
  -3   6   2         68.90         78.56         2.39 o                         
  -2   6   2        305.95        308.63         3.26 o                         
  -1   6   2        207.05        182.06         2.68 o                         
   0   6   2          9.50          9.57         2.70 o                         
   1   6   2         17.76         16.72         2.93 o                         
   2   6   2          5.76          7.15         4.80 o                         
   3   6   2         91.81         96.81         6.34 o                         
   4   6   2         66.71         66.14         7.09 o                         
   5   6   2         11.82         12.92         6.29 o                         
   6   6   2          1.32          3.20         7.65 o                         
  -8   7   2          0.57         -0.83         3.70 o                         
  -7   7   2         64.76         66.27         5.22 o                         
  -6   7   2        291.97        275.76         6.78 o                         
  -5   7   2         27.72         22.44         4.22 o                         
  -4   7   2          1.77          1.44         3.85 o                         
  -3   7   2        230.74        254.68         9.16 o                         
  -2   7   2         10.49         16.82         2.37 o                         
  -1   7   2         19.06         18.50         2.28 o                         
   0   7   2         73.12         71.44         3.46 o                         
   1   7   2        301.05        262.47         4.66 o                         
   2   7   2         16.76         14.90         5.27 o                         
   3   7   2        329.02        339.85         8.36 o                         
   4   7   2         43.83         46.26         7.54 o                         
   5   7   2          3.38          6.70         7.57 o                         
  -7   8   2         40.16         42.72         5.87 o                         
  -6   8   2          5.09          7.29         4.73 o                         
  -5   8   2         34.06         24.25         4.64 o                         
  -4   8   2        104.44        118.40         6.77 o                         
  -3   8   2        143.18        164.59         4.65 o                         
  -2   8   2        167.30        172.69         3.41 o                         
  -1   8   2         45.07         49.74         3.76 o                         
   0   8   2          3.52          2.82         3.55 o                         
   1   8   2         31.09         33.19         5.47 o                         
   2   8   2          0.12          0.96         5.92 o                         
   3   8   2         30.68         27.74         6.99 o                         
   4   8   2        181.66        163.25         7.74 o                         
  -7   9   2          0.13          1.41         5.97 o                         
  -6   9   2          0.03          1.75         5.21 o                         
  -5   9   2         45.90         34.58         5.31 o                         
  -4   9   2        108.36        122.64         4.87 o                         
  -3   9   2         69.43         80.01         4.55 o                         
  -2   9   2         17.92         18.17         6.36 o                         
  -1   9   2          2.74          3.92         3.92 o                         
   0   9   2         23.03         15.71         3.92 o                         
   1   9   2          0.35         -0.14         6.39 o                         
   2   9   2          1.05          2.52         7.55 o                         
   3   9   2         46.16         46.86         8.68 o                         
  -6  10   2         62.02         71.39        11.58 o                         
  -5  10   2          1.60          0.18         4.97 o                         
  -4  10   2         38.67         46.83         5.26 o                         
  -3  10   2          0.64          3.10         7.18 o                         
  -2  10   2         40.01         32.12         6.60 o                         
  -1  10   2         15.37         17.53         7.42 o                         
   0  10   2          5.27          2.98         4.29 o                         
   1  10   2          3.34         -2.02         7.57 o                         
   1 -11   3         10.59          7.14         7.17 o                         
   2 -11   3         37.50         33.36         9.33 o                         
   3 -11   3          2.29          2.30         7.36 o                         
  -1 -10   3         89.32         88.85         6.96 o                         
   0 -10   3          8.47         15.51         8.11 o                         
   1 -10   3          0.25         -0.44         6.73 o                         
   2 -10   3         15.03         13.95         7.34 o                         
   3 -10   3          2.03         -3.19         6.96 o                         
   4 -10   3        181.60        154.50         9.81 o                         
   5 -10   3         32.81         34.07         7.59 o                         
  -3  -9   3         16.24         17.82         7.48 o                         
  -2  -9   3         20.05         25.37         4.90 o                         
  -1  -9   3         11.68          9.33         4.77 o                         
   0  -9   3         58.46         60.41         4.52 o                         
   1  -9   3         11.08         18.00         6.61 o                         
   2  -9   3        364.36        343.70        10.26 o                         
   3  -9   3         59.71         58.35         6.95 o                         
   4  -9   3         62.62         60.60         7.00 o                         
   5  -9   3        111.66        118.93         8.71 o                         
   6  -9   3        100.32        115.66         9.06 o                         
   7  -9   3          1.51          4.48         8.14 o                         
  -4  -8   3          1.32         -0.59         7.53 o                         
  -3  -8   3        142.03        134.47         7.50 o                         
  -2  -8   3         38.75         42.11         4.29 o                         
  -1  -8   3        155.83        162.69        10.62 o                         
   0  -8   3         95.41         97.67         4.00 o                         
   1  -8   3         15.55         18.82         6.24 o                         
   2  -8   3        199.53        199.91         7.68 o                         
   3  -8   3        792.52        786.93        11.84 o                         
   4  -8   3        397.13        405.83         9.37 o                         
   5  -8   3         23.31         30.59         6.31 o                         
   6  -8   3         12.93         17.60         4.48 o                         
   7  -8   3          2.15         -2.30         8.29 o                         
  -5  -7   3         28.52         25.98         8.39 o                         
  -4  -7   3         98.52        102.24         7.09 o                         
  -3  -7   3         52.75         64.96         5.03 o                         
  -2  -7   3          9.65         12.20         3.50 o                         
  -1  -7   3         22.79         29.90         3.75 o                         
   0  -7   3         66.42         63.39         3.37 o                         
   1  -7   3         25.85         23.68         3.15 o                         
   2  -7   3        116.29        120.00         6.37 o                         
   3  -7   3         56.08         58.85         5.83 o                         
   4  -7   3        142.19        147.47         4.67 o                         
   5  -7   3        179.17        190.33         5.29 o                         
   6  -7   3          1.71          8.79         4.03 o                         
   7  -7   3          2.25          8.59         7.77 o                         
   8  -7   3         34.67         30.62         7.63 o                         
  -6  -6   3          7.52         10.07         7.60 o                         
  -5  -6   3         39.37         40.27         6.83 o                         
  -4  -6   3        134.22        150.62         7.05 o                         
  -3  -6   3         29.16         31.89         3.63 o                         
  -2  -6   3        373.40        390.17        11.03 o                         
  -1  -6   3         70.21         79.52         6.23 o                         
   0  -6   3          8.75         11.09         2.79 o                         
   1  -6   3          4.90          5.07         2.34 o                         
   2  -6   3        730.93        714.37         9.38 o                         
   3  -6   3        353.52        339.11         3.70 o                         
   4  -6   3        361.46        353.76         6.28 o                         
   5  -6   3          3.55          5.88         2.66 o                         
   6  -6   3          4.34          6.42         3.86 o                         
   7  -6   3        126.95        114.26         8.12 o                         
   8  -6   3         52.63         48.43         8.61 o                         
  -7  -5   3         13.49         20.64         7.68 o                         
  -6  -5   3         19.71         17.10         4.61 o                         
  -5  -5   3        202.28        185.75         5.01 o                         
  -4  -5   3          3.44          8.01         3.60 o                         
  -3  -5   3          3.33          3.22         2.31 o                         
  -2  -5   3        138.32        133.88         3.62 o                         
  -1  -5   3         32.63         34.33         1.82 o                         
   0  -5   3          7.11          8.63         1.07 o                         
   1  -5   3       1285.52       1289.21        15.75 o                         
   2  -5   3       4836.41       4785.10        23.94 o                         
   3  -5   3       1674.72       1508.71        11.01 o                         
   4  -5   3        218.99        212.83         3.29 o                         
   5  -5   3        100.65         98.23         3.26 o                         
   6  -5   3          4.91          3.34         3.63 o                         
   7  -5   3         90.32         82.98         5.35 o                         
   8  -5   3        236.32        254.99        10.24 o                         
  -7  -4   3          2.19          0.84         5.18 o                         
  -6  -4   3         16.41         16.58         4.03 o                         
  -5  -4   3          0.96          1.80         3.69 o                         
  -4  -4   3       1159.94       1192.81        19.67 o                         
  -3  -4   3        135.53        134.26         9.41 o                         
  -2  -4   3        297.53        260.13        13.72 o                         
  -1  -4   3        311.42        327.66        11.42 o                         
   0  -4   3        935.55       1008.68        10.51 o                         
   1  -4   3       1511.67       1590.87         9.60 o                         
   2  -4   3       1297.83       1217.67        11.36 o                         
   3  -4   3        671.45        605.35         7.50 o                         
   4  -4   3        862.73        817.32         8.18 o                         
   5  -4   3        140.81        136.71         3.62 o                         
   6  -4   3        342.45        334.42        12.12 o                         
   7  -4   3         18.27         19.80         4.25 o                         
   8  -4   3        139.74        142.10         7.98 o                         
  -8  -3   3         11.83         10.76         5.18 o                         
  -7  -3   3          2.67          1.64         4.50 o                         
  -6  -3   3         86.32         85.55         4.57 o                         
  -5  -3   3         94.10         94.83        14.56 o                         
  -4  -3   3         15.70         16.50         4.09 o                         
  -3  -3   3        322.25        303.74         5.20 o                         
  -2  -3   3        133.78        130.87         3.50 o                         
  -1  -3   3        268.39        295.55        12.04 o                         
   0  -3   3          7.94          5.14         1.42 o                         
   1  -3   3       1838.43       1825.82         8.85 o                         
   2  -3   3       6129.11       6342.17        54.55 o                         
   3  -3   3        280.06        263.84         3.22 o                         
   4  -3   3        176.38        156.49         6.87 o                         
   5  -3   3         33.30         31.41         3.31 o                         
   6  -3   3        554.53        523.45         6.67 o                         
   7  -3   3        106.45        104.99         5.15 o                         
   8  -3   3        106.17        102.33        15.74 o                         
  -8  -2   3         19.92         16.83         7.93 o                         
  -7  -2   3        147.64        148.80         5.26 o                         
  -6  -2   3        261.32        262.85         5.27 o                         
  -5  -2   3        261.93        287.91         7.36 o                         
  -4  -2   3        700.61        708.62         8.49 o                         
  -3  -2   3        216.89        213.36         4.72 o                         
  -2  -2   3       1223.34       1351.66         8.50 o                         
  -1  -2   3         61.76         66.94         2.31 o                         
   0  -2   3       4558.25       4646.54        31.57 o                         
   1  -2   3       5435.79       5514.94        33.82 o                         
   2  -2   3         79.49         70.33         1.71 o                         
   3  -2   3         17.24         18.11         1.56 o                         
   4  -2   3          6.67         16.68         1.51 o                         
   5  -2   3        225.00        233.22         5.40 o                         
   6  -2   3         61.51         61.36         9.38 o                         
   7  -2   3        407.98        413.66         7.17 o                         
   8  -2   3         57.00         72.98         6.26 o                         
  -8  -1   3         33.01         29.05         6.43 o                         
  -7  -1   3         72.39         73.54         6.40 o                         
  -6  -1   3         16.81         23.80         6.29 o                         
  -5  -1   3        101.72        103.05         5.44 o                         
  -4  -1   3        687.67        693.83         4.90 o                         
  -3  -1   3        597.81        688.13        29.74 o                         
  -2  -1   3        345.73        352.50         4.60 o                         
  -1  -1   3        532.26        598.16         4.94 o                         
   0  -1   3       1915.40       1959.11        23.10 o                         
   1  -1   3       1021.17       1027.07        20.40 o                         
   2  -1   3       2280.83       2203.42         7.53 o                         
   3  -1   3       1104.98       1139.53        14.66 o                         
   4  -1   3        408.76        403.27         6.42 o                         
   5  -1   3        297.68        275.17         5.03 o                         
   6  -1   3        953.37        910.74        20.04 o                         
   7  -1   3         47.00         46.20         4.78 o                         
   8  -1   3        144.54        145.30         6.80 o                         
  -8   0   3          5.55         10.04         7.73 o                         
  -7   0   3         99.14         94.11         7.11 o                         
  -6   0   3        100.03        107.61         6.40 o                         
  -5   0   3         15.43         23.27         2.30 o                         
  -4   0   3        459.47        592.82        17.14 o                         
  -3   0   3        363.85        325.70         6.77 o                         
  -2   0   3        793.40        742.73         6.08 o                         
  -1   0   3       1269.30       1269.57         6.77 o                         
   0   0   3        958.50       1062.74         3.65 o                         
   1   0   3        177.56        179.87         4.45 o                         
   2   0   3        278.07        280.15         2.94 o                         
   3   0   3         18.09         21.07         1.46 o                         
   4   0   3        167.39        156.76         2.48 o                         
   5   0   3        313.40        314.39         4.67 o                         
   6   0   3       1111.73       1107.03         9.54 o                         
   7   0   3          1.79          2.35         4.92 o                         
   8   0   3          0.32         -1.37         5.22 o                         
  -9   1   3         11.89         14.23         8.49 o                         
  -8   1   3         14.79         18.71         6.43 o                         
  -7   1   3          5.04         16.88         6.71 o                         
  -6   1   3         82.18         90.63         3.42 o                         
  -5   1   3         78.07         79.55         2.92 o                         
  -4   1   3         82.24         82.48         2.57 o                         
  -3   1   3          6.60          6.98         1.03 o                         
  -2   1   3       2206.62       2152.90        16.18 o                         
  -1   1   3      50218.79      38952.39       148.26 o                         
   0   1   3        138.80        119.12         9.98 o                         
   1   1   3        436.78        430.68         8.13 o                         
   2   1   3       1905.21       2064.39        28.43 o                         
   3   1   3          9.20          9.95         1.72 o                         
   4   1   3        747.62        793.97         9.05 o                         
   5   1   3       1011.61        977.07        14.59 o                         
   6   1   3        459.91        445.68        11.43 o                         
   7   1   3          4.64          3.46         4.50 o                         
   8   1   3         16.50         18.12         6.12 o                         
  -9   2   3         32.42         29.71         6.73 o                         
  -8   2   3          7.14         18.29         7.39 o                         
  -7   2   3        125.84        142.39         4.32 o                         
  -6   2   3        238.64        252.40         4.52 o                         
  -5   2   3        586.59        591.48         4.02 o                         
  -4   2   3          8.74          6.98         1.51 o                         
  -3   2   3        664.40        578.30        13.05 o                         
  -2   2   3       1263.38       1260.28        15.25 o                         
  -1   2   3       1003.34       1118.90        11.97 o                         
   0   2   3      10141.88       9967.03        12.47 o                         
   1   2   3        374.28        350.99        40.20 o                         
   2   2   3        139.47        103.86        38.65 o                         
   3   2   3       1259.77       1456.72         9.13 o                         
   4   2   3        136.67        127.48         3.15 o                         
   5   2   3        125.10        124.69         5.66 o                         
   6   2   3        172.91        184.04         4.72 o                         
   7   2   3          5.39          5.91         5.47 o                         
   8   2   3          0.51          2.71         5.36 o                         
  -9   3   3         14.69         10.05         7.57 o                         
  -8   3   3         52.92         60.77         6.63 o                         
  -7   3   3          3.60          4.94         4.01 o                         
  -6   3   3         98.76         93.20         3.06 o                         
  -5   3   3         64.57         56.66         1.94 o                         
  -4   3   3          0.43          2.46         1.19 o                         
  -3   3   3         43.08         33.39         1.11 o                         
  -2   3   3       4016.06       4092.33        26.33 o                         
  -1   3   3       1137.96       1103.84         7.37 o                         
   0   3   3        323.17        330.82         4.90 o                         
   1   3   3         72.38         74.40         2.11 o                         
   2   3   3         34.44         42.30         3.20 o                         
   3   3   3       1197.66       1223.19         9.60 o                         
   4   3   3        199.37        183.86         9.22 o                         
   5   3   3        165.05        178.10         8.51 o                         
   6   3   3          6.81          6.77         3.87 o                         
   7   3   3          0.68         -1.78         9.10 o                         
  -9   4   3         26.61         20.76         7.11 o                         
  -8   4   3         23.04         26.70         4.47 o                         
  -7   4   3         24.60         22.29         3.08 o                         
  -6   4   3        253.85        248.88         3.83 o                         
  -5   4   3          1.95          0.59         1.92 o                         
  -4   4   3         42.18         57.87         2.97 o                         
  -3   4   3        413.96        410.09         6.28 o                         
  -2   4   3        289.94        278.94         4.44 o                         
  -1   4   3          7.64         10.23         1.06 o                         
   0   4   3       1674.28       1705.40        43.91 o                         
   1   4   3        541.53        516.06         6.74 o                         
   2   4   3         65.30         60.47         2.12 o                         
   3   4   3        556.04        550.97         7.62 o                         
   4   4   3        142.49        162.67         5.86 o                         
   5   4   3         53.74         55.25         6.00 o                         
   6   4   3         21.53         30.23         6.32 o                         
   7   4   3          2.23          2.61         6.30 o                         
  -9   5   3          6.64          2.23         5.38 o                         
  -8   5   3         52.42         55.80         5.01 o                         
  -7   5   3        176.26        171.62         3.91 o                         
  -6   5   3         21.55         29.15         2.54 o                         
  -5   5   3        115.99        130.55         3.21 o                         
  -4   5   3        291.53        294.87         6.99 o                         
  -3   5   3        216.10        202.53         4.47 o                         
  -2   5   3        226.11        224.91         4.00 o                         
  -1   5   3        313.16        312.91         3.94 o                         
   0   5   3        362.42        391.34        12.59 o                         
   1   5   3        282.21        261.84         3.81 o                         
   2   5   3        248.98        235.71         6.19 o                         
   3   5   3        169.26        171.51         6.17 o                         
   4   5   3         59.34         66.13         6.24 o                         
   5   5   3         46.13         54.14         7.06 o                         
   6   5   3         12.38         13.77         7.43 o                         
  -8   6   3         15.17         13.64         4.36 o                         
  -7   6   3        197.19        177.42        12.48 o                         
  -6   6   3         34.90         47.48         4.50 o                         
  -5   6   3         13.70         22.52         3.86 o                         
  -4   6   3        156.09        170.57         4.48 o                         
  -3   6   3         65.73         66.30         2.49 o                         
  -2   6   3        112.96        104.18         2.57 o                         
  -1   6   3          1.33          0.05         1.97 o                         
   0   6   3        595.75        508.30        26.97 o                         
   1   6   3         49.07         60.19         3.21 o                         
   2   6   3        406.31        380.25         7.54 o                         
   3   6   3        166.74        162.57         7.20 o                         
   4   6   3          1.55         -1.11         6.02 o                         
   5   6   3          2.86          3.78         6.31 o                         
  -8   7   3        137.43        135.66         8.83 o                         
  -7   7   3         79.01         87.04         5.27 o                         
  -6   7   3         33.37         30.71         4.88 o                         
  -5   7   3        502.80        579.63        15.59 o                         
  -4   7   3        542.92        572.72         6.83 o                         
  -3   7   3          8.53          9.69         3.54 o                         
  -2   7   3        176.25        156.25         5.31 o                         
  -1   7   3         45.13         46.10         2.60 o                         
   0   7   3         29.93         33.69         3.52 o                         
   1   7   3         13.58         14.55         5.40 o                         
   2   7   3          0.86          5.47         5.96 o                         
   3   7   3        107.93        105.49         6.48 o                         
   4   7   3         13.47         10.88         7.40 o                         
  -7   8   3          0.76          1.33         4.80 o                         
  -6   8   3          6.01          4.56         5.06 o                         
  -5   8   3         38.70         53.33         5.09 o                         
  -4   8   3         10.56          8.56         4.28 o                         
  -3   8   3        236.70        247.46         7.96 o                         
  -2   8   3          0.33         -0.51         2.73 o                         
  -1   8   3         60.03         54.38         4.17 o                         
   0   8   3         19.76         24.31         4.00 o                         
   1   8   3          5.88          1.11         5.80 o                         
   2   8   3        114.65        100.03         6.51 o                         
   3   8   3         21.31         23.72         6.40 o                         
   4   8   3         31.90         36.71         8.59 o                         
  -7   9   3          8.91         14.02         6.15 o                         
  -6   9   3         11.47          5.10         5.58 o                         
  -5   9   3         88.20         94.61         5.49 o                         
  -4   9   3          5.04          6.48         4.58 o                         
  -3   9   3          4.02          3.21         3.78 o                         
  -2   9   3          0.04          2.04         5.67 o                         
  -1   9   3         11.77         14.12         4.47 o                         
   0   9   3          2.60         10.01         3.96 o                         
   1   9   3          9.80          8.85         5.39 o                         
   2   9   3         12.45          8.95         5.93 o                         
  -5  10   3          0.28         -1.68         4.94 o                         
  -4  10   3         11.55         13.86         4.75 o                         
  -3  10   3         12.86          9.40         8.11 o                         
  -2  10   3          9.77         12.02         7.25 o                         
  -1  10   3         38.85         49.63         5.14 o                         
   0  10   3         18.06         15.16         7.24 o                         
   1  10   3          0.26          1.08         5.97 o                         
   2 -11   4         24.02         25.04         8.36 o                         
   3 -11   4         29.06         13.77        10.09 o                         
  -1 -10   4          8.55         16.65         6.54 o                         
   0 -10   4         65.68         68.68         9.04 o                         
   1 -10   4        109.96         94.18         7.95 o                         
   2 -10   4         22.16         23.41         8.44 o                         
   3 -10   4         45.92         53.70         8.50 o                         
   4 -10   4         24.59         10.01         8.32 o                         
   5 -10   4          9.64         18.78         8.88 o                         
  -3  -9   4          5.27          5.04         8.06 o                         
  -2  -9   4          4.57          5.00         5.17 o                         
  -1  -9   4         81.89         77.68         8.04 o                         
   0  -9   4         34.51         28.44         4.52 o                         
   1  -9   4          1.78          0.65         7.09 o                         
   2  -9   4        674.77        695.42        12.71 o                         
   3  -9   4         61.28         61.20         6.99 o                         
   4  -9   4          1.69          1.76         6.84 o                         
   5  -9   4         44.39         55.42         7.54 o                         
   6  -9   4         58.14         41.75         7.08 o                         
  -4  -8   4          7.29         14.77         8.20 o                         
  -3  -8   4          1.64          4.50         4.84 o                         
  -2  -8   4          2.05         -0.64         4.35 o                         
  -1  -8   4         28.85         26.65         4.01 o                         
   0  -8   4          3.88          2.51         3.93 o                         
   1  -8   4         91.38         97.49         7.24 o                         
   2  -8   4        396.60        389.64         9.49 o                         
   3  -8   4         80.89        104.01         6.84 o                         
   4  -8   4         73.05         79.99         6.61 o                         
   5  -8   4         17.61          6.30         4.65 o                         
   6  -8   4         47.80         41.77         5.07 o                         
   7  -8   4        125.86        137.26         9.67 o                         
  -5  -7   4         80.03         87.44         9.00 o                         
  -4  -7   4         46.84         48.60         7.57 o                         
  -3  -7   4         10.03         14.41         3.89 o                         
  -2  -7   4        114.11        112.47        11.42 o                         
  -1  -7   4          1.54          3.53         3.27 o                         
   0  -7   4        282.81        278.94        14.08 o                         
   1  -7   4        704.07        655.65        23.18 o                         
   2  -7   4        190.19        178.99         6.83 o                         
   3  -7   4        491.26        491.55         5.74 o                         
   4  -7   4         58.63         60.70         3.08 o                         
   5  -7   4          1.11          0.60         4.05 o                         
   6  -7   4         58.92         55.27         4.65 o                         
   7  -7   4        132.82        124.91         8.65 o                         
   8  -7   4         29.78         49.58         9.38 o                         
  -6  -6   4          9.51          7.30         6.21 o                         
  -5  -6   4        126.70        141.01         8.53 o                         
  -4  -6   4          2.50          2.67         5.65 o                         
  -3  -6   4         85.30         91.48         5.88 o                         
  -2  -6   4        136.53        141.82        10.99 o                         
  -1  -6   4          1.35         -0.34         2.99 o                         
   0  -6   4        648.42        639.23        27.06 o                         
   1  -6   4        658.60        635.33        16.76 o                         
   2  -6   4        159.09        154.27         3.64 o                         
   3  -6   4        310.61        307.14         3.80 o                         
   4  -6   4          3.69          2.17         2.82 o                         
   5  -6   4         46.01         44.69         3.09 o                         
   6  -6   4        147.63        146.34         5.10 o                         
   7  -6   4        156.34        168.41         9.06 o                         
   8  -6   4        295.77        337.14        10.54 o                         
  -6  -5   4          9.23         13.98         5.58 o                         
  -5  -5   4        345.21        353.93         8.87 o                         
  -4  -5   4        121.64        130.68         8.96 o                         
  -3  -5   4         60.68         60.07         3.75 o                         
  -2  -5   4          2.25          1.59         2.26 o                         
  -1  -5   4         31.43         33.58         2.11 o                         
   0  -5   4       1439.82       1424.69        34.53 o                         
   1  -5   4       1121.83       1113.58         9.48 o                         
   2  -5   4        142.83        128.24         1.66 o                         
   3  -5   4         12.35         12.67         2.28 o                         
   4  -5   4        341.54        319.02         3.82 o                         
   5  -5   4        249.54        231.69         3.85 o                         
   6  -5   4        380.09        373.72        19.09 o                         
   7  -5   4        212.19        201.90         6.10 o                         
   8  -5   4         16.01         14.80         5.21 o                         
  -7  -4   4          4.04          4.12         4.80 o                         
  -6  -4   4          0.93         -1.99         4.11 o                         
  -5  -4   4        356.58        347.68        12.31 o                         
  -4  -4   4       1257.56       1237.32        11.41 o                         
  -3  -4   4         13.12         13.53         2.48 o                         
  -2  -4   4        546.93        587.21        13.64 o                         
  -1  -4   4         47.76         30.30         4.48 o                         
   0  -4   4         11.86         20.33         2.77 o                         
   1  -4   4        456.28        465.68         7.84 o                         
   2  -4   4        210.40        204.58         3.50 o                         
   3  -4   4         22.63         29.00         1.94 o                         
   4  -4   4        387.37        391.97         4.58 o                         
   5  -4   4       1315.74       1281.49        12.83 o                         
   6  -4   4        459.28        427.97         9.28 o                         
   7  -4   4        288.64        301.66         9.97 o                         
   8  -4   4         10.16         14.41         9.23 o                         
  -7  -3   4         29.53         30.58         4.93 o                         
  -6  -3   4          9.09          8.11         6.20 o                         
  -5  -3   4        281.72        278.34         7.53 o                         
  -4  -3   4         26.44         23.87         4.05 o                         
  -3  -3   4         79.68         77.56         3.89 o                         
  -2  -3   4        388.01        326.59         4.97 o                         
  -1  -3   4       9246.14       9689.32        21.53 o                         
   0  -3   4        642.75        556.02         9.29 o                         
   1  -3   4       1146.99       1118.60        14.85 o                         
   2  -3   4        690.27        876.88         5.46 o                         
   3  -3   4        180.07        176.36         2.90 o                         
   4  -3   4        632.63        611.83         5.88 o                         
   5  -3   4        305.33        313.40         8.43 o                         
   6  -3   4        870.97        864.53        12.34 o                         
   7  -3   4        185.41        170.81         8.83 o                         
   8  -3   4          0.67          9.88         7.82 o                         
  -8  -2   4         57.90         62.44         7.65 o                         
  -7  -2   4          1.51          2.68         4.73 o                         
  -6  -2   4          3.53          6.34         5.84 o                         
  -5  -2   4         20.06         19.36         5.15 o                         
  -4  -2   4          9.48         10.55         3.97 o                         
  -3  -2   4        123.23        117.49         4.38 o                         
  -2  -2   4       2623.95       2652.59        12.43 o                         
  -1  -2   4       1311.24       1247.05         7.85 o                         
   0  -2   4       1677.12       1649.11         3.88 o                         
   1  -2   4       2132.57       2023.90         6.74 o                         
   2  -2   4       7509.65       7729.87        83.27 o                         
   3  -2   4       3646.77       4001.84        47.78 o                         
   4  -2   4       1055.52       1023.67        10.60 o                         
   5  -2   4       1351.25       1288.55        13.18 o                         
   6  -2   4        617.30        615.85        11.28 o                         
   7  -2   4         75.26         79.82         7.80 o                         
   8  -2   4         53.51         55.13         9.62 o                         
  -8  -1   4         18.31         30.37         8.40 o                         
  -7  -1   4          1.20          2.51         7.19 o                         
  -6  -1   4        282.75        297.02         8.21 o                         
  -5  -1   4         47.26         55.83         5.14 o                         
  -4  -1   4        191.51        191.36         3.92 o                         
  -3  -1   4        833.10        844.64         8.28 o                         
  -2  -1   4        999.67        952.95         7.50 o                         
  -1  -1   4       3345.41       3595.32        12.87 o                         
   0  -1   4        721.16        730.05         3.71 o                         
   1  -1   4       1316.79       1402.29         8.19 o                         
   2  -1   4        534.99        608.73        19.64 o                         
   3  -1   4       1301.40       1298.28        19.40 o                         
   4  -1   4        391.45        402.83        24.33 o                         
   5  -1   4        357.46        355.42         8.43 o                         
   6  -1   4        569.52        568.91        11.06 o                         
   7  -1   4        224.74        222.33         9.98 o                         
   8  -1   4          1.03         -3.14         9.41 o                         
  -8   0   4          0.97         -0.40         6.60 o                         
  -7   0   4         80.82         86.59         7.07 o                         
  -6   0   4         31.38         28.46         6.28 o                         
  -5   0   4          0.66          0.85         2.29 o                         
  -4   0   4         73.75         77.98         4.23 o                         
  -3   0   4       1300.81       1357.40        62.90 o                         
  -2   0   4        474.72        472.91         5.55 o                         
  -1   0   4       4001.00       4053.70        13.77 o                         
   0   0   4          5.58         12.27         1.41 o                         
   1   0   4         54.38         52.77         5.62 o                         
   2   0   4        295.39        301.32         2.82 o                         
   3   0   4        907.96        923.20         5.08 o                         
   4   0   4       2532.77       2279.38        66.87 o                         
   5   0   4        779.52        754.29        11.33 o                         
   6   0   4         38.09         37.16         7.27 o                         
   7   0   4          0.02         -4.79         7.98 o                         
   8   0   4         21.30         21.01         8.05 o                         
  -9   1   4          8.06         20.27         7.38 o                         
  -8   1   4        126.44        125.54         8.83 o                         
  -7   1   4        117.69        116.50         7.36 o                         
  -6   1   4         30.24         32.70         3.33 o                         
  -5   1   4         15.59         12.95         2.53 o                         
  -4   1   4       1026.78        949.81        13.30 o                         
  -3   1   4        843.27        831.36        13.46 o                         
  -2   1   4        114.56        147.56         3.68 o                         
  -1   1   4        798.99        916.99        16.86 o                         
   0   1   4       1899.73       2047.51         9.06 o                         
   1   1   4          3.67          7.09         1.69 o                         
   2   1   4        757.95        720.00         4.46 o                         
   3   1   4        565.21        526.01        16.74 o                         
   4   1   4        942.22        910.15        35.38 o                         
   5   1   4        123.78        130.62         7.30 o                         
   6   1   4         36.93         36.59         7.09 o                         
   7   1   4         30.33         27.10         8.85 o                         
   8   1   4          0.81         -8.95         9.87 o                         
  -9   2   4          6.05         11.28         8.93 o                         
  -8   2   4         16.38         10.07         6.90 o                         
  -7   2   4        282.70        283.35         5.47 o                         
  -6   2   4          8.70          6.52         3.11 o                         
  -5   2   4         72.72         65.72         2.18 o                         
  -4   2   4          4.42          7.72         1.54 o                         
  -3   2   4       1187.46       1196.88        18.10 o                         
  -2   2   4        800.02        838.72        11.86 o                         
  -1   2   4         17.97         17.72         2.08 o                         
   0   2   4         30.15         36.56         1.18 o                         
   1   2   4       1151.66       1150.91        25.87 o                         
   2   2   4       3573.66       4064.53       207.91 o                         
   3   2   4        612.09        581.47         7.57 o                         
   4   2   4        162.53        152.01         3.80 o                         
   5   2   4         95.62        100.53         9.26 o                         
   6   2   4         39.06         43.40         4.27 o                         
   7   2   4         69.46         74.53         8.45 o                         
  -9   3   4         16.95         17.02         8.42 o                         
  -8   3   4         11.56         15.36         4.42 o                         
  -7   3   4          0.25          2.25         3.71 o                         
  -6   3   4         71.01         80.14         2.79 o                         
  -5   3   4        490.69        500.41         6.97 o                         
  -4   3   4          4.85         10.42         2.81 o                         
  -3   3   4       2578.07       2635.09        43.72 o                         
  -2   3   4          8.95          6.93         1.07 o                         
  -1   3   4        106.09        136.32         2.28 o                         
   0   3   4       1242.89       1217.66        12.60 o                         
   1   3   4         26.13         23.45         1.62 o                         
   2   3   4        111.92         96.03         1.89 o                         
   3   3   4        988.93        998.49         8.84 o                         
   4   3   4        100.96        100.96         4.82 o                         
   5   3   4         54.07         59.46         5.37 o                         
   6   3   4          0.09          0.58         4.58 o                         
   7   3   4         23.23         24.68         7.83 o                         
  -9   4   4          1.83         -1.07         8.29 o                         
  -8   4   4          4.27          5.57         4.51 o                         
  -7   4   4          0.38          0.22         3.92 o                         
  -6   4   4        234.41        256.24         5.38 o                         
  -5   4   4        273.70        286.44         3.90 o                         
  -4   4   4        348.53        334.11        10.10 o                         
  -3   4   4        213.56        219.01         3.41 o                         
  -2   4   4       1702.15       1792.67        22.06 o                         
  -1   4   4       1408.14       1473.09        16.18 o                         
   0   4   4       2462.11       2509.89        14.85 o                         
   1   4   4        578.68        521.59         6.89 o                         
   2   4   4        607.11        569.95         7.31 o                         
   3   4   4          2.69          1.38         4.69 o                         
   4   4   4        131.31        151.70         6.19 o                         
   5   4   4         16.06         15.60         5.10 o                         
   6   4   4         26.29         24.50         4.91 o                         
  -8   5   4          4.58          4.98         5.08 o                         
  -7   5   4         42.30         43.51         4.51 o                         
  -6   5   4          0.62          1.13         3.80 o                         
  -5   5   4         77.37         77.53         3.06 o                         
  -4   5   4         91.33         91.51         2.83 o                         
  -3   5   4        208.58        184.03         3.22 o                         
  -2   5   4        635.38        627.81         7.86 o                         
  -1   5   4         26.01         22.62         1.64 o                         
   0   5   4         60.65         47.72         1.75 o                         
   1   5   4        160.87        183.15        26.09 o                         
   2   5   4          2.63         11.17         4.62 o                         
   3   5   4          9.54          7.29         4.85 o                         
   4   5   4          0.22          0.70         5.01 o                         
   5   5   4          0.82          8.89         5.43 o                         
   6   5   4         11.97         15.09         7.37 o                         
  -8   6   4         46.51         57.03         8.23 o                         
  -7   6   4          1.41          1.35         7.07 o                         
  -6   6   4         47.36         63.39         4.63 o                         
  -5   6   4        343.91        379.44         6.46 o                         
  -4   6   4          8.00          6.28         3.64 o                         
  -3   6   4         10.68         13.95         2.45 o                         
  -2   6   4          0.00         -0.25         2.26 o                         
  -1   6   4         94.93        101.95         2.62 o                         
   0   6   4         63.97         66.56         3.17 o                         
   1   6   4        641.06        751.86       106.15 o                         
   2   6   4          9.41          6.43         5.70 o                         
   3   6   4          4.94          1.58         5.86 o                         
   4   6   4          0.27          1.16         5.48 o                         
   5   6   4          0.15         -0.80         6.37 o                         
  -8   7   4          0.05          4.74         6.87 o                         
  -7   7   4         35.68         52.00         5.64 o                         
  -6   7   4          1.01          4.56         5.07 o                         
  -5   7   4         76.53         80.67         5.38 o                         
  -4   7   4        308.63        298.96         5.86 o                         
  -3   7   4         20.62         17.51         2.64 o                         
  -2   7   4         18.37         21.24         2.48 o                         
  -1   7   4        110.94        128.01         4.04 o                         
   0   7   4          6.80          9.82         3.31 o                         
   1   7   4        356.33        326.61         7.56 o                         
   2   7   4          0.41          1.47         6.19 o                         
   3   7   4         31.21         29.25         6.02 o                         
   4   7   4          6.70          9.42         7.82 o                         
  -7   8   4          5.52          6.32         5.00 o                         
  -6   8   4        179.19        197.49        12.58 o                         
  -5   8   4         42.32         42.46         4.78 o                         
  -4   8   4         13.62         18.19         4.32 o                         
  -3   8   4         11.62         21.71         4.22 o                         
  -2   8   4         77.78         83.61         3.19 o                         
  -1   8   4         34.63         40.72         4.16 o                         
   0   8   4          1.35          2.47         3.89 o                         
   1   8   4        103.14         80.75         6.82 o                         
   2   8   4          0.19          1.27         5.54 o                         
   3   8   4         16.72          6.75         7.47 o                         
  -6   9   4         12.53         13.83         5.85 o                         
  -5   9   4         19.67         14.97         5.43 o                         
  -4   9   4         14.17          3.56         4.64 o                         
  -3   9   4         15.31         21.58         5.00 o                         
  -2   9   4          0.16         -2.91         6.35 o                         
  -1   9   4         30.97         34.43         3.90 o                         
   0   9   4          7.62          7.76         6.77 o                         
   1   9   4         36.08         26.42         7.49 o                         
   2   9   4         11.62          7.66         7.90 o                         
  -5  10   4         63.89         51.97         5.61 o                         
  -4  10   4          1.65          0.59         5.06 o                         
  -3  10   4          9.62         15.01         6.52 o                         
  -2  10   4         13.16         11.75         7.57 o                         
  -1  10   4          7.71          5.83         4.02 o                         
   0  10   4          6.31          3.11         6.11 o                         
  -1 -10   5         14.61         16.69         4.85 o                         
   0 -10   5        130.90        156.52         9.77 o                         
   1 -10   5        105.93        104.93         9.86 o                         
   2 -10   5          1.54         -2.26         7.79 o                         
   3 -10   5          6.61          9.50         8.16 o                         
   4 -10   5         91.91        106.14         9.78 o                         
   5 -10   5          6.74         -4.21         9.10 o                         
  -3  -9   5          6.24          3.18         5.61 o                         
  -2  -9   5         28.00         29.13         5.01 o                         
  -1  -9   5         22.32         23.63         5.00 o                         
   0  -9   5          2.11          1.38         7.23 o                         
   1  -9   5        278.05        275.98         9.18 o                         
   2  -9   5          2.46          3.68         6.73 o                         
   3  -9   5         50.58         54.85         8.10 o                         
   4  -9   5          6.51          4.02         7.83 o                         
   5  -9   5          1.22          1.52         7.90 o                         
   6  -9   5         68.20         65.94         6.09 o                         
  -4  -8   5          7.92          9.60         8.31 o                         
  -3  -8   5         52.79         52.87         7.68 o                         
  -2  -8   5         77.70         73.04         5.14 o                         
  -1  -8   5        258.39        266.88        14.42 o                         
   0  -8   5        157.02        158.39         9.77 o                         
   1  -8   5         46.93         60.75         7.24 o                         
   2  -8   5         94.80         92.62         6.94 o                         
   3  -8   5         39.15         37.71         6.73 o                         
   4  -8   5         86.41         76.80         6.83 o                         
   5  -8   5         35.06         38.40         4.71 o                         
   6  -8   5        157.38        141.27         5.89 o                         
   7  -8   5         41.19         52.28         8.20 o                         
  -5  -7   5          0.29         -4.14         7.76 o                         
  -4  -7   5          7.27          3.76         6.17 o                         
  -3  -7   5         18.86         17.89         4.62 o                         
  -2  -7   5         58.65         52.98         4.07 o                         
  -1  -7   5         12.36          4.80         3.94 o                         
   0  -7   5        123.51        122.92         3.97 o                         
   1  -7   5          6.50          9.25         6.00 o                         
   2  -7   5        257.81        247.33         7.75 o                         
   3  -7   5         39.67         41.83         3.45 o                         
   4  -7   5        374.75        345.98         6.66 o                         
   5  -7   5        404.70        403.97         7.60 o                         
   6  -7   5        178.99        188.46         8.45 o                         
   7  -7   5         68.13         79.61         8.31 o                         
  -6  -6   5          7.70          4.25         7.38 o                         
  -5  -6   5         23.62         19.13         6.50 o                         
  -4  -6   5          8.16         10.43         4.43 o                         
  -3  -6   5        181.75        192.61        22.31 o                         
  -2  -6   5          9.68         11.92         4.84 o                         
  -1  -6   5        343.27        358.46         7.67 o                         
   0  -6   5        536.22        510.81         8.58 o                         
   1  -6   5        574.08        600.39         9.27 o                         
   2  -6   5         79.88        108.70        22.86 o                         
   3  -6   5        686.08        651.13        13.92 o                         
   4  -6   5        803.19        758.15        14.93 o                         
   5  -6   5        499.71        454.71         6.02 o                         
   6  -6   5        409.67        418.77        27.39 o                         
   7  -6   5         85.48         90.46         5.22 o                         
   8  -6   5         13.27         12.76         9.21 o                         
  -6  -5   5         10.78         11.91         4.98 o                         
  -5  -5   5        239.34        225.28         5.66 o                         
  -4  -5   5         98.41        111.94         9.62 o                         
  -3  -5   5         58.54         60.24         7.21 o                         
  -2  -5   5        370.25        383.18        24.69 o                         
  -1  -5   5         54.11         42.21         3.99 o                         
   0  -5   5        113.96        111.27         4.62 o                         
   1  -5   5        307.47        290.13         4.61 o                         
   2  -5   5          8.14          6.96         2.07 o                         
   3  -5   5        185.68        173.13         3.04 o                         
   4  -5   5        994.42        971.93        11.16 o                         
   5  -5   5        718.59        707.57        30.21 o                         
   6  -5   5        106.25        124.03         7.46 o                         
   7  -5   5         12.70         15.33         7.10 o                         
   8  -5   5         15.47         19.19         8.62 o                         
  -7  -4   5          3.74          2.89         5.04 o                         
  -6  -4   5         20.20         17.54         4.87 o                         
  -5  -4   5         23.61         24.27         5.12 o                         
  -4  -4   5        610.19        567.53         8.68 o                         
  -3  -4   5        232.33        220.51         5.54 o                         
  -2  -4   5       2028.32       2077.94        49.91 o                         
  -1  -4   5          6.08         10.14         3.52 o                         
   0  -4   5       1047.19       1107.76        13.64 o                         
   1  -4   5        187.54        203.40         3.25 o                         
   2  -4   5        512.82        523.20         7.99 o                         
   3  -4   5        557.68        486.09        10.98 o                         
   4  -4   5        461.35        405.36        15.24 o                         
   5  -4   5        183.05        169.94         6.64 o                         
   6  -4   5         81.84         75.97         6.65 o                         
   7  -4   5          0.41          7.41         6.15 o                         
   8  -4   5         24.15         24.83         8.02 o                         
  -7  -3   5         30.45         35.23         4.87 o                         
  -6  -3   5          0.56         -0.69         6.54 o                         
  -5  -3   5         83.03         85.30         6.31 o                         
  -4  -3   5          2.26          4.63         4.48 o                         
  -3  -3   5        200.23        202.27         5.41 o                         
  -2  -3   5        490.40        448.33         6.09 o                         
  -1  -3   5        669.81        639.90         6.59 o                         
   0  -3   5        591.13        587.39         5.59 o                         
   1  -3   5        163.79        169.43         5.09 o                         
   2  -3   5       3392.16       3737.91        10.84 o                         
   3  -3   5       1286.05       1209.18        14.60 o                         
   4  -3   5        602.54        548.32        15.33 o                         
   5  -3   5       1122.26       1099.57        13.10 o                         
   6  -3   5          1.34          3.46         7.18 o                         
   7  -3   5         28.76         28.69         7.72 o                         
   8  -3   5        132.80        136.81        10.04 o                         
  -8  -2   5          5.95          4.14         5.51 o                         
  -7  -2   5         26.08         23.65         7.81 o                         
  -6  -2   5         19.13         15.78         5.68 o                         
  -5  -2   5         41.35         42.87         5.61 o                         
  -4  -2   5        818.42        750.32        48.76 o                         
  -3  -2   5        292.52        292.17         5.94 o                         
  -2  -2   5        978.65       1006.10         8.54 o                         
  -1  -2   5        282.48        312.52         4.79 o                         
   0  -2   5         39.32         46.92         1.63 o                         
   1  -2   5         72.91         67.46         1.42 o                         
   2  -2   5        896.51        786.50        10.41 o                         
   3  -2   5       1937.14       1873.75        31.54 o                         
   4  -2   5        255.88        251.75         7.21 o                         
   5  -2   5        686.33        704.06        10.81 o                         
   6  -2   5        747.72        694.58        11.85 o                         
   7  -2   5          4.12         -0.02         6.89 o                         
   8  -2   5        153.93        148.31        10.12 o                         
  -8  -1   5          8.76         11.34         7.01 o                         
  -7  -1   5          3.99          4.45         7.38 o                         
  -6  -1   5         72.78         74.48         6.60 o                         
  -5  -1   5         90.23         89.97         5.59 o                         
  -4  -1   5         12.80         15.66         2.26 o                         
  -3  -1   5         13.06         15.25         3.78 o                         
  -2  -1   5        569.93        560.91         6.64 o                         
  -1  -1   5         71.38         74.47         3.20 o                         
   0  -1   5       1554.38       1551.46        12.31 o                         
   1  -1   5       4222.10       4417.50        15.68 o                         
   2  -1   5       2658.45       2798.37        31.70 o                         
   3  -1   5        763.15        712.02        17.63 o                         
   4  -1   5       1482.94       1342.91         6.33 o                         
   5  -1   5        311.28        309.20         8.61 o                         
   6  -1   5        477.03        495.40        11.40 o                         
   7  -1   5         70.45         89.16         9.10 o                         
   8  -1   5        104.43        117.15        10.98 o                         
  -8   0   5         24.32         18.36         8.50 o                         
  -7   0   5        143.94        131.71         8.09 o                         
  -6   0   5         54.07         55.93         5.99 o                         
  -5   0   5        193.20        195.05         6.22 o                         
  -4   0   5        698.52        691.78        23.81 o                         
  -3   0   5       1403.78       1378.43         4.08 o                         
  -2   0   5        252.32        264.30         4.71 o                         
  -1   0   5        164.25        198.29         2.34 o                         
   0   0   5        443.93        465.31         9.86 o                         
   1   0   5       4189.59       4350.48        21.69 o                         
   2   0   5       1816.82       1819.73        25.22 o                         
   3   0   5       2476.67       2548.82        52.10 o                         
   4   0   5         37.07         31.64         5.10 o                         
   5   0   5         44.46         41.46         6.51 o                         
   6   0   5          7.02          0.85         7.08 o                         
   7   0   5         34.03         29.34         7.32 o                         
   8   0   5         54.71         51.92         9.14 o                         
  -9   1   5          2.93          2.53         8.64 o                         
  -8   1   5        120.63        113.62         9.23 o                         
  -7   1   5         19.94         16.22         6.79 o                         
  -6   1   5         76.18         83.08         6.92 o                         
  -5   1   5        176.14        184.89         6.34 o                         
  -4   1   5        390.28        398.27         8.57 o                         
  -3   1   5        751.98        763.90        37.05 o                         
  -2   1   5        372.61        365.41         5.37 o                         
  -1   1   5        693.98        751.03         3.91 o                         
   0   1   5       3151.69       3277.32         8.15 o                         
   1   1   5       1233.10       1207.42         5.44 o                         
   2   1   5        985.20        992.82        13.23 o                         
   3   1   5        506.68        514.77         4.72 o                         
   4   1   5         28.63         29.55         2.95 o                         
   5   1   5         72.70         79.01         8.65 o                         
   6   1   5        278.19        275.87         9.99 o                         
   7   1   5          3.71          9.60         7.83 o                         
  -9   2   5         39.54         45.90         9.44 o                         
  -8   2   5         42.89         59.88         8.54 o                         
  -7   2   5         85.62         95.83         4.58 o                         
  -6   2   5        129.60        125.06         4.16 o                         
  -5   2   5          7.25         13.36         2.90 o                         
  -4   2   5       1579.87       1719.01        14.51 o                         
  -3   2   5        284.72        249.55        11.72 o                         
  -2   2   5         85.34         78.07         4.87 o                         
  -1   2   5        143.04        138.19         3.81 o                         
   0   2   5         42.07         37.78         1.75 o                         
   1   2   5        117.82        135.52         3.92 o                         
   2   2   5        501.67        486.09         4.97 o                         
   3   2   5        449.49        456.86         5.16 o                         
   4   2   5          1.91          0.54         2.86 o                         
   5   2   5        132.80        127.92        11.00 o                         
   6   2   5        341.82        345.69        10.82 o                         
   7   2   5          1.29          4.68         9.48 o                         
  -9   3   5          2.72         -2.70         9.19 o                         
  -8   3   5         16.93         15.43         4.98 o                         
  -7   3   5          1.61          4.40         4.04 o                         
  -6   3   5         61.61         56.03         4.10 o                         
  -5   3   5        288.69        292.70         4.17 o                         
  -4   3   5         41.08         34.75         2.83 o                         
  -3   3   5        468.97        500.70         4.70 o                         
  -2   3   5         63.13         78.21         1.80 o                         
  -1   3   5       6092.77       6348.06        59.19 o                         
   0   3   5        113.93        103.67         4.07 o                         
   1   3   5       1208.00       1220.06        15.50 o                         
   2   3   5        185.48        208.48         6.60 o                         
   3   3   5          0.45         -1.28         2.95 o                         
   4   3   5         29.76         19.22         3.61 o                         
   5   3   5         74.84         67.29         4.10 o                         
   6   3   5        353.79        343.84         6.49 o                         
   7   3   5          5.12          9.47        10.10 o                         
  -9   4   5          0.62          1.87         6.66 o                         
  -8   4   5          5.15          6.10         4.35 o                         
  -7   4   5          0.53          3.38         4.35 o                         
  -6   4   5         71.38         89.36         4.53 o                         
  -5   4   5         85.73         87.86         3.88 o                         
  -4   4   5         19.64         12.01         2.86 o                         
  -3   4   5         78.40         80.27         2.34 o                         
  -2   4   5        734.74        729.57        12.47 o                         
  -1   4   5         71.12         81.93         1.61 o                         
   0   4   5       1282.12       1333.42         7.81 o                         
   1   4   5         27.67         29.87         1.80 o                         
   2   4   5         40.24         37.98         3.18 o                         
   3   4   5        418.36        364.30         6.97 o                         
   4   4   5         26.98         25.26         3.99 o                         
   5   4   5         60.06         55.38         4.62 o                         
   6   4   5         31.91         38.66         4.88 o                         
  -8   5   5          6.58         15.92         4.92 o                         
  -7   5   5         16.30         13.25         4.67 o                         
  -6   5   5         66.29         70.75         4.31 o                         
  -5   5   5         90.59         87.49         3.89 o                         
  -4   5   5         47.39         49.92         3.76 o                         
  -3   5   5         65.40         69.41         2.69 o                         
  -2   5   5        791.71        833.43         4.87 o                         
  -1   5   5        139.58        150.12         3.05 o                         
   0   5   5        752.00        736.92         4.36 o                         
   1   5   5         56.65         70.67         5.27 o                         
   2   5   5        112.14        110.99         5.66 o                         
   3   5   5         92.94         67.76         5.92 o                         
   4   5   5         18.09         20.88         6.31 o                         
   5   5   5         41.37         46.27         4.83 o                         
   6   5   5          0.49         -3.84         4.92 o                         
  -8   6   5         25.89         38.98         8.29 o                         
  -7   6   5          3.08          5.35         7.32 o                         
  -6   6   5         49.96         46.37         7.27 o                         
  -5   6   5         14.75          4.42         4.26 o                         
  -4   6   5         33.85         21.99         3.99 o                         
  -3   6   5          8.35          9.72         2.60 o                         
  -2   6   5        101.72        111.82         2.91 o                         
  -1   6   5         85.73         89.87         3.48 o                         
   0   6   5        590.84        591.06        20.27 o                         
   1   6   5          7.09          5.90         5.03 o                         
   2   6   5         17.21         13.61         5.18 o                         
   3   6   5          5.69          1.84         5.61 o                         
   4   6   5          0.32          1.87         6.36 o                         
   5   6   5         19.23         16.55         5.07 o                         
  -8   7   5          5.30          7.47         6.63 o                         
  -7   7   5         74.23         79.37         8.80 o                         
  -6   7   5         11.12         12.43         5.07 o                         
  -5   7   5          1.44          0.51         4.81 o                         
  -4   7   5         43.81         53.98         4.48 o                         
  -3   7   5         53.59         57.93         3.03 o                         
  -2   7   5         11.14         10.77         2.71 o                         
  -1   7   5         14.28         13.73         3.57 o                         
   0   7   5         72.31         68.06         4.01 o                         
   1   7   5          1.02          0.94         6.14 o                         
   2   7   5          1.27          2.15         6.50 o                         
   3   7   5         12.11         15.18         6.02 o                         
   4   7   5          3.94          1.89         7.34 o                         
  -7   8   5         53.02         60.85         5.87 o                         
  -6   8   5          0.77          0.86         5.34 o                         
  -5   8   5         11.59          5.81         4.76 o                         
  -4   8   5         11.92         13.78         4.36 o                         
  -3   8   5         16.50         10.62         4.24 o                         
  -2   8   5          1.63          0.86         3.01 o                         
  -1   8   5          1.89          0.97         4.02 o                         
   0   8   5        154.74        138.19         7.63 o                         
   1   8   5          1.38          3.06         5.67 o                         
   2   8   5        141.62        154.53         8.43 o                         
   3   8   5          2.33          8.15         8.01 o                         
  -6   9   5         28.67         27.21         6.08 o                         
  -5   9   5         39.41         49.55         5.31 o                         
  -4   9   5         18.00         24.73         5.06 o                         
  -3   9   5         33.67         36.21         4.67 o                         
  -2   9   5          9.90          7.76         4.28 o                         
  -1   9   5          0.68         -1.37         4.61 o                         
   0   9   5         29.63         31.44         7.00 o                         
   1   9   5         25.05         22.77         7.00 o                         
   2   9   5          1.50          0.96         6.78 o                         
  -4  10   5          1.32         -0.32         5.40 o                         
  -3  10   5          2.84          1.60         7.90 o                         
  -2  10   5          0.41         -1.35         7.45 o                         
  -1  10   5         32.17         26.56         7.10 o                         
  -1 -10   6          0.75          3.35         8.32 o                         
   0 -10   6          6.15          9.11         9.14 o                         
   1 -10   6         28.15         23.52         7.59 o                         
   2 -10   6         25.75         30.89         9.55 o                         
   3 -10   6          9.17          8.67         9.25 o                         
   4 -10   6        178.74        191.45         9.90 o                         
  -3  -9   6          3.05          1.73         4.93 o                         
  -2  -9   6         41.46         33.29         4.43 o                         
  -1  -9   6          8.89          9.27         4.34 o                         
   0  -9   6        109.50        118.17         8.81 o                         
   1  -9   6         34.11         37.54         8.54 o                         
   2  -9   6         18.09         15.83         7.99 o                         
   3  -9   6        163.04        145.38         8.14 o                         
   4  -9   6        106.30        102.67         8.59 o                         
   5  -9   6        178.93        160.91         8.78 o                         
   6  -9   6         84.06         89.87         7.82 o                         
  -4  -8   6          0.60         -1.70         8.19 o                         
  -3  -8   6         57.40         60.23         6.53 o                         
  -2  -8   6         32.81         22.58         4.37 o                         
  -1  -8   6         84.73         91.87         5.41 o                         
   0  -8   6         95.91         95.69         4.26 o                         
   1  -8   6        514.77        489.81        10.86 o                         
   2  -8   6         76.65         79.01         7.55 o                         
   3  -8   6         95.41         91.85         7.72 o                         
   4  -8   6        120.85        122.62         4.03 o                         
   5  -8   6        240.29        245.44        15.53 o                         
   6  -8   6          9.08         13.54         7.11 o                         
   7  -8   6          0.03         -0.08         7.54 o                         
  -5  -7   6         44.52         44.16         8.55 o                         
  -4  -7   6         10.31         12.45         4.47 o                         
  -3  -7   6         47.41         54.32         6.93 o                         
  -2  -7   6         66.09         72.42        10.63 o                         
  -1  -7   6        259.08        240.95        20.82 o                         
   0  -7   6        181.97        173.27        18.92 o                         
   1  -7   6        461.57        475.90         9.98 o                         
   2  -7   6       3037.76       2990.85        20.29 o                         
   3  -7   6        226.76        228.28         4.63 o                         
   4  -7   6         58.02         65.80         3.23 o                         
   5  -7   6        268.75        220.78         7.30 o                         
   6  -7   6         33.87         41.46         4.99 o                         
   7  -7   6          5.67          6.74         6.66 o                         
  -6  -6   6          3.37          3.51         7.61 o                         
  -5  -6   6         62.50         51.57         7.75 o                         
  -4  -6   6          0.37          1.65         5.80 o                         
  -3  -6   6         29.75         40.71         6.42 o                         
  -2  -6   6        171.66        213.15         7.54 o                         
  -1  -6   6         68.37         65.63         5.81 o                         
   0  -6   6         65.76         70.59         5.77 o                         
   1  -6   6         55.07         56.12         5.60 o                         
   2  -6   6         44.01         41.68         2.77 o                         
   3  -6   6        165.89        166.94         3.39 o                         
   4  -6   6        432.13        411.49         4.75 o                         
   5  -6   6          2.56          8.68         3.91 o                         
   6  -6   6        113.21         90.52         4.95 o                         
   7  -6   6         68.74         63.39         5.72 o                         
  -6  -5   6         29.10         32.29         5.54 o                         
  -5  -5   6        148.11        153.35         5.21 o                         
  -4  -5   6          1.72         -0.81         3.68 o                         
  -3  -5   6         48.31         52.43         3.58 o                         
  -2  -5   6         56.45         54.17         6.74 o                         
  -1  -5   6         22.44         25.02         2.54 o                         
   0  -5   6         23.64         19.04         2.01 o                         
   1  -5   6        513.07        529.86         4.14 o                         
   2  -5   6       1188.88       1177.55        21.51 o                         
   3  -5   6        652.82        612.65         7.38 o                         
   4  -5   6         63.85         57.68         2.93 o                         
   5  -5   6          9.16          5.34         5.97 o                         
   6  -5   6         26.82         26.34         6.09 o                         
   7  -5   6        185.20        164.90         8.82 o                         
   8  -5   6        199.28        206.01        11.02 o                         
  -7  -4   6          0.27         -2.82         5.48 o                         
  -6  -4   6          9.61          9.66         5.98 o                         
  -5  -4   6         45.05         55.27         5.93 o                         
  -4  -4   6         41.30         38.26         4.93 o                         
  -3  -4   6        111.14        107.28         5.01 o                         
  -2  -4   6         19.17         12.08         3.56 o                         
  -1  -4   6         83.53         85.54         5.41 o                         
   0  -4   6       1677.33       1622.86        34.23 o                         
   1  -4   6       1265.81       1235.11        13.32 o                         
   2  -4   6       1215.55       1149.04         7.17 o                         
   3  -4   6        892.14        806.74         7.28 o                         
   4  -4   6        361.28        352.90         9.12 o                         
   5  -4   6          7.43          6.11         5.66 o                         
   6  -4   6        115.36        117.30         8.03 o                         
   7  -4   6        346.61        317.25        10.84 o                         
   8  -4   6        423.59        430.18        12.04 o                         
  -7  -3   6          4.08          5.94         7.80 o                         
  -6  -3   6         31.13         23.41         6.42 o                         
  -5  -3   6        441.58        418.39         8.77 o                         
  -4  -3   6        569.29        595.77         9.05 o                         
  -3  -3   6        115.50        115.18         5.10 o                         
  -2  -3   6        155.86        162.86         4.66 o                         
  -1  -3   6        372.60        383.12         5.68 o                         
   0  -3   6       1033.37       1067.68        19.54 o                         
   1  -3   6        899.87        890.95         7.67 o                         
   2  -3   6       2158.05       2040.11        35.52 o                         
   3  -3   6       1113.72       1040.42        31.74 o                         
   4  -3   6        505.35        464.66         8.60 o                         
   5  -3   6          0.60         -2.56         5.87 o                         
   6  -3   6          3.66          5.56         7.20 o                         
   7  -3   6        129.02        136.62         9.08 o                         
   8  -3   6         62.79         77.64        10.61 o                         
  -8  -2   6          0.02          0.30         8.98 o                         
  -7  -2   6         36.07         31.25         6.87 o                         
  -6  -2   6         42.36         52.41         6.25 o                         
  -5  -2   6        393.78        374.81         8.39 o                         
  -4  -2   6       1377.32       1383.35        12.67 o                         
  -3  -2   6          4.41          3.93         3.92 o                         
  -2  -2   6          5.93         13.45         3.63 o                         
  -1  -2   6         15.09         27.35         3.12 o                         
   0  -2   6        432.19        404.75         5.64 o                         
   1  -2   6       2225.92       2159.33        48.60 o                         
   2  -2   6         96.89         88.68         3.12 o                         
   3  -2   6        517.93        476.15        21.03 o                         
   4  -2   6        501.06        487.98         8.87 o                         
   5  -2   6        801.77        833.45        12.65 o                         
   6  -2   6        302.89        290.05         9.35 o                         
   7  -2   6        226.74        229.02         9.46 o                         
   8  -2   6         41.61         50.02         7.93 o                         
  -8  -1   6         34.98         41.70         8.84 o                         
  -7  -1   6         44.39         52.71         7.28 o                         
  -6  -1   6          4.93          7.29         5.45 o                         
  -5  -1   6        348.50        366.04         4.72 o                         
  -4  -1   6        469.68        457.53         8.14 o                         
  -3  -1   6        639.33        653.62         8.41 o                         
  -2  -1   6         34.66         27.43         3.76 o                         
  -1  -1   6       5764.79       6120.43        20.35 o                         
   0  -1   6        330.51        299.80         3.18 o                         
   1  -1   6        906.69        896.20         8.14 o                         
   2  -1   6        649.59        621.82        17.79 o                         
   3  -1   6          1.17          3.99         1.85 o                         
   4  -1   6        131.72        136.62         6.38 o                         
   5  -1   6          3.72         -0.56         6.17 o                         
   6  -1   6        696.01        662.67        12.31 o                         
   7  -1   6         40.46         40.19         7.84 o                         
   8  -1   6          0.80         -1.48         9.35 o                         
  -8   0   6          5.27          8.41         8.47 o                         
  -7   0   6          3.51         -0.35         7.39 o                         
  -6   0   6         85.37         72.44         6.51 o                         
  -5   0   6         74.32         85.73         3.46 o                         
  -4   0   6        350.80        352.51        17.23 o                         
  -3   0   6          3.36          1.94         3.81 o                         
  -2   0   6         38.11         34.10         3.53 o                         
  -1   0   6        188.65        180.80         4.61 o                         
   0   0   6        463.69        426.76        12.42 o                         
   1   0   6       1065.44       1039.64         6.62 o                         
   2   0   6       2607.56       2311.25       373.99 o                         
   3   0   6        672.67        683.38         6.46 o                         
   4   0   6         61.75         55.65         2.93 o                         
   5   0   6        662.49        713.31        13.05 o                         
   6   0   6        169.25        189.86         9.76 o                         
   7   0   6        260.03        303.19        12.53 o                         
   8   0   6         89.66         96.51        10.18 o                         
  -8   1   6         20.34         29.55         8.77 o                         
  -7   1   6          7.28          5.24         7.16 o                         
  -6   1   6         57.77         63.90         3.65 o                         
  -5   1   6         23.70         26.83         3.32 o                         
  -4   1   6          0.34         -0.87         2.68 o                         
  -3   1   6         35.27         31.68         4.14 o                         
  -2   1   6        473.43        400.33         6.19 o                         
  -1   1   6       1806.33       1681.34        39.93 o                         
   0   1   6         53.59         52.49         2.00 o                         
   1   1   6        267.60        261.13         9.72 o                         
   2   1   6        519.48        519.49         9.52 o                         
   3   1   6         89.77         90.88         8.45 o                         
   4   1   6        402.21        398.63        13.77 o                         
   5   1   6        596.95        597.70         6.25 o                         
   6   1   6         17.56          4.50         7.76 o                         
   7   1   6         17.51         15.77         8.60 o                         
  -8   2   6         15.87         13.20         6.77 o                         
  -7   2   6         26.93         27.03         4.27 o                         
  -6   2   6         60.20         65.39         4.18 o                         
  -5   2   6         19.73         21.30         3.42 o                         
  -4   2   6          8.64          6.60         2.82 o                         
  -3   2   6        683.21        652.90        25.70 o                         
  -2   2   6       1743.50       1849.20        70.93 o                         
  -1   2   6        817.72        776.45        10.09 o                         
   0   2   6       1167.73       1191.84        14.57 o                         
   1   2   6        931.73       1002.75         5.72 o                         
   2   2   6          3.72          1.36         2.51 o                         
   3   2   6        289.90        301.05         4.49 o                         
   4   2   6        787.58        775.18        17.78 o                         
   5   2   6        153.03        160.18         4.77 o                         
   6   2   6         20.18         15.94         8.18 o                         
   7   2   6         49.85         57.80         9.24 o                         
  -8   3   6         48.26         57.55         4.95 o                         
  -7   3   6        141.59        148.19        12.62 o                         
  -6   3   6         63.62         73.46         4.38 o                         
  -5   3   6          1.51          0.48         3.39 o                         
  -4   3   6        262.49        248.69         5.63 o                         
  -3   3   6         89.69         98.03         2.28 o                         
  -2   3   6        164.02        198.98         6.08 o                         
  -1   3   6       2557.93       2526.54        24.52 o                         
   0   3   6        731.76        782.42         7.41 o                         
   1   3   6          4.82          6.61         2.29 o                         
   2   3   6        350.99        385.30        18.23 o                         
   3   3   6          9.35         11.62         3.24 o                         
   4   3   6        210.70        205.73         8.26 o                         
   5   3   6         40.91         43.98         4.24 o                         
   6   3   6         51.41         51.85         4.67 o                         
  -8   4   6         14.40         12.18         5.38 o                         
  -7   4   6         93.63         90.08         5.14 o                         
  -6   4   6         10.08          8.14         4.36 o                         
  -5   4   6         15.46         12.47         3.74 o                         
  -4   4   6          9.17          6.11         1.99 o                         
  -3   4   6        889.45        923.11        22.70 o                         
  -2   4   6        371.98        369.13        11.73 o                         
  -1   4   6        107.70        107.20         2.53 o                         
   0   4   6        826.79        785.44         8.04 o                         
   1   4   6         24.89         22.86         2.67 o                         
   2   4   6        754.28        778.55        44.79 o                         
   3   4   6         62.55         64.91         4.00 o                         
   4   4   6         82.77         84.75         4.45 o                         
   5   4   6          1.01          0.41         4.86 o                         
   6   4   6          9.54         13.06         5.28 o                         
  -8   5   6         12.56         17.09         7.74 o                         
  -7   5   6         91.95         90.39         7.03 o                         
  -6   5   6          0.06          0.01         4.03 o                         
  -5   5   6         51.42         59.75         3.86 o                         
  -4   5   6         17.53         15.70         5.11 o                         
  -3   5   6         54.81         64.27         2.94 o                         
  -2   5   6         39.62         44.00         2.56 o                         
  -1   5   6        391.81        415.60         5.22 o                         
   0   5   6        193.60        186.62         2.93 o                         
   1   5   6          7.49         11.05         5.15 o                         
   2   5   6          0.83          0.11         3.21 o                         
   3   5   6         79.52         81.58         4.51 o                         
   4   5   6         11.36         11.87         4.00 o                         
   5   5   6         48.76         55.03         5.59 o                         
  -8   6   6          6.47          5.68         8.21 o                         
  -7   6   6          2.74          4.57         6.96 o                         
  -6   6   6          0.48         -2.30         6.75 o                         
  -5   6   6          8.82         12.13         6.56 o                         
  -4   6   6         50.38         60.97         5.22 o                         
  -3   6   6         16.63         15.85         2.64 o                         
  -2   6   6        233.13        237.17         3.68 o                         
  -1   6   6         37.25         37.30         2.59 o                         
   0   6   6         56.91         61.58         3.51 o                         
   1   6   6         85.81         89.55         6.48 o                         
   2   6   6         61.01         64.35         6.62 o                         
   3   6   6         19.51         12.01         6.74 o                         
   4   6   6         55.08         53.20         5.11 o                         
   5   6   6          1.62         -1.31         4.98 o                         
  -7   7   6          8.37         12.25         8.47 o                         
  -6   7   6          5.41          5.90         7.14 o                         
  -5   7   6         19.92         23.93         4.47 o                         
  -4   7   6          2.01          5.84         4.55 o                         
  -3   7   6          1.81          1.11         3.14 o                         
  -2   7   6        156.09        145.17         3.60 o                         
  -1   7   6         38.07         34.00         3.88 o                         
   0   7   6          0.74          2.45         5.95 o                         
   1   7   6        152.52        161.51         7.69 o                         
   2   7   6          4.65          5.94         6.83 o                         
   3   7   6          0.37         -3.40         5.94 o                         
   4   7   6          0.55         -0.39         6.70 o                         
  -7   8   6          1.38         -0.69         8.02 o                         
  -6   8   6         17.25         26.89         6.01 o                         
  -5   8   6         59.34         61.73         5.23 o                         
  -4   8   6         10.47         10.87         4.73 o                         
  -3   8   6         28.96         26.15         4.47 o                         
  -2   8   6         31.59         27.92         4.34 o                         
  -1   8   6         76.26         67.19         4.40 o                         
   0   8   6         15.24          9.41         6.49 o                         
   1   8   6         32.24         26.47         6.68 o                         
   2   8   6          0.32          1.39         7.96 o                         
  -6   9   6          0.89          2.99         6.08 o                         
  -5   9   6         10.30          9.79         5.70 o                         
  -4   9   6         62.31         59.90         5.53 o                         
  -3   9   6          2.25          0.58         4.67 o                         
  -2   9   6         25.83         20.93         4.72 o                         
  -1   9   6          3.80          1.16         5.81 o                         
   0   9   6         13.39          8.45         7.05 o                         
   1   9   6         81.51         65.12         8.48 o                         
  -3  10   6          3.93         -7.12         8.37 o                         
  -2  10   6         15.55         10.90         7.62 o                         
   0 -10   7         12.23          8.35         8.45 o                         
   1 -10   7          8.50          3.99         7.22 o                         
   2 -10   7         12.67         12.50         9.56 o                         
   3 -10   7         81.76         79.61        10.19 o                         
   4 -10   7         72.61         71.07         9.04 o                         
  -2  -9   7         55.33         55.61         7.42 o                         
  -1  -9   7         18.95         13.61         5.12 o                         
   0  -9   7         25.53         23.00         6.99 o                         
   1  -9   7          1.70         -0.31         7.76 o                         
   2  -9   7          1.30         -3.15         7.26 o                         
   3  -9   7          1.97          2.79         7.24 o                         
   4  -9   7         44.54         45.58         7.74 o                         
   5  -9   7         13.68         19.89         7.24 o                         
  -4  -8   7         11.45         10.33         5.17 o                         
  -3  -8   7          4.73          3.73         4.81 o                         
  -2  -8   7         46.61         49.92         5.33 o                         
  -1  -8   7          8.07          5.44         4.20 o                         
   0  -8   7          0.28          0.58         7.50 o                         
   1  -8   7        754.74        796.88        13.15 o                         
   2  -8   7         27.62         25.81         6.67 o                         
   3  -8   7         60.00         66.58         7.24 o                         
   4  -8   7        107.84        106.40         4.11 o                         
   5  -8   7          9.55          7.58         3.38 o                         
   6  -8   7         38.10         27.38         7.16 o                         
  -5  -7   7         11.96         12.09         9.05 o                         
  -4  -7   7          1.16          1.58         4.19 o                         
  -3  -7   7         26.14         28.94         7.21 o                         
  -2  -7   7          0.11         -1.43         6.19 o                         
  -1  -7   7         17.50         21.21         6.93 o                         
   0  -7   7         75.75         90.71         6.86 o                         
   1  -7   7        370.86        379.79         9.37 o                         
   2  -7   7         10.25         20.01         6.61 o                         
   3  -7   7        302.86        297.11         4.47 o                         
   4  -7   7          2.68          8.81         3.26 o                         
   5  -7   7        124.02        100.04         5.13 o                         
   6  -7   7        228.76        200.78        17.28 o                         
   7  -7   7        183.94        178.39         6.63 o                         
  -4  -6   7         10.94         12.55         6.80 o                         
  -3  -6   7        142.35        159.20         7.86 o                         
  -2  -6   7          1.09          0.05         5.87 o                         
  -1  -6   7        244.91        261.47         7.87 o                         
   0  -6   7        205.54        213.33         7.60 o                         
   1  -6   7        703.36        727.25        10.69 o                         
   2  -6   7        626.88        635.15         5.25 o                         
   3  -6   7        440.80        402.93         4.50 o                         
   4  -6   7          3.15          1.34         3.01 o                         
   5  -6   7         71.17         72.81         4.58 o                         
   6  -6   7        181.00        160.81         5.83 o                         
   7  -6   7        105.34        111.07         5.91 o                         
  -6  -5   7         69.35         63.61         6.62 o                         
  -5  -5   7         12.26         15.61         4.09 o                         
  -4  -5   7          2.47          2.27         3.56 o                         
  -3  -5   7          0.58          1.38         3.32 o                         
  -2  -5   7          0.11          0.51         3.01 o                         
  -1  -5   7        104.95        106.64         4.94 o                         
   0  -5   7        767.58        784.48        19.68 o                         
   1  -5   7        360.13        345.85         4.65 o                         
   2  -5   7         92.47         87.80         2.30 o                         
   3  -5   7         55.99         52.57         2.80 o                         
   4  -5   7         28.06         22.89         2.88 o                         
   5  -5   7         58.03         70.82         6.58 o                         
   6  -5   7        257.63        245.01         8.82 o                         
   7  -5   7        363.05        364.82        10.97 o                         
  -7  -4   7         25.23         25.82         7.31 o                         
  -6  -4   7         17.96         13.43         7.11 o                         
  -5  -4   7        239.44        228.91         7.18 o                         
  -4  -4   7         13.81         12.52         5.33 o                         
  -3  -4   7          2.90          3.03         4.22 o                         
  -2  -4   7         11.29         11.00         3.56 o                         
  -1  -4   7        543.66        605.83        28.47 o                         
   0  -4   7        521.61        522.66        11.91 o                         
   1  -4   7       1054.99       1070.80        11.86 o                         
   2  -4   7        864.38        832.69        11.36 o                         
   3  -4   7        271.27        244.72         8.60 o                         
   4  -4   7        481.19        496.95         9.53 o                         
   5  -4   7        563.16        567.02        10.92 o                         
   6  -4   7        163.40        166.67         8.64 o                         
   7  -4   7         97.70         91.14         9.51 o                         
   8  -4   7          8.43          5.33         9.41 o                         
  -7  -3   7          0.12         -1.07         7.71 o                         
  -6  -3   7         78.44         66.50         7.30 o                         
  -5  -3   7        979.40        985.96        12.53 o                         
  -4  -3   7        105.36         98.17         6.16 o                         
  -3  -3   7         27.77         27.50         4.49 o                         
  -2  -3   7          3.87          4.06         3.86 o                         
  -1  -3   7        229.84        287.21         3.32 o                         
   0  -3   7        412.57        415.51         4.24 o                         
   1  -3   7        717.27        681.77        13.79 o                         
   2  -3   7         49.73         57.10         3.92 o                         
   3  -3   7        355.69        358.17         7.77 o                         
   4  -3   7        494.25        478.31         9.48 o                         
   5  -3   7        595.79        539.96        10.56 o                         
   6  -3   7        301.39        293.43         9.71 o                         
   7  -3   7         60.16         68.25         9.48 o                         
   8  -3   7         23.26         34.95         9.50 o                         
  -8  -2   7          0.73          3.85         9.20 o                         
  -7  -2   7          6.60          5.81         6.97 o                         
  -6  -2   7         96.11         98.04         7.71 o                         
  -5  -2   7          2.22          2.25         5.95 o                         
  -4  -2   7         12.12         10.49         4.82 o                         
  -3  -2   7         27.75         19.91         4.40 o                         
  -2  -2   7       4449.96       4597.16        20.27 o                         
  -1  -2   7        103.97         68.44         2.65 o                         
   0  -2   7        787.76        819.04         5.74 o                         
   1  -2   7         40.01         40.77         1.67 o                         
   2  -2   7          2.59          4.26         2.03 o                         
   3  -2   7        475.12        449.42         8.23 o                         
   4  -2   7        519.95        504.70         9.57 o                         
   5  -2   7       1044.56       1026.04        13.86 o                         
   6  -2   7        126.96        141.24         8.98 o                         
   7  -2   7         53.74         52.89         8.37 o                         
   8  -2   7         31.29         35.95        10.74 o                         
  -8  -1   7          5.04          7.10         8.35 o                         
  -7  -1   7          6.14          2.89         6.65 o                         
  -6  -1   7         10.52          9.94         6.79 o                         
  -5  -1   7         33.19         34.42         3.34 o                         
  -4  -1   7         83.58         82.00         5.80 o                         
  -3  -1   7        709.38        672.26         8.96 o                         
  -2  -1   7         10.07         22.01         3.85 o                         
  -1  -1   7        920.43        840.08        26.13 o                         
   0  -1   7       1493.40       1452.02        20.63 o                         
   1  -1   7       2845.24       3081.21        15.28 o                         
   2  -1   7        992.66       1141.79        20.34 o                         
   3  -1   7        687.01        616.39         9.11 o                         
   4  -1   7        541.22        602.04        10.98 o                         
   5  -1   7        886.79        876.92        13.09 o                         
   6  -1   7        169.31        175.33         9.47 o                         
   7  -1   7        161.33        143.85         9.00 o                         
  -8   0   7          9.04         11.98         8.85 o                         
  -7   0   7         59.62         51.18         7.98 o                         
  -6   0   7          1.31         -0.35         6.51 o                         
  -5   0   7          0.75         -1.52         3.08 o                         
  -4   0   7         34.19         33.05         5.07 o                         
  -3   0   7        296.13        281.86         6.62 o                         
  -2   0   7       2030.91       1924.92        13.22 o                         
  -1   0   7       1104.81       1059.27        25.95 o                         
   0   0   7        218.32        225.74         3.31 o                         
   1   0   7         33.87         36.31         2.20 o                         
   2   0   7         19.06         16.58         2.88 o                         
   3   0   7        398.05        415.14        15.45 o                         
   4   0   7        178.76        178.42         4.62 o                         
   5   0   7         59.46         68.78         7.62 o                         
   6   0   7        280.45        292.38        10.79 o                         
   7   0   7          0.01          1.12         9.26 o                         
  -8   1   7          9.63          8.07         8.60 o                         
  -7   1   7          3.17          0.06         7.06 o                         
  -6   1   7          2.63          2.12         3.71 o                         
  -5   1   7          0.73          1.58         3.48 o                         
  -4   1   7         19.69         21.41         3.23 o                         
  -3   1   7        125.72        106.82         5.00 o                         
  -2   1   7        747.83        714.97         8.75 o                         
  -1   1   7        406.92        420.64         7.09 o                         
   0   1   7          1.80          2.18         1.69 o                         
   1   1   7         43.87         40.04         2.99 o                         
   2   1   7        291.71        286.49         3.95 o                         
   3   1   7        916.82        909.90        16.91 o                         
   4   1   7        255.14        245.04         4.47 o                         
   5   1   7        133.40        165.49         9.79 o                         
   6   1   7         12.02          7.55         8.26 o                         
   7   1   7          0.08         -0.86        11.01 o                         
  -8   2   7         61.42         54.34         8.01 o                         
  -7   2   7          1.35          0.40         4.42 o                         
  -6   2   7          0.12          1.25         3.76 o                         
  -5   2   7        217.60        224.69         9.51 o                         
  -4   2   7          3.23          5.13         3.22 o                         
  -3   2   7        129.20        115.99         5.32 o                         
  -2   2   7        230.73        245.31        24.16 o                         
  -1   2   7       1514.55       1598.14        22.51 o                         
   0   2   7         66.76         64.41         2.46 o                         
   1   2   7        652.11        681.32        57.68 o                         
   2   2   7         32.11         26.41         5.26 o                         
   3   2   7        548.60        567.09        28.76 o                         
   4   2   7         31.31         38.05         3.67 o                         
   5   2   7        165.38        159.56         5.03 o                         
   6   2   7          0.67         -2.54         8.54 o                         
   7   2   7          1.04         -1.14         9.16 o                         
  -8   3   7         66.59         56.56         5.14 o                         
  -7   3   7         12.71         10.24         4.28 o                         
  -6   3   7          1.46          3.17         3.82 o                         
  -5   3   7         25.54         18.83         3.76 o                         
  -4   3   7        113.57        117.14         9.47 o                         
  -3   3   7        433.98        453.42         6.68 o                         
  -2   3   7         10.03         10.00         2.94 o                         
  -1   3   7        306.45        305.56         9.96 o                         
   0   3   7        541.83        529.98         8.75 o                         
   1   3   7        336.58        340.81         4.24 o                         
   2   3   7        357.04        335.72         7.19 o                         
   3   3   7        327.50        317.58         5.12 o                         
   4   3   7         43.88         45.39         3.91 o                         
   5   3   7         26.32         26.59         4.55 o                         
   6   3   7         41.34         35.86         8.47 o                         
  -8   4   7          6.15         12.22         5.56 o                         
  -7   4   7          0.06         -0.42         4.50 o                         
  -6   4   7        101.14        117.06         5.14 o                         
  -5   4   7          8.72         14.25         3.83 o                         
  -4   4   7        280.75        284.63         5.11 o                         
  -3   4   7          6.77          8.25         3.03 o                         
  -2   4   7         85.31         76.66         4.86 o                         
  -1   4   7         29.24         25.95         2.46 o                         
   0   4   7         15.20         15.60         2.03 o                         
   1   4   7          2.43          3.11         2.82 o                         
   2   4   7        278.30        304.33         4.98 o                         
   3   4   7        108.16        110.91         4.42 o                         
   4   4   7         78.61         74.44         4.85 o                         
   5   4   7         10.95          8.83         4.53 o                         
   6   4   7         20.10         19.70         5.22 o                         
  -8   5   7          1.88         -5.38         7.47 o                         
  -7   5   7         11.29         20.13         6.60 o                         
  -6   5   7          0.77          0.28         6.75 o                         
  -5   5   7         59.01         62.69         6.28 o                         
  -4   5   7         24.34         26.80         5.73 o                         
  -3   5   7        529.83        546.02         6.20 o                         
  -2   5   7         77.47         73.86         2.94 o                         
  -1   5   7        372.72        408.85         9.03 o                         
   0   5   7         27.57         27.06         2.43 o                         
   1   5   7        261.49        241.64         6.95 o                         
   2   5   7          1.36          0.64         5.22 o                         
   3   5   7        130.65        125.33         4.85 o                         
   4   5   7         17.48         15.94         4.69 o                         
   5   5   7          3.13         -0.60         5.59 o                         
  -8   6   7          2.57         -0.18         8.69 o                         
  -7   6   7         23.29         14.22         8.04 o                         
  -6   6   7         47.44         56.35         7.72 o                         
  -5   6   7         39.12         54.24         7.40 o                         
  -4   6   7         35.13         28.80         5.75 o                         
  -3   6   7        116.63        105.47         3.56 o                         
  -2   6   7         80.42         76.14         3.08 o                         
  -1   6   7        118.54        106.89         5.38 o                         
   0   6   7         31.55         32.82         5.32 o                         
   1   6   7          1.24          1.10         6.05 o                         
   2   6   7         19.74         14.64         6.66 o                         
   3   6   7          0.43         -0.31         7.19 o                         
   4   6   7          2.09          2.75         7.44 o                         
  -7   7   7          3.14         -4.25         7.28 o                         
  -6   7   7         37.48         34.56         8.32 o                         
  -5   7   7          6.22          6.90         7.04 o                         
  -4   7   7          4.71          7.01         4.69 o                         
  -3   7   7         23.47         18.38         3.25 o                         
  -2   7   7         47.26         58.96         3.43 o                         
  -1   7   7         20.82         24.64         3.57 o                         
   0   7   7         86.60         80.79         6.02 o                         
   1   7   7          8.58          6.50         6.54 o                         
   2   7   7         15.28         11.23         7.36 o                         
   3   7   7          0.85         -1.24         7.34 o                         
  -6   8   7          1.40         -3.98         7.98 o                         
  -5   8   7         42.41         37.98         5.21 o                         
  -4   8   7          4.19          2.68         4.50 o                         
  -3   8   7          3.42          5.29         3.29 o                         
  -2   8   7          0.81          0.42         3.60 o                         
  -1   8   7          0.17          3.42         4.41 o                         
   0   8   7         75.29         66.87         6.93 o                         
   1   8   7          2.22          2.07         7.63 o                         
   2   8   7          7.01          9.14         6.29 o                         
  -5   9   7          4.36          7.56         5.33 o                         
  -4   9   7          0.96          6.01         4.86 o                         
  -3   9   7         11.89         14.47         7.54 o                         
  -2   9   7          1.93          4.62         4.16 o                         
  -1   9   7         10.73         11.91         6.16 o                         
   0   9   7         13.14         14.54         6.31 o                         
   0 -10   8         28.22         27.95         9.59 o                         
   1 -10   8          1.12          5.10         8.00 o                         
   2 -10   8         31.95         47.26        10.19 o                         
   3 -10   8          0.60          3.28         9.48 o                         
  -2  -9   8         36.46         40.31         7.14 o                         
  -1  -9   8         61.68         58.83         9.97 o                         
   0  -9   8          8.81          5.76         7.00 o                         
   1  -9   8         11.89         20.73         8.46 o                         
   2  -9   8        137.07        153.23         9.67 o                         
   3  -9   8         62.59         68.13         7.98 o                         
   4  -9   8          3.19         -3.59         7.89 o                         
   5  -9   8         99.37         87.93         6.37 o                         
  -3  -8   8          0.18          0.76         5.72 o                         
  -2  -8   8         44.59         43.46         6.42 o                         
  -1  -8   8          1.15          1.81         7.61 o                         
   0  -8   8        231.95        260.87        10.16 o                         
   1  -8   8         11.42         12.98         7.54 o                         
   2  -8   8        136.87        148.97         8.51 o                         
   3  -8   8         17.90         10.21         6.52 o                         
   4  -8   8         22.22         22.27         3.92 o                         
   5  -8   8         40.95         40.38         4.51 o                         
   6  -8   8        150.33        161.44         6.23 o                         
  -4  -7   8         23.78         20.31         7.20 o                         
  -3  -7   8         48.99         44.31         7.60 o                         
  -2  -7   8        146.56        161.07         8.71 o                         
  -1  -7   8         76.78         81.29         7.91 o                         
   0  -7   8        124.46        132.25         7.82 o                         
   1  -7   8         29.79         38.55         6.31 o                         
   2  -7   8        353.38        343.55         9.20 o                         
   3  -7   8         13.24         12.13         3.40 o                         
   4  -7   8        155.51        151.37         4.17 o                         
   5  -7   8        229.39        208.20         6.32 o                         
   6  -7   8         89.88         81.59        14.25 o                         
  -5  -6   8          0.04         -0.95         6.24 o                         
  -4  -6   8          4.26          3.48         6.32 o                         
  -3  -6   8         71.18         76.06         7.80 o                         
  -2  -6   8        174.38        157.01         8.03 o                         
  -1  -6   8        252.49        286.96         8.62 o                         
   0  -6   8        167.02        178.43         7.76 o                         
   1  -6   8        362.17        384.05         9.33 o                         
   2  -6   8         15.58         18.75         2.77 o                         
   3  -6   8        121.09        118.38         3.65 o                         
   4  -6   8        163.14        163.54         5.91 o                         
   5  -6   8        246.99        241.72         9.90 o                         
   6  -6   8        148.55        143.29         7.87 o                         
   7  -6   8        121.32        137.28         6.88 o                         
  -6  -5   8          1.92         -3.28         7.12 o                         
  -5  -5   8          8.17          1.80         6.25 o                         
  -4  -5   8          6.78          7.05         5.35 o                         
  -3  -5   8          4.85          6.06         4.33 o                         
  -2  -5   8        125.81        119.69         4.30 o                         
  -1  -5   8        386.47        375.71        31.44 o                         
   0  -5   8        537.45        547.03        11.60 o                         
   1  -5   8        912.21        940.98        17.57 o                         
   2  -5   8       2312.27       2295.18        18.25 o                         
   3  -5   8         95.08         95.03         3.29 o                         
   4  -5   8        884.08        873.20        18.15 o                         
   5  -5   8        865.05        813.87        13.10 o                         
   6  -5   8        231.65        217.60         9.90 o                         
   7  -5   8          5.97          1.63         7.14 o                         
  -6  -4   8         44.43         31.45         6.97 o                         
  -5  -4   8         50.23         50.59         6.84 o                         
  -4  -4   8          0.19         -0.09         4.83 o                         
  -3  -4   8        100.07        101.90         5.38 o                         
  -2  -4   8         77.33         74.82         5.21 o                         
  -1  -4   8        102.97        103.51         4.95 o                         
   0  -4   8        649.88        636.36         6.24 o                         
   1  -4   8         64.60         62.78         2.12 o                         
   2  -4   8        355.90        335.17         3.86 o                         
   3  -4   8        399.35        384.83         7.24 o                         
   4  -4   8        430.43        418.71         9.64 o                         
   5  -4   8         59.46         85.01         7.84 o                         
   6  -4   8        409.89        355.43        10.46 o                         
   7  -4   8         33.72         30.07         8.47 o                         
  -7  -3   8          4.63          1.21         7.86 o                         
  -6  -3   8          0.09         -0.57         5.93 o                         
  -5  -3   8        182.42        182.99         7.33 o                         
  -4  -3   8         13.46         13.29         4.91 o                         
  -3  -3   8        194.60        199.71         6.73 o                         
  -2  -3   8        488.56        483.30         8.16 o                         
  -1  -3   8        583.54        608.24         8.23 o                         
   0  -3   8        164.01        171.34         9.45 o                         
   1  -3   8         90.56         96.54         3.33 o                         
   2  -3   8        550.74        533.17         6.18 o                         
   3  -3   8        393.75        359.53        17.54 o                         
   4  -3   8        421.36        399.76         9.20 o                         
   5  -3   8        265.15        264.61         9.23 o                         
   6  -3   8         53.14         45.06         7.97 o                         
   7  -3   8         36.24         32.18         7.79 o                         
  -7  -2   8          2.70          4.60         6.56 o                         
  -6  -2   8          0.18          3.49         6.93 o                         
  -5  -2   8          4.67          2.96         5.74 o                         
  -4  -2   8         54.16         61.07         6.03 o                         
  -3  -2   8         44.17         41.71         4.75 o                         
  -2  -2   8        324.47        315.56         7.13 o                         
  -1  -2   8        466.66        462.68         7.47 o                         
   0  -2   8         12.33         18.45         2.74 o                         
   1  -2   8         25.04         27.09         4.07 o                         
   2  -2   8        847.64        795.60        47.01 o                         
   3  -2   8        719.71        704.99        10.40 o                         
   4  -2   8        618.74        612.79        10.59 o                         
   5  -2   8         28.37         25.91         7.07 o                         
   6  -2   8          0.41          0.16         6.85 o                         
   7  -2   8         49.05         48.09         9.30 o                         
  -8  -1   8          1.23          2.05         6.78 o                         
  -7  -1   8         34.33         27.20         6.65 o                         
  -6  -1   8         19.31         17.40         6.96 o                         
  -5  -1   8         85.74        101.24         4.16 o                         
  -4  -1   8        326.60        338.64         8.19 o                         
  -3  -1   8        124.76        125.20         6.17 o                         
  -2  -1   8        515.65        488.94         8.04 o                         
  -1  -1   8          9.97          8.81         2.51 o                         
   0  -1   8        101.36         91.86         2.86 o                         
   1  -1   8        166.27        158.89         4.99 o                         
   2  -1   8        962.37       1004.82        10.58 o                         
   3  -1   8        235.95        216.76         4.45 o                         
   4  -1   8         47.40         48.56         6.64 o                         
   5  -1   8        259.47        209.82        10.04 o                         
   6  -1   8          3.39          5.04         8.58 o                         
   7  -1   8         88.81         94.10         9.00 o                         
  -8   0   8          0.18         -5.61         9.14 o                         
  -7   0   8         14.45         13.42         7.73 o                         
  -6   0   8          5.85          7.65         4.05 o                         
  -5   0   8        398.47        421.13        27.98 o                         
  -4   0   8        654.67        633.81        10.26 o                         
  -3   0   8          8.28          5.87         4.74 o                         
  -2   0   8         29.63         30.12         4.34 o                         
  -1   0   8        336.39        360.36         7.24 o                         
   0   0   8        238.40        203.80         6.05 o                         
   1   0   8        446.06        469.95        11.71 o                         
   2   0   8        110.13        104.32         3.23 o                         
   3   0   8       1445.22       1448.87        40.78 o                         
   4   0   8        672.54        687.02        50.66 o                         
   5   0   8        449.23        439.80        10.48 o                         
   6   0   8         41.36         36.96         7.38 o                         
   7   0   8         66.98         70.98        10.17 o                         
  -8   1   8         17.76         17.87         9.08 o                         
  -7   1   8          2.87          2.09         7.37 o                         
  -6   1   8          6.78         11.79         4.11 o                         
  -5   1   8        113.14        113.42         4.45 o                         
  -4   1   8        405.10        420.24        32.49 o                         
  -3   1   8        135.94        134.91         5.89 o                         
  -2   1   8         80.67         92.42         5.13 o                         
  -1   1   8        348.82        393.62         8.74 o                         
   0   1   8        533.57        519.30        16.58 o                         
   1   1   8       1008.34        983.70        19.78 o                         
   2   1   8        858.20        890.82         6.42 o                         
   3   1   8         27.86         34.41         3.32 o                         
   4   1   8         71.40         71.04         3.63 o                         
   5   1   8        243.04        240.12         9.62 o                         
   6   1   8        227.53        227.63        10.55 o                         
   7   1   8          4.14          5.10         8.44 o                         
  -8   2   8          2.14          6.53         7.09 o                         
  -7   2   8          0.72          1.22         4.53 o                         
  -6   2   8         11.44         14.47         4.38 o                         
  -5   2   8          1.64          3.36         4.03 o                         
  -4   2   8        329.25        300.63        23.65 o                         
  -3   2   8        251.68        230.85         6.61 o                         
  -2   2   8          5.30          5.85         4.54 o                         
  -1   2   8        482.09        502.40         4.46 o                         
   0   2   8         39.83         34.71         3.40 o                         
   1   2   8        164.45        155.85         3.43 o                         
   2   2   8        888.32        947.59         6.95 o                         
   3   2   8         42.37         43.40         3.34 o                         
   4   2   8         23.77         25.14         3.84 o                         
   5   2   8        114.36        105.00         5.10 o                         
   6   2   8          1.95          1.31         7.40 o                         
  -8   3   8          1.43          3.70         4.54 o                         
  -7   3   8          5.26          7.69         6.47 o                         
  -6   3   8         48.05         55.92         4.52 o                         
  -5   3   8        161.63        160.10         4.88 o                         
  -4   3   8         29.73         22.88         3.63 o                         
  -3   3   8          3.58          3.17         3.43 o                         
  -2   3   8          1.40          0.77         4.02 o                         
  -1   3   8          1.43          2.13         3.26 o                         
   0   3   8         14.72         19.86         2.98 o                         
   1   3   8        211.95        221.14        11.54 o                         
   2   3   8        236.78        238.97         5.89 o                         
   3   3   8          5.47          3.36         3.45 o                         
   4   3   8         48.78         54.08         7.36 o                         
   5   3   8         38.93         44.44         5.20 o                         
   6   3   8          0.98         -1.71         7.83 o                         
  -8   4   8          2.03          2.48         5.82 o                         
  -7   4   8         10.39         15.02         4.45 o                         
  -6   4   8         14.64         16.07         4.33 o                         
  -5   4   8          1.08          1.30         3.87 o                         
  -4   4   8         71.04         65.15         4.21 o                         
  -3   4   8         50.74         46.73         3.57 o                         
  -2   4   8        380.17        375.12        16.81 o                         
  -1   4   8         58.18         81.85        12.14 o                         
   0   4   8        421.54        419.85         7.72 o                         
   1   4   8         37.95         39.91         5.11 o                         
   2   4   8          0.74          1.21         3.20 o                         
   3   4   8          2.90          5.67         3.79 o                         
   4   4   8        136.23        126.88         7.80 o                         
   5   4   8         63.85         68.03         5.15 o                         
  -8   5   8          0.55         -3.23         7.08 o                         
  -7   5   8         34.28         34.96         7.82 o                         
  -6   5   8         22.21         23.18         7.31 o                         
  -5   5   8         26.93         17.76         5.79 o                         
  -4   5   8         30.59         43.51         6.31 o                         
  -3   5   8         58.26         86.66        19.50 o                         
  -2   5   8        137.92        121.90         4.07 o                         
  -1   5   8        146.93        137.18         4.24 o                         
   0   5   8         34.60         33.91         3.47 o                         
   1   5   8         22.37         20.85         5.29 o                         
   2   5   8        122.37        128.17         7.12 o                         
   3   5   8          0.07         -2.59         5.91 o                         
   4   5   8         32.75         35.01         5.17 o                         
   5   5   8          2.78          3.14         5.68 o                         
  -7   6   8         23.48         19.50         8.05 o                         
  -6   6   8          2.18          1.80         7.52 o                         
  -5   6   8          4.53          0.55         6.57 o                         
  -4   6   8          0.56          0.15         6.04 o                         
  -3   6   8         50.02         56.97         4.21 o                         
  -2   6   8         89.16        102.58         5.00 o                         
  -1   6   8          2.54          4.03         2.57 o                         
   0   6   8        279.74        281.98         7.93 o                         
   1   6   8          3.43          7.44         6.46 o                         
   2   6   8         51.05         54.75         7.43 o                         
   3   6   8          2.60          3.24         7.57 o                         
   4   6   8         34.50         37.21         7.32 o                         
  -7   7   8         10.32          3.35         9.14 o                         
  -6   7   8          1.08          3.95         6.82 o                         
  -5   7   8          5.18          3.98         7.27 o                         
  -4   7   8          1.22         -4.69         6.29 o                         
  -3   7   8         10.44         15.93         3.43 o                         
  -2   7   8         12.58         19.21         3.38 o                         
  -1   7   8         54.92         61.87         4.51 o                         
   0   7   8          1.06          4.17         6.65 o                         
   1   7   8         21.28         18.95         5.83 o                         
   2   7   8          4.67          6.34         7.15 o                         
   3   7   8          0.39         -4.02         8.35 o                         
  -6   8   8          3.89          0.04         8.82 o                         
  -5   8   8          8.69         20.53         8.13 o                         
  -4   8   8          6.15          4.78         5.00 o                         
  -3   8   8          7.10          2.72         3.60 o                         
  -2   8   8         41.75         42.11         4.67 o                         
  -1   8   8          2.07          8.70         7.25 o                         
   0   8   8          0.99          1.93         6.83 o                         
   1   8   8          9.04          6.40         6.53 o                         
  -4   9   8          5.79          2.77         4.88 o                         
  -3   9   8          6.12         -4.22         7.30 o                         
  -2   9   8         20.37         22.90         4.85 o                         
  -1   9   8          5.54          5.91         7.08 o                         
  -1  -9   9          1.77         -2.47         7.64 o                         
   0  -9   9          6.82         12.02         9.25 o                         
   1  -9   9         47.84         62.77         9.61 o                         
   2  -9   9         16.89         18.36         9.02 o                         
   3  -9   9        257.18        257.86        10.47 o                         
   4  -9   9         30.65         48.32         5.76 o                         
  -3  -8   9          3.69         -0.47         7.96 o                         
  -2  -8   9         20.17         23.60         7.32 o                         
  -1  -8   9         75.27         75.63         7.86 o                         
   0  -8   9         28.72         25.18         7.38 o                         
   1  -8   9         10.99         16.80         8.21 o                         
   2  -8   9          9.07         12.22         6.48 o                         
   3  -8   9        172.90        179.27        12.53 o                         
   4  -8   9        298.76        294.22        10.02 o                         
   5  -8   9        277.50        282.31         7.01 o                         
  -4  -7   9         16.02         16.85         8.77 o                         
  -3  -7   9         14.37          6.67         7.87 o                         
  -2  -7   9         93.26        115.98         9.00 o                         
  -1  -7   9         32.26         42.07         6.94 o                         
   0  -7   9         35.35         34.88         7.08 o                         
   1  -7   9          0.34          0.62         6.77 o                         
   2  -7   9          2.93          7.53         7.05 o                         
   3  -7   9        117.38        123.08         4.28 o                         
   4  -7   9        238.86        224.19         6.41 o                         
   5  -7   9         87.76         92.42         5.77 o                         
   6  -7   9         10.89          8.65         4.78 o                         
  -5  -6   9          1.77          3.13         8.57 o                         
  -4  -6   9          5.92          4.31         8.22 o                         
  -3  -6   9         37.05         43.51         7.90 o                         
  -2  -6   9        188.27        216.49         8.42 o                         
  -1  -6   9         88.78        104.63         8.01 o                         
   0  -6   9        357.15        382.53         9.47 o                         
   1  -6   9       2463.79       2564.28        19.46 o                         
   2  -6   9          4.72          4.01         3.02 o                         
   3  -6   9        171.63        174.60         4.17 o                         
   4  -6   9        728.99        692.72        23.87 o                         
   5  -6   9        169.02        157.83        16.32 o                         
   6  -6   9          0.30         -0.59         5.55 o                         
  -6  -5   9          6.30          5.87         7.04 o                         
  -5  -5   9          8.57          9.45         6.47 o                         
  -4  -5   9         11.91          8.37         5.12 o                         
  -3  -5   9        239.90        240.40         7.34 o                         
  -2  -5   9         53.71         42.32         4.10 o                         
  -1  -5   9          1.72          1.88         3.72 o                         
   0  -5   9          0.56         -2.65         3.65 o                         
   1  -5   9          5.68          8.15         3.13 o                         
   2  -5   9         97.62         94.27         2.60 o                         
   3  -5   9        462.77        439.71        10.08 o                         
   4  -5   9          4.13         11.87         6.25 o                         
   5  -5   9        356.93        292.71        10.07 o                         
   6  -5   9         21.59         15.70         8.67 o                         
   7  -5   9         50.13         51.81         8.10 o                         
  -6  -4   9         19.79         15.81         7.41 o                         
  -5  -4   9          3.54          6.07         6.87 o                         
  -4  -4   9          2.54         -3.18         5.63 o                         
  -3  -4   9        127.65        110.54         5.95 o                         
  -2  -4   9         72.95         62.78         5.18 o                         
  -1  -4   9         10.29          6.77         4.46 o                         
   0  -4   9        140.28        131.23         4.80 o                         
   1  -4   9       1001.32       1032.73        15.88 o                         
   2  -4   9        194.18        179.85         5.57 o                         
   3  -4   9        245.76        226.58        16.19 o                         
   4  -4   9        292.94        266.51         8.86 o                         
   5  -4   9         15.31         19.74         7.74 o                         
   6  -4   9        156.12        152.01         9.87 o                         
   7  -4   9        248.66        244.05        10.86 o                         
  -7  -3   9          1.93          6.09         8.26 o                         
  -6  -3   9          1.86          8.32         7.05 o                         
  -5  -3   9          2.56          3.90         5.98 o                         
  -4  -3   9         43.96         42.66         5.66 o                         
  -3  -3   9         51.77         46.89         5.21 o                         
  -2  -3   9         14.52         17.81         5.23 o                         
  -1  -3   9        236.68        232.81         6.51 o                         
   0  -3   9        228.11        239.76         4.50 o                         
   1  -3   9        396.18        368.43         8.92 o                         
   2  -3   9        971.55        907.34        16.15 o                         
   3  -3   9        200.21        205.68         7.46 o                         
   4  -3   9         17.03         18.90         6.78 o                         
   5  -3   9         19.25         17.26         7.28 o                         
   6  -3   9        135.63        134.93         9.79 o                         
   7  -3   9        291.33        290.84        12.58 o                         
  -7  -2   9          0.18         -1.03         7.78 o                         
  -6  -2   9         38.06         44.13         7.88 o                         
  -5  -2   9        366.01        377.34         9.92 o                         
  -4  -2   9          2.14          2.19         5.51 o                         
  -3  -2   9         20.16         20.40         5.66 o                         
  -2  -2   9          0.07         -0.12         4.91 o                         
  -1  -2   9        163.01        167.26         6.30 o                         
   0  -2   9        526.54        554.72         5.79 o                         
   1  -2   9       1457.39       1467.93        13.86 o                         
   2  -2   9       1210.64       1147.33       112.42 o                         
   3  -2   9        421.02        420.29         9.03 o                         
   4  -2   9          0.35         -0.91         5.85 o                         
   5  -2   9          2.85         -0.49         7.26 o                         
   6  -2   9         40.48         43.21         8.22 o                         
   7  -2   9        120.74        123.37        11.17 o                         
  -7  -1   9          8.11         11.69         8.04 o                         
  -6  -1   9        208.27        200.35         9.38 o                         
  -5  -1   9        792.12        782.05        15.46 o                         
  -4  -1   9         39.78         36.16         6.20 o                         
  -3  -1   9          5.36          2.28         5.48 o                         
  -2  -1   9         14.54         10.39         4.82 o                         
  -1  -1   9          2.38          5.30         2.77 o                         
   0  -1   9        328.60        321.89         4.49 o                         
   1  -1   9         96.51         96.20         5.02 o                         
   2  -1   9       1265.43       1321.01        12.78 o                         
   3  -1   9        153.31        148.19         8.01 o                         
   4  -1   9        114.67        113.01         7.27 o                         
   5  -1   9        295.93        286.74        10.09 o                         
   6  -1   9         54.21         68.31         8.64 o                         
   7  -1   9         26.93         34.98         9.32 o                         
  -8   0   9          0.34         -0.20         7.27 o                         
  -7   0   9          1.60          4.24         7.55 o                         
  -6   0   9        227.09        225.68         5.77 o                         
  -5   0   9         61.57         53.88         4.14 o                         
  -4   0   9        149.65        143.47         7.00 o                         
  -3   0   9         13.73          5.62         5.13 o                         
  -2   0   9        959.25        989.23        11.44 o                         
  -1   0   9         17.08         21.43         2.67 o                         
   0   0   9        688.17        671.03        16.75 o                         
   1   0   9        676.51        737.94         9.10 o                         
   2   0   9         50.80         54.35         3.25 o                         
   3   0   9        108.48        102.85         3.90 o                         
   4   0   9         39.07         40.96         6.74 o                         
   5   0   9        419.33        499.22        12.90 o                         
   6   0   9          6.13          8.46         8.75 o                         
   7   0   9         22.55         26.60         9.91 o                         
  -8   1   9          0.64         -4.50         7.19 o                         
  -7   1   9         13.08         16.11         7.95 o                         
  -6   1   9          1.56          0.81         4.48 o                         
  -5   1   9         77.59         67.41         4.41 o                         
  -4   1   9          9.64          7.73         5.80 o                         
  -3   1   9         26.69         23.43         5.19 o                         
  -2   1   9        112.82        110.95         6.12 o                         
  -1   1   9        325.67        315.11        12.17 o                         
   0   1   9        125.27        118.07         6.69 o                         
   1   1   9        757.32        780.22         6.23 o                         
   2   1   9          5.48          5.81         2.89 o                         
   3   1   9          5.84          4.31         3.32 o                         
   4   1   9        222.69        198.29         7.49 o                         
   5   1   9        156.13        153.21         8.56 o                         
   6   1   9        146.56        148.55         9.96 o                         
  -8   2   9          1.00         -8.93         8.93 o                         
  -7   2   9          6.40          5.40         4.59 o                         
  -6   2   9          3.95          3.83         4.29 o                         
  -5   2   9          1.96          0.12         3.86 o                         
  -4   2   9         35.65         35.79         5.57 o                         
  -3   2   9        247.11        233.25         7.10 o                         
  -2   2   9        231.14        196.69         6.91 o                         
  -1   2   9         61.80         59.40         5.96 o                         
   0   2   9        123.14        119.95         3.20 o                         
   1   2   9        118.53        124.81         3.61 o                         
   2   2   9          1.18          2.56         3.36 o                         
   3   2   9        178.32        186.34         5.96 o                         
   4   2   9         81.41         80.08         4.46 o                         
   5   2   9          1.74          2.49         7.09 o                         
   6   2   9         33.06         25.08         9.22 o                         
  -8   3   9          3.71          0.46         5.75 o                         
  -7   3   9          3.37          5.07         4.59 o                         
  -6   3   9          0.94          4.99         4.65 o                         
  -5   3   9          8.89          9.13         4.41 o                         
  -4   3   9          6.70          6.20         3.98 o                         
  -3   3   9         50.16         52.37         4.16 o                         
  -2   3   9        198.97        174.70         6.52 o                         
  -1   3   9        503.03        518.88        10.33 o                         
   0   3   9         63.87         73.20         3.62 o                         
   1   3   9          1.85          2.87         2.96 o                         
   2   3   9         14.03         21.91         4.44 o                         
   3   3   9        129.99        126.25         6.87 o                         
   4   3   9         19.00         17.98         4.01 o                         
   5   3   9        109.21        115.18         5.58 o                         
  -8   4   9         19.98         16.83         5.15 o                         
  -7   4   9          0.08         -1.18         5.42 o                         
  -6   4   9          1.68          0.30         4.37 o                         
  -5   4   9         95.85         97.42         4.72 o                         
  -4   4   9         22.81         20.51         4.00 o                         
  -3   4   9         21.38         19.11         3.66 o                         
  -2   4   9        184.98        161.54         9.38 o                         
  -1   4   9        304.72        313.46         5.46 o                         
   0   4   9          2.58          2.71         3.32 o                         
   1   4   9         65.19         67.30         5.50 o                         
   2   4   9         48.71         50.50         5.58 o                         
   3   4   9        113.20        104.99         4.82 o                         
   4   4   9          0.68          3.87         4.90 o                         
   5   4   9         27.36         25.52         5.74 o                         
  -7   5   9          0.16          0.85         6.99 o                         
  -6   5   9          6.82          8.09         6.91 o                         
  -5   5   9          9.50          6.21         6.61 o                         
  -4   5   9         31.83         39.10         6.68 o                         
  -3   5   9         44.63         56.90         6.50 o                         
  -2   5   9         28.32         20.58         4.06 o                         
  -1   5   9        539.64        503.10         6.24 o                         
   0   5   9          6.82          5.02         3.63 o                         
   1   5   9        165.09        186.95         7.47 o                         
   2   5   9          6.36         12.75         6.40 o                         
   3   5   9         17.64         16.33         6.27 o                         
   4   5   9          2.95          3.85         7.16 o                         
  -7   6   9          0.52         -2.00         8.80 o                         
  -6   6   9         14.24         12.75         8.15 o                         
  -5   6   9          7.17          6.23         7.27 o                         
  -4   6   9          7.95          9.83         5.88 o                         
  -3   6   9          6.47         10.65         4.56 o                         
  -2   6   9         92.62         90.03         5.07 o                         
  -1   6   9         89.20         89.29         6.04 o                         
   0   6   9          7.07          6.40         6.39 o                         
   1   6   9         40.06         38.66         6.92 o                         
   2   6   9         21.40         24.25         7.02 o                         
   3   6   9          1.12          3.05         6.72 o                         
  -6   7   9          0.75         -5.45         7.97 o                         
  -5   7   9         16.61          3.02         8.03 o                         
  -4   7   9          1.36          1.78         7.20 o                         
  -3   7   9         25.79         21.58         4.17 o                         
  -2   7   9          2.40          2.49         3.89 o                         
  -1   7   9          1.33          2.53         7.00 o                         
   0   7   9          2.52          5.71         5.99 o                         
   1   7   9         67.91         63.12         8.11 o                         
   2   7   9          0.70         -2.48         6.79 o                         
  -5   8   9          1.30         -2.30         8.50 o                         
  -4   8   9          2.22          5.07         7.01 o                         
  -3   8   9         36.63         29.72         5.50 o                         
  -2   8   9          1.87          1.05         4.48 o                         
  -1   8   9          6.70          1.27         7.56 o                         
   0   8   9          3.45         15.40         8.24 o                         
   1   8   9          0.06          4.54         7.98 o                         
  -1  -9  10         11.71         15.04        10.18 o                         
   0  -9  10         22.68         25.17         7.89 o                         
   1  -9  10          2.61          3.69         8.27 o                         
   2  -9  10         41.65         33.69         8.17 o                         
   3  -9  10         86.15         85.28         9.40 o                         
  -2  -8  10          0.50         -0.62         8.66 o                         
  -1  -8  10         19.28         26.44         8.82 o                         
   0  -8  10          2.74          0.61         8.77 o                         
   1  -8  10          1.13          3.39         7.07 o                         
   2  -8  10         27.08         34.62         8.55 o                         
   3  -8  10         50.67         57.00         5.54 o                         
   4  -8  10         49.78         50.66         4.33 o                         
   5  -8  10         29.53         27.07         5.66 o                         
  -4  -7  10          2.45          9.23         9.45 o                         
  -3  -7  10         14.45         18.49         7.71 o                         
  -2  -7  10          1.15          2.27         8.74 o                         
  -1  -7  10          6.40         10.53         8.12 o                         
   0  -7  10         85.28         93.58         8.13 o                         
   1  -7  10         67.93         71.79         7.55 o                         
   2  -7  10        124.86        137.88         8.15 o                         
   3  -7  10        100.61        113.63         5.37 o                         
   4  -7  10          7.87         11.07         4.67 o                         
   5  -7  10         23.34         16.97         5.02 o                         
  -5  -6  10          0.34         -2.22         9.14 o                         
  -4  -6  10         13.70          8.79         8.88 o                         
  -3  -6  10         26.39         26.32         7.97 o                         
  -2  -6  10         83.33         93.06         8.24 o                         
  -1  -6  10         12.71         19.24         7.44 o                         
   0  -6  10         30.57         40.13         7.49 o                         
   1  -6  10         24.49         25.34         6.59 o                         
   2  -6  10        384.24        382.59         9.00 o                         
   3  -6  10        132.22        121.52         5.98 o                         
   4  -6  10         10.47          7.30         4.46 o                         
   5  -6  10         69.83         66.16         5.56 o                         
   6  -6  10        170.36        164.43         6.81 o                         
  -5  -5  10         19.76         22.70         7.50 o                         
  -4  -5  10          4.94          3.48         6.11 o                         
  -3  -5  10         11.91          8.14         5.04 o                         
  -2  -5  10         16.71         12.68         5.07 o                         
  -1  -5  10         60.78         57.83         4.56 o                         
   0  -5  10        433.37        418.43        13.89 o                         
   1  -5  10        282.32        300.36         4.61 o                         
   2  -5  10        514.86        490.43         9.06 o                         
   3  -5  10        116.64        100.97         3.64 o                         
   4  -5  10         67.90         63.11         7.78 o                         
   5  -5  10         93.58         88.94         7.72 o                         
   6  -5  10        160.06        174.86        10.89 o                         
  -6  -4  10         25.18         34.33         7.66 o                         
  -5  -4  10          1.11          1.63         6.27 o                         
  -4  -4  10          5.99          5.87         6.06 o                         
  -3  -4  10          5.28         -0.91         5.93 o                         
  -2  -4  10         10.22          3.64         4.90 o                         
  -1  -4  10        582.62        554.79         9.41 o                         
   0  -4  10        129.47        106.26        18.00 o                         
   1  -4  10         34.03         33.97         3.17 o                         
   2  -4  10         49.59         47.42         3.00 o                         
   3  -4  10         34.08         29.64         6.41 o                         
   4  -4  10          1.72          5.56         6.00 o                         
   5  -4  10        161.74        168.41         9.60 o                         
   6  -4  10        179.09        177.80        10.90 o                         
  -6  -3  10         35.06         34.64         7.63 o                         
  -5  -3  10         13.53         11.31         7.22 o                         
  -4  -3  10         12.66          4.55         6.55 o                         
  -3  -3  10          0.96         -2.15         5.84 o                         
  -2  -3  10         25.87         27.59         5.61 o                         
  -1  -3  10        144.53        128.91         6.04 o                         
   0  -3  10        676.29        686.57        18.84 o                         
   1  -3  10       1653.43       1667.07        29.24 o                         
   2  -3  10        145.26        146.20         4.16 o                         
   3  -3  10          0.28          1.37         5.85 o                         
   4  -3  10        371.02        373.80        10.24 o                         
   5  -3  10        113.25        117.21         8.82 o                         
   6  -3  10        208.68        195.32         9.89 o                         
  -7  -2  10          2.19          3.49         7.02 o                         
  -6  -2  10         65.28         67.82         8.09 o                         
  -5  -2  10         25.98         24.83         7.00 o                         
  -4  -2  10         19.91          9.58         6.65 o                         
  -3  -2  10         21.02         16.63         5.98 o                         
  -2  -2  10          6.77          7.69         5.13 o                         
  -1  -2  10        149.82        140.50         6.78 o                         
   0  -2  10        398.05        409.50         5.64 o                         
   1  -2  10         83.24         80.68         3.80 o                         
   2  -2  10        193.59        210.72         7.40 o                         
   3  -2  10          3.23          0.44         6.21 o                         
   4  -2  10        222.04        215.92         8.88 o                         
   5  -2  10        163.45        157.97         8.57 o                         
   6  -2  10        135.32        129.48        10.48 o                         
  -7  -1  10         37.85         39.38         7.15 o                         
  -6  -1  10          8.00          7.38         6.61 o                         
  -5  -1  10          2.05          2.56         7.20 o                         
  -4  -1  10          7.40          7.14         5.77 o                         
  -3  -1  10        402.26        411.11         9.47 o                         
  -2  -1  10        112.72        112.68         6.17 o                         
  -1  -1  10        185.74        194.54        11.79 o                         
   0  -1  10        217.60        226.70         4.46 o                         
   1  -1  10         53.86         63.07         3.84 o                         
   2  -1  10        271.38        266.76         7.63 o                         
   3  -1  10        340.90        352.75         9.20 o                         
   4  -1  10        279.05        284.41         9.08 o                         
   5  -1  10        118.25        114.57         8.64 o                         
   6  -1  10        173.71        157.76         9.69 o                         
  -7   0  10         14.75         23.81         8.92 o                         
  -6   0  10          2.22          3.19         4.22 o                         
  -5   0  10         29.12         25.37         4.51 o                         
  -4   0  10         66.29         67.00         6.47 o                         
  -3   0  10        206.70        206.20         7.84 o                         
  -2   0  10        458.23        424.67         9.01 o                         
  -1   0  10        449.98        475.90        32.14 o                         
   0   0  10        276.71        291.42        13.58 o                         
   1   0  10          3.62          4.21         4.22 o                         
   2   0  10        103.74         94.47         3.96 o                         
   3   0  10        189.29        185.63         4.54 o                         
   4   0  10        332.09        324.07         9.81 o                         
   5   0  10        194.34        208.68         9.20 o                         
   6   0  10         72.78         99.92        10.85 o                         
  -7   1  10          2.04          6.25         8.32 o                         
  -6   1  10          0.74          0.92         4.25 o                         
  -5   1  10         31.84         31.19         4.37 o                         
  -4   1  10        287.60        295.65         9.04 o                         
  -3   1  10        360.99        338.53         8.85 o                         
  -2   1  10        188.45        148.46         6.70 o                         
  -1   1  10         56.07         58.08         7.82 o                         
   0   1  10         24.34         23.06         3.92 o                         
   1   1  10         55.93         55.35         3.44 o                         
   2   1  10        119.04        115.00         6.74 o                         
   3   1  10        158.64        157.76         4.99 o                         
   4   1  10          3.05          5.41         3.60 o                         
   5   1  10        106.27        122.60         9.89 o                         
   6   1  10          0.51         13.68        10.13 o                         
  -7   2  10          2.74          2.17         4.62 o                         
  -6   2  10          1.81          1.27         4.97 o                         
  -5   2  10         71.47         75.13         4.84 o                         
  -4   2  10        131.59        133.14         5.43 o                         
  -3   2  10          2.58          1.23         5.80 o                         
  -2   2  10        165.28        135.46         6.53 o                         
  -1   2  10          3.68         -1.36         5.52 o                         
   0   2  10          7.15         11.18         2.44 o                         
   1   2  10         41.89         50.02         4.03 o                         
   2   2  10          6.24          4.20         3.71 o                         
   3   2  10        196.01        206.29         5.19 o                         
   4   2  10        179.48        196.85        21.85 o                         
   5   2  10          6.00          4.88         6.77 o                         
  -7   3  10          1.69          0.77         4.73 o                         
  -6   3  10          3.00          5.09         4.82 o                         
  -5   3  10         14.40          6.99         4.65 o                         
  -4   3  10        104.91        110.97         4.94 o                         
  -3   3  10         94.82         79.78         6.56 o                         
  -2   3  10        126.19         94.73         6.52 o                         
  -1   3  10         18.99         16.83         4.10 o                         
   0   3  10         46.53         43.34         3.71 o                         
   1   3  10          0.78          1.05         5.08 o                         
   2   3  10         99.87         94.94         4.29 o                         
   3   3  10         36.02         46.06         4.74 o                         
   4   3  10         29.05         32.78         5.62 o                         
   5   3  10         38.86         40.97         4.97 o                         
  -7   4  10          5.61          7.90         4.84 o                         
  -6   4  10         15.50          8.98         4.55 o                         
  -5   4  10          2.38          6.05         4.44 o                         
  -4   4  10         30.10         29.73         4.32 o                         
  -3   4  10         19.00         17.65         4.17 o                         
  -2   4  10          7.41         -1.87         3.95 o                         
  -1   4  10         33.20         30.94         4.27 o                         
   0   4  10          6.52         13.90         4.11 o                         
   1   4  10         88.92         93.41         6.85 o                         
   2   4  10         99.96        105.18         6.31 o                         
   3   4  10         13.48         11.22         6.09 o                         
   4   4  10          5.90          9.24         6.92 o                         
  -7   5  10         16.10         16.31         7.83 o                         
  -6   5  10          9.76          9.39         6.98 o                         
  -5   5  10         10.68          8.34         7.16 o                         
  -4   5  10          1.45         -0.22         6.89 o                         
  -3   5  10         90.96         87.00         7.04 o                         
  -2   5  10         31.15         24.13         4.01 o                         
  -1   5  10          2.02         -0.03         3.89 o                         
   0   5  10          0.31         -1.47         6.60 o                         
   1   5  10         11.27         14.93         6.46 o                         
   2   5  10         38.95         39.84         6.14 o                         
   3   5  10         54.58         62.38         7.90 o                         
  -6   6  10          2.11         -7.52         8.40 o                         
  -5   6  10          4.08          9.16         7.63 o                         
  -4   6  10         15.40          9.99         6.17 o                         
  -3   6  10         23.19         17.69         5.19 o                         
  -2   6  10         15.78         15.35         4.06 o                         
  -1   6  10          2.91          3.44         4.22 o                         
   0   6  10        126.00        118.02         8.00 o                         
   1   6  10          0.35          2.26         6.70 o                         
   2   6  10         21.87         20.23         6.83 o                         
   3   6  10          9.96         19.38         7.54 o                         
  -6   7  10          1.46          3.11         7.73 o                         
  -5   7  10         10.00         -0.37         8.26 o                         
  -4   7  10          0.39         -0.53         7.33 o                         
  -3   7  10          2.72          2.48         4.33 o                         
  -2   7  10         46.11         32.45         4.39 o                         
  -1   7  10          0.82          1.99         7.80 o                         
   0   7  10          2.55          1.00         6.94 o                         
   1   7  10          1.46          5.02         6.69 o                         
  -4   8  10          2.78         -7.60         7.60 o                         
  -3   8  10          1.99          6.31         5.14 o                         
  -2   8  10         13.85         10.63         8.17 o                         
  -1   8  10          4.89          0.24         8.34 o                         
   1  -9  11         42.56         46.04         8.46 o                         
  -2  -8  11          0.53         -5.57         9.60 o                         
  -1  -8  11          5.22          9.13         9.49 o                         
   0  -8  11         84.03         98.46        10.08 o                         
   1  -8  11         52.94         61.53         7.94 o                         
   2  -8  11         40.09         35.69         8.76 o                         
   3  -8  11          0.97          1.07         8.58 o                         
   4  -8  11         43.76         59.90         8.11 o                         
  -3  -7  11          8.67         12.45         8.08 o                         
  -2  -7  11          4.21          6.21         9.28 o                         
  -1  -7  11         52.37         71.99         9.38 o                         
   0  -7  11         71.48         92.99         8.97 o                         
   1  -7  11         99.33        106.31         8.98 o                         
   2  -7  11        107.70         99.37         8.67 o                         
   3  -7  11         49.46         46.98         5.45 o                         
   4  -7  11         20.41         24.08         7.83 o                         
   5  -7  11        108.12        116.17         6.37 o                         
  -4  -6  11         12.52         -0.63         9.27 o                         
  -3  -6  11          7.36         -0.85         8.99 o                         
  -2  -6  11         28.03         30.34         7.39 o                         
  -1  -6  11         30.88         34.57         8.09 o                         
   0  -6  11         50.69         67.11         8.11 o                         
   1  -6  11        262.67        269.11         9.07 o                         
   2  -6  11          0.36         -3.17         4.67 o                         
   3  -6  11         90.27         89.37         5.20 o                         
   4  -6  11        125.82        136.14        17.11 o                         
   5  -6  11        131.24        121.49         8.66 o                         
  -5  -5  11          8.84          7.51         6.94 o                         
  -4  -5  11          6.24          4.21         5.74 o                         
  -3  -5  11        118.46         80.05         6.46 o                         
  -2  -5  11        259.76        228.68         7.58 o                         
  -1  -5  11         54.75         51.30         4.88 o                         
   0  -5  11         52.72         51.74         4.91 o                         
   1  -5  11          1.17          2.58         3.52 o                         
   2  -5  11         20.50         21.87         4.35 o                         
   3  -5  11         20.70         19.08         7.40 o                         
   4  -5  11        197.52        182.57         8.78 o                         
   5  -5  11        183.96        208.28        10.10 o                         
   6  -5  11        100.01        106.35        10.74 o                         
  -5  -4  11          0.01         -3.07         7.69 o                         
  -4  -4  11          0.52          2.39         5.50 o                         
  -3  -4  11         22.55         15.49         6.42 o                         
  -2  -4  11         66.59         56.39         6.65 o                         
  -1  -4  11        123.88        119.65         6.59 o                         
   0  -4  11        860.82        869.47        11.80 o                         
   1  -4  11       1386.15       1402.96        18.49 o                         
   2  -4  11         19.92         16.21         2.98 o                         
   3  -4  11        499.18        517.41        11.12 o                         
   4  -4  11        807.35        765.68        12.91 o                         
   5  -4  11        240.12        244.83        10.51 o                         
   6  -4  11         53.09         52.56         9.98 o                         
  -6  -3  11          2.37          0.49         8.46 o                         
  -5  -3  11          0.19         -2.31         7.61 o                         
  -4  -3  11          3.37          3.02         7.10 o                         
  -3  -3  11         73.91         85.18         6.73 o                         
  -2  -3  11         90.00         88.29         7.03 o                         
  -1  -3  11        160.58        160.50         7.42 o                         
   0  -3  11          0.34          2.46         3.97 o                         
   1  -3  11          1.67          2.57         3.80 o                         
   2  -3  11         95.99         86.73         7.06 o                         
   3  -3  11         68.68         66.32         6.97 o                         
   4  -3  11         66.35         84.49         7.65 o                         
   5  -3  11        604.38        576.42        13.20 o                         
   6  -3  11         23.00         26.00         9.96 o                         
  -6  -2  11          4.11          2.28         6.84 o                         
  -5  -2  11          0.38         -3.32         7.20 o                         
  -4  -2  11          6.45         -0.17         7.07 o                         
  -3  -2  11        267.27        274.20         8.82 o                         
  -2  -2  11        109.55        112.78         6.92 o                         
  -1  -2  11         48.28         34.71         6.30 o                         
   0  -2  11          0.01          1.39         3.74 o                         
   1  -2  11        117.05        116.15         4.39 o                         
   2  -2  11        153.75        164.58         7.23 o                         
   3  -2  11        228.84        256.78         8.97 o                         
   4  -2  11        429.53        454.96        11.47 o                         
   5  -2  11         19.61         19.56         8.03 o                         
   6  -2  11          0.21          1.86         9.83 o                         
  -7  -1  11          0.78          4.24         7.63 o                         
  -6  -1  11          1.80          1.06         6.63 o                         
  -5  -1  11          0.22         -3.88         7.66 o                         
  -4  -1  11          5.95          4.23         6.50 o                         
  -3  -1  11         34.69         34.20         6.55 o                         
  -2  -1  11        178.82        188.22         7.93 o                         
  -1  -1  11         34.79         39.31         6.61 o                         
   0  -1  11          4.80          3.93         3.68 o                         
   1  -1  11        107.76        114.36         4.60 o                         
   2  -1  11        397.09        417.92         9.29 o                         
   3  -1  11         30.88         36.63         7.07 o                         
   4  -1  11         98.35        101.85         7.62 o                         
   5  -1  11          9.49          5.18         7.47 o                         
   6  -1  11          1.46          0.21         8.67 o                         
  -7   0  11          0.03          0.18         8.78 o                         
  -6   0  11          0.29          0.72         4.64 o                         
  -5   0  11        106.01        105.13         8.66 o                         
  -4   0  11         12.45          9.64         6.94 o                         
  -3   0  11         97.05         79.04         6.83 o                         
  -2   0  11         21.00         19.82         6.45 o                         
  -1   0  11         18.85         24.07         4.46 o                         
   0   0  11         21.47         24.68         4.00 o                         
   1   0  11        114.83        113.74         4.25 o                         
   2   0  11        379.60        397.46         8.83 o                         
   3   0  11         64.98         65.53         4.43 o                         
   4   0  11         59.90         55.74         7.25 o                         
   5   0  11          1.33         -4.95         8.81 o                         
   6   0  11          8.54         10.61         9.45 o                         
  -7   1  11          0.19          3.15         5.36 o                         
  -6   1  11         96.43         87.35         5.46 o                         
  -5   1  11        278.10        317.81        36.45 o                         
  -4   1  11         40.61         33.01         6.45 o                         
  -3   1  11          0.47         -5.47         6.49 o                         
  -2   1  11          0.37         -2.00         5.78 o                         
  -1   1  11         14.36         18.84         3.12 o                         
   0   1  11         36.89         47.70         3.67 o                         
   1   1  11          5.95          7.73         4.97 o                         
   2   1  11        892.68        935.90        12.98 o                         
   3   1  11         88.22         87.93         4.40 o                         
   4   1  11         50.42         47.25         8.12 o                         
   5   1  11         12.74         16.67         8.55 o                         
  -7   2  11          6.80          2.58         4.92 o                         
  -6   2  11         81.84        104.01         6.02 o                         
  -5   2  11          4.59          5.50         4.93 o                         
  -4   2  11        107.54         93.96         7.03 o                         
  -3   2  11          0.21         -3.78         6.08 o                         
  -2   2  11         33.63         26.93         5.98 o                         
  -1   2  11         27.13         21.38         5.59 o                         
   0   2  11        229.27        232.62         5.41 o                         
   1   2  11        167.22        174.59         5.75 o                         
   2   2  11         37.88         43.79         3.93 o                         
   3   2  11         13.23         11.91         4.27 o                         
   4   2  11        195.84        198.19         9.56 o                         
   5   2  11        170.67        139.59        10.84 o                         
  -7   3  11          0.52          3.99         5.23 o                         
  -6   3  11          0.09         -0.63         5.40 o                         
  -5   3  11         46.00         36.32         5.49 o                         
  -4   3  11         59.92         62.83        13.07 o                         
  -3   3  11         46.15         39.31         6.65 o                         
  -2   3  11          8.80          0.11         6.32 o                         
  -1   3  11          0.42         -0.43         5.32 o                         
   0   3  11          2.30          4.92         4.13 o                         
   1   3  11        298.41        305.45         8.32 o                         
   2   3  11         37.23         37.17         6.56 o                         
   3   3  11          6.41          7.73         4.24 o                         
   4   3  11         37.84         33.12         4.79 o                         
  -7   4  11          9.41         10.55         5.33 o                         
  -6   4  11         14.87          9.58         5.32 o                         
  -5   4  11          5.87          2.11         4.81 o                         
  -4   4  11         55.64         40.88         6.36 o                         
  -3   4  11         12.84         11.06         4.23 o                         
  -2   4  11          3.07         -3.88         5.94 o                         
  -1   4  11         34.95         36.26         4.55 o                         
   0   4  11         23.09         23.95         4.59 o                         
   1   4  11         12.80         19.14         4.29 o                         
   2   4  11         18.14         17.09         7.09 o                         
   3   4  11          0.63         -2.08         5.93 o                         
   4   4  11          1.25          3.41         6.37 o                         
  -6   5  11          0.18          4.27         8.18 o                         
  -5   5  11          2.91         -0.36         6.77 o                         
  -4   5  11         60.94         55.08         6.93 o                         
  -3   5  11         21.04         21.56         6.64 o                         
  -2   5  11          5.22          7.84         4.80 o                         
  -1   5  11         44.38         46.18         4.95 o                         
   0   5  11          2.27          6.68         7.07 o                         
   1   5  11          0.44          2.21         6.92 o                         
   2   5  11          0.78          1.39         7.26 o                         
   3   5  11         25.12         30.42         7.89 o                         
  -6   6  11          2.75          1.01         8.14 o                         
  -5   6  11         44.69         52.69         7.01 o                         
  -4   6  11          3.98          1.72         7.58 o                         
  -3   6  11         10.13          1.74         7.04 o                         
  -2   6  11         15.02         15.99         5.11 o                         
  -1   6  11         21.75         20.46         7.28 o                         
   0   6  11          0.14          0.44         7.43 o                         
   1   6  11         10.99         12.78         6.70 o                         
   2   6  11          3.49          4.95         7.91 o                         
  -5   7  11          5.07          2.51         6.68 o                         
  -4   7  11          0.81         -0.87         6.10 o                         
  -3   7  11          6.89          5.94         5.65 o                         
  -2   7  11          2.19         -2.98         5.30 o                         
  -1   7  11         89.39         80.17         9.05 o                         
   0   7  11          1.23         -2.10         8.28 o                         
  -1  -8  12         33.14         36.00         9.63 o                         
   0  -8  12         28.67         31.25        10.24 o                         
   1  -8  12         37.05         47.37         7.90 o                         
   2  -8  12         32.06         41.01         9.19 o                         
   3  -8  12         60.68         76.07        22.13 o                         
  -2  -7  12          6.90         12.14         8.93 o                         
  -1  -7  12          0.28         -0.31         7.69 o                         
   0  -7  12          1.16          1.88         7.33 o                         
   1  -7  12          5.87          7.61         8.01 o                         
   2  -7  12         48.20         48.71         8.69 o                         
   3  -7  12        191.57        180.37         7.53 o                         
   4  -7  12        353.58        402.42        12.22 o                         
  -3  -6  12         34.46         27.98         8.04 o                         
  -2  -6  12          2.96          6.91         9.32 o                         
  -1  -6  12         30.39         32.80         8.14 o                         
   0  -6  12          2.30          3.13         6.87 o                         
   1  -6  12          6.25         11.39         7.65 o                         
   2  -6  12         17.81         22.30         5.02 o                         
   3  -6  12        138.97        134.36         8.76 o                         
   4  -6  12        184.88        176.20        10.24 o                         
   5  -6  12         16.56          1.03         6.22 o                         
  -4  -5  12         15.19         12.63         5.84 o                         
  -3  -5  12         38.50         27.72         6.52 o                         
  -2  -5  12         14.73         16.09         6.65 o                         
  -1  -5  12         42.07         30.94         6.64 o                         
   0  -5  12        174.95        186.58        17.29 o                         
   1  -5  12         20.24         25.86         3.82 o                         
   2  -5  12        114.83        116.79         4.09 o                         
   3  -5  12        523.55        501.01         8.50 o                         
   4  -5  12        148.37        150.89         9.83 o                         
   5  -5  12          1.48          6.32         9.32 o                         
  -5  -4  12          7.59         10.71         8.11 o                         
  -4  -4  12         35.15         52.61         7.72 o                         
  -3  -4  12         57.78         51.44         7.10 o                         
  -2  -4  12          7.86          5.48         6.77 o                         
  -1  -4  12          0.01          3.61         6.27 o                         
   0  -4  12        156.16        149.78         7.64 o                         
   1  -4  12        142.03        155.00         4.57 o                         
   2  -4  12        140.31        139.30         4.93 o                         
   3  -4  12         17.99         17.02         6.74 o                         
   4  -4  12        193.00        171.76         8.90 o                         
   5  -4  12          8.18          8.70         7.82 o                         
  -6  -3  12         18.81         20.11         8.76 o                         
  -5  -3  12          5.14          3.76         8.08 o                         
  -4  -3  12          4.22          1.99         6.21 o                         
  -3  -3  12         43.28         33.13         7.22 o                         
  -2  -3  12         24.13         19.88         6.18 o                         
  -1  -3  12         49.37         55.33         7.11 o                         
   0  -3  12        164.48        180.19         9.61 o                         
   1  -3  12          6.91          8.64         4.36 o                         
   2  -3  12        268.97        283.28         5.98 o                         
   3  -3  12        494.84        495.30        11.08 o                         
   4  -3  12         41.18         44.50         8.62 o                         
   5  -3  12         36.83         44.68         9.90 o                         
  -6  -2  12          0.19          3.67         8.44 o                         
  -5  -2  12         40.29         43.04         7.22 o                         
  -4  -2  12          2.19         -3.08         6.94 o                         
  -3  -2  12          1.18          2.23         7.00 o                         
  -2  -2  12         12.72         11.50         6.30 o                         
  -1  -2  12         75.84         69.54         7.63 o                         
   0  -2  12         26.79         32.72         4.40 o                         
   1  -2  12        439.71        443.85        11.21 o                         
   2  -2  12          3.54          1.69         6.51 o                         
   3  -2  12         35.77         45.55         7.52 o                         
   4  -2  12         31.37         27.03         7.28 o                         
   5  -2  12         24.29         32.07         9.68 o                         
  -6  -1  12         15.64         13.43         8.73 o                         
  -5  -1  12          0.21          4.88         6.81 o                         
  -4  -1  12          0.20         -0.17         6.30 o                         
  -3  -1  12         14.21         13.11         7.05 o                         
  -2  -1  12         10.48         15.35         6.61 o                         
  -1  -1  12        130.69        129.38         6.10 o                         
   0  -1  12        254.24        259.94         5.48 o                         
   1  -1  12        640.13        674.91        27.20 o                         
   2  -1  12         17.71         21.84         6.17 o                         
   3  -1  12         80.41         91.86         8.07 o                         
   4  -1  12          5.45          5.51         6.84 o                         
   5  -1  12          8.63         15.64         8.22 o                         
  -6   0  12         43.25         42.62         5.48 o                         
  -5   0  12          1.21         -1.80         7.40 o                         
  -4   0  12          2.41         -2.62         6.34 o                         
  -3   0  12         14.05         10.97         7.02 o                         
  -2   0  12         13.38         12.12         6.70 o                         
  -1   0  12         13.06         10.22         4.23 o                         
   0   0  12         90.44         96.88         4.41 o                         
   1   0  12        437.93        451.46         6.51 o                         
   2   0  12          1.26          5.97         5.63 o                         
   3   0  12          1.38         -0.58         4.29 o                         
   4   0  12         30.05         33.51         8.32 o                         
   5   0  12          4.74          0.42         9.00 o                         
  -7   1  12         94.57         96.99         7.60 o                         
  -6   1  12         19.64         17.30         5.26 o                         
  -5   1  12         40.43         35.25         5.12 o                         
  -4   1  12          0.38         -3.62         7.12 o                         
  -3   1  12         51.75         45.74         6.61 o                         
  -2   1  12          0.75         -1.12         5.93 o                         
  -1   1  12        176.29        159.97         8.06 o                         
   0   1  12        210.20        217.96         5.00 o                         
   1   1  12          6.24         12.25         4.10 o                         
   2   1  12          7.50          7.66         4.04 o                         
   3   1  12          3.40          0.44         4.36 o                         
   4   1  12         23.85         25.38         7.44 o                         
   5   1  12         11.21          6.21         9.18 o                         
  -7   2  12          1.90          6.79         5.30 o                         
  -6   2  12         10.86          7.46         5.13 o                         
  -5   2  12          0.14         -1.55         5.14 o                         
  -4   2  12          5.94          1.72         6.10 o                         
  -3   2  12        155.69        114.95         7.71 o                         
  -2   2  12         79.44         59.32         6.96 o                         
  -1   2  12          0.86          0.74         6.12 o                         
   0   2  12         94.78         99.83         7.43 o                         
   1   2  12         42.85         52.08         4.71 o                         
   2   2  12          5.05          7.83         4.57 o                         
   3   2  12        122.76        109.19         5.11 o                         
   4   2  12          4.06          2.55         5.14 o                         
  -6   3  12          0.73          0.70         5.00 o                         
  -5   3  12         31.77         25.29         8.51 o                         
  -4   3  12         88.17         99.51        18.49 o                         
  -3   3  12         19.62         13.58         5.95 o                         
  -2   3  12          2.93         -5.32         6.11 o                         
  -1   3  12         84.71         73.00         6.79 o                         
   0   3  12          4.68          4.51         4.66 o                         
   1   3  12          2.03          4.18         6.55 o                         
   2   3  12          4.79          1.91         6.92 o                         
   3   3  12         32.17         28.55         6.64 o                         
   4   3  12          0.58          0.53         6.54 o                         
  -6   4  12          0.01         -0.18         4.81 o                         
  -5   4  12         37.87         26.14         5.34 o                         
  -4   4  12         10.53         11.49         4.92 o                         
  -3   4  12         12.67         14.95         5.67 o                         
  -2   4  12         39.59         28.00         7.32 o                         
  -1   4  12          0.45         -4.97         5.28 o                         
   0   4  12          6.57          8.32         4.96 o                         
   1   4  12          0.29          2.79         4.29 o                         
   2   4  12          5.31          4.19         6.14 o                         
   3   4  12         27.90         34.38         8.13 o                         
  -6   5  12          5.31          5.01         6.72 o                         
  -5   5  12          3.05          5.23         7.37 o                         
  -4   5  12         11.14         21.95         7.17 o                         
  -3   5  12         24.87         33.73         6.92 o                         
  -2   5  12         11.23          8.06         6.04 o                         
  -1   5  12          0.47         -2.45         4.72 o                         
   0   5  12          5.40          4.88         7.46 o                         
   1   5  12         17.64         14.85         6.63 o                         
   2   5  12         12.01         11.04         6.31 o                         
  -5   6  12          0.85         -0.40         8.16 o                         
  -4   6  12          1.91          5.68         7.43 o                         
  -3   6  12          8.42         14.01         6.81 o                         
  -2   6  12         32.63         23.49         5.08 o                         
  -1   6  12          1.08         -1.88         6.32 o                         
   0   6  12         11.88         15.51         8.14 o                         
   1   6  12          0.12          0.39         8.24 o                         
  -3   7  12         43.46         32.98         7.51 o                         
  -2   7  12         66.00         50.69         7.50 o                         
  -1   7  12         18.38         15.79         8.43 o                         
  -1  -7  13         12.11          9.28        10.38 o                         
   0  -7  13         53.01         69.06        10.23 o                         
   1  -7  13         11.44         16.85         8.00 o                         
   2  -7  13         28.10         33.30         7.64 o                         
   3  -7  13         46.42         50.07         9.41 o                         
  -3  -6  13          0.20         -2.56        10.12 o                         
  -2  -6  13          9.00          9.02         8.52 o                         
  -1  -6  13         13.52         16.04         9.24 o                         
   0  -6  13         89.48        113.63        10.03 o                         
   1  -6  13         27.68         34.28         7.74 o                         
   2  -6  13         43.95         48.27         5.29 o                         
   3  -6  13         21.76         25.07         8.03 o                         
   4  -6  13          5.40          8.17         8.02 o                         
  -4  -5  13         11.71          5.62         7.92 o                         
  -3  -5  13         25.06         20.75         6.90 o                         
  -2  -5  13          0.21          1.49         6.86 o                         
  -1  -5  13          1.31          0.49         5.16 o                         
   0  -5  13         58.94         65.58         9.78 o                         
   1  -5  13        166.01        198.49         8.02 o                         
   2  -5  13        132.43        146.49         5.69 o                         
   3  -5  13          3.75          7.53         4.53 o                         
   4  -5  13          0.18          6.06         8.68 o                         
  -4  -4  13          7.51          3.43         6.88 o                         
  -3  -4  13         12.95         19.07         6.45 o                         
  -2  -4  13         32.72         25.09         6.74 o                         
  -1  -4  13         74.57         75.76         7.52 o                         
   0  -4  13         53.30         50.65         7.17 o                         
   1  -4  13        277.40        285.50        12.42 o                         
   2  -4  13         65.33         65.02         5.08 o                         
   3  -4  13          1.35          3.14         5.41 o                         
   4  -4  13         36.45         29.03         8.66 o                         
   5  -4  13        110.72        118.07         8.97 o                         
  -5  -3  13          0.54          0.53         7.59 o                         
  -4  -3  13          5.96          8.32         7.76 o                         
  -3  -3  13         34.73         24.18         7.53 o                         
  -2  -3  13        199.98        188.25         9.22 o                         
  -1  -3  13          4.21          6.44         6.31 o                         
   0  -3  13         24.28         32.41         5.43 o                         
   1  -3  13         28.42         30.93         4.71 o                         
   2  -3  13         48.65         50.58         4.73 o                         
   3  -3  13         28.64         22.34         7.94 o                         
   4  -3  13         37.78         50.58         9.46 o                         
   5  -3  13         44.12         55.26         8.69 o                         
  -5  -2  13         12.28         16.42         8.55 o                         
  -4  -2  13          5.40          0.82         6.72 o                         
  -3  -2  13          2.72          1.95         6.31 o                         
  -2  -2  13         22.22         20.58         7.42 o                         
  -1  -2  13        164.94        156.55         8.23 o                         
   0  -2  13        541.01        587.71         7.55 o                         
   1  -2  13        146.67        155.69         5.38 o                         
   2  -2  13         89.85         88.47         5.22 o                         
   3  -2  13         75.07         77.13         7.41 o                         
   4  -2  13         86.85        100.66         9.87 o                         
   5  -2  13        139.78        152.94        10.67 o                         
  -6  -1  13          2.64          5.21         8.20 o                         
  -5  -1  13         22.75         13.00         8.69 o                         
  -4  -1  13          0.22         -1.72         6.78 o                         
  -3  -1  13          1.30          0.08         7.38 o                         
  -2  -1  13         21.19         30.60         7.29 o                         
  -1  -1  13         67.35         72.51         9.73 o                         
   0  -1  13          1.94          4.19         4.55 o                         
   1  -1  13         12.90         20.78         6.29 o                         
   2  -1  13          0.23          2.87         4.26 o                         
   3  -1  13          1.76          8.20         6.86 o                         
   4  -1  13         62.61         66.79         8.39 o                         
   5  -1  13         75.37         69.71        10.01 o                         
  -6   0  13          1.98         -0.58         7.90 o                         
  -5   0  13          0.11         -1.04         6.77 o                         
  -4   0  13         18.38         13.29         7.51 o                         
  -3   0  13         30.78         35.50         6.93 o                         
  -2   0  13         17.11         18.73         7.58 o                         
  -1   0  13         94.01         91.22         7.72 o                         
   0   0  13          4.65          6.67         4.15 o                         
   1   0  13         23.87         25.96         5.53 o                         
   2   0  13        107.86        124.39         7.00 o                         
   3   0  13          4.28          4.92         7.76 o                         
   4   0  13        128.82        129.81        10.10 o                         
  -6   1  13         15.33         10.77         5.59 o                         
  -5   1  13          8.84          1.84         5.49 o                         
  -4   1  13         23.95          9.07         6.76 o                         
  -3   1  13         43.73         33.67         7.62 o                         
  -2   1  13         56.47         68.31         7.52 o                         
  -1   1  13         14.97         11.66         7.19 o                         
   0   1  13          9.06         12.06         7.24 o                         
   1   1  13          7.02         16.48         7.09 o                         
   2   1  13         87.35        101.52         7.73 o                         
   3   1  13         13.13         14.91         6.76 o                         
   4   1  13         94.39        100.75         9.79 o                         
  -6   2  13          8.17          5.13         5.54 o                         
  -5   2  13         54.27         63.19        14.85 o                         
  -4   2  13         48.87         32.48         7.66 o                         
  -3   2  13          1.47         -0.91         6.07 o                         
  -2   2  13         30.19         16.38         7.80 o                         
  -1   2  13         11.93          9.10         7.37 o                         
   0   2  13          2.21          7.17         7.41 o                         
   1   2  13          9.50         13.75         5.98 o                         
   2   2  13        110.03        109.04         8.26 o                         
   3   2  13          3.02         -3.59         7.44 o                         
   4   2  13         17.38         11.35         6.68 o                         
  -6   3  13          6.40          1.96         5.70 o                         
  -5   3  13         13.96         14.64         4.87 o                         
  -4   3  13          9.12          5.43         4.90 o                         
  -3   3  13         20.11         16.60         6.80 o                         
  -2   3  13          0.46         -7.54         7.54 o                         
  -1   3  13         11.59          5.44         7.27 o                         
   0   3  13          0.34          2.07         5.60 o                         
   1   3  13         36.44         38.02         6.36 o                         
   2   3  13        117.06        135.51         7.51 o                         
   3   3  13         29.16         36.20         7.60 o                         
  -5   4  13          1.34          0.96         5.33 o                         
  -4   4  13         36.55         42.14        11.24 o                         
  -3   4  13          3.08          3.22         5.29 o                         
  -2   4  13          0.90         -0.19         6.14 o                         
  -1   4  13          0.62         -3.74         7.34 o                         
   0   4  13          0.12          0.83         5.18 o                         
   1   4  13         22.55         32.04         5.44 o                         
   2   4  13         10.28          6.64         7.58 o                         
  -5   5  13          0.04          2.44         8.01 o                         
  -4   5  13         15.88         16.61         6.82 o                         
  -3   5  13          7.61         14.94         7.86 o                         
  -2   5  13          4.13          7.84         7.55 o                         
  -1   5  13          0.10         -2.42         5.28 o                         
   0   5  13          3.92         -3.35         8.47 o                         
   1   5  13         11.64          7.36         6.54 o                         
  -4   6  13         37.00         32.16         8.35 o                         
  -3   6  13         31.68         28.37         7.94 o                         
  -2   6  13          2.05         -4.46         7.05 o                         
  -1   6  13          0.22          0.68         9.11 o                         
  -2  -6  14         14.79         16.86         8.54 o                         
  -1  -6  14         27.66         36.41         9.92 o                         
   0  -6  14         72.81        101.90        10.66 o                         
   1  -6  14         21.98         26.54         9.10 o                         
   2  -6  14          0.12          8.56         8.09 o                         
   3  -6  14         24.04         27.12         7.86 o                         
  -3  -5  14          0.70         -5.07         7.01 o                         
  -2  -5  14         10.34          6.14         6.84 o                         
  -1  -5  14         23.54         21.44         5.63 o                         
   0  -5  14         51.92         47.57         5.92 o                         
   1  -5  14          2.50          5.84         4.30 o                         
   2  -5  14          1.99          4.72         5.19 o                         
   3  -5  14         21.34         23.89         5.12 o                         
  -4  -4  14          7.88         -0.52         8.02 o                         
  -3  -4  14         57.69         44.79         8.57 o                         
  -2  -4  14          4.96         12.66         8.12 o                         
  -1  -4  14          1.05          7.42         7.67 o                         
   0  -4  14          5.63         -1.97         8.26 o                         
   1  -4  14         12.70         10.04         4.14 o                         
   2  -4  14          2.18          5.19         4.77 o                         
   3  -4  14         67.30         73.77         5.34 o                         
   4  -4  14        103.94        121.28        10.35 o                         
  -4  -3  14          1.15         -6.66         7.88 o                         
  -3  -3  14          0.27         -0.74         7.62 o                         
  -2  -3  14         29.72         32.88         8.09 o                         
  -1  -3  14        152.78        153.07         9.13 o                         
   0  -3  14         90.30         94.90        15.59 o                         
   1  -3  14          1.28          4.52         4.96 o                         
   2  -3  14         73.69         79.62         5.60 o                         
   3  -3  14        279.76        281.33         7.49 o                         
   4  -3  14        118.38        130.35         9.72 o                         
  -5  -2  14          1.71         -1.78         9.14 o                         
  -4  -2  14         13.71         16.36         8.70 o                         
  -3  -2  14         49.55         41.23         8.80 o                         
  -2  -2  14          3.31          4.37         7.70 o                         
  -1  -2  14         32.06         13.94         8.35 o                         
   0  -2  14        183.33        195.56        11.33 o                         
   1  -2  14         65.48         62.30         5.70 o                         
   2  -2  14          1.92          4.44         4.71 o                         
   3  -2  14         28.61         40.42         8.85 o                         
   4  -2  14        224.04        224.51        10.23 o                         
  -5  -1  14         12.09         16.42         9.42 o                         
  -4  -1  14          6.02         -0.33         8.29 o                         
  -3  -1  14          5.84         -0.31         8.31 o                         
  -2  -1  14         38.54         46.78         8.45 o                         
   0  -1  14         10.24         11.77         4.41 o                         
   1  -1  14          3.37          2.96         4.43 o                         
   2  -1  14        112.68        129.44         6.78 o                         
   3  -1  14        215.14        234.28         9.58 o                         
   4  -1  14          0.72          8.50         9.38 o                         
  -5   0  14         18.56         13.08         7.72 o                         
  -4   0  14          0.13         -8.53         8.53 o                         
  -3   0  14         18.36         11.91         7.78 o                         
  -2   0  14         51.24         52.15         7.68 o                         
  -1   0  14          3.55         -0.90         7.03 o                         
   0   0  14          1.78          3.31         8.83 o                         
   1   0  14         74.56         80.38         6.99 o                         
   2   0  14         11.12         12.18         5.12 o                         
   3   0  14         44.43         62.76         9.00 o                         
   4   0  14         31.57         35.16         9.84 o                         
  -5   1  14          5.72          3.75         4.79 o                         
  -4   1  14          5.63         -0.10         8.55 o                         
  -3   1  14          0.23         -4.11         7.99 o                         
  -2   1  14          0.18         -0.46         7.76 o                         
  -1   1  14          0.43         -2.98         7.12 o                         
   0   1  14         13.13         19.66         8.66 o                         
   1   1  14        136.15        151.86         8.69 o                         
   2   1  14          4.40          9.78         7.00 o                         
   3   1  14          7.78          0.14         6.65 o                         
  -5   2  14         11.50          2.09         5.50 o                         
  -4   2  14          0.22         -2.39         7.60 o                         
  -3   2  14          5.55          3.71         6.14 o                         
  -2   2  14         17.90         16.30         6.83 o                         
  -1   2  14          0.11         -8.55         8.55 o                         
   0   2  14          0.90          1.42         7.19 o                         
   1   2  14        120.95        142.31         8.68 o                         
   2   2  14          3.65          5.71         7.60 o                         
   3   2  14          0.49         -1.98         7.77 o                         
  -5   3  14         27.52         21.33         5.36 o                         
  -4   3  14          0.17         -2.17         6.03 o                         
  -3   3  14          3.64          3.14         6.70 o                         
  -2   3  14          1.76         12.49         6.57 o                         
  -1   3  14         30.29         19.54         8.88 o                         
   0   3  14         48.17         63.56         8.86 o                         
   1   3  14          0.26          3.23         7.17 o                         
   2   3  14         11.92         15.89         6.70 o                         
  -4   4  14          6.42          3.43         5.16 o                         
  -3   4  14         30.86         22.20         5.87 o                         
  -2   4  14          0.05         10.43         7.83 o                         
  -1   4  14          3.63         -6.73         6.73 o                         
   0   4  14         40.62         38.00         5.33 o                         
   1   4  14          4.69          9.65         5.96 o                         
  -3   5  14          0.76         -0.02         6.56 o                         
  -2   5  14          0.94          9.30         6.61 o                         
  -1   5  14          6.89         -1.42         7.90 o                         
  -2  -5  15         12.81          9.19         7.77 o                         
  -1  -5  15          1.66          7.24         6.18 o                         
   0  -5  15         24.37         27.80         5.13 o                         
   1  -5  15          2.01         -3.14         5.62 o                         
   2  -5  15         43.59         49.36         6.22 o                         
  -3  -4  15          3.27         -6.62         8.61 o                         
  -2  -4  15          0.49          4.63         8.50 o                         
  -1  -4  15         12.86         14.11         7.21 o                         
   0  -4  15         41.40         25.57         7.90 o                         
   1  -4  15         28.77         31.70         6.13 o                         
   2  -4  15         78.42         89.53         5.93 o                         
   3  -4  15         57.94         62.09         6.00 o                         
  -3  -3  15          5.60          0.35         7.87 o                         
  -2  -3  15          2.31          5.43         8.50 o                         
  -1  -3  15         51.66         38.82         7.57 o                         
   0  -3  15         34.99         45.50        16.67 o                         
   1  -3  15         31.29         43.11         5.94 o                         
   2  -3  15          5.45         12.21         5.99 o                         
   3  -3  15         46.99         40.24         5.56 o                         
  -4  -2  15          2.96         -3.07         8.73 o                         
  -3  -2  15         23.97         13.33         9.12 o                         
  -2  -2  15          7.46          9.61         7.14 o                         
  -1  -2  15         14.90          6.95         9.54 o                         
   0  -2  15         15.27         17.60         5.54 o                         
   1  -2  15        222.32        253.24         7.23 o                         
   2  -2  15         91.36         99.06         8.21 o                         
   3  -2  15         10.33         15.05         5.78 o                         
  -4  -1  15          3.70         -4.74         8.88 o                         
  -3  -1  15         31.83         35.81         9.56 o                         
  -2  -1  15         24.52         25.03         7.46 o                         
  -1  -1  15          0.24         -9.30         9.30 o                         
   0  -1  15         63.27         81.81         7.96 o                         
   1  -1  15          3.80          4.10         4.73 o                         
   2  -1  15          2.28          1.06         5.66 o                         
   3  -1  15         99.79        117.41         9.81 o                         
  -4   0  15          2.93         -2.80         8.74 o                         
  -3   0  15          0.69         -1.38         7.45 o                         
  -2   0  15          6.49         15.73         8.58 o                         
  -1   0  15         25.35         21.17         7.48 o                         
   0   0  15         82.42         83.19         8.28 o                         
   1   0  15          7.99         17.52         8.93 o                         
   2   0  15         41.09         45.20         6.20 o                         
   3   0  15          5.69         10.63         8.73 o                         
  -4   1  15          0.06         -8.21         8.21 o                         
  -3   1  15         12.89          8.86         7.80 o                         
  -2   1  15          0.19         11.43         8.50 o                         
  -1   1  15         41.67         34.44         8.07 o                         
   0   1  15          3.74          0.41         8.83 o                         
   1   1  15         10.92         16.40         7.26 o                         
   2   1  15          0.90         10.47         8.38 o                         
  -4   2  15          7.46         -0.31         9.25 o                         
  -3   2  15          3.61          4.29         8.00 o                         
  -2   2  15          7.66         10.69         7.47 o                         
  -1   2  15         45.50         40.63         9.46 o                         
   0   2  15          5.78          3.21         8.58 o                         
   1   2  15          3.66          7.93         8.32 o                         
   2   2  15          2.95         10.72         8.62 o                         
  -4   3  15         13.58          7.21         6.26 o                         
  -3   3  15          3.70          4.43         7.43 o                         
  -2   3  15          4.47          5.32         7.41 o                         
  -1   3  15          7.65         -2.50         8.82 o                         
   0   3  15         15.92         20.09         8.01 o                         
   1   3  15          7.40         11.41         6.96 o                         
  -3   4  15          0.72         -0.08         6.19 o                         
  -2   4  15         24.02         33.35         8.87 o                         
  -1   4  15          0.27         -6.68         9.26 o                         
  -1  -4  16          4.86          5.00         8.89 o                         
   0  -4  16         50.41         41.88         6.97 o                         
  -2  -3  16         12.67         20.94         9.47 o                         
  -1  -3  16          1.18         13.37         9.14 o                         
   0  -3  16         70.17         59.99         9.26 o                         
   1  -3  16          0.42          2.88         7.93 o                         
  -3  -2  16         13.30          2.01         9.72 o                         
  -2  -2  16          0.76          3.73         8.86 o                         
  -1  -2  16          7.30         -1.34         9.56 o                         
   0  -2  16          9.84         11.83         7.13 o                         
   1  -2  16          3.07          5.95         5.69 o                         
   2  -2  16         28.39         35.71         6.11 o                         
  -3  -1  16          0.29          1.38         9.76 o                         
  -2  -1  16         21.73         24.33         9.54 o                         
  -1  -1  16         39.93         20.19        10.08 o                         
   0  -1  16          2.04         -4.80         8.20 o                         
   1  -1  16         22.61         21.11         5.60 o                         
  -3   0  16          2.84          2.04         8.08 o                         
  -2   0  16          5.80          7.54         7.42 o                         
  -1   0  16         19.04          2.64         8.95 o                         
   0   0  16         76.90         78.25        10.53 o                         
   1   0  16          8.21          5.69         9.72 o                         
  -3   1  16          0.05         -4.46         8.03 o                         
  -2   1  16         20.16         28.64         8.33 o                         
  -1   1  16          0.33         -9.81         9.81 o                         
   0   1  16          4.58          1.16         7.92 o                         
   1   1  16          0.01          2.60         7.10 o                         
  -2   2  16          4.82         13.69         9.06 o                         
  -1   2  16          1.18         -7.51         7.51 o                         
   0   2  16         12.81         10.99         9.70 o                         
                                                                                
