# Supplementary material for: Crystal structures of six 4-(4-nitro­phenyl)­piperazin-1-ium salts
Source: Acta Crystallogr E Crystallogr Commun. 2022 Apr 26;78(Pt 5):510–8. doi: 10.1107/S2056989022004157 (PMC9069513; doi:10.1107/S2056989022004157)
Supplement: Supplementary file 3 [file e-78-00510-IIsup3.hkl]

data_II                                                                         
_shelx_title ' TK3 IN P-1'                                                      
_shelx_refln_list_code          4                                               
_shelx_F_calc_maximum      240.27                                               
_exptl_crystal_F_000       492.00                                               
_reflns_d_resolution_high  0.8301                                               
                                                                                
loop_                                                                           
 _space_group_symop_operation_xyz                                               
 'x, y, z'                                                                      
 '-x, -y, -z'                                                                   
                                                                                
_cell_length_a     7.7652                                                       
_cell_length_b     9.2852                                                       
_cell_length_c    13.9300                                                       
_cell_angle_alpha  94.985                                                       
_cell_angle_beta   95.331                                                       
_cell_angle_gamma 104.875                                                       
                                                                                
_shelx_F_squared_multiplier     1.000                                           
                                                                                
loop_                                                                           
 _refln_index_h                                                                 
 _refln_index_k                                                                 
 _refln_index_l                                                                 
 _refln_F_squared_calc                                                          
 _refln_F_squared_meas                                                          
 _refln_F_squared_sigma                                                         
 _refln_observed_status                                                         
   1   0   0        590.67        605.03         7.24 o                         
   2   0   0       1068.13       1075.21        12.68 o                         
   3   0   0        558.48        554.60         5.64 o                         
   4   0   0        140.81        148.34         4.59 o                         
   5   0   0       1141.87       1166.30        19.04 o                         
   6   0   0       1382.33       1423.11        17.16 o                         
   7   0   0        656.42        648.81        17.42 o                         
   8   0   0        139.20        161.07        11.33 o                         
  -9   1   0         11.04          9.17         8.59 o                         
  -8   1   0        494.54        534.27        22.19 o                         
  -7   1   0        975.31        955.89        42.21 o                         
  -6   1   0        775.50        778.42        23.11 o                         
  -5   1   0        389.74        397.22        16.74 o                         
  -4   1   0        611.20        642.99         6.59 o                         
  -3   1   0        986.78        921.44        10.54 o                         
  -2   1   0       3382.18       3470.36        11.68 o                         
  -1   1   0       2111.79       2128.84       117.01 o                         
   1   1   0       8645.41       8591.03        34.11 o                         
   2   1   0       1309.81       1278.34        20.90 o                         
   3   1   0       1294.04       1449.33        13.07 o                         
   4   1   0        404.65        514.86         9.31 o                         
   5   1   0       1296.45       1256.87        15.08 o                         
   6   1   0        778.86        781.47        14.99 o                         
   7   1   0        495.28        496.60        14.10 o                         
   8   1   0         25.20         45.07        11.72 o                         
  -9   2   0        139.25        110.72        16.60 o                         
  -8   2   0        341.23        339.05        46.94 o                         
  -7   2   0        903.99        897.23        19.84 o                         
  -6   2   0        577.61        523.05        14.36 o                         
  -5   2   0         11.91         19.21         3.05 o                         
  -4   2   0        199.60        192.78         2.92 o                         
  -3   2   0       2632.58       2602.21        19.41 o                         
  -2   2   0       5042.64       4954.54        61.86 o                         
  -1   2   0       7836.16       7828.08        89.21 o                         
   0   2   0       6437.19       6608.07        21.23 o                         
   1   2   0       1720.52       1789.17        12.29 o                         
   2   2   0        735.03        835.33        11.99 o                         
   3   2   0       1412.85       1430.87        13.10 o                         
   4   2   0       1372.39       1460.89        19.77 o                         
   5   2   0        892.14        924.26        16.20 o                         
   6   2   0        727.64        756.01        16.35 o                         
   7   2   0          2.19          3.93         7.02 o                         
   8   2   0          0.10         -0.40         8.23 o                         
  -9   3   0        134.80         87.42        14.89 o                         
  -8   3   0        556.16        518.13        27.56 o                         
  -7   3   0        198.19        180.95        16.45 o                         
  -6   3   0        304.65        289.83        11.47 o                         
  -5   3   0          0.13          0.05         2.96 o                         
  -4   3   0        325.35        302.03         4.65 o                         
  -3   3   0        511.17        500.19         7.40 o                         
  -2   3   0      10557.55      10891.20        75.53 o                         
  -1   3   0       2341.80       2335.98        52.77 o                         
   0   3   0         74.93         72.82         3.45 o                         
   1   3   0         46.82         39.99         3.13 o                         
   2   3   0        620.87        646.33         9.74 o                         
   3   3   0       1714.03       1715.80        23.08 o                         
   4   3   0       2851.32       2998.93        41.69 o                         
   5   3   0        995.41       1031.13        24.27 o                         
   6   3   0        540.10        539.20        14.73 o                         
   7   3   0          0.42         -7.37        11.81 o                         
  -9   4   0         67.78         49.63        15.18 o                         
  -8   4   0        177.60        181.43        17.74 o                         
  -7   4   0         53.65         47.40         7.75 o                         
  -6   4   0        483.00        493.19        14.47 o                         
  -5   4   0        703.18        682.41        14.83 o                         
  -4   4   0       2517.07       2387.63        58.47 o                         
  -3   4   0       5912.54       5863.21        32.17 o                         
  -2   4   0       2634.44       2601.47        38.25 o                         
  -1   4   0        527.06        550.34         6.83 o                         
   0   4   0        253.09        283.19         6.88 o                         
   1   4   0        154.27        142.88         8.11 o                         
   2   4   0        744.42        755.23        12.17 o                         
   3   4   0       1296.21       1298.91        16.44 o                         
   4   4   0        945.25       1061.80        28.36 o                         
   5   4   0        370.05        381.70        12.43 o                         
   6   4   0         93.75         86.02         8.64 o                         
   7   4   0         22.81         15.22         7.66 o                         
  -9   5   0        292.35        265.72        24.21 o                         
  -8   5   0         29.41         24.42         6.80 o                         
  -7   5   0        548.10        562.23        18.28 o                         
  -6   5   0        127.61        130.31         8.94 o                         
  -5   5   0       1137.45       1154.15        14.77 o                         
  -4   5   0       1484.97       1434.80        20.91 o                         
  -3   5   0       2756.49       2643.77        37.34 o                         
  -2   5   0       1240.07       1281.37        43.49 o                         
  -1   5   0        617.44        676.11         8.84 o                         
   0   5   0        846.93        873.55        13.38 o                         
   1   5   0         29.91         15.21         4.45 o                         
   2   5   0        746.91        778.67        17.04 o                         
   3   5   0       2106.97       2154.05        63.46 o                         
   4   5   0        808.70        901.85        28.44 o                         
   5   5   0         52.78         48.27         7.31 o                         
   6   5   0          1.72         -1.09        11.91 o                         
  -8   6   0          8.95         -6.58         6.58 o                         
  -7   6   0          4.80          6.54         6.92 o                         
  -6   6   0        686.80        698.74        17.70 o                         
  -5   6   0        193.25        210.16        10.77 o                         
  -4   6   0       3685.75       3537.53        35.53 o                         
  -3   6   0       4676.61       4733.25       103.81 o                         
  -2   6   0        276.02        248.23         6.28 o                         
  -1   6   0          8.32          8.18         3.11 o                         
   0   6   0         36.50         35.48         5.16 o                         
   1   6   0        646.92        649.68        16.23 o                         
   2   6   0        832.73        807.60        15.86 o                         
   3   6   0         31.73         31.70         6.08 o                         
   4   6   0        861.63        916.56        31.89 o                         
   5   6   0         67.06         81.93        15.25 o                         
   6   6   0          8.62          4.70        11.29 o                         
  -8   7   0         31.47         30.24         8.89 o                         
  -7   7   0         54.24         66.93         8.77 o                         
  -6   7   0        348.88        355.19        10.51 o                         
  -5   7   0        274.67        289.19         9.32 o                         
  -4   7   0        676.61        687.21        15.66 o                         
  -3   7   0        149.46        134.83         9.99 o                         
  -2   7   0        165.13        156.46        12.73 o                         
  -1   7   0         89.21         88.90         7.10 o                         
   0   7   0         24.30         32.68         5.90 o                         
   1   7   0        959.74       1022.61        18.55 o                         
   2   7   0        380.73        423.29        13.30 o                         
   3   7   0        251.56        250.90        18.55 o                         
   4   7   0          1.71          2.53        12.46 o                         
   5   7   0          9.14         -1.72        12.90 o                         
  -8   8   0          7.83         24.70         8.57 o                         
  -7   8   0        122.65        145.13        12.93 o                         
  -6   8   0        528.93        550.01        13.82 o                         
  -5   8   0        179.42        160.33         9.19 o                         
  -4   8   0        292.60        294.11        12.02 o                         
  -3   8   0         30.88         11.93         9.72 o                         
  -2   8   0         12.16          5.32         9.79 o                         
  -1   8   0        387.81        425.62        19.18 o                         
   0   8   0        370.45        365.57        12.49 o                         
   1   8   0        140.94        161.58        10.28 o                         
   2   8   0        469.92        501.54        15.77 o                         
   3   8   0         67.57         55.02        13.79 o                         
   4   8   0         51.79         29.96        15.67 o                         
  -7   9   0         45.80         48.09        13.40 o                         
  -6   9   0        283.80        291.84        13.77 o                         
  -5   9   0        197.81        196.50        15.84 o                         
  -4   9   0         90.48         64.44        11.76 o                         
  -3   9   0         62.30         81.07        13.49 o                         
  -2   9   0          3.66         -0.05        11.40 o                         
  -1   9   0        308.99        342.34        19.33 o                         
   0   9   0        656.86        748.46        26.36 o                         
   1   9   0        169.81        174.11        10.93 o                         
   2   9   0        245.64        242.73        13.20 o                         
   3   9   0          4.84          4.37        14.53 o                         
  -6  10   0        269.22        262.31        28.49 o                         
  -5  10   0          8.41         12.04        11.07 o                         
  -4  10   0         15.09         24.03        12.88 o                         
  -3  10   0          3.61         -3.95        10.02 o                         
  -2  10   0         22.50         20.42        10.30 o                         
  -1  10   0        206.35        216.68        18.15 o                         
   0  10   0         36.99         60.34        12.48 o                         
   1  10   0         32.46         38.93         8.80 o                         
  -3  11   0        164.80        201.28        19.41 o                         
  -2  11   0          0.49        -11.64        11.64 o                         
   1 -11   1         79.35        120.29        16.79 o                         
   2 -11   1          0.88        -13.08        13.08 o                         
   3 -11   1         33.19         17.04        14.37 o                         
   4 -11   1        101.17         96.50        15.39 o                         
  -1 -10   1        114.82        122.84        15.09 o                         
   0 -10   1        267.37        305.29        20.11 o                         
   1 -10   1         23.98         19.70        11.49 o                         
   2 -10   1          0.78         -7.20        12.76 o                         
   3 -10   1        265.33        257.76        19.76 o                         
   4 -10   1        172.63        194.28        17.70 o                         
   5 -10   1         82.84         93.36        13.63 o                         
   6 -10   1         91.11        131.06        10.95 o                         
  -3  -9   1        167.77        160.23        17.52 o                         
  -2  -9   1         38.02         24.65         8.47 o                         
  -1  -9   1         16.78         24.18         7.72 o                         
   0  -9   1          0.62          3.90        10.94 o                         
   1  -9   1          1.20          3.90        10.39 o                         
   2  -9   1         26.65         22.26        10.18 o                         
   3  -9   1        565.07        552.07        22.61 o                         
   4  -9   1        334.70        339.22        19.50 o                         
   5  -9   1        401.93        430.91        20.99 o                         
   6  -9   1         44.46         79.60         9.21 o                         
   7  -9   1         11.44         15.85        13.20 o                         
  -4  -8   1        227.50        226.69        21.44 o                         
  -3  -8   1         82.42         92.90        14.42 o                         
  -2  -8   1        149.55        167.64        10.31 o                         
  -1  -8   1        125.60        127.30         8.99 o                         
   0  -8   1         10.38          5.83         6.04 o                         
   1  -8   1        107.49         83.17        10.93 o                         
   2  -8   1        990.03       1044.97        27.60 o                         
   3  -8   1        632.23        615.39        22.10 o                         
   4  -8   1        519.46        541.24        20.74 o                         
   5  -8   1        305.52        345.22        13.09 o                         
   6  -8   1         80.65         84.90         7.04 o                         
   7  -8   1          9.13         -8.60         8.60 o                         
  -5  -7   1        204.67        191.82        20.15 o                         
  -4  -7   1         67.58         73.64        16.16 o                         
  -3  -7   1        155.20        150.54        15.66 o                         
  -2  -7   1        584.75        613.20        30.06 o                         
  -1  -7   1         10.32          9.95         6.18 o                         
   0  -7   1         12.72          9.65         5.71 o                         
   1  -7   1        989.18       1019.00        19.26 o                         
   2  -7   1       1498.65       1586.89        30.29 o                         
   3  -7   1        719.66        695.03        14.67 o                         
   4  -7   1        782.98        835.30        16.59 o                         
   5  -7   1         95.29        117.69        11.30 o                         
   6  -7   1          7.06         16.45         8.46 o                         
   7  -7   1        142.95        135.96        13.09 o                         
   8  -7   1        143.08        118.49        14.95 o                         
  -6  -6   1         76.15         62.32        12.77 o                         
  -5  -6   1        187.96        184.66        17.52 o                         
  -4  -6   1       1643.66       1677.89        40.39 o                         
  -3  -6   1        248.46        257.89        21.18 o                         
  -2  -6   1         93.46        103.51         7.46 o                         
  -1  -6   1        159.49        156.82         8.04 o                         
   0  -6   1        153.41        150.54         7.20 o                         
   1  -6   1       1705.93       1730.57        15.64 o                         
   2  -6   1       3451.51       3502.24        42.51 o                         
   3  -6   1        511.89        484.46        12.99 o                         
   4  -6   1        153.02        144.64         7.74 o                         
   5  -6   1         13.80         24.99         5.78 o                         
   6  -6   1        100.22         95.95         8.06 o                         
   7  -6   1        387.80        394.54        15.09 o                         
   8  -6   1        476.70        491.47        18.08 o                         
  -6  -5   1        158.34        175.76        15.97 o                         
  -5  -5   1        231.25        241.46        18.27 o                         
  -4  -5   1         37.07         25.37         9.64 o                         
  -3  -5   1        894.75        963.04        16.34 o                         
  -2  -5   1        417.15        423.74        10.66 o                         
  -1  -5   1        501.14        556.16        11.23 o                         
   0  -5   1        827.81        793.06        12.29 o                         
   1  -5   1       1966.93       1912.48        14.42 o                         
   2  -5   1       2258.33       2263.54        16.76 o                         
   3  -5   1        897.95        907.00        10.91 o                         
   4  -5   1        165.67        161.86         6.12 o                         
   5  -5   1        590.95        576.42        10.56 o                         
   6  -5   1        376.34        377.82        13.30 o                         
   7  -5   1        771.58        749.68        19.61 o                         
   8  -5   1        415.59        440.42        16.92 o                         
   9  -5   1        182.47        179.73        21.18 o                         
  -7  -4   1        167.88        139.33        15.62 o                         
  -6  -4   1        290.04        309.11        12.18 o                         
  -5  -4   1        379.65        417.24        12.58 o                         
  -4  -4   1        999.87       1014.22        37.89 o                         
  -3  -4   1         76.66         73.91         5.31 o                         
  -2  -4   1        466.11        499.23        10.09 o                         
  -1  -4   1       2026.88       1987.31        18.04 o                         
   0  -4   1       5210.43       5364.56       199.02 o                         
   1  -4   1       5328.23       5267.84        30.19 o                         
   2  -4   1       1977.26       2022.76        10.03 o                         
   3  -4   1        466.59        538.25        13.94 o                         
   4  -4   1         46.23         49.48         3.70 o                         
   5  -4   1       1153.84       1130.72        13.49 o                         
   6  -4   1        429.18        433.03        13.84 o                         
   7  -4   1        799.10        859.14        21.40 o                         
   8  -4   1        386.43        425.35        16.17 o                         
   9  -4   1        105.93        106.53        17.55 o                         
  -8  -3   1          0.59          8.10         7.99 o                         
  -7  -3   1        423.22        427.06        14.11 o                         
  -6  -3   1        368.47        372.03        31.79 o                         
  -5  -3   1        111.55        117.00         7.28 o                         
  -4  -3   1        125.38        136.57         5.08 o                         
  -3  -3   1          9.19          6.67         3.15 o                         
  -2  -3   1       1125.84       1187.03        23.19 o                         
  -1  -3   1       7188.88       7500.55        30.03 o                         
   0  -3   1       7415.59       7280.10        72.85 o                         
   1  -3   1       9463.12       8970.02        93.29 o                         
   2  -3   1       4211.18       4142.45        64.16 o                         
   3  -3   1       2034.44       2121.97        27.58 o                         
   4  -3   1        805.81        864.41         7.40 o                         
   5  -3   1       1405.73       1414.30        16.50 o                         
   6  -3   1       1783.28       1776.93        20.28 o                         
   7  -3   1       1711.59       1665.03        26.63 o                         
   8  -3   1        114.25        120.61        15.36 o                         
   9  -3   1         32.93         73.82        14.15 o                         
  -8  -2   1        162.33        182.55        10.84 o                         
  -7  -2   1        400.26        431.91        13.81 o                         
  -6  -2   1        141.00        139.69         8.24 o                         
  -5  -2   1        188.66        166.41         8.02 o                         
  -4  -2   1        497.98        579.09        16.14 o                         
  -3  -2   1        859.28        869.92        26.54 o                         
  -2  -2   1       3394.29       3586.35        31.62 o                         
  -1  -2   1      12099.32      12280.43       248.78 o                         
   0  -2   1       1032.89       1067.49        16.11 o                         
   1  -2   1        819.34        795.46        12.45 o                         
   2  -2   1       2942.28       2917.75        19.84 o                         
   3  -2   1        396.83        422.66         4.40 o                         
   4  -2   1       1935.27       1966.09        11.15 o                         
   5  -2   1       1305.66       1314.34        23.54 o                         
   6  -2   1       1118.50       1139.18        20.37 o                         
   7  -2   1          5.72          4.33         6.98 o                         
   8  -2   1        100.57         79.35        21.24 o                         
   9  -2   1          5.04        -17.10        17.10 o                         
  -8  -1   1        233.87        236.80        16.20 o                         
  -7  -1   1        152.63        171.67         8.05 o                         
  -6  -1   1        578.11        578.42        11.65 o                         
  -5  -1   1         81.13         73.37         4.83 o                         
  -4  -1   1         91.57         81.58         4.23 o                         
  -3  -1   1       3704.29       3732.29        49.91 o                         
  -2  -1   1       4698.14       4783.37        35.82 o                         
  -1  -1   1      35285.91      31328.11       245.09 o                         
   0  -1   1        797.36        789.95         8.51 o                         
   1  -1   1          2.17         20.79         1.08 o                         
   2  -1   1        153.15        179.68         3.18 o                         
   3  -1   1       1668.91       1825.80         7.60 o                         
   4  -1   1       1933.10       1948.47        13.64 o                         
   5  -1   1       4014.47       3908.78        39.64 o                         
   6  -1   1       1508.56       1452.12        39.48 o                         
   7  -1   1          2.11          0.46         5.96 o                         
   8  -1   1         11.69         11.75        14.03 o                         
   9  -1   1         79.14         88.96        10.97 o                         
  -9   0   1        206.75        196.18        12.61 o                         
  -8   0   1        253.38        271.02        13.13 o                         
  -7   0   1        763.29        703.69        16.49 o                         
  -6   0   1         47.82         58.06         5.17 o                         
  -5   0   1          6.18          7.95         3.17 o                         
  -4   0   1        145.73        117.89         3.21 o                         
  -3   0   1       2882.45       2826.06        23.72 o                         
  -2   0   1       5517.57       5683.04        18.50 o                         
   1   0   1        236.20        285.18         4.34 o                         
   2   0   1       1686.92       1833.50        10.24 o                         
   3   0   1         66.27         48.33         2.67 o                         
   4   0   1       4734.73       4926.15        40.18 o                         
   5   0   1       3077.70       3005.08        22.42 o                         
   6   0   1        803.05        772.39        26.50 o                         
   7   0   1          1.78          0.41         5.87 o                         
   8   0   1         15.12         10.76        10.43 o                         
  -9   1   1        134.42        129.16        15.70 o                         
  -8   1   1         45.77         46.98        16.68 o                         
  -7   1   1          1.36         -5.26         7.46 o                         
  -6   1   1         70.69         65.82         6.29 o                         
  -5   1   1        202.13        199.37         6.15 o                         
  -4   1   1       2331.76       2222.68        20.73 o                         
  -3   1   1       5122.92       5068.48        28.27 o                         
  -2   1   1       6162.71       6145.55        42.81 o                         
  -1   1   1       3356.97       3257.80        17.94 o                         
   1   1   1       1988.80       2122.56        18.10 o                         
   2   1   1       4991.34       5067.40        34.00 o                         
   3   1   1      10408.21      10789.39        65.53 o                         
   4   1   1       2118.49       2095.51        21.79 o                         
   5   1   1        612.83        600.65        12.88 o                         
   6   1   1         71.18         65.37         6.71 o                         
   7   1   1         50.67         32.08         6.95 o                         
   8   1   1         23.52         16.64        10.37 o                         
  -9   2   1        114.65         86.26        15.63 o                         
  -8   2   1        174.26        160.48        17.36 o                         
  -7   2   1         34.36         39.06        11.35 o                         
  -6   2   1        261.07        235.75        15.99 o                         
  -5   2   1       2546.18       2530.53        19.66 o                         
  -4   2   1       3687.45       3829.76        36.09 o                         
  -3   2   1       2663.52       2731.11        32.02 o                         
  -2   2   1       6491.31       6511.87        43.02 o                         
  -1   2   1        126.95        151.60         9.90 o                         
   0   2   1         75.80         97.06         4.37 o                         
   1   2   1       8797.30       9120.15        27.81 o                         
   2   2   1       1526.52       1511.62        36.11 o                         
   3   2   1       3031.53       2869.60        62.09 o                         
   4   2   1       2129.71       2167.86        32.67 o                         
   5   2   1        682.19        698.81        11.39 o                         
   6   2   1         17.60         17.38         6.39 o                         
   7   2   1        223.19        202.31        24.91 o                         
   8   2   1         18.83         -0.17        11.97 o                         
  -9   3   1        112.92         83.78        15.08 o                         
  -8   3   1          8.44         10.80        11.61 o                         
  -7   3   1         38.07         44.54        11.79 o                         
  -6   3   1        629.65        655.59        16.12 o                         
  -5   3   1       3020.34       3012.82        21.61 o                         
  -4   3   1       4923.74       4978.45        22.58 o                         
  -3   3   1       4981.95       4897.70        34.35 o                         
  -2   3   1        862.19        916.48        13.45 o                         
  -1   3   1        449.95        484.49         9.28 o                         
   0   3   1       1905.95       2229.95        21.87 o                         
   1   3   1       3969.61       3971.55        41.39 o                         
   2   3   1       4922.51       5010.33        60.40 o                         
   3   3   1       3607.78       3645.82        30.90 o                         
   4   3   1        112.90        100.87        10.80 o                         
   5   3   1         75.05         80.30         5.48 o                         
   6   3   1          0.38         -1.02         5.51 o                         
   7   3   1          1.55          3.50         7.34 o                         
  -9   4   1          0.80         20.12        15.04 o                         
  -8   4   1         14.92          4.47        12.56 o                         
  -7   4   1        125.96        109.10         8.95 o                         
  -6   4   1        980.82       1044.92        33.50 o                         
  -5   4   1       1717.16       1667.49        16.91 o                         
  -4   4   1       1276.25       1221.91        17.67 o                         
  -3   4   1         64.56         65.53         2.42 o                         
  -2   4   1        470.94        491.03        12.74 o                         
  -1   4   1         34.85         44.84         5.01 o                         
   0   4   1        103.96         86.53         4.36 o                         
   1   4   1       4132.30       4327.99        54.47 o                         
   2   4   1       1220.97       1203.07        15.14 o                         
   3   4   1        675.13        709.19        12.22 o                         
   4   4   1          5.36         13.94         9.79 o                         
   5   4   1         58.86         51.36         7.21 o                         
   6   4   1         42.08         46.77         7.37 o                         
   7   4   1        234.25        229.06        14.66 o                         
  -9   5   1          6.41         11.13        15.60 o                         
  -8   5   1         17.98          4.46         6.67 o                         
  -7   5   1       1242.16       1248.89        24.82 o                         
  -6   5   1        140.66        137.13         6.47 o                         
  -5   5   1       1814.69       1845.46        31.43 o                         
  -4   5   1       3363.12       3404.26        37.15 o                         
  -3   5   1         29.78         31.71         4.68 o                         
  -2   5   1        455.50        449.80        14.02 o                         
  -1   5   1       1843.63       1822.57        83.25 o                         
   0   5   1       1308.23       1297.80        16.21 o                         
   1   5   1       2430.06       2474.34        23.14 o                         
   2   5   1        843.55        861.48        14.55 o                         
   3   5   1        512.05        527.33        12.09 o                         
   4   5   1         50.76         40.45        12.03 o                         
   5   5   1         48.23         40.24        11.84 o                         
   6   5   1         34.82         35.63        11.81 o                         
  -8   6   1         25.29         31.34        10.19 o                         
  -7   6   1        152.78        163.58        11.17 o                         
  -6   6   1        391.12        404.98        10.65 o                         
  -5   6   1        710.80        708.61        12.85 o                         
  -4   6   1        180.16        189.15         8.93 o                         
  -3   6   1        401.60        397.86        17.72 o                         
  -2   6   1        365.63        364.17        19.26 o                         
  -1   6   1        592.37        588.63        12.10 o                         
   0   6   1       2382.01       2584.02        25.29 o                         
   1   6   1       1436.35       1453.13        24.25 o                         
   2   6   1        680.20        680.95        14.68 o                         
   3   6   1         21.20         32.18        11.53 o                         
   4   6   1         14.10         10.08        12.43 o                         
   5   6   1         23.00         13.15        11.78 o                         
   6   6   1        224.54        242.45        20.70 o                         
  -8   7   1        249.86        278.43        13.93 o                         
  -7   7   1        533.99        555.76        17.74 o                         
  -6   7   1         46.72         43.45         5.84 o                         
  -5   7   1        532.14        493.08        11.79 o                         
  -4   7   1         58.00         42.62         6.94 o                         
  -3   7   1        104.96        115.62        11.85 o                         
  -2   7   1        873.32        899.37        24.00 o                         
  -1   7   1       1520.98       1550.22        25.52 o                         
   0   7   1        546.01        554.65        23.90 o                         
   1   7   1        362.78        366.07        12.03 o                         
   2   7   1         63.81         59.33         7.12 o                         
   3   7   1         39.56         42.01        13.18 o                         
   4   7   1         23.01         35.64        13.91 o                         
   5   7   1        104.21         97.29        16.48 o                         
  -8   8   1        142.04        168.50        12.43 o                         
  -7   8   1        260.43        254.88        16.11 o                         
  -6   8   1         52.16         29.21         7.00 o                         
  -5   8   1         48.98         20.95         5.52 o                         
  -4   8   1          1.05         -9.36         9.36 o                         
  -3   8   1         95.71        113.27         8.27 o                         
  -2   8   1        638.52        658.45        23.10 o                         
  -1   8   1        572.30        603.09        15.05 o                         
   0   8   1        375.02        358.91        12.63 o                         
   1   8   1         88.62         90.18         9.79 o                         
   2   8   1          0.34          4.99         7.07 o                         
   3   8   1          5.64          3.40        13.97 o                         
   4   8   1        110.44        112.71        16.41 o                         
  -7   9   1        255.66        230.24        18.81 o                         
  -6   9   1          0.43          2.71         6.64 o                         
  -5   9   1          7.21          7.85         9.02 o                         
  -4   9   1          0.25         -3.08        11.85 o                         
  -3   9   1          3.58          0.10        11.47 o                         
  -2   9   1        396.11        418.82        20.91 o                         
  -1   9   1        306.85        318.54        19.36 o                         
   0   9   1          3.77          3.62         7.29 o                         
   1   9   1         17.98         20.77         7.50 o                         
   2   9   1         31.11         31.52        13.97 o                         
   3   9   1          4.19          7.37        11.81 o                         
  -6  10   1         43.05         33.57        10.08 o                         
  -5  10   1         21.65         43.14        11.55 o                         
  -4  10   1        101.65        119.53        14.76 o                         
  -3  10   1         87.46         87.52        15.01 o                         
  -2  10   1        173.25        198.15        18.12 o                         
  -1  10   1         96.12        115.26        15.54 o                         
   0  10   1          1.07        -10.62        10.62 o                         
   1  10   1         34.07         41.00         8.25 o                         
  -3  11   1        263.96        288.40        22.30 o                         
  -2  11   1          0.34         -0.27        13.34 o                         
   1 -11   2         98.38         77.77        14.28 o                         
   2 -11   2        208.80        176.39        18.63 o                         
   3 -11   2        126.31        127.47        17.48 o                         
  -1 -10   2         17.46         20.45        11.27 o                         
   0 -10   2          1.66         22.64         9.84 o                         
   1 -10   2          5.19         14.99        11.53 o                         
   2 -10   2        577.73        627.06        25.24 o                         
   3 -10   2         97.28        105.38        14.90 o                         
   4 -10   2        177.97        212.64        18.32 o                         
   5 -10   2         53.22         77.39        12.24 o                         
   6 -10   2          5.08         25.00         9.09 o                         
  -3  -9   2         57.85         58.37        14.97 o                         
  -2  -9   2        115.76        121.66        18.92 o                         
  -1  -9   2         42.94         52.17        10.84 o                         
   0  -9   2        203.90        161.83        15.73 o                         
   1  -9   2        488.64        472.05        21.36 o                         
   2  -9   2        162.56        181.01        14.90 o                         
   3  -9   2        877.31        957.59        29.32 o                         
   4  -9   2         42.26         52.17        10.58 o                         
   5  -9   2          5.12         -7.07         7.07 o                         
   6  -9   2          0.20         10.23         7.41 o                         
   7  -9   2        105.33         87.00        15.18 o                         
  -4  -8   2          3.30          2.75        12.20 o                         
  -3  -8   2        141.40        170.81        10.40 o                         
  -2  -8   2         11.90          2.94         6.40 o                         
  -1  -8   2          8.49          3.26         8.49 o                         
   0  -8   2        297.75        295.54        11.67 o                         
   1  -8   2        610.19        589.53        21.07 o                         
   2  -8   2         14.14         19.99         9.30 o                         
   3  -8   2        133.80        128.35        12.31 o                         
   4  -8   2        117.80        131.54        12.19 o                         
   5  -8   2          4.87         -0.38         6.52 o                         
   6  -8   2        614.31        581.54        26.16 o                         
   7  -8   2        287.01        323.05        21.29 o                         
  -5  -7   2        208.83        214.93        19.17 o                         
  -4  -7   2         66.60         78.87        15.04 o                         
  -3  -7   2         44.42         30.42         6.46 o                         
  -2  -7   2        388.03        395.42        12.75 o                         
  -1  -7   2        202.64        204.12        19.22 o                         
   0  -7   2       1334.04       1369.34        19.83 o                         
   1  -7   2       1479.17       1472.51        29.55 o                         
   2  -7   2        627.67        596.13        23.00 o                         
   3  -7   2        176.46        218.53        13.03 o                         
   4  -7   2         30.73         21.69         5.37 o                         
   5  -7   2        433.19        399.12        10.51 o                         
   6  -7   2        639.27        606.88        17.55 o                         
   7  -7   2        479.01        455.61        16.32 o                         
   8  -7   2        280.95        298.40        14.91 o                         
  -6  -6   2         47.97         60.36        15.44 o                         
  -5  -6   2          6.44          9.92        12.89 o                         
  -4  -6   2        353.48        418.23        22.00 o                         
  -3  -6   2          6.74          3.88         5.34 o                         
  -2  -6   2        625.23        661.06        14.34 o                         
  -1  -6   2        810.00        829.72        15.04 o                         
   0  -6   2       2042.36       2086.85        35.91 o                         
   1  -6   2       1814.67       1827.04        16.11 o                         
   2  -6   2        340.84        327.82         8.83 o                         
   3  -6   2         72.02         63.71         3.83 o                         
   4  -6   2         83.23         79.36         5.14 o                         
   5  -6   2        746.10        729.12        12.58 o                         
   6  -6   2       1482.84       1445.79        30.92 o                         
   7  -6   2        728.19        732.71        42.91 o                         
   8  -6   2         78.55        105.50         9.85 o                         
  -7  -5   2        188.01        214.06        18.96 o                         
  -6  -5   2         17.00         19.09        12.09 o                         
  -5  -5   2        150.02        139.42        15.74 o                         
  -4  -5   2          9.15          8.42        10.54 o                         
  -3  -5   2        681.61        725.67        18.06 o                         
  -2  -5   2       2058.46       2045.85        71.13 o                         
  -1  -5   2       5380.99       5723.40        34.02 o                         
   0  -5   2        280.54        225.27         7.05 o                         
   1  -5   2       2378.93       2418.41        26.88 o                         
   2  -5   2         18.37          7.31         2.42 o                         
   3  -5   2         52.08         66.09         4.25 o                         
   4  -5   2        859.10        882.20        21.28 o                         
   5  -5   2        821.74        800.95        12.08 o                         
   6  -5   2        533.30        541.18        15.83 o                         
   7  -5   2        334.95        351.16        14.56 o                         
   8  -5   2         29.30         30.99         7.67 o                         
  -7  -4   2         26.28         23.98        11.08 o                         
  -6  -4   2        171.92        166.18        14.20 o                         
  -5  -4   2         91.97         88.65         7.21 o                         
  -4  -4   2        664.89        664.23        12.14 o                         
  -3  -4   2         91.34         88.37         4.21 o                         
  -2  -4   2       2451.37       2466.86        21.45 o                         
  -1  -4   2       3145.33       3098.75        24.55 o                         
   0  -4   2       3640.36       3671.12        40.41 o                         
   1  -4   2       1744.06       1751.31        10.10 o                         
   2  -4   2        995.80       1119.40        10.63 o                         
   3  -4   2       8200.63       8991.46        63.21 o                         
   4  -4   2       2555.62       2519.69        19.32 o                         
   5  -4   2        796.87        776.57        16.28 o                         
   6  -4   2       2978.13       2898.55        49.80 o                         
   7  -4   2         70.75         74.79         8.59 o                         
   8  -4   2          7.71          1.33         7.41 o                         
   9  -4   2         75.73         68.44        15.11 o                         
  -8  -3   2        207.97        200.14        16.58 o                         
  -7  -3   2         70.24         76.32        16.40 o                         
  -6  -3   2        214.27        202.01        12.38 o                         
  -5  -3   2         40.49         31.86         7.56 o                         
  -4  -3   2        310.27        318.07        10.30 o                         
  -3  -3   2       2409.39       2460.65        16.17 o                         
  -2  -3   2       2970.11       2879.63       112.48 o                         
  -1  -3   2       2414.38       2343.35        17.63 o                         
   0  -3   2        288.27        291.99         5.66 o                         
   1  -3   2         34.47         52.87         1.61 o                         
   2  -3   2        166.00        187.12         4.02 o                         
   3  -3   2       2547.42       2436.63        12.94 o                         
   4  -3   2       3835.45       3753.61        27.87 o                         
   5  -3   2       1943.40       1989.49        19.53 o                         
   6  -3   2        662.34        663.06        12.91 o                         
   7  -3   2       1282.08       1242.15        28.26 o                         
   8  -3   2          4.53          7.00        12.18 o                         
   9  -3   2        181.36        173.18        11.83 o                         
  -8  -2   2         31.07         43.35         8.66 o                         
  -7  -2   2         53.90         58.74         7.05 o                         
  -6  -2   2          5.65          4.87         4.21 o                         
  -5  -2   2        179.26        170.59         9.17 o                         
  -4  -2   2       1983.56       1972.04        25.21 o                         
  -3  -2   2       3821.71       3822.61        32.47 o                         
  -2  -2   2         19.38         35.03         2.23 o                         
  -1  -2   2       1145.21       1173.42        15.42 o                         
   0  -2   2         85.14         78.80         2.24 o                         
   1  -2   2       1137.95       1230.06        12.35 o                         
   2  -2   2       8935.01       8690.35        28.95 o                         
   3  -2   2       8770.98       8579.11        88.76 o                         
   4  -2   2       4092.02       3946.41        14.42 o                         
   5  -2   2       2890.19       2859.89        23.27 o                         
   6  -2   2          0.86         -2.83         5.61 o                         
   7  -2   2          3.73          6.96         6.07 o                         
   8  -2   2        193.37        197.60        12.56 o                         
   9  -2   2         87.52         73.92         9.93 o                         
  -8  -1   2        224.95        204.11         9.90 o                         
  -7  -1   2         44.00         38.26         5.73 o                         
  -6  -1   2        635.95        609.70        20.26 o                         
  -5  -1   2        951.75        940.10        13.68 o                         
  -4  -1   2       2824.37       2856.43        19.58 o                         
  -3  -1   2       4099.59       4119.10        47.58 o                         
  -2  -1   2       5759.89       5997.16        59.45 o                         
  -1  -1   2        835.68        901.38        11.72 o                         
   0  -1   2         30.75         33.53         3.27 o                         
   1  -1   2        930.06       1064.75        13.87 o                         
   2  -1   2       9108.89       9153.02       161.66 o                         
   3  -1   2       4216.14       4190.73        31.00 o                         
   4  -1   2       5383.38       5245.20        24.07 o                         
   5  -1   2        846.17        826.78        12.89 o                         
   6  -1   2          2.94          1.00         5.44 o                         
   7  -1   2         42.32         47.23         9.77 o                         
   8  -1   2        140.09        145.82        11.00 o                         
  -9   0   2          7.59        -12.23        12.23 o                         
  -8   0   2         37.27         26.98        10.93 o                         
  -7   0   2        116.99        101.46         7.91 o                         
  -6   0   2        270.52        257.99        10.99 o                         
  -5   0   2       1449.64       1407.45        25.32 o                         
  -4   0   2       3640.86       3682.11        19.84 o                         
  -3   0   2       6310.00       6348.92        67.16 o                         
  -2   0   2       1292.38       1406.59        11.98 o                         
  -1   0   2        238.63        251.19         4.08 o                         
   0   0   2        598.07        518.47         8.20 o                         
   1   0   2       5650.75       5634.76        81.22 o                         
   2   0   2      11180.05      10834.96       318.92 o                         
   3   0   2       4876.41       4724.26        29.40 o                         
   4   0   2        382.05        376.11         6.89 o                         
   5   0   2        168.79        154.95         9.31 o                         
   6   0   2          7.42          9.07         5.02 o                         
   7   0   2        177.58        191.29        14.11 o                         
   8   0   2        157.20        192.90        15.52 o                         
  -9   1   2         52.40         13.68        15.16 o                         
  -8   1   2         26.50         19.34        11.19 o                         
  -7   1   2        349.45        320.16        20.26 o                         
  -6   1   2       1588.64       1550.53        20.90 o                         
  -5   1   2       3387.97       3340.89        65.43 o                         
  -4   1   2         30.79         60.40         4.03 o                         
  -3   1   2       6336.43       6557.41        23.52 o                         
  -2   1   2        135.06        167.35         3.63 o                         
  -1   1   2        385.35        363.89         5.45 o                         
   0   1   2       3778.44       4029.34        43.32 o                         
   1   1   2       1272.00       1332.08         8.50 o                         
   2   1   2        577.15        569.63         8.37 o                         
   3   1   2       1045.06        949.81        12.19 o                         
   4   1   2        156.00        149.26        10.99 o                         
   5   1   2         26.76         29.03         4.72 o                         
   6   1   2        648.95        631.64        27.76 o                         
   7   1   2        713.55        731.48        17.61 o                         
   8   1   2        246.93        240.64        17.15 o                         
  -9   2   2         14.34          2.39        11.54 o                         
  -8   2   2         74.61         74.88        14.87 o                         
  -7   2   2        206.71        181.51        16.35 o                         
  -6   2   2       1205.06       1177.29        32.12 o                         
  -5   2   2       1217.44       1227.97        24.63 o                         
  -4   2   2       1739.30       1758.24        23.10 o                         
  -3   2   2        412.93        443.25         6.21 o                         
  -2   2   2        237.09        283.35         5.50 o                         
  -1   2   2        214.18        314.16        21.80 o                         
   0   2   2      57730.00      53117.88        89.18 o                         
   1   2   2       1133.17       1027.18        12.12 o                         
   2   2   2       5881.95       6123.07        60.50 o                         
   3   2   2        805.27        792.98         9.06 o                         
   4   2   2         20.31         26.26         5.65 o                         
   5   2   2        375.19        387.71         9.31 o                         
   6   2   2        247.70        284.51        11.71 o                         
   7   2   2        789.51        773.61        20.58 o                         
   8   2   2        141.69        136.40        13.56 o                         
  -9   3   2         20.29         15.54        11.54 o                         
  -8   3   2         77.03         84.91        13.92 o                         
  -7   3   2        428.38        425.36        22.95 o                         
  -6   3   2        648.04        608.02        45.55 o                         
  -5   3   2        965.91        997.75        14.44 o                         
  -4   3   2         84.29         92.53         8.53 o                         
  -3   3   2        379.10        350.61         5.42 o                         
  -2   3   2          2.00         10.32         4.30 o                         
  -1   3   2       1725.10       1725.33        25.06 o                         
   0   3   2       6069.44       6403.21        37.42 o                         
   1   3   2       5008.84       5304.02        33.24 o                         
   2   3   2        153.01        132.34         5.61 o                         
   3   3   2         52.10         57.49         5.09 o                         
   4   3   2        178.59        189.10        12.83 o                         
   5   3   2        193.06        185.31         9.00 o                         
   6   3   2        446.84        461.57        15.40 o                         
   7   3   2        413.90        424.69        15.61 o                         
  -9   4   2         11.59         32.32        15.58 o                         
  -8   4   2        526.65        562.47        27.98 o                         
  -7   4   2        682.26        746.14        36.90 o                         
  -6   4   2        403.59        372.47         9.45 o                         
  -5   4   2        301.99        317.55         8.18 o                         
  -4   4   2         32.08         29.90         3.31 o                         
  -3   4   2        940.69        859.63        20.48 o                         
  -2   4   2       4429.19       4391.10        30.04 o                         
  -1   4   2       5511.58       5837.34        41.96 o                         
   0   4   2       3306.86       3549.81        32.35 o                         
   1   4   2       3474.86       3606.70        71.62 o                         
   2   4   2         30.32         29.70         4.06 o                         
   3   4   2         21.80         37.17         9.43 o                         
   4   4   2        215.65        216.42        14.72 o                         
   5   4   2        445.59        474.45        21.93 o                         
   6   4   2        391.23        408.99        20.78 o                         
   7   4   2         14.08         31.18         7.90 o                         
  -9   5   2         50.23         27.52        16.71 o                         
  -8   5   2        184.00        220.34        11.67 o                         
  -7   5   2        321.09        334.01        17.15 o                         
  -6   5   2        671.89        650.11        12.49 o                         
  -5   5   2         45.64         35.22         4.80 o                         
  -4   5   2         38.32         38.19         4.19 o                         
  -3   5   2        182.90        200.20        10.08 o                         
  -2   5   2       2521.73       2502.04        31.61 o                         
  -1   5   2       1843.04       1955.20        27.74 o                         
   0   5   2       1169.49       1160.96        46.16 o                         
   1   5   2       2097.90       2150.39        21.83 o                         
   2   5   2          5.35          3.77         4.36 o                         
   3   5   2        194.44        183.03        15.01 o                         
   4   5   2        391.21        391.46        20.91 o                         
   5   5   2        139.58        172.89        17.07 o                         
   6   5   2        269.39        269.97        17.43 o                         
  -8   6   2        233.72        203.09        12.01 o                         
  -7   6   2        112.24        113.50        10.17 o                         
  -6   6   2        663.70        615.76        14.27 o                         
  -5   6   2          1.34         -1.14         4.29 o                         
  -4   6   2        316.73        310.59        11.14 o                         
  -3   6   2        811.75        845.78        16.38 o                         
  -2   6   2       1383.91       1404.46        26.62 o                         
  -1   6   2        868.07        847.83        36.26 o                         
   0   6   2         93.38         89.74         6.58 o                         
   1   6   2          8.76         10.23         5.07 o                         
   2   6   2        109.31        126.62         7.96 o                         
   3   6   2          1.56          6.69        10.33 o                         
   4   6   2        356.79        343.11        21.15 o                         
   5   6   2        133.64        169.25        19.26 o                         
  -8   7   2         32.49         26.93         8.11 o                         
  -7   7   2         22.09         36.60         7.83 o                         
  -6   7   2        119.94        100.74         6.93 o                         
  -5   7   2          2.35          6.79         4.92 o                         
  -4   7   2        202.46        228.13        10.61 o                         
  -3   7   2       1253.49       1299.58        28.56 o                         
  -2   7   2        322.03        307.05        20.90 o                         
  -1   7   2        170.41        167.61         8.56 o                         
   0   7   2         67.38         73.11         6.92 o                         
   1   7   2        172.03        152.98        15.11 o                         
   2   7   2        186.56        175.25         9.85 o                         
   3   7   2        939.06        919.43        31.89 o                         
   4   7   2        255.67        260.10        19.75 o                         
   5   7   2         52.04         67.19        15.73 o                         
  -7   8   2         59.41         35.26         8.54 o                         
  -6   8   2        104.30        125.21         7.84 o                         
  -5   8   2          9.24         23.69         5.07 o                         
  -4   8   2        574.77        597.43        25.10 o                         
  -3   8   2        631.16        641.04        23.47 o                         
  -2   8   2        551.94        551.38        21.89 o                         
  -1   8   2         95.00         81.58         7.68 o                         
   0   8   2          0.01          3.77         7.22 o                         
   1   8   2        192.23        183.92        10.04 o                         
   2   8   2         89.12         87.71         9.06 o                         
   3   8   2          1.46         13.90        14.70 o                         
   4   8   2        476.40        469.50        27.18 o                         
  -7   9   2          3.54          6.64        12.54 o                         
  -6   9   2         68.28         75.13         9.19 o                         
  -5   9   2          6.48         10.51         8.92 o                         
  -4   9   2        474.87        468.47        21.85 o                         
  -3   9   2        249.41        275.35        18.20 o                         
  -2   9   2         71.86         63.30        12.05 o                         
  -1   9   2          0.43          0.79        11.33 o                         
   0   9   2          0.27          5.93         9.65 o                         
   1   9   2         54.54         59.00         8.11 o                         
   2   9   2         69.96         75.13        15.81 o                         
  -5  10   2         40.29         39.06        11.74 o                         
  -4  10   2        167.28        171.20        16.95 o                         
  -3  10   2         18.21         18.14        11.56 o                         
  -2  10   2         50.93         45.83        14.23 o                         
  -1  10   2          1.01         -5.02        10.27 o                         
   0  10   2          8.35          8.23        11.24 o                         
   1  10   2         14.26          3.79         8.87 o                         
   1 -11   3        124.71        122.11        15.99 o                         
   2 -11   3          2.43         17.84        12.57 o                         
   3 -11   3         32.17         48.67        14.26 o                         
  -1 -10   3        231.40        228.10        18.21 o                         
   0 -10   3        134.34        114.03        15.31 o                         
   1 -10   3        101.83        118.20        15.05 o                         
   2 -10   3        319.32        327.27        18.98 o                         
   3 -10   3         17.57         32.74        11.38 o                         
   4 -10   3         99.42         83.82        14.43 o                         
   5 -10   3         57.45         34.31        11.69 o                         
  -3  -9   3         13.64          8.67         8.00 o                         
  -2  -9   3         62.26         64.38         8.81 o                         
  -1  -9   3         26.50         25.03         7.37 o                         
   0  -9   3        398.73        383.61        19.56 o                         
   1  -9   3        279.92        314.23        18.49 o                         
   2  -9   3         42.85         34.97        11.28 o                         
   3  -9   3        302.59        308.40        18.20 o                         
   4  -9   3         57.40         57.02        11.67 o                         
   5  -9   3        323.14        320.96        14.02 o                         
   6  -9   3        404.00        470.86        26.55 o                         
   7  -9   3        174.01        177.21        18.10 o                         
  -4  -8   3          0.27         -0.34        11.24 o                         
  -3  -8   3        257.30        258.82        16.05 o                         
  -2  -8   3        206.11        210.95        11.28 o                         
  -1  -8   3        685.17        719.60        16.91 o                         
   0  -8   3        757.90        773.80        16.51 o                         
   1  -8   3        353.29        345.78        17.17 o                         
   2  -8   3        515.95        546.09        21.13 o                         
   3  -8   3        542.86        516.13        20.52 o                         
   4  -8   3        692.37        723.35        23.43 o                         
   5  -8   3        306.24        294.32        17.43 o                         
   6  -8   3        356.60        352.08        22.02 o                         
   7  -8   3        100.83        115.20        15.25 o                         
  -5  -7   3         86.48         75.67        15.72 o                         
  -4  -7   3        159.04        134.52        15.51 o                         
  -3  -7   3        252.08        252.45        11.53 o                         
  -2  -7   3        265.19        299.25        11.50 o                         
  -1  -7   3        525.71        516.81        13.26 o                         
   0  -7   3        858.16        828.62        15.46 o                         
   1  -7   3        460.52        423.45        17.32 o                         
   2  -7   3          7.00          6.90         7.17 o                         
   3  -7   3        153.27        149.22        11.25 o                         
   4  -7   3        663.39        665.04        20.32 o                         
   5  -7   3       1002.14       1020.21        51.22 o                         
   6  -7   3        426.80        448.47        15.32 o                         
   7  -7   3        141.57        139.30        15.08 o                         
   8  -7   3          0.96          1.73         8.77 o                         
  -6  -6   3          1.24          1.20        11.37 o                         
  -5  -6   3         58.12         53.52        13.05 o                         
  -4  -6   3        331.73        312.18        18.62 o                         
  -3  -6   3        330.47        343.44        11.48 o                         
  -2  -6   3       1484.71       1554.41        26.69 o                         
  -1  -6   3        140.36        102.28         6.46 o                         
   0  -6   3        278.04        273.96         8.75 o                         
   1  -6   3        158.78        139.89         5.41 o                         
   2  -6   3        528.62        539.66        16.64 o                         
   3  -6   3        869.88        865.99        15.07 o                         
   4  -6   3       1476.83       1492.08        16.83 o                         
   5  -6   3        644.34        629.38        11.65 o                         
   6  -6   3        267.47        268.27        12.04 o                         
   7  -6   3          0.86         11.25         7.31 o                         
   8  -6   3         16.32         10.58         8.48 o                         
  -7  -5   3         54.74         51.05        11.92 o                         
  -6  -5   3         29.65         35.05        11.44 o                         
  -5  -5   3        370.92        350.05        20.59 o                         
  -4  -5   3        117.21        130.35         8.08 o                         
  -3  -5   3        283.26        273.77        11.52 o                         
  -2  -5   3       1211.20       1208.10        35.66 o                         
  -1  -5   3        156.11        128.08         6.25 o                         
   0  -5   3        285.94        277.86         8.75 o                         
   1  -5   3       1016.32       1010.43         8.58 o                         
   2  -5   3       6005.59       6125.12        48.21 o                         
   3  -5   3       3524.89       3458.11        26.62 o                         
   4  -5   3       1633.30       1641.79        25.89 o                         
   5  -5   3       1123.20       1132.09        20.20 o                         
   6  -5   3        287.43        301.23        12.64 o                         
   7  -5   3         25.78         23.78         7.09 o                         
   8  -5   3        294.10        274.08        13.84 o                         
  -7  -4   3          1.93          4.58        10.23 o                         
  -6  -4   3         57.16         55.55        10.82 o                         
  -5  -4   3         87.03         85.99        11.93 o                         
  -4  -4   3       2747.84       2813.91        36.58 o                         
  -3  -4   3        985.16        996.21        11.19 o                         
  -2  -4   3       1600.05       1560.08        15.30 o                         
  -1  -4   3       1385.63       1427.27        15.49 o                         
   0  -4   3        623.36        685.78         8.44 o                         
   1  -4   3       2061.25       2127.61        13.37 o                         
   2  -4   3       3751.78       3609.81        23.94 o                         
   3  -4   3       2684.98       2538.14        27.18 o                         
   4  -4   3       3272.73       3220.51        19.73 o                         
   5  -4   3        172.75        161.05         6.64 o                         
   6  -4   3       1031.54       1010.41        16.02 o                         
   7  -4   3         39.21         43.94         6.52 o                         
   8  -4   3        376.16        376.25        12.27 o                         
  -8  -3   3          2.28         -6.78        10.41 o                         
  -7  -3   3         13.57          8.02         9.44 o                         
  -6  -3   3        305.60        294.45        10.97 o                         
  -5  -3   3        500.22        514.22        12.41 o                         
  -4  -3   3        261.48        257.36         8.09 o                         
  -3  -3   3       1594.64       1566.63        16.01 o                         
  -2  -3   3        903.01        888.11        10.07 o                         
  -1  -3   3         37.91         51.09         4.95 o                         
   0  -3   3          2.31          2.04         2.47 o                         
   1  -3   3       3191.48       3209.29        20.10 o                         
   2  -3   3      10582.16      10327.09        45.58 o                         
   3  -3   3       2701.72       2634.10        17.50 o                         
   4  -3   3       1623.65       1556.78        10.61 o                         
   5  -3   3         59.01         61.92         5.35 o                         
   6  -3   3        115.72        120.71         6.95 o                         
   7  -3   3        276.69        280.80        17.19 o                         
   8  -3   3        452.06        462.45        16.68 o                         
   9  -3   3        391.25        406.74        28.79 o                         
  -8  -2   3         27.49         17.91         6.88 o                         
  -7  -2   3        364.13        353.73        10.63 o                         
  -6  -2   3        836.44        872.04        25.39 o                         
  -5  -2   3       1165.38       1167.34        21.68 o                         
  -4  -2   3       2204.44       2162.34        22.70 o                         
  -3  -2   3       1021.24       1037.91        10.56 o                         
  -2  -2   3       1977.42       2110.97        25.21 o                         
  -1  -2   3        103.95        109.16         5.57 o                         
   0  -2   3       7095.19       6974.53        70.38 o                         
   1  -2   3      10390.71       9838.46        39.80 o                         
   2  -2   3       1524.56       1494.22        15.80 o                         
   3  -2   3        634.95        586.64         4.59 o                         
   4  -2   3        380.56        331.39         4.92 o                         
   5  -2   3        117.02        121.87         7.63 o                         
   6  -2   3        152.62        160.84         8.84 o                         
   7  -2   3        910.79        875.17        21.52 o                         
   8  -2   3        371.01        370.50        16.49 o                         
  -8  -1   3         18.42          5.55         6.94 o                         
  -7  -1   3        300.50        291.97         9.69 o                         
  -6  -1   3        367.52        379.56         9.71 o                         
  -5  -1   3        728.17        690.73        11.24 o                         
  -4  -1   3       1850.35       1905.31        16.08 o                         
  -3  -1   3       1210.65       1292.15        12.90 o                         
  -2  -1   3        417.25        440.06         7.32 o                         
  -1  -1   3       1417.24       1493.76        10.81 o                         
   0  -1   3       5062.05       5054.33        28.44 o                         
   1  -1   3       4875.05       4596.66        47.79 o                         
   2  -1   3       6463.74       6252.32        36.61 o                         
   3  -1   3       3046.27       3004.78        13.39 o                         
   4  -1   3         84.38         81.23         3.12 o                         
   5  -1   3        365.34        379.88         7.05 o                         
   6  -1   3       1423.99       1443.44        23.25 o                         
   7  -1   3        585.64        586.93        22.39 o                         
   8  -1   3        677.85        702.25        27.11 o                         
  -9   0   3          1.13         -7.81        16.06 o                         
  -8   0   3        122.56        111.85        16.33 o                         
  -7   0   3        436.49        459.88        19.46 o                         
  -6   0   3        673.47        657.45        14.70 o                         
  -5   0   3        102.65         92.13         5.99 o                         
  -4   0   3        943.68       1076.77        34.61 o                         
  -3   0   3        396.54        373.02        17.75 o                         
  -2   0   3       1837.35       1791.83         9.42 o                         
  -1   0   3       3452.52       3484.99        18.16 o                         
   0   0   3       3781.29       3794.30        18.61 o                         
   1   0   3       2049.51       2087.07        24.84 o                         
   2   0   3       1764.90       1764.08        21.92 o                         
   3   0   3        243.25        239.92         6.36 o                         
   4   0   3        166.63        171.31         6.21 o                         
   5   0   3        695.43        713.97        11.09 o                         
   6   0   3       2122.47       2096.79        44.05 o                         
   7   0   3        165.07        170.60        14.39 o                         
   8   0   3        102.02         91.05        11.74 o                         
  -9   1   3         70.04         54.52        15.03 o                         
  -8   1   3        126.57        134.45        16.72 o                         
  -7   1   3        254.52        234.97        18.59 o                         
  -6   1   3        565.50        537.91        21.36 o                         
  -5   1   3        381.72        388.13        10.07 o                         
  -4   1   3         48.19         47.46         3.98 o                         
  -3   1   3        175.68        167.37         5.61 o                         
  -2   1   3       5084.28       4969.09        29.31 o                         
   0   1   3       1536.13       1475.03        15.50 o                         
   1   1   3       1993.77       1999.38        38.45 o                         
   2   1   3       3508.65       3701.30        39.09 o                         
   3   1   3         11.61         13.97         2.90 o                         
   4   1   3       1520.67       1631.91        19.57 o                         
   5   1   3       2398.89       2451.32        23.64 o                         
   6   1   3       1273.99       1370.89        27.92 o                         
   7   1   3         47.18         40.48         9.73 o                         
   8   1   3        142.75        124.53        14.77 o                         
  -9   2   3        155.39        154.03        18.34 o                         
  -8   2   3        199.22        246.53        20.78 o                         
  -7   2   3        462.47        450.77        22.93 o                         
  -6   2   3        631.92        627.72        21.91 o                         
  -5   2   3        705.29        712.46        12.97 o                         
  -4   2   3        152.29        130.32         7.68 o                         
  -3   2   3       2088.94       2009.44        14.59 o                         
  -2   2   3       3996.09       4029.31        14.34 o                         
  -1   2   3         23.27         35.30         6.62 o                         
   0   2   3      14973.11      15300.24        39.42 o                         
   1   2   3       1011.72       1015.47        12.73 o                         
   2   2   3        129.66        137.47         4.19 o                         
   3   2   3        861.73       1025.60        14.84 o                         
   4   2   3        739.79        754.49        14.06 o                         
   5   2   3        811.77        878.51        25.97 o                         
   6   2   3        839.09        882.54        24.45 o                         
   7   2   3         60.50         64.98         9.10 o                         
   8   2   3          8.40         10.26        13.27 o                         
  -9   3   3        103.64        109.38        18.21 o                         
  -8   3   3        331.93        321.85        21.60 o                         
  -7   3   3        105.88        120.35        14.91 o                         
  -6   3   3        161.37        159.77        12.58 o                         
  -5   3   3          1.01         -1.80         2.72 o                         
  -4   3   3        304.96        312.96         6.64 o                         
  -3   3   3        915.31        855.30         8.65 o                         
  -2   3   3       8259.45       8570.50        86.79 o                         
  -1   3   3       3134.82       3256.95        20.56 o                         
   0   3   3        823.42        846.12        14.40 o                         
   1   3   3         45.70         41.91         4.37 o                         
   2   3   3          2.34          3.63         2.45 o                         
   3   3   3       2480.61       2643.48        38.61 o                         
   4   3   3        954.49        941.63        22.34 o                         
   5   3   3        777.28        860.57        31.53 o                         
   6   3   3         38.67         46.48         8.25 o                         
   7   3   3          6.30          6.35         7.49 o                         
  -9   4   3        145.18        142.66        18.70 o                         
  -8   4   3        162.45        112.15        16.00 o                         
  -7   4   3        115.91        105.10        14.32 o                         
  -6   4   3        220.38        196.25         8.41 o                         
  -5   4   3        144.70        156.85         6.40 o                         
  -4   4   3        684.76        739.99        14.89 o                         
  -3   4   3       1925.00       1876.94        21.06 o                         
  -2   4   3       1530.83       1567.11        15.81 o                         
  -1   4   3        182.01        179.96         8.93 o                         
   0   4   3       1804.31       1925.65        24.48 o                         
   1   4   3       1062.61       1136.70        18.65 o                         
   2   4   3        512.61        476.16        13.99 o                         
   3   4   3       1638.62       1642.87        33.64 o                         
   4   4   3        805.39        870.03        17.82 o                         
   5   4   3        351.65        338.84        12.88 o                         
   6   4   3        108.93        105.59        10.00 o                         
   7   4   3          0.26          9.49         9.82 o                         
  -9   5   3         52.88         44.10        15.58 o                         
  -8   5   3        120.81        113.57        25.41 o                         
  -7   5   3        210.67        174.81        24.24 o                         
  -6   5   3        136.45        156.06         7.36 o                         
  -5   5   3        742.43        763.06        12.84 o                         
  -4   5   3       1527.33       1494.98        16.64 o                         
  -3   5   3       1016.46       1026.75        19.34 o                         
  -2   5   3        782.74        782.20        18.99 o                         
  -1   5   3        537.49        533.54        15.68 o                         
   0   5   3        253.12        288.96        11.85 o                         
   1   5   3        962.58        958.77        36.19 o                         
   2   5   3       1018.51       1009.02        35.71 o                         
   3   5   3        801.02        756.94        25.60 o                         
   4   5   3        348.54        353.10        19.72 o                         
   5   5   3        216.03        216.76        11.44 o                         
   6   5   3         31.36         34.29        12.52 o                         
  -8   6   3          5.36          3.90        14.56 o                         
  -7   6   3         60.50         43.03         7.33 o                         
  -6   6   3        182.34        215.75        12.38 o                         
  -5   6   3        358.15        365.53        10.15 o                         
  -4   6   3        991.63       1000.13        18.96 o                         
  -3   6   3        485.65        476.45        17.28 o                         
  -2   6   3        262.11        254.31        13.49 o                         
  -1   6   3          3.18          9.80         7.18 o                         
   0   6   3        217.02        175.03         8.12 o                         
   1   6   3        511.85        547.28        14.12 o                         
   2   6   3       1226.44       1158.32        18.76 o                         
   3   6   3        671.69        617.26        25.21 o                         
   4   6   3         26.47         30.12        11.47 o                         
   5   6   3          0.68          3.83         8.46 o                         
  -8   7   3        146.46         93.03        17.44 o                         
  -7   7   3        304.26        324.99        20.54 o                         
  -6   7   3          9.63         16.40         5.17 o                         
  -5   7   3       1428.56       1487.94        20.15 o                         
  -4   7   3       1271.01       1265.82        22.89 o                         
  -3   7   3        135.63        124.05        12.36 o                         
  -2   7   3        179.17        166.84        13.20 o                         
  -1   7   3          0.39          1.22         5.05 o                         
   0   7   3        313.17        316.48        11.94 o                         
   1   7   3        315.69        287.15        11.34 o                         
   2   7   3        136.59        132.15         9.59 o                         
   3   7   3        329.13        317.14        21.70 o                         
   4   7   3          3.22          4.51        12.00 o                         
  -7   8   3         27.33         46.08        13.96 o                         
  -6   8   3         49.74         60.60        11.35 o                         
  -5   8   3        227.77        234.91         9.84 o                         
  -4   8   3         16.66          9.72         7.16 o                         
  -3   8   3        315.08        295.42        17.58 o                         
  -2   8   3         17.15         23.05        10.79 o                         
  -1   8   3          1.50          2.61         5.63 o                         
   0   8   3        216.92        239.15        11.14 o                         
   1   8   3         67.47         69.14        11.22 o                         
   2   8   3        369.88        328.52        21.93 o                         
   3   8   3          1.00        -13.80        13.80 o                         
  -7   9   3        109.22        119.04        12.06 o                         
  -6   9   3         11.92         24.54        10.21 o                         
  -5   9   3        222.77        218.38        13.38 o                         
  -4   9   3         54.63         47.29        12.27 o                         
  -3   9   3          0.02          9.14         9.87 o                         
  -2   9   3         37.57         50.57        11.28 o                         
  -1   9   3        176.43        199.15        16.40 o                         
   0   9   3         98.50        113.51        19.29 o                         
   1   9   3        122.65        130.06        16.44 o                         
   2   9   3         62.21         49.96        14.38 o                         
  -5  10   3          5.45          4.26        12.29 o                         
  -4  10   3         22.22         13.67        12.98 o                         
  -3  10   3          1.00          1.66        14.10 o                         
  -2  10   3         93.99        112.89        15.05 o                         
  -1  10   3        214.96        239.39        17.07 o                         
   0  10   3        116.19        136.29        15.81 o                         
   2 -11   4         73.10         93.98        12.46 o                         
   3 -11   4         26.56         39.94        11.63 o                         
  -1 -10   4        137.32        124.17        14.92 o                         
   0 -10   4        325.46        333.15        20.89 o                         
   1 -10   4         21.00         23.85        11.32 o                         
   2 -10   4        112.91         90.13        12.31 o                         
   3 -10   4        116.91        110.13        14.75 o                         
   4 -10   4         28.50         26.30        12.53 o                         
   5 -10   4        201.56        179.67        18.05 o                         
  -3  -9   4         73.86         67.41         9.03 o                         
  -2  -9   4        108.31        134.19        11.42 o                         
  -1  -9   4        460.76        455.50        21.43 o                         
   0  -9   4         15.36          6.44        10.72 o                         
   1  -9   4          6.29         -0.54         8.43 o                         
   2  -9   4        570.61        555.75        22.50 o                         
   3  -9   4        252.80        253.76        16.91 o                         
   4  -9   4        147.79        168.76        14.82 o                         
   5  -9   4        551.71        602.84        25.71 o                         
   6  -9   4          4.20         29.22        11.00 o                         
  -4  -8   4         82.47         93.76        15.42 o                         
  -3  -8   4         67.54         80.99         8.50 o                         
  -2  -8   4         89.54        104.76        12.92 o                         
  -1  -8   4         35.89         50.19        11.64 o                         
   0  -8   4        142.39        145.43        13.69 o                         
   1  -8   4         64.07         70.34        11.09 o                         
   2  -8   4       1108.80       1057.91        27.87 o                         
   3  -8   4        449.37        525.40        20.96 o                         
   4  -8   4        631.60        639.30        21.69 o                         
   5  -8   4        280.04        305.41        15.39 o                         
   6  -8   4        331.15        318.67        21.13 o                         
   7  -8   4         47.81         34.44        10.22 o                         
  -5  -7   4        222.36        231.43        18.12 o                         
  -4  -7   4          5.22          5.73         6.32 o                         
  -3  -7   4        250.47        281.71        22.47 o                         
  -2  -7   4        635.75        612.46        15.01 o                         
  -1  -7   4         82.01         74.25         6.54 o                         
   0  -7   4        125.46        116.79         7.32 o                         
   1  -7   4        913.11        933.61        23.96 o                         
   2  -7   4        873.07        854.68        23.04 o                         
   3  -7   4       2223.15       2184.68        35.69 o                         
   4  -7   4        914.02        966.23        24.09 o                         
   5  -7   4        302.61        309.19        11.41 o                         
   6  -7   4         22.33         21.66        10.64 o                         
   7  -7   4        124.15        100.19        14.39 o                         
   8  -7   4         87.05         72.45        19.82 o                         
  -6  -6   4          0.54          1.64        11.93 o                         
  -5  -6   4        382.76        370.50        20.11 o                         
  -4  -6   4        115.34        127.90         8.72 o                         
  -3  -6   4        566.94        583.00        28.41 o                         
  -2  -6   4          1.67          5.36         5.13 o                         
  -1  -6   4         56.20         67.63         5.98 o                         
   0  -6   4        721.78        701.28        12.81 o                         
   1  -6   4       1419.37       1391.39        16.07 o                         
   2  -6   4       1043.93       1018.46        22.49 o                         
   3  -6   4       1965.27       1952.64        30.69 o                         
   4  -6   4        376.10        398.34        11.24 o                         
   5  -6   4        111.47        101.82         7.93 o                         
   6  -6   4         51.41         58.51         7.99 o                         
   7  -6   4        265.16        272.82        20.94 o                         
   8  -6   4        636.20        674.14        29.50 o                         
  -6  -5   4         87.71         89.35        12.70 o                         
  -5  -5   4       1055.37       1036.27        30.40 o                         
  -4  -5   4        606.70        607.56        43.71 o                         
  -3  -5   4        441.66        428.46        11.53 o                         
  -2  -5   4        132.14        129.58         7.06 o                         
  -1  -5   4         43.18         44.20         4.70 o                         
   0  -5   4       2746.42       2814.86        19.13 o                         
   1  -5   4       3155.00       3053.73        41.64 o                         
   2  -5   4       1604.29       1552.58        27.14 o                         
   3  -5   4       1109.28       1070.70        19.84 o                         
   4  -5   4       1486.88       1460.01        15.30 o                         
   5  -5   4         35.58         39.01         5.14 o                         
   6  -5   4        513.74        505.56        33.72 o                         
   7  -5   4        660.35        662.11        18.84 o                         
   8  -5   4        334.64        361.46        25.04 o                         
  -7  -4   4         65.06         70.84        13.35 o                         
  -6  -4   4         78.84         82.04        10.46 o                         
  -5  -4   4         75.47         46.46        10.30 o                         
  -4  -4   4       2856.58       2873.04        44.46 o                         
  -3  -4   4        197.73        178.61        11.39 o                         
  -2  -4   4        422.30        479.62        14.47 o                         
  -1  -4   4        136.70        102.17         5.85 o                         
   0  -4   4        499.70        458.71         7.22 o                         
   1  -4   4       2565.16       2524.73        18.31 o                         
   2  -4   4       2337.25       2305.64        20.06 o                         
   3  -4   4        677.11        634.91         6.77 o                         
   4  -4   4          7.88         12.08         2.05 o                         
   5  -4   4       1004.80       1029.19        11.94 o                         
   6  -4   4        923.40        888.75        15.03 o                         
   7  -4   4       1059.08       1085.92        21.52 o                         
   8  -4   4        310.81        335.67        11.78 o                         
  -8  -3   4         25.55         28.66        12.99 o                         
  -7  -3   4        199.74        200.08        14.75 o                         
  -6  -3   4        216.75        228.38        14.47 o                         
  -5  -3   4        908.11        902.90        13.39 o                         
  -4  -3   4         20.49         18.78         3.50 o                         
  -3  -3   4         35.79         31.40         2.90 o                         
  -2  -3   4        769.21        699.02        13.66 o                         
  -1  -3   4      12809.09      13078.49        59.91 o                         
   0  -3   4       2665.89       2537.07        15.14 o                         
   1  -3   4       4312.41       4250.06        13.16 o                         
   2  -3   4         40.72         77.30         2.62 o                         
   3  -3   4        150.76        160.67         3.41 o                         
   4  -3   4        272.15        258.03         5.62 o                         
   5  -3   4        822.17        805.42        10.55 o                         
   6  -3   4       1573.58       1564.09        19.69 o                         
   7  -3   4        862.53        838.65        16.12 o                         
   8  -3   4        127.54        116.63         9.76 o                         
  -8  -2   4        210.14        226.80        16.58 o                         
  -7  -2   4         84.21         87.92         7.40 o                         
  -6  -2   4        177.53        178.37         7.32 o                         
  -5  -2   4        195.67        188.39         9.10 o                         
  -4  -2   4         69.80         68.35         6.25 o                         
  -3  -2   4        272.88        250.03         5.40 o                         
  -2  -2   4       4685.23       4708.24        34.38 o                         
  -1  -2   4       4345.83       4263.53        22.28 o                         
   0  -2   4       5468.15       5383.65        32.67 o                         
   1  -2   4       6208.74       5863.51        27.89 o                         
   2  -2   4      10791.24      10678.22        55.96 o                         
   3  -2   4       2937.81       3322.72        27.38 o                         
   4  -2   4       1180.40       1133.00         9.92 o                         
   5  -2   4       2335.73       2329.26        17.86 o                         
   6  -2   4       2964.25       2928.55        34.52 o                         
   7  -2   4        540.56        551.44        22.30 o                         
   8  -2   4        234.41        243.24        17.22 o                         
  -8  -1   4        147.21        152.54        10.15 o                         
  -7  -1   4        126.28        122.03         8.80 o                         
  -6  -1   4        721.46        708.38        15.95 o                         
  -5  -1   4        125.92        138.87         7.47 o                         
  -4  -1   4        293.83        295.87         8.89 o                         
  -3  -1   4       1960.48       1911.11        18.27 o                         
  -2  -1   4       3307.65       3197.99        18.32 o                         
  -1  -1   4       7662.97       7486.82        29.36 o                         
   0  -1   4       3315.73       3315.60        24.37 o                         
   1  -1   4       4144.53       4151.45        30.94 o                         
   2  -1   4       1414.10       1519.63        12.81 o                         
   3  -1   4       1740.99       1775.88        18.72 o                         
   4  -1   4       1025.10       1021.56        10.33 o                         
   5  -1   4       1289.80       1313.55        14.88 o                         
   6  -1   4         74.60         58.62         8.87 o                         
   7  -1   4       1143.77       1110.67        30.96 o                         
   8  -1   4         18.27         13.63         8.99 o                         
  -8   0   4         81.45         77.84        14.30 o                         
  -7   0   4        386.33        392.69        15.65 o                         
  -6   0   4        121.91        119.95         7.67 o                         
  -5   0   4          3.36          3.54         4.19 o                         
  -4   0   4        432.59        419.39         9.98 o                         
  -3   0   4       3336.03       3402.99        54.88 o                         
  -2   0   4       2328.16       2422.66        12.66 o                         
  -1   0   4       8578.25       8090.87        64.59 o                         
   0   0   4        441.26        439.97        15.24 o                         
   1   0   4         12.70         15.18         2.27 o                         
   2   0   4        292.84        288.65        10.41 o                         
   3   0   4       2137.98       2208.82        29.39 o                         
   4   0   4       4625.92       4685.64        31.38 o                         
   5   0   4       2212.67       2256.79        20.00 o                         
   6   0   4         29.56         30.94         8.63 o                         
   7   0   4        104.45        102.61        12.94 o                         
   8   0   4         15.36          1.18         9.05 o                         
  -9   1   4        100.29        112.55        15.96 o                         
  -8   1   4        333.16        291.32        22.31 o                         
  -7   1   4        292.42        275.90        11.27 o                         
  -6   1   4         23.49         27.21         5.24 o                         
  -5   1   4         25.38         24.18         4.70 o                         
  -4   1   4       2471.88       2434.59        45.99 o                         
  -3   1   4       3000.21       3029.80        22.74 o                         
  -2   1   4        285.31        265.33         5.33 o                         
  -1   1   4       2191.38       2393.51        15.95 o                         
   0   1   4       2831.48       2986.00        18.07 o                         
   1   1   4          6.67          6.44         1.93 o                         
   2   1   4       1734.52       1629.40        22.88 o                         
   3   1   4       2034.73       2058.22        28.40 o                         
   4   1   4       2905.68       2995.04        30.16 o                         
   5   1   4        807.38        854.41        19.91 o                         
   6   1   4        165.40        164.02         9.78 o                         
   7   1   4          0.06          6.74         9.83 o                         
   8   1   4          7.51         27.96        13.85 o                         
  -9   2   4         10.74         16.52        15.50 o                         
  -8   2   4          0.42         -3.62        13.06 o                         
  -7   2   4        354.80        327.11        21.43 o                         
  -6   2   4         95.28        102.06         9.88 o                         
  -5   2   4        612.40        624.97        19.62 o                         
  -4   2   4        416.64        407.83        11.67 o                         
  -3   2   4       3499.00       3517.38        21.33 o                         
  -2   2   4       2298.39       2351.85        21.72 o                         
  -1   2   4         58.33         62.76         2.97 o                         
   0   2   4         18.61         27.70         2.47 o                         
   1   2   4       2111.40       2081.93        15.66 o                         
   2   2   4       6105.76       6382.25        83.00 o                         
   3   2   4       2309.20       2329.02        24.48 o                         
   4   2   4       1014.57       1017.60        45.74 o                         
   5   2   4        487.79        519.62        13.83 o                         
   6   2   4         92.57         85.79         8.79 o                         
   7   2   4         76.06        101.36        10.30 o                         
  -9   3   4         96.48         92.60        16.64 o                         
  -8   3   4         28.82         11.68        12.39 o                         
  -7   3   4         18.15          9.01         9.83 o                         
  -6   3   4        401.71        382.57        20.91 o                         
  -5   3   4       1764.85       1800.06        17.96 o                         
  -4   3   4        416.64        366.04         6.55 o                         
  -3   3   4       4878.27       4961.02        60.39 o                         
  -2   3   4        191.10        175.85         6.31 o                         
  -1   3   4         67.24         98.31        10.70 o                         
   0   3   4       2211.30       2143.29        72.37 o                         
   1   3   4        496.27        464.00        11.04 o                         
   2   3   4       1026.31        983.21        14.79 o                         
   3   3   4       2417.51       2474.34        35.20 o                         
   4   3   4        523.01        519.56        15.97 o                         
   5   3   4        160.99        165.63         9.54 o                         
   6   3   4          6.94         15.72        11.24 o                         
   7   3   4         70.28         76.36         9.72 o                         
  -9   4   4         19.51         22.05        16.15 o                         
  -8   4   4          0.92          9.78        13.90 o                         
  -7   4   4         42.81         65.94        11.65 o                         
  -6   4   4        791.46        772.25        33.25 o                         
  -5   4   4       1205.67       1257.62        24.58 o                         
  -4   4   4       1343.13       1311.50        15.23 o                         
  -3   4   4        557.62        587.50        11.12 o                         
  -2   4   4       2016.40       2061.49        32.61 o                         
  -1   4   4        970.47       1040.11        15.25 o                         
   0   4   4       4956.40       5268.43        41.27 o                         
   1   4   4       1832.06       1811.58        23.85 o                         
   2   4   4       1903.64       1854.26        72.52 o                         
   3   4   4        214.72        213.33         9.63 o                         
   4   4   4        353.63        363.65        12.65 o                         
   5   4   4         26.23         21.93         7.69 o                         
   6   4   4          0.29         -0.13        12.25 o                         
  -9   5   4         33.21          5.49        16.17 o                         
  -8   5   4          3.96         -6.59        13.82 o                         
  -7   5   4        214.60        180.11        17.84 o                         
  -6   5   4        182.57        187.34        10.65 o                         
  -5   5   4        533.70        550.53        23.90 o                         
  -4   5   4        433.57        410.62         8.86 o                         
  -3   5   4        282.88        267.61        10.05 o                         
  -2   5   4        359.87        353.10        11.92 o                         
  -1   5   4        436.48        437.48        14.52 o                         
   0   5   4        680.43        643.81        17.02 o                         
   1   5   4        941.02        934.48        19.46 o                         
   2   5   4        188.56        187.37         7.85 o                         
   3   5   4         80.70         75.34        12.12 o                         
   4   5   4          3.18          2.40         6.42 o                         
   5   5   4         17.76         15.84         7.92 o                         
   6   5   4         80.77         82.47        17.22 o                         
  -8   6   4        180.26        162.87        18.28 o                         
  -7   6   4         74.66         71.73         9.04 o                         
  -6   6   4        342.69        354.14        13.97 o                         
  -5   6   4        870.69        851.25        19.24 o                         
  -4   6   4         62.63         54.74         5.64 o                         
  -3   6   4         50.41         60.71         5.75 o                         
  -2   6   4        133.32        124.23        11.57 o                         
  -1   6   4        666.24        672.62        19.53 o                         
   0   6   4        703.12        694.78        19.57 o                         
   1   6   4       1599.96       1597.90       117.79 o                         
   2   6   4         19.32         22.73        11.18 o                         
   3   6   4         22.75         15.68        11.46 o                         
   4   6   4          1.94          3.77         7.25 o                         
   5   6   4         29.12         18.33         7.47 o                         
  -8   7   4         11.52         14.30        15.17 o                         
  -7   7   4        241.39        260.91        13.78 o                         
  -6   7   4         78.81         62.67         9.51 o                         
  -5   7   4         13.40         14.92         7.54 o                         
  -4   7   4        315.17        261.51        12.81 o                         
  -3   7   4          3.64          6.71         9.48 o                         
  -2   7   4        276.97        283.53        15.99 o                         
  -1   7   4        594.94        595.32        20.38 o                         
   0   7   4        254.33        250.38        10.40 o                         
   1   7   4        857.25        813.76        20.94 o                         
   2   7   4         16.58         10.18         9.42 o                         
   3   7   4         16.03         15.88        12.52 o                         
   4   7   4         38.84         49.19        14.78 o                         
  -7   8   4          5.27          2.87         9.15 o                         
  -6   8   4        388.22        369.44        15.69 o                         
  -5   8   4        101.93         71.96        11.11 o                         
  -4   8   4         82.99         94.66         9.79 o                         
  -3   8   4        147.35        179.45        15.81 o                         
  -2   8   4        441.86        464.32        21.10 o                         
  -1   8   4        273.55        260.41        25.43 o                         
   0   8   4         84.30         87.19         8.35 o                         
   1   8   4        229.96        178.16        21.27 o                         
   2   8   4          0.21         -8.81        13.59 o                         
   3   8   4          3.34        -11.21        14.24 o                         
  -6   9   4         16.80          7.25         9.72 o                         
  -5   9   4         23.71          6.11         8.44 o                         
  -4   9   4          1.67         12.00         8.72 o                         
  -3   9   4        174.26        184.45        16.45 o                         
  -2   9   4         76.32         87.14        13.29 o                         
  -1   9   4        169.24        148.36        14.32 o                         
   0   9   4          0.79          3.96         7.42 o                         
   1   9   4         68.58         50.08        13.32 o                         
   2   9   4          3.80          2.59        13.10 o                         
  -5  10   4         46.72         28.70        11.58 o                         
  -4  10   4         35.13         46.50        12.82 o                         
  -3  10   4        101.05         97.24        14.68 o                         
  -2  10   4        108.08        127.77        16.94 o                         
  -1  10   4          1.19          1.64        10.49 o                         
   0  10   4         19.75         17.98        14.63 o                         
  -1 -10   5          0.78          1.09        12.24 o                         
   0 -10   5        151.91        154.52        16.00 o                         
   1 -10   5        161.84        145.98        14.70 o                         
   2 -10   5         92.35         96.26        13.22 o                         
   3 -10   5        193.17        179.31        17.74 o                         
   4 -10   5        565.99        669.99        27.01 o                         
   5 -10   5         59.43         83.26        10.49 o                         
  -3  -9   5         88.34        112.64        19.96 o                         
  -2  -9   5          0.64          0.98         8.05 o                         
  -1  -9   5          1.13          5.92         9.16 o                         
   0  -9   5          3.35          1.88         9.88 o                         
   1  -9   5        793.50        795.99        26.72 o                         
   2  -9   5        168.86        165.35        14.91 o                         
   3  -9   5        476.09        480.83        21.13 o                         
   4  -9   5        196.03        212.48        15.35 o                         
   5  -9   5         76.35         73.58         9.68 o                         
   6  -9   5         46.22         26.23        12.16 o                         
  -4  -8   5         98.20         97.97        16.03 o                         
  -3  -8   5        242.15        251.60        12.32 o                         
  -2  -8   5        183.98        182.28        10.18 o                         
  -1  -8   5        338.76        334.18        24.40 o                         
   0  -8   5        411.66        410.12        18.63 o                         
   1  -8   5        469.29        442.07        19.41 o                         
   2  -8   5       1197.95       1193.33        29.91 o                         
   3  -8   5        552.66        544.87        20.62 o                         
   4  -8   5         27.69         34.01         9.16 o                         
   5  -8   5          9.55          1.92         8.81 o                         
   6  -8   5        276.54        238.78        19.65 o                         
   7  -8   5        218.21        239.90        19.83 o                         
  -5  -7   5         62.00         57.16        13.84 o                         
  -4  -7   5        101.66        107.78         8.75 o                         
  -3  -7   5          6.97          5.18         5.74 o                         
  -2  -7   5         30.51         27.36         8.96 o                         
  -1  -7   5         10.61         21.55         5.57 o                         
   0  -7   5        611.10        616.70        15.58 o                         
   1  -7   5        439.75        434.45        17.67 o                         
   2  -7   5         36.86         34.96         8.92 o                         
   3  -7   5        911.94        945.96        24.32 o                         
   4  -7   5         37.83         30.65         8.14 o                         
   5  -7   5        334.98        372.41        20.47 o                         
   6  -7   5        391.58        386.59        21.06 o                         
   7  -7   5        402.42        432.70        24.12 o                         
  -6  -6   5         84.93         68.57        12.21 o                         
  -5  -6   5        179.81        190.41        15.14 o                         
  -4  -6   5         10.52          9.82         6.16 o                         
  -3  -6   5        145.32        141.45         8.51 o                         
  -2  -6   5         49.07         52.46         6.03 o                         
  -1  -6   5       1082.57       1086.73        22.89 o                         
   0  -6   5       2040.06       1912.58        57.71 o                         
   1  -6   5       2328.50       2269.89        33.57 o                         
   2  -6   5        953.84        967.73        22.28 o                         
   3  -6   5         97.11         94.80         8.94 o                         
   4  -6   5        566.08        571.43        11.79 o                         
   5  -6   5        729.68        696.33        15.57 o                         
   6  -6   5       1302.00       1217.90        66.89 o                         
   7  -6   5        647.33        650.19        46.25 o                         
   8  -6   5         67.73         63.57         8.54 o                         
  -6  -5   5          8.53         -1.45        10.39 o                         
  -5  -5   5        662.15        594.49        23.08 o                         
  -4  -5   5         44.11         34.38         6.14 o                         
  -3  -5   5        126.44        119.39         8.94 o                         
  -2  -5   5        891.66        877.34        15.71 o                         
  -1  -5   5        860.06        751.45        13.04 o                         
   0  -5   5       1638.55       1589.15        49.38 o                         
   1  -5   5       2095.98       2008.27        29.62 o                         
   2  -5   5        706.91        655.00        12.30 o                         
   3  -5   5          0.64          4.64         2.62 o                         
   4  -5   5       1397.68       1438.81        13.40 o                         
   5  -5   5       1618.24       1616.63        15.37 o                         
   6  -5   5        894.70        904.67        18.08 o                         
   7  -5   5        493.65        503.81        12.90 o                         
   8  -5   5        304.25        298.89        18.66 o                         
  -7  -4   5         66.15         63.81        10.89 o                         
  -6  -4   5        122.48        115.58        12.24 o                         
  -5  -4   5        108.72        107.74        12.95 o                         
  -4  -4   5        707.51        663.94        21.19 o                         
  -3  -4   5        659.69        610.40        18.51 o                         
  -2  -4   5       4065.85       4206.79        42.00 o                         
  -1  -4   5        542.53        453.91         9.83 o                         
   0  -4   5       3864.01       3871.79        31.91 o                         
   1  -4   5       1680.96       1653.97        15.81 o                         
   2  -4   5         17.81         20.67         1.77 o                         
   3  -4   5        358.82        320.12         5.06 o                         
   4  -4   5       1032.71        987.31        10.95 o                         
   5  -4   5        974.82        939.30        15.13 o                         
   6  -4   5        851.97        854.87        14.97 o                         
   7  -4   5        244.40        232.93        13.36 o                         
   8  -4   5         18.80          6.60         8.42 o                         
  -7  -3   5        158.28        175.26        13.96 o                         
  -6  -3   5         28.56         35.74         9.68 o                         
  -5  -3   5         73.80         58.03        10.31 o                         
  -4  -3   5         24.25         17.70         7.77 o                         
  -3  -3   5        964.86        958.07        26.88 o                         
  -2  -3   5       2344.66       2283.85        54.80 o                         
  -1  -3   5       2567.61       2512.17        36.07 o                         
   0  -3   5       2505.31       2474.48        15.82 o                         
   1  -3   5        777.63        782.33        10.57 o                         
   2  -3   5       3043.44       3397.05        16.47 o                         
   3  -3   5       1824.09       1704.41        10.66 o                         
   4  -3   5       1945.32       1854.94        26.15 o                         
   5  -3   5       3663.02       3469.46        23.96 o                         
   6  -3   5        351.17        322.56        12.03 o                         
   7  -3   5         16.12         16.50         9.11 o                         
   8  -3   5         57.49         67.20        11.86 o                         
  -8  -2   5         81.68         70.01        12.44 o                         
  -7  -2   5        102.12         94.02        12.50 o                         
  -6  -2   5         31.08         37.23         6.65 o                         
  -5  -2   5          1.70          2.77         5.20 o                         
  -4  -2   5       1861.05       1846.74        21.39 o                         
  -3  -2   5       1522.83       1534.21        19.91 o                         
  -2  -2   5       3421.01       3376.28        21.52 o                         
  -1  -2   5       1928.91       1961.85        10.60 o                         
   0  -2   5        193.80        173.58         3.90 o                         
   1  -2   5          5.94         15.36         3.81 o                         
   2  -2   5       1878.67       1754.75        13.82 o                         
   3  -2   5       3776.06       3737.85        32.18 o                         
   4  -2   5       1588.00       1560.48        15.65 o                         
   5  -2   5         14.22          5.23         3.76 o                         
   6  -2   5       2358.36       2355.16        40.31 o                         
   7  -2   5         57.66         58.99        10.06 o                         
   8  -2   5        237.33        250.39        17.37 o                         
  -8  -1   5         71.90         42.62         8.83 o                         
  -7  -1   5         15.88         21.36         6.51 o                         
  -6  -1   5        149.30        157.89         9.35 o                         
  -5  -1   5        415.36        412.41        11.41 o                         
  -4  -1   5        241.62        231.37         9.26 o                         
  -3  -1   5        406.54        395.64         9.03 o                         
  -2  -1   5       2274.97       2256.20        19.87 o                         
  -1  -1   5        594.85        590.13         7.62 o                         
   0  -1   5        905.89        905.66         9.39 o                         
   1  -1   5       4519.08       4429.14        19.43 o                         
   2  -1   5       4436.12       4536.21        24.87 o                         
   3  -1   5       2458.58       2404.78        12.84 o                         
   4  -1   5       3903.31       3819.85        36.06 o                         
   5  -1   5       1139.63       1159.37        45.06 o                         
   6  -1   5         65.99         69.83        11.36 o                         
   7  -1   5         47.14         49.98        10.24 o                         
   8  -1   5        232.50        242.69        17.67 o                         
  -8   0   5         73.50         62.42         8.10 o                         
  -7   0   5        232.88        206.81        10.38 o                         
  -6   0   5        259.93        269.70        10.32 o                         
  -5   0   5        893.52        918.97        31.41 o                         
  -4   0   5       2219.08       2211.52        34.05 o                         
  -3   0   5       3659.14       3575.58        44.85 o                         
  -2   0   5       1059.70       1088.56        32.44 o                         
  -1   0   5        395.33        424.94         5.37 o                         
   0   0   5        810.64        819.09        14.59 o                         
   1   0   5       6835.76       6757.02        51.11 o                         
   2   0   5       4504.95       4336.51       103.62 o                         
   3   0   5       5156.95       5255.23        48.34 o                         
   4   0   5        679.39        651.58        37.25 o                         
   5   0   5        256.33        260.43         9.50 o                         
   6   0   5         33.75         29.21         8.72 o                         
   7   0   5        147.38        170.47        15.60 o                         
   8   0   5        253.09        249.97        17.84 o                         
  -9   1   5          0.12         19.29        14.91 o                         
  -8   1   5        157.21        116.53        17.36 o                         
  -7   1   5         86.64         88.53         7.93 o                         
  -6   1   5        474.29        476.74        13.20 o                         
  -5   1   5        917.76        943.40        23.20 o                         
  -4   1   5       1583.60       1567.55        27.92 o                         
  -3   1   5       1931.13       1928.22        16.14 o                         
  -2   1   5        720.79        731.16         8.36 o                         
  -1   1   5        487.93        544.11        16.89 o                         
   0   1   5       5035.03       5051.95       190.76 o                         
   1   1   5       3518.68       3428.32        29.34 o                         
   2   1   5       3316.90       3310.12        36.03 o                         
   3   1   5       1979.60       2061.25        31.07 o                         
   4   1   5        337.38        322.95        10.01 o                         
   5   1   5        170.36        174.16        13.14 o                         
   6   1   5        317.24        340.70        12.60 o                         
   7   1   5         72.12         87.18        12.96 o                         
  -9   2   5         56.98         57.11        16.20 o                         
  -8   2   5        147.84        170.28        17.34 o                         
  -7   2   5        296.23        305.15        20.98 o                         
  -6   2   5        712.67        720.82        15.74 o                         
  -5   2   5        189.73        164.99         9.03 o                         
  -4   2   5       2883.12       3010.95        67.86 o                         
  -3   2   5        579.89        537.58        10.62 o                         
  -2   2   5        157.82        152.86         3.58 o                         
  -1   2   5        601.19        582.56         7.83 o                         
   0   2   5        779.66        745.13        14.34 o                         
   1   2   5        183.98        160.15         4.52 o                         
   2   2   5       1744.56       1668.44        27.45 o                         
   3   2   5       1163.20       1196.42        24.54 o                         
   4   2   5         30.77         32.62         5.84 o                         
   5   2   5        209.92        210.12        10.13 o                         
   6   2   5        698.91        698.33        25.61 o                         
   7   2   5         44.81         63.47        14.70 o                         
  -9   3   5         11.85         -1.50        16.85 o                         
  -8   3   5          0.24         18.52        13.94 o                         
  -7   3   5        133.95        155.63        16.98 o                         
  -6   3   5        455.43        393.14        21.36 o                         
  -5   3   5       1010.63       1000.72        20.37 o                         
  -4   3   5        151.28        143.69         5.06 o                         
  -3   3   5        452.60        490.34         9.13 o                         
  -2   3   5         30.84         19.86         3.27 o                         
  -1   3   5      10205.61      10711.95        53.88 o                         
   0   3   5        990.03        976.49        16.29 o                         
   1   3   5       3089.63       3187.76        37.68 o                         
   2   3   5       1026.84       1051.47        13.24 o                         
   3   3   5         25.22         18.31         5.88 o                         
   4   3   5         75.14         69.24         7.30 o                         
   5   3   5        325.73        314.45        12.62 o                         
   6   3   5        878.06        895.41        31.27 o                         
   7   3   5         67.89         64.55        10.31 o                         
  -9   4   5         16.34          8.87        15.19 o                         
  -8   4   5        107.37         87.40        13.45 o                         
  -7   4   5         87.63         92.14        14.93 o                         
  -6   4   5        413.28        415.28        22.84 o                         
  -5   4   5        288.62        269.91         8.56 o                         
  -4   4   5         16.20          9.73         3.73 o                         
  -3   4   5          0.21          2.38         2.20 o                         
  -2   4   5       1979.83       2014.97        20.91 o                         
  -1   4   5        132.27        124.79        10.53 o                         
   0   4   5       3330.29       3624.77        35.73 o                         
   1   4   5         75.15         71.07         7.06 o                         
   2   4   5        139.90        133.68         6.46 o                         
   3   4   5        549.68        528.83        28.90 o                         
   4   4   5        145.41        147.66         9.98 o                         
   5   4   5        288.88        275.31        13.68 o                         
   6   4   5        274.58        271.37        20.97 o                         
  -8   5   5        140.28        168.76        18.72 o                         
  -7   5   5         15.85          4.46        13.04 o                         
  -6   5   5        240.80        225.48        11.81 o                         
  -5   5   5        144.24        129.79         9.25 o                         
  -4   5   5        173.30        176.44        10.32 o                         
  -3   5   5        474.53        489.60        11.78 o                         
  -2   5   5       2224.13       2376.76        24.18 o                         
  -1   5   5        980.66       1041.25        22.47 o                         
   0   5   5       1649.43       1633.40        26.92 o                         
   1   5   5        238.92        232.51        10.96 o                         
   2   5   5        167.17        149.65        13.68 o                         
   3   5   5        254.41        269.53        35.52 o                         
   4   5   5        151.46        153.74        10.45 o                         
   5   5   5        253.68        265.90        13.28 o                         
  -8   6   5        153.98        147.71        20.87 o                         
  -7   6   5         87.48         72.14         9.86 o                         
  -6   6   5        115.05         95.48        10.02 o                         
  -5   6   5          1.71         -5.78         7.11 o                         
  -4   6   5          2.90         14.53         7.41 o                         
  -3   6   5        283.16        276.16         9.89 o                         
  -2   6   5        670.58        736.71        21.89 o                         
  -1   6   5        563.44        594.37        19.20 o                         
   0   6   5       1149.03       1071.17        24.19 o                         
   1   6   5          6.36         -0.83         6.47 o                         
   2   6   5          0.10          3.26         9.69 o                         
   3   6   5         81.46         71.89         8.67 o                         
   4   6   5         76.25         72.78        14.80 o                         
   5   6   5        143.66        120.16        11.90 o                         
  -8   7   5         39.17          4.84        18.53 o                         
  -7   7   5        187.80        152.45        11.71 o                         
  -6   7   5         15.15          6.10         9.38 o                         
  -5   7   5         28.58         41.58         8.35 o                         
  -4   7   5        312.62        311.34        13.88 o                         
  -3   7   5        357.25        388.92        18.83 o                         
  -2   7   5        218.78        256.79        15.99 o                         
  -1   7   5        143.40        124.74        11.57 o                         
   0   7   5        150.67        139.34        11.81 o                         
   1   7   5          5.91          5.61         6.63 o                         
   2   7   5         48.10         32.73        12.84 o                         
   3   7   5        122.99         97.09        13.89 o                         
   4   7   5         65.76         60.43        18.70 o                         
  -7   8   5         44.94         29.41         9.58 o                         
  -6   8   5          3.73         -2.93         8.22 o                         
  -5   8   5          6.69         27.39         9.50 o                         
  -4   8   5        201.66        223.65        17.77 o                         
  -3   8   5         27.63         30.10        11.79 o                         
  -2   8   5         32.67         39.07        12.26 o                         
  -1   8   5         25.90         21.73        10.10 o                         
   0   8   5        174.46        141.78        17.53 o                         
   1   8   5         43.72         45.99        15.63 o                         
   2   8   5        391.05        306.05        22.17 o                         
   3   8   5         68.34         32.21        14.56 o                         
  -6   9   5          7.46         15.67        14.60 o                         
  -5   9   5        174.28        202.16        14.11 o                         
  -4   9   5        139.51        166.10        14.16 o                         
  -3   9   5        186.45        193.06        18.23 o                         
  -2   9   5         54.28         42.40        12.16 o                         
  -1   9   5          3.16          2.12         7.79 o                         
   0   9   5         74.13         61.58         8.16 o                         
   1   9   5          0.32          4.53        13.49 o                         
  -4  10   5         18.35         14.81        10.82 o                         
  -3  10   5         26.30         35.09        13.76 o                         
  -2  10   5          3.35          7.13        13.78 o                         
  -1  10   5         18.33         28.30        11.49 o                         
  -1 -10   6         13.16         19.26        13.15 o                         
   0 -10   6         77.25         67.56        11.99 o                         
   1 -10   6         33.32         46.59        12.01 o                         
   2 -10   6        285.38        260.03        18.40 o                         
   3 -10   6         42.96         32.32         9.74 o                         
   4 -10   6         72.17         86.00        13.02 o                         
  -3  -9   6         10.51         11.83        17.47 o                         
  -2  -9   6        124.61        100.34         9.08 o                         
  -1  -9   6        108.18         97.72        12.97 o                         
   0  -9   6        490.56        504.01        22.43 o                         
   1  -9   6        109.98        114.74        12.91 o                         
   2  -9   6        300.20        292.77        17.36 o                         
   3  -9   6         21.81         10.10         8.22 o                         
   4  -9   6         87.92         86.88        11.74 o                         
   5  -9   6        389.02        415.52        23.62 o                         
   6  -9   6        396.56        403.84        24.65 o                         
  -4  -8   6          1.07         -8.70         8.70 o                         
  -3  -8   6         80.66         82.69         8.46 o                         
  -2  -8   6          2.15          7.49         8.98 o                         
  -1  -8   6        476.53        487.72        20.54 o                         
   0  -8   6        687.61        661.49        23.03 o                         
   1  -8   6         66.15         54.88        11.44 o                         
   2  -8   6        870.47        791.67        24.90 o                         
   3  -8   6         21.16         12.89         8.68 o                         
   4  -8   6        239.68        223.06        15.72 o                         
   5  -8   6        638.52        679.62        28.34 o                         
   6  -8   6        341.19        359.72        21.56 o                         
   7  -8   6        220.28        206.35        19.83 o                         
  -5  -7   6         25.13          8.64        12.68 o                         
  -4  -7   6         18.49          7.48         7.16 o                         
  -3  -7   6        167.96        161.24        10.51 o                         
  -2  -7   6        347.49        360.82        12.07 o                         
  -1  -7   6       1210.26       1163.88        19.17 o                         
   0  -7   6       1060.08       1031.12        17.08 o                         
   1  -7   6       1061.91       1016.94        25.57 o                         
   2  -7   6       1686.27       1758.41        32.96 o                         
   3  -7   6        215.13        202.75        13.10 o                         
   4  -7   6        277.17        291.95        15.19 o                         
   5  -7   6       1243.07       1197.42        34.07 o                         
   6  -7   6        413.46        428.59        22.16 o                         
   7  -7   6        164.04        167.37        15.98 o                         
  -6  -6   6         33.35         32.68        13.42 o                         
  -5  -6   6         74.02         66.52        12.64 o                         
  -4  -6   6         26.62         23.61         5.84 o                         
  -3  -6   6        269.98        259.01        10.60 o                         
  -2  -6   6        855.70        837.49        25.54 o                         
  -1  -6   6        877.79        830.27        15.24 o                         
   0  -6   6        929.58        898.60        14.80 o                         
   1  -6   6         39.29         29.55         7.37 o                         
   2  -6   6         71.51         58.91         8.74 o                         
   3  -6   6        377.94        384.56        19.75 o                         
   4  -6   6       1421.40       1511.19        31.67 o                         
   5  -6   6        587.81        670.39        15.78 o                         
   6  -6   6        932.02        899.13        29.78 o                         
   7  -6   6         26.39         29.75        11.34 o                         
  -6  -5   6         68.85         82.30        14.23 o                         
  -5  -5   6        239.57        236.59        20.65 o                         
  -4  -5   6        102.49        102.15         7.48 o                         
  -3  -5   6        512.86        498.38        12.58 o                         
  -2  -5   6        756.21        724.67        14.13 o                         
  -1  -5   6        649.37        691.80        12.95 o                         
   0  -5   6        623.37        567.99        10.87 o                         
   1  -5   6        176.50        184.47         5.34 o                         
   2  -5   6       1488.44       1482.71        43.52 o                         
   3  -5   6       1713.47       1692.35        16.81 o                         
   4  -5   6       1002.38       1013.93        20.21 o                         
   5  -5   6        764.07        719.05        10.72 o                         
   6  -5   6        230.90        209.52         9.66 o                         
   7  -5   6         17.28         18.25         5.33 o                         
   8  -5   6        124.21        136.22        20.46 o                         
  -7  -4   6          8.44          5.85        11.97 o                         
  -6  -4   6         23.53         20.23         9.05 o                         
  -5  -4   6        164.25        172.70        14.16 o                         
  -4  -4   6         47.15         40.01         8.97 o                         
  -3  -4   6        874.59        843.91        21.68 o                         
  -2  -4   6        567.97        513.22        15.90 o                         
  -1  -4   6        675.65        669.35        15.89 o                         
   0  -4   6        930.10        872.03        12.65 o                         
   1  -4   6       1381.72       1357.85        12.35 o                         
   2  -4   6       2318.74       2191.89        25.99 o                         
   3  -4   6       2793.32       2757.74        23.28 o                         
   4  -4   6       1680.67       1636.94        32.20 o                         
   5  -4   6        663.39        658.40        10.26 o                         
   6  -4   6          7.06          2.60         5.17 o                         
   7  -4   6        277.51        260.38        11.39 o                         
   8  -4   6        594.78        635.30        25.18 o                         
  -7  -3   6          3.25          6.18        10.10 o                         
  -6  -3   6          0.68          8.26         9.09 o                         
  -5  -3   6       1164.99       1137.59        27.89 o                         
  -4  -3   6       1630.18       1651.59        30.60 o                         
  -3  -3   6        922.77        936.74        21.51 o                         
  -2  -3   6       1081.32       1060.47        20.76 o                         
  -1  -3   6         94.18        101.16         4.15 o                         
   0  -3   6       1205.91       1238.48        12.13 o                         
   1  -3   6       1998.63       1974.37        21.47 o                         
   2  -3   6       4862.52       4752.66        34.15 o                         
   3  -3   6       3846.29       3721.07        18.15 o                         
   4  -3   6       2451.22       2365.72        25.80 o                         
   5  -3   6        327.76        300.25         8.23 o                         
   6  -3   6         32.57         19.84         4.95 o                         
   7  -3   6        229.98        227.47        15.41 o                         
   8  -3   6        308.02        380.17        21.16 o                         
  -8  -2   6          0.10         -9.24         9.48 o                         
  -7  -2   6        106.92        107.16        12.27 o                         
  -6  -2   6        226.22        229.35        14.62 o                         
  -5  -2   6         62.24         60.72         8.69 o                         
  -4  -2   6       3438.44       3469.42        32.86 o                         
  -3  -2   6        205.99        216.21         7.28 o                         
  -2  -2   6         91.48         75.18         3.52 o                         
  -1  -2   6        108.18        114.02         6.00 o                         
   0  -2   6        885.48        828.03        17.79 o                         
   1  -2   6       4212.40       4214.28        51.07 o                         
   2  -2   6       1602.94       1540.84        32.24 o                         
   3  -2   6       2665.95       2621.46        35.75 o                         
   4  -2   6       1825.92       1864.66        21.64 o                         
   5  -2   6        190.37        208.38         7.37 o                         
   6  -2   6        251.16        270.11        15.73 o                         
   7  -2   6        606.05        607.81        24.21 o                         
   8  -2   6        297.13        256.40        18.37 o                         
  -8  -1   6         77.22         64.26        10.42 o                         
  -7  -1   6        202.50        223.94        11.13 o                         
  -6  -1   6        212.91        219.07        10.14 o                         
  -5  -1   6       1135.77       1157.36        23.42 o                         
  -4  -1   6       1406.79       1398.34        18.72 o                         
  -3  -1   6       1405.28       1381.47        14.29 o                         
  -2  -1   6         15.79         10.42         2.01 o                         
  -1  -1   6       7459.98       7608.19        50.78 o                         
   0  -1   6       1360.68       1315.14        12.43 o                         
   1  -1   6       2957.37       2924.35        16.95 o                         
   2  -1   6       1882.54       1842.48        14.66 o                         
   3  -1   6        688.85        628.24        14.98 o                         
   4  -1   6          3.09         -2.68         4.35 o                         
   5  -1   6         32.19         20.27         5.40 o                         
   6  -1   6        933.99        923.22        27.59 o                         
   7  -1   6        304.35        343.78        19.61 o                         
   8  -1   6         87.92         95.10        12.24 o                         
  -8   0   6         40.51         31.24         8.22 o                         
  -7   0   6         56.33         49.35         7.13 o                         
  -6   0   6        498.65        468.01        13.52 o                         
  -5   0   6        502.68        537.52        14.83 o                         
  -4   0   6        936.07        910.58        28.89 o                         
  -3   0   6          0.52          1.25         2.19 o                         
  -2   0   6        196.09        178.34         4.45 o                         
  -1   0   6       1037.29       1050.79        13.54 o                         
   0   0   6       2272.16       2181.72        12.28 o                         
   1   0   6       3820.82       3649.70        32.23 o                         
   2   0   6       5381.54       5440.88        53.09 o                         
   3   0   6        230.47        251.02        12.51 o                         
   4   0   6          2.73          1.44         6.15 o                         
   5   0   6        860.65        876.44        29.24 o                         
   6   0   6        962.65       1006.29        30.30 o                         
   7   0   6        869.22        915.13        31.22 o                         
  -8   1   6        113.51         96.24        14.89 o                         
  -7   1   6        170.83        177.90        10.45 o                         
  -6   1   6        384.10        382.71        12.27 o                         
  -5   1   6        185.69        175.16         8.18 o                         
  -4   1   6         14.05         13.12         4.04 o                         
  -3   1   6        144.63        135.45         4.38 o                         
  -2   1   6       1384.19       1257.78        15.39 o                         
  -1   1   6       4317.96       4161.88        41.81 o                         
   0   1   6        926.37        873.88        23.02 o                         
   1   1   6       1592.59       1547.17        20.61 o                         
   2   1   6       1431.84       1428.70        25.63 o                         
   3   1   6         51.89         49.54         7.31 o                         
   4   1   6        519.85        497.82        14.63 o                         
   5   1   6       1267.95       1322.88        21.60 o                         
   6   1   6         28.86         33.97        14.53 o                         
   7   1   6        317.12        314.94        20.20 o                         
  -9   2   6         22.63         22.42        15.42 o                         
  -8   2   6         12.32        -13.78        13.78 o                         
  -7   2   6        258.70        238.51        18.48 o                         
  -6   2   6        286.83        299.34        25.75 o                         
  -5   2   6         71.57         59.89         6.12 o                         
  -4   2   6         48.70         56.28        12.76 o                         
  -3   2   6       1608.81       1543.53        25.43 o                         
  -2   2   6       4049.35       4135.99        27.83 o                         
  -1   2   6       2814.22       2796.92        37.93 o                         
   0   2   6       2894.50       2776.51        43.35 o                         
   1   2   6       2122.33       2086.69        37.10 o                         
   2   2   6         13.11         19.13         3.44 o                         
   3   2   6        623.04        655.43        20.06 o                         
   4   2   6       1547.37       1573.92        22.93 o                         
   5   2   6        639.03        652.27        16.83 o                         
   6   2   6        177.73        180.81        15.65 o                         
   7   2   6        286.81        287.47        21.21 o                         
  -8   3   6        173.94        223.58        20.75 o                         
  -7   3   6        435.04        431.89        25.82 o                         
  -6   3   6        177.73        167.62         9.53 o                         
  -5   3   6          0.17         -0.11         5.05 o                         
  -4   3   6        680.49        706.13        16.95 o                         
  -3   3   6        671.70        676.71        15.23 o                         
  -2   3   6         62.56         48.76         3.83 o                         
  -1   3   6       4987.44       5050.33        25.72 o                         
   0   3   6       1694.74       1828.73        18.59 o                         
   1   3   6         11.92         11.90         4.03 o                         
   2   3   6        270.45        281.03         8.10 o                         
   3   3   6         60.25         59.17         9.11 o                         
   4   3   6        804.38        831.72        20.90 o                         
   5   3   6        369.75        423.31        24.74 o                         
   6   3   6        180.60        168.94        16.98 o                         
  -8   4   6          3.83          5.73        14.36 o                         
  -7   4   6        204.61        171.44        17.70 o                         
  -6   4   6         11.85         -9.15        10.26 o                         
  -5   4   6          6.40         10.79         4.70 o                         
  -4   4   6         85.07         85.23         5.99 o                         
  -3   4   6       2348.54       2403.35        30.93 o                         
  -2   4   6       1365.46       1398.49        14.62 o                         
  -1   4   6          6.12         12.73         3.60 o                         
   0   4   6       1261.93       1239.16        16.70 o                         
   1   4   6         10.54         17.55         4.48 o                         
   2   4   6       1372.43       1344.78        29.55 o                         
   3   4   6        444.19        436.72        14.02 o                         
   4   4   6        475.76        486.14        35.73 o                         
   5   4   6         67.14         71.54        16.03 o                         
   6   4   6         57.87         60.04        13.88 o                         
  -8   5   6         66.91         38.48        17.34 o                         
  -7   5   6        135.71        103.70        17.04 o                         
  -6   5   6         12.37         20.56         8.01 o                         
  -5   5   6        283.29        302.74        12.77 o                         
  -4   5   6         84.73         88.66         6.95 o                         
  -3   5   6        523.44        550.26        13.48 o                         
  -2   5   6        375.18        377.27        15.79 o                         
  -1   5   6        671.66        736.52        20.20 o                         
   0   5   6        279.57        262.10         9.46 o                         
   1   5   6        106.81        106.60         7.27 o                         
   2   5   6        116.99        118.32        12.16 o                         
   3   5   6        477.52        440.20        14.83 o                         
   4   5   6        176.25        162.69        20.35 o                         
   5   5   6        172.48        180.47        12.54 o                         
  -8   6   6         23.48         -1.01        15.45 o                         
  -7   6   6         14.92         25.97         8.89 o                         
  -6   6   6         37.76         50.06         9.75 o                         
  -5   6   6        202.15        220.51        12.89 o                         
  -4   6   6        365.64        365.89        17.99 o                         
  -3   6   6        201.02        206.02         9.92 o                         
  -2   6   6        573.96        548.09        19.88 o                         
  -1   6   6         72.10         56.94        10.65 o                         
   0   6   6        217.69        224.41        13.11 o                         
   1   6   6        343.57        333.84        14.26 o                         
   2   6   6        340.63        330.26        14.51 o                         
   3   6   6        189.26        157.37        11.54 o                         
   4   6   6        236.98        201.69        12.28 o                         
  -7   7   6         31.71         51.04         8.92 o                         
  -6   7   6         13.62         19.23         8.55 o                         
  -5   7   6        190.92        191.92        13.15 o                         
  -4   7   6        132.38        151.77        15.43 o                         
  -3   7   6         54.39         51.85        11.57 o                         
  -2   7   6        237.47        237.95        15.59 o                         
  -1   7   6          8.98         -0.40         9.11 o                         
   0   7   6         42.48         42.53        10.06 o                         
   1   7   6        497.52        452.31        33.20 o                         
   2   7   6        113.74        109.11        14.51 o                         
   3   7   6         25.82         24.82         8.48 o                         
  -7   8   6         10.62          1.36        10.49 o                         
  -6   8   6        122.61        141.52        24.39 o                         
  -5   8   6        233.70        255.84        14.22 o                         
  -4   8   6         94.86        104.19        15.37 o                         
  -3   8   6         76.06         63.17        12.29 o                         
  -2   8   6         23.84         -1.70        11.05 o                         
  -1   8   6        201.63        199.92        15.75 o                         
   0   8   6         15.20         17.13         6.69 o                         
   1   8   6        192.10        117.99        15.34 o                         
   2   8   6         19.96         32.61        13.99 o                         
  -6   9   6         11.26         24.78        11.28 o                         
  -5   9   6          3.58        -10.88        15.12 o                         
  -4   9   6        118.67         99.03        15.42 o                         
  -3   9   6          2.80          9.51        11.85 o                         
  -2   9   6          5.60         -5.72         9.53 o                         
  -1   9   6          5.32         12.40         7.97 o                         
   0   9   6          5.01          5.99         8.06 o                         
   1   9   6        247.75        207.54        18.39 o                         
  -3  10   6          0.32         11.52        10.67 o                         
  -2  10   6         67.83         73.76        13.60 o                         
   0 -10   7         22.54         44.37        12.96 o                         
   1 -10   7        144.25        133.71        14.16 o                         
   2 -10   7          2.52         -4.26        10.83 o                         
   3 -10   7        168.07        142.33        16.72 o                         
   4 -10   7        241.80        243.83        18.18 o                         
  -2  -9   7        274.14        301.98        17.65 o                         
  -1  -9   7        256.16        234.79        17.52 o                         
   0  -9   7         13.67         23.57         9.28 o                         
   1  -9   7         83.35         68.63        11.87 o                         
   2  -9   7          0.90          9.53        11.05 o                         
   3  -9   7         64.76         94.27        12.43 o                         
   4  -9   7        406.30        413.31        20.79 o                         
   5  -9   7        348.64        417.56        23.68 o                         
  -4  -8   7         69.45         71.59        12.70 o                         
  -3  -8   7         89.52         79.15         8.73 o                         
  -2  -8   7        364.81        341.42        13.10 o                         
  -1  -8   7         89.15         93.87        13.10 o                         
   0  -8   7         38.29         32.06         9.32 o                         
   1  -8   7        456.96        459.90        19.52 o                         
   2  -8   7         66.35         52.62        11.79 o                         
   3  -8   7        398.66        384.84        18.23 o                         
   4  -8   7        885.16        926.64        27.40 o                         
   5  -8   7        160.53        194.78        17.71 o                         
   6  -8   7         58.35         88.72        13.83 o                         
  -5  -7   7         69.77        105.85        16.34 o                         
  -4  -7   7         36.35         45.27         8.32 o                         
  -3  -7   7        256.87        242.97        11.00 o                         
  -2  -7   7        129.62        145.15         9.02 o                         
  -1  -7   7         73.84         61.24         6.77 o                         
   0  -7   7          7.23          1.97         8.07 o                         
   1  -7   7        830.20        753.08        22.87 o                         
   2  -7   7        108.20        107.10        11.17 o                         
   3  -7   7       1186.15       1222.90        28.14 o                         
   4  -7   7        687.82        712.14        28.81 o                         
   5  -7   7        874.55        781.83        18.53 o                         
   6  -7   7         28.74         19.78         9.96 o                         
   7  -7   7        123.99        125.54        13.99 o                         
  -5  -6   7          0.96         -4.50         9.53 o                         
  -4  -6   7        190.31        201.82        10.11 o                         
  -3  -6   7        709.47        659.93        15.69 o                         
  -2  -6   7        176.03        165.87         8.71 o                         
  -1  -6   7         74.27         66.68        13.71 o                         
   0  -6   7        161.35        163.90         7.68 o                         
   1  -6   7       1247.91       1196.53        26.15 o                         
   2  -6   7       2470.24       2301.73        29.27 o                         
   3  -6   7       2074.35       2065.43        36.41 o                         
   4  -6   7        660.91        649.81        35.46 o                         
   5  -6   7        178.06        175.28         9.50 o                         
   6  -6   7         60.41         49.12        12.04 o                         
   7  -6   7        128.51        144.79        15.22 o                         
  -6  -5   7        215.23        195.70        17.10 o                         
  -5  -5   7        165.13        172.22        15.76 o                         
  -4  -5   7        176.82        176.07        14.29 o                         
  -3  -5   7        172.94        178.60        12.08 o                         
  -2  -5   7        101.79         95.12         9.17 o                         
  -1  -5   7         60.18         66.18         7.50 o                         
   0  -5   7       1156.20       1163.66        25.14 o                         
   1  -5   7       1217.08       1165.33        12.92 o                         
   2  -5   7        887.66        855.85        15.00 o                         
   3  -5   7       1279.26       1265.27        18.86 o                         
   4  -5   7        317.72        313.77        10.76 o                         
   5  -5   7         28.93         21.34         5.54 o                         
   6  -5   7        204.97        214.95        11.85 o                         
   7  -5   7        616.81        628.88        29.85 o                         
  -7  -4   7         90.29        107.18        13.27 o                         
  -6  -4   7        156.08        149.19        13.59 o                         
  -5  -4   7        772.56        761.01        25.02 o                         
  -4  -4   7        232.08        222.08        13.82 o                         
  -3  -4   7         75.24         87.96         9.60 o                         
  -2  -4   7          1.46          6.82         5.70 o                         
  -1  -4   7       1006.55       1053.09        15.23 o                         
   0  -4   7       1552.08       1570.76        17.60 o                         
   1  -4   7       3199.48       3134.98        34.67 o                         
   2  -4   7       3145.47       2990.36        25.52 o                         
   3  -4   7       1645.08       1610.47        18.83 o                         
   4  -4   7         49.52         53.96         4.06 o                         
   5  -4   7        305.77        314.51         8.77 o                         
   6  -4   7        468.08        454.56        17.09 o                         
   7  -4   7        556.36        572.36        16.52 o                         
   8  -4   7        211.85        232.49        15.87 o                         
  -7  -3   7         37.11         45.72        11.79 o                         
  -6  -3   7          4.09          6.54         9.53 o                         
  -5  -3   7       2230.48       2238.46        38.50 o                         
  -4  -3   7          0.72         -3.17         8.15 o                         
  -3  -3   7          0.32          0.00         6.35 o                         
  -2  -3   7          1.07         -3.45         3.45 o                         
  -1  -3   7          4.47         26.47         3.98 o                         
   0  -3   7       1990.19       2045.67        26.46 o                         
   1  -3   7       3226.51       3136.18        24.32 o                         
   2  -3   7       1323.08       1307.98        19.31 o                         
   3  -3   7         18.63         14.37         2.17 o                         
   4  -3   7        231.58        238.48         7.20 o                         
   5  -3   7        648.23        638.52        12.02 o                         
   6  -3   7        911.16        929.82        23.96 o                         
   7  -3   7        533.54        563.36        22.48 o                         
   8  -3   7        330.78        371.60        20.52 o                         
  -8  -2   7         32.66         30.51        11.25 o                         
  -7  -2   7        103.01        105.78        11.91 o                         
  -6  -2   7        388.70        362.53        17.08 o                         
  -5  -2   7        111.56        107.14        11.39 o                         
  -4  -2   7          4.56          0.38         7.88 o                         
  -3  -2   7         65.96         63.92         4.97 o                         
  -2  -2   7       6155.34       6482.17        24.13 o                         
  -1  -2   7        758.27        673.89         9.47 o                         
   0  -2   7       2986.97       2936.90        34.73 o                         
   1  -2   7        912.29        929.84        14.50 o                         
   2  -2   7        523.23        527.74         8.38 o                         
   3  -2   7         75.64         76.49         5.39 o                         
   4  -2   7        727.47        716.07        16.54 o                         
   5  -2   7       1492.75       1492.55        18.13 o                         
   6  -2   7        598.33        588.06        22.41 o                         
   7  -2   7        438.10        433.54        20.95 o                         
   8  -2   7        231.91        235.54        18.15 o                         
  -8  -1   7         12.36          7.78        10.19 o                         
  -7  -1   7        108.73        106.06        10.93 o                         
  -6  -1   7        127.51        118.26         7.88 o                         
  -5  -1   7        144.94        150.12         8.12 o                         
  -4  -1   7         85.18         79.23         6.55 o                         
  -3  -1   7       1401.77       1338.84        20.41 o                         
  -2  -1   7        353.79        326.11         5.89 o                         
  -1  -1   7       2878.62       2777.26        33.26 o                         
   0  -1   7       4394.50       4362.46        36.19 o                         
   1  -1   7       5444.85       5612.28        42.84 o                         
   2  -1   7        548.46        621.94         9.17 o                         
   3  -1   7        494.14        454.71        10.91 o                         
   4  -1   7        991.09       1005.51        25.95 o                         
   5  -1   7       2826.31       2919.10        45.05 o                         
   6  -1   7        706.33        710.01        25.47 o                         
   7  -1   7        573.76        546.65        24.09 o                         
  -8   0   7         98.81        106.54         9.61 o                         
  -7   0   7        229.33        221.26        11.23 o                         
  -6   0   7         17.26         18.90         6.09 o                         
  -5   0   7          0.05         -0.16         5.06 o                         
  -4   0   7        176.82        185.38         8.19 o                         
  -3   0   7       1123.45       1100.57        10.05 o                         
  -2   0   7       4393.55       4376.04        27.26 o                         
  -1   0   7       3286.82       3210.53        48.26 o                         
   0   0   7       1479.43       1507.22        19.13 o                         
   1   0   7        524.10        530.85        11.05 o                         
   2   0   7         23.78         16.80         3.66 o                         
   3   0   7        744.59        804.35        21.86 o                         
   4   0   7        730.25        723.61        22.36 o                         
   5   0   7         32.01         39.46         8.93 o                         
   6   0   7       1298.39       1341.07        35.60 o                         
   7   0   7         62.86         77.50        12.53 o                         
  -8   1   7        104.76        105.09        14.20 o                         
  -7   1   7         47.67         45.44         7.52 o                         
  -6   1   7          9.80          4.42         5.83 o                         
  -5   1   7         37.21         39.14         6.97 o                         
  -4   1   7        234.30        243.91         9.62 o                         
  -3   1   7        887.32        826.64         8.81 o                         
  -2   1   7       2583.55       2527.03        64.22 o                         
  -1   1   7       1290.82       1354.84        20.41 o                         
   0   1   7        144.22        150.20         6.44 o                         
   1   1   7         13.58          5.83         3.61 o                         
   2   1   7        624.93        573.67        12.47 o                         
   3   1   7       1817.22       1766.43        32.56 o                         
   4   1   7       1060.27        966.70        26.16 o                         
   5   1   7        630.14        653.61        18.37 o                         
   6   1   7         31.17         59.28        11.87 o                         
   7   1   7         23.52         25.60        12.73 o                         
  -8   2   7        175.60        158.47        17.29 o                         
  -7   2   7          0.48          0.27         7.52 o                         
  -6   2   7          8.22          8.96         5.59 o                         
  -5   2   7        604.59        586.81        14.99 o                         
  -4   2   7        194.74        201.08         9.34 o                         
  -3   2   7        931.69        887.25        13.32 o                         
  -2   2   7        958.86        957.67        45.85 o                         
  -1   2   7       2707.64       2771.96        37.30 o                         
   0   2   7         40.86         27.39         6.25 o                         
   1   2   7       1141.52       1056.92        21.00 o                         
   2   2   7        417.93        395.57        16.49 o                         
   3   2   7       1617.42       1637.32        32.56 o                         
   4   2   7        393.50        389.23        13.09 o                         
   5   2   7        542.36        545.05        18.10 o                         
   6   2   7         33.99         38.62         8.96 o                         
   7   2   7          6.16         -9.17        14.80 o                         
  -8   3   7        135.61        118.25        14.43 o                         
  -7   3   7         17.35         21.62        11.01 o                         
  -6   3   7         31.99         45.35         7.59 o                         
  -5   3   7         36.80         47.88         7.45 o                         
  -4   3   7        683.98        719.36        16.63 o                         
  -3   3   7       1366.14       1410.54        17.24 o                         
  -2   3   7         88.43         91.82         7.54 o                         
  -1   3   7        421.30        423.40         8.64 o                         
   0   3   7        883.32        857.88        18.50 o                         
   1   3   7        896.89        901.61        31.84 o                         
   2   3   7       1301.48       1228.47        27.96 o                         
   3   3   7       1179.97       1182.27        28.95 o                         
   4   3   7        294.77        295.85        27.44 o                         
   5   3   7        144.35        144.79        10.71 o                         
   6   3   7         29.55         19.87         9.45 o                         
  -8   4   7         11.54         49.04        16.45 o                         
  -7   4   7          9.60         11.06        14.22 o                         
  -6   4   7        400.80        419.71        24.31 o                         
  -5   4   7        226.90        223.82        12.24 o                         
  -4   4   7        933.44        943.18        42.49 o                         
  -3   4   7        166.48        164.39         6.31 o                         
  -2   4   7        164.57        158.01         6.25 o                         
  -1   4   7         70.49         62.11         5.00 o                         
   0   4   7        213.88        219.98         7.15 o                         
   1   4   7        173.77        177.20         8.03 o                         
   2   4   7        949.56        973.66        26.27 o                         
   3   4   7        508.18        533.77        21.70 o                         
   4   4   7        205.52        187.89        11.33 o                         
   5   4   7         20.38         21.96         8.66 o                         
   6   4   7         47.08         29.53        13.60 o                         
  -8   5   7          0.01         -5.62        18.32 o                         
  -7   5   7         69.38         49.82        14.63 o                         
  -6   5   7         92.87        114.38        17.01 o                         
  -5   5   7        396.35        344.36        14.10 o                         
  -4   5   7        171.69        154.14         8.79 o                         
  -3   5   7        908.31        890.22        13.29 o                         
  -2   5   7         69.92         67.02         5.40 o                         
  -1   5   7        867.94        899.50        16.33 o                         
   0   5   7        281.73        289.44        10.35 o                         
   1   5   7        871.99        852.92        16.00 o                         
   2   5   7        179.03        158.22        13.81 o                         
   3   5   7        376.41        351.26        15.15 o                         
   4   5   7         49.55         51.88         9.42 o                         
   5   5   7         18.27         22.96        20.11 o                         
  -8   6   7         22.78         19.28        18.54 o                         
  -7   6   7          0.26         -2.54        16.17 o                         
  -6   6   7        229.74        208.67        13.48 o                         
  -5   6   7        216.88        197.39        12.05 o                         
  -4   6   7        129.81        119.26         8.78 o                         
  -3   6   7        123.13        109.94         6.50 o                         
  -2   6   7        244.33        250.33         8.55 o                         
  -1   6   7          9.95          4.22         6.14 o                         
   0   6   7        327.04        342.35        11.61 o                         
   1   6   7         73.19         74.52        13.83 o                         
   2   6   7        109.09         72.11        10.44 o                         
   3   6   7         23.12          7.82         7.85 o                         
   4   6   7          0.01         -2.27         8.40 o                         
  -7   7   7          8.06         15.79        10.08 o                         
  -6   7   7        164.22        142.59        16.58 o                         
  -5   7   7         52.82         34.57        10.12 o                         
  -4   7   7          2.38          8.76         9.67 o                         
  -3   7   7          3.60          4.25         5.59 o                         
  -2   7   7        210.22        229.59        16.06 o                         
  -1   7   7        238.10        258.35        16.13 o                         
   0   7   7        338.56        352.42        12.69 o                         
   1   7   7         12.60         32.64        11.46 o                         
   2   7   7         69.04         60.10         9.39 o                         
   3   7   7          1.28          1.87         7.67 o                         
  -6   8   7          4.91         13.81         9.41 o                         
  -5   8   7         78.60         56.43        10.55 o                         
  -4   8   7          2.55         -8.81        11.14 o                         
  -3   8   7         44.66         60.63        12.64 o                         
  -2   8   7         31.65         40.76        12.00 o                         
  -1   8   7         62.12         74.82        12.25 o                         
   0   8   7        271.56        265.46        16.73 o                         
   1   8   7         22.62         47.04         9.06 o                         
   2   8   7         10.01         16.21         9.57 o                         
  -5   9   7          8.34         20.96        13.91 o                         
  -4   9   7         15.94         35.41        14.84 o                         
  -3   9   7         69.17         81.16        13.01 o                         
  -2   9   7         48.88         45.28        10.58 o                         
  -1   9   7         79.82         98.02        16.01 o                         
   0   9   7         67.38         48.12        12.90 o                         
   0 -10   8         14.46          8.79        12.40 o                         
   1 -10   8         13.62         47.52        11.91 o                         
   2 -10   8        215.10        201.13        17.48 o                         
   3 -10   8        149.54        143.79        16.18 o                         
  -2  -9   8          0.17         22.67        12.74 o                         
  -1  -9   8         19.85         18.90        10.79 o                         
   0  -9   8         14.79          7.84        10.80 o                         
   1  -9   8         95.71         82.37        11.34 o                         
   2  -9   8        568.81        519.75        22.72 o                         
   3  -9   8        548.79        601.49        24.16 o                         
   4  -9   8        241.31        239.14        16.16 o                         
   5  -9   8          0.12        -13.24        13.24 o                         
  -3  -8   8         40.95         51.26         8.61 o                         
  -2  -8   8          5.48          6.38         6.80 o                         
  -1  -8   8          1.77         -4.31         8.74 o                         
   0  -8   8        453.60        411.52        19.23 o                         
   1  -8   8        222.78        214.38        15.42 o                         
   2  -8   8        802.05        826.75        25.93 o                         
   3  -8   8        466.45        437.11        19.90 o                         
   4  -8   8        102.62        111.33         8.42 o                         
   5  -8   8          0.55         14.01         9.48 o                         
   6  -8   8        169.91        165.65        15.79 o                         
  -4  -7   8        150.65        149.04         9.80 o                         
  -3  -7   8        201.56        202.59        15.65 o                         
  -2  -7   8        165.68        144.28        11.71 o                         
  -1  -7   8        145.44        136.51        19.84 o                         
   0  -7   8        474.78        475.97        20.07 o                         
   1  -7   8        771.70        771.07        24.19 o                         
   2  -7   8       1668.57       1628.10        33.34 o                         
   3  -7   8        203.28        198.92        13.98 o                         
   4  -7   8          1.75          2.44         5.67 o                         
   5  -7   8        175.00        170.72        10.24 o                         
   6  -7   8        245.26        244.51        17.86 o                         
  -5  -6   8         43.06         38.09         7.61 o                         
  -4  -6   8         22.79          9.02        19.81 o                         
  -3  -6   8         15.63          9.30         5.74 o                         
  -2  -6   8        121.93         82.34         7.14 o                         
  -1  -6   8        668.14        624.59        22.12 o                         
   0  -6   8        832.08        783.49        14.67 o                         
   1  -6   8          7.21          8.68         5.40 o                         
   2  -6   8       1336.86       1269.33        20.33 o                         
   3  -6   8         34.86         24.07         4.55 o                         
   4  -6   8         36.19         53.04         6.86 o                         
   5  -6   8        243.77        253.68        11.68 o                         
   6  -6   8        495.70        539.24        23.33 o                         
   7  -6   8        600.29        625.65        26.52 o                         
  -6  -5   8         64.86         55.60        10.26 o                         
  -5  -5   8         10.46         18.50        10.63 o                         
  -4  -5   8          0.24         -5.08         7.68 o                         
  -3  -5   8          7.19         11.82         7.56 o                         
  -2  -5   8        336.03        309.67        14.16 o                         
  -1  -5   8       1418.26       1421.21        25.88 o                         
   0  -5   8       2030.44       1983.48        25.87 o                         
   1  -5   8       2370.06       2313.68        32.14 o                         
   2  -5   8        730.90        758.32        18.28 o                         
   3  -5   8          6.01          7.80         4.13 o                         
   4  -5   8        754.77        799.61        16.95 o                         
   5  -5   8       1827.58       1786.03        26.07 o                         
   6  -5   8        841.64        862.33        28.42 o                         
   7  -5   8        323.69        315.81        18.73 o                         
  -6  -4   8        188.11        180.57        14.56 o                         
  -5  -4   8          6.83          6.35         8.93 o                         
  -4  -4   8          0.04         -3.76         8.17 o                         
  -3  -4   8        287.39        280.08        14.25 o                         
  -2  -4   8        529.59        510.80        16.93 o                         
  -1  -4   8       1097.51       1043.23        15.90 o                         
   0  -4   8       2733.17       2704.59        24.58 o                         
   1  -4   8       1000.74        963.69        14.89 o                         
   2  -4   8         24.31         20.07         3.56 o                         
   3  -4   8        281.52        289.45         7.52 o                         
   4  -4   8        851.99        880.48        17.15 o                         
   5  -4   8        558.91        575.91        19.88 o                         
   6  -4   8       1640.45       1534.73        65.53 o                         
   7  -4   8        519.00        537.33        41.29 o                         
  -7  -3   8         57.94         57.25        10.11 o                         
  -6  -3   8         31.76         22.20        10.25 o                         
  -5  -3   8        165.88        172.14        14.16 o                         
  -4  -3   8         74.02         75.08         9.75 o                         
  -3  -3   8        664.83        716.97        20.33 o                         
  -2  -3   8       1597.87       1513.63        18.68 o                         
  -1  -3   8       2323.70       2385.35        44.22 o                         
   0  -3   8       1509.55       1504.07        18.14 o                         
   1  -3   8         56.99         61.76        10.31 o                         
   2  -3   8        264.53        277.56         8.07 o                         
   3  -3   8        414.68        400.84        19.59 o                         
   4  -3   8       1172.22       1161.72        20.62 o                         
   5  -3   8       1209.84       1217.34        16.65 o                         
   6  -3   8        662.36        610.50        20.43 o                         
   7  -3   8         39.79         24.81        11.31 o                         
  -7  -2   8         41.37         58.67         9.61 o                         
  -6  -2   8          2.55          3.02         7.62 o                         
  -5  -2   8         12.81          4.59         9.93 o                         
  -4  -2   8        293.42        296.31        15.07 o                         
  -3  -2   8        574.81        568.05        13.00 o                         
  -2  -2   8       1449.75       1409.82        17.46 o                         
  -1  -2   8       1800.77       1789.34        16.25 o                         
   0  -2   8        393.86        402.88         8.75 o                         
   1  -2   8          3.32         10.83         4.09 o                         
   2  -2   8       1064.15       1023.08        14.43 o                         
   3  -2   8       1552.81       1515.95        22.10 o                         
   4  -2   8       1893.58       1914.09        33.35 o                         
   5  -2   8        569.48        568.31        11.95 o                         
   6  -2   8        196.82        189.81        22.04 o                         
   7  -2   8          1.90          1.62        10.21 o                         
  -8  -1   8          3.57          2.47         8.86 o                         
  -7  -1   8         85.28         94.89        10.74 o                         
  -6  -1   8         11.84          5.41         7.41 o                         
  -5  -1   8        291.02        309.56        11.48 o                         
  -4  -1   8       1035.19       1082.85        21.30 o                         
  -3  -1   8        857.45        875.90         9.96 o                         
  -2  -1   8       1959.07       1881.91        16.11 o                         
  -1  -1   8        401.92        373.32         9.40 o                         
   0  -1   8          0.02          5.44         1.97 o                         
   1  -1   8        294.95        285.22         6.26 o                         
   2  -1   8       2061.17       2089.85        18.36 o                         
   3  -1   8       1078.99       1051.67        16.32 o                         
   4  -1   8        741.79        818.46        24.59 o                         
   5  -1   8       1208.10       1321.79        32.35 o                         
   6  -1   8        164.07        186.35        10.48 o                         
   7  -1   8         81.44         93.36        13.81 o                         
  -8   0   8          8.74          8.64         9.34 o                         
  -7   0   8         20.23         18.02         6.87 o                         
  -6   0   8         52.26         53.05         6.88 o                         
  -5   0   8        144.80        158.56         9.32 o                         
  -4   0   8       1850.05       1844.47        53.67 o                         
  -3   0   8        370.68        369.21         6.65 o                         
  -2   0   8        374.53        363.01         8.68 o                         
  -1   0   8         85.34         80.85         8.48 o                         
   0   0   8        263.77        230.28         6.57 o                         
   1   0   8        798.90        777.12        14.21 o                         
   2   0   8        776.16        738.05        22.93 o                         
   3   0   8       3414.50       3231.90        45.23 o                         
   4   0   8       1862.69       1867.59        36.44 o                         
   5   0   8         97.94        100.60        12.82 o                         
   6   0   8          0.03          5.86         7.07 o                         
   7   0   8        118.29        109.08        15.90 o                         
  -8   1   8         22.35         35.09         8.67 o                         
  -7   1   8         25.99         28.95         6.93 o                         
  -6   1   8        117.77        131.19         9.11 o                         
  -5   1   8        532.21        519.76        14.93 o                         
  -4   1   8       1335.64       1341.92        21.19 o                         
  -3   1   8        668.97        632.65         9.09 o                         
  -2   1   8        299.07        306.18         9.20 o                         
  -1   1   8        460.28        508.43        14.60 o                         
   0   1   8       1054.61        971.41        20.37 o                         
   1   1   8       2351.28       2302.90        34.87 o                         
   2   1   8       2088.24       1945.58        79.97 o                         
   3   1   8        544.92        556.25        20.10 o                         
   4   1   8        470.17        436.04        19.15 o                         
   5   1   8        327.00        325.96        12.66 o                         
   6   1   8        297.33        287.81        19.06 o                         
   7   1   8         62.58         67.62        12.54 o                         
  -8   2   8          4.48          4.46        11.61 o                         
  -7   2   8         48.86         60.66        13.07 o                         
  -6   2   8        166.99        180.05        10.50 o                         
  -5   2   8        173.24        194.75        10.21 o                         
  -4   2   8        973.52        935.87        18.87 o                         
  -3   2   8        621.97        632.17        24.31 o                         
  -2   2   8          9.70         15.95         4.21 o                         
  -1   2   8        873.92        868.65        16.12 o                         
   0   2   8        417.16        410.23        11.14 o                         
   1   2   8        979.10        927.40        39.79 o                         
   2   2   8       2308.73       2364.35        38.51 o                         
   3   2   8        296.07        294.80        16.22 o                         
   4   2   8        176.29        176.88        13.97 o                         
   5   2   8         94.85         91.32         9.34 o                         
   6   2   8         50.25         44.61         8.82 o                         
  -8   3   8         18.06         33.71        13.53 o                         
  -7   3   8         90.07         72.95        12.82 o                         
  -6   3   8        285.18        293.56        12.72 o                         
  -5   3   8        513.55        523.70        15.78 o                         
  -4   3   8        175.55        160.42        14.79 o                         
  -3   3   8         16.05         11.63         4.33 o                         
  -2   3   8         37.32         35.03         6.70 o                         
  -1   3   8        179.85        176.84         6.67 o                         
   0   3   8        308.44        302.12         8.21 o                         
   1   3   8        904.70        798.80        18.72 o                         
   2   3   8        794.39        784.23        24.21 o                         
   3   3   8         49.53         50.71        11.29 o                         
   4   3   8         40.18         28.40         7.49 o                         
   5   3   8        134.03        137.47        10.73 o                         
   6   3   8         15.11         14.63         9.00 o                         
  -8   4   8          9.04        -18.15        18.15 o                         
  -7   4   8        110.62        112.85        18.40 o                         
  -6   4   8        156.21        119.83        16.16 o                         
  -5   4   8         53.20         48.96         7.73 o                         
  -4   4   8        124.94        117.32        11.50 o                         
  -3   4   8         11.66         11.11         4.46 o                         
  -2   4   8        937.54        961.09        13.80 o                         
  -1   4   8        466.18        483.40        10.66 o                         
   0   4   8       1277.13       1278.64        32.49 o                         
   1   4   8        402.89        409.92        11.44 o                         
   2   4   8         54.90         66.61        11.90 o                         
   3   4   8          1.37          6.40         9.98 o                         
   4   4   8        271.49        233.43        33.28 o                         
   5   4   8        229.09        237.43        17.18 o                         
  -8   5   8          8.10         -8.63        19.02 o                         
  -7   5   8        173.99        137.21        17.96 o                         
  -6   5   8        117.20         91.10        15.82 o                         
  -5   5   8         66.39         50.06         7.96 o                         
  -4   5   8         59.62         74.40        14.86 o                         
  -3   5   8        209.61        206.43        12.34 o                         
  -2   5   8          3.16          1.02         4.54 o                         
  -1   5   8        698.10        683.54        16.55 o                         
   0   5   8        275.57        292.00        10.74 o                         
   1   5   8        120.05        125.37         8.33 o                         
   2   5   8        247.74        212.66        15.82 o                         
   3   5   8         11.29          9.03         6.88 o                         
   4   5   8        140.72        125.06        13.55 o                         
  -7   6   8         86.83        107.70        18.38 o                         
  -6   6   8         26.82         14.29        16.67 o                         
  -5   6   8          7.99          3.72         8.09 o                         
  -4   6   8         15.12         23.56         8.53 o                         
  -3   6   8        258.28        271.38        29.92 o                         
  -2   6   8        418.09        394.94        13.56 o                         
  -1   6   8        100.86        110.89         8.62 o                         
   0   6   8        678.57        649.25        15.63 o                         
   1   6   8         28.97         25.11        10.05 o                         
   2   6   8         91.68         69.50        12.27 o                         
   3   6   8          6.15          6.75        14.97 o                         
   4   6   8        160.31        159.02        12.79 o                         
  -7   7   8         34.77         66.17        19.83 o                         
  -6   7   8          4.43         -9.61         9.61 o                         
  -5   7   8          0.91         -0.74         8.92 o                         
  -4   7   8         18.71         29.83        13.33 o                         
  -3   7   8        124.93        126.26        21.10 o                         
  -2   7   8        152.14        154.26        10.01 o                         
  -1   7   8        216.85        210.86        10.56 o                         
   0   7   8          1.03          0.15         5.91 o                         
   1   7   8         15.94         10.56        10.22 o                         
   2   7   8          0.24         -7.92         7.92 o                         
   3   7   8         38.28         28.90         9.50 o                         
  -6   8   8          2.27        -15.03        15.82 o                         
  -5   8   8         52.41         66.13        16.28 o                         
  -4   8   8         57.87         54.45        15.86 o                         
  -3   8   8          9.27         12.86        12.11 o                         
  -2   8   8        161.91        159.91        36.76 o                         
  -1   8   8         25.75         31.14         7.30 o                         
   0   8   8          0.96          6.86        14.62 o                         
   1   8   8         29.46         17.16         8.19 o                         
  -4   9   8          4.11         20.45        13.43 o                         
  -3   9   8          1.16          8.00        13.36 o                         
  -2   9   8         70.98         75.51         9.03 o                         
  -1   9   8         13.71         27.44         8.51 o                         
  -1  -9   9         30.80         26.78        11.05 o                         
   0  -9   9        185.48        180.68        16.18 o                         
   1  -9   9        398.00        393.00        20.82 o                         
   2  -9   9         47.16         48.95        10.91 o                         
   3  -9   9         47.13         56.41        11.34 o                         
   4  -9   9          1.87         -2.08        12.08 o                         
  -3  -8   9         14.81         14.15         7.85 o                         
  -2  -8   9         80.13         85.16        12.06 o                         
  -1  -8   9        363.85        322.56        18.21 o                         
   0  -8   9         68.49         88.11        11.39 o                         
   1  -8   9        410.61        424.23        20.37 o                         
   2  -8   9         58.81         71.94        11.83 o                         
   3  -8   9         89.26        106.90        12.49 o                         
   4  -8   9        331.98        321.37        19.71 o                         
   5  -8   9        617.00        644.77        27.37 o                         
  -4  -7   9         14.20         17.65         6.19 o                         
  -3  -7   9          0.28         10.02         7.07 o                         
  -2  -7   9        384.15        405.10        32.82 o                         
  -1  -7   9        400.18        362.42        26.20 o                         
   0  -7   9         73.37         72.47        11.12 o                         
   1  -7   9        482.50        465.88        19.96 o                         
   2  -7   9         70.64         64.91         9.49 o                         
   3  -7   9        116.39        107.90         8.28 o                         
   4  -7   9        465.59        450.53        26.57 o                         
   5  -7   9        529.24        562.00        25.24 o                         
   6  -7   9        437.46        444.88        22.35 o                         
  -5  -6   9          5.72          7.07         6.60 o                         
  -4  -6   9         32.98         22.31         6.68 o                         
  -3  -6   9        146.53        130.99         9.24 o                         
  -2  -6   9        803.20        843.02        17.32 o                         
  -1  -6   9        713.07        698.61        15.13 o                         
   0  -6   9       1022.88        988.89        26.56 o                         
   1  -6   9       1200.75       1216.72        27.22 o                         
   2  -6   9         51.23         43.96         7.40 o                         
   3  -6   9        311.93        307.10         9.17 o                         
   4  -6   9       1754.07       1714.10        81.18 o                         
   5  -6   9        770.15        833.05        28.99 o                         
   6  -6   9        288.52        303.36        18.34 o                         
  -6  -5   9         16.52         -9.05        10.97 o                         
  -5  -5   9         29.92         19.43        11.15 o                         
  -4  -5   9         94.24         76.85        11.74 o                         
  -3  -5   9        774.04        781.26        23.52 o                         
  -2  -5   9        526.97        525.67        18.08 o                         
  -1  -5   9        434.41        421.27        15.85 o                         
   0  -5   9        232.51        218.07        13.34 o                         
   1  -5   9          3.88          1.02         5.52 o                         
   2  -5   9         54.80         54.32         6.36 o                         
   3  -5   9       1185.24       1154.95        18.78 o                         
   4  -5   9        429.20        482.03        13.77 o                         
   5  -5   9       1612.24       1554.15        51.81 o                         
   6  -5   9        119.94        117.99        12.75 o                         
   7  -5   9         12.17          2.94        10.00 o                         
  -6  -4   9         23.31         25.35        10.97 o                         
  -5  -4   9          7.62         -7.33         7.96 o                         
  -4  -4   9         70.52         58.86         8.81 o                         
  -3  -4   9        717.02        722.61        21.83 o                         
  -2  -4   9        631.60        640.61        18.99 o                         
  -1  -4   9        370.44        361.28        26.71 o                         
   0  -4   9          0.36         -0.37         4.42 o                         
   1  -4   9        864.50        870.10        16.14 o                         
   2  -4   9        550.81        568.71        18.07 o                         
   3  -4   9       1217.09       1225.30        30.99 o                         
   4  -4   9       1578.73       1589.47        23.60 o                         
   5  -4   9        398.86        387.23        14.79 o                         
   6  -4   9          0.23          2.03         4.96 o                         
   7  -4   9         86.35         80.66         7.58 o                         
  -7  -3   9          2.03         -3.97        11.11 o                         
  -6  -3   9         20.77         14.31        10.04 o                         
  -5  -3   9         32.27         28.03         9.11 o                         
  -4  -3   9        357.75        365.08        16.99 o                         
  -3  -3   9        524.46        539.61        18.77 o                         
  -2  -3   9        341.42        379.69        10.51 o                         
  -1  -3   9         31.98         25.96         4.48 o                         
   0  -3   9        170.08        183.18         7.89 o                         
   1  -3   9        829.73        837.01        19.03 o                         
   2  -3   9       1817.03       1852.95        23.07 o                         
   3  -3   9       1234.38       1277.64        65.39 o                         
   4  -3   9        702.84        692.45        21.53 o                         
   5  -3   9        145.42        126.99         6.45 o                         
   6  -3   9         38.43         34.64         5.36 o                         
   7  -3   9        303.30        306.06        18.07 o                         
  -7  -2   9          5.41        -10.01        10.01 o                         
  -6  -2   9        162.83        184.23        14.44 o                         
  -5  -2   9        935.56        916.16        26.07 o                         
  -4  -2   9        142.17        154.48        11.80 o                         
  -3  -2   9        381.45        375.43        10.33 o                         
  -2  -2   9         92.69         95.53         6.42 o                         
  -1  -2   9        139.11        129.85         6.74 o                         
   0  -2   9        882.60        859.29        14.98 o                         
   1  -2   9       3037.44       3085.85        33.76 o                         
   2  -2   9       3120.98       3170.77        39.51 o                         
   3  -2   9       1879.34       1886.64        18.22 o                         
   4  -2   9        302.61        307.78        10.78 o                         
   5  -2   9        110.72        115.39        10.47 o                         
   6  -2   9         37.55         59.72        17.19 o                         
   7  -2   9        341.79        317.45        18.60 o                         
  -7  -1   9         43.17         47.81        10.62 o                         
  -6  -1   9         75.35         64.25        11.11 o                         
  -5  -1   9       1891.57       2034.78        36.46 o                         
  -4  -1   9         25.21         29.11         9.16 o                         
  -3  -1   9        151.02        148.90         5.90 o                         
  -2  -1   9        122.12        109.75        11.42 o                         
  -1  -1   9         19.37         11.49         4.35 o                         
   0  -1   9        942.44        941.43        23.01 o                         
   1  -1   9        958.16        945.27        16.27 o                         
   2  -1   9       3274.12       3341.41        32.02 o                         
   3  -1   9        993.67       1012.08        13.76 o                         
   4  -1   9          4.19          9.56         7.74 o                         
   5  -1   9        135.47        151.04        13.97 o                         
   6  -1   9        157.64        186.36        10.30 o                         
   7  -1   9        179.69        196.81        17.70 o                         
  -8   0   9          6.68         -3.49        11.54 o                         
  -7   0   9         20.09         22.39        10.94 o                         
  -6   0   9        604.46        623.11        16.98 o                         
  -5   0   9        337.53        332.06        12.32 o                         
  -4   0   9        537.23        557.97        17.96 o                         
  -3   0   9          0.22         -2.45         2.65 o                         
  -2   0   9       1298.61       1378.76        19.65 o                         
  -1   0   9         29.74         21.97         3.87 o                         
   0   0   9       1857.64       1951.40        18.68 o                         
   1   0   9       1825.74       1812.33        33.38 o                         
   2   0   9        805.01        770.17        18.37 o                         
   3   0   9          3.19          3.11         8.71 o                         
   4   0   9         26.66         23.30         9.97 o                         
   5   0   9        464.48        445.84        20.76 o                         
   6   0   9         71.76         66.96        11.31 o                         
  -8   1   9          9.55         18.12        11.75 o                         
  -7   1   9        105.59        117.20         9.24 o                         
  -6   1   9         98.05        104.18         9.33 o                         
  -5   1   9        311.65        291.86        12.49 o                         
  -4   1   9         58.44         59.18        16.74 o                         
  -3   1   9         52.71         60.24         9.40 o                         
  -2   1   9          4.13          5.74         4.43 o                         
  -1   1   9       1140.57       1138.87        14.04 o                         
   0   1   9       1010.98        956.32        16.72 o                         
   1   1   9       2134.25       2064.89        24.86 o                         
   2   1   9         45.27         36.59         5.99 o                         
   3   1   9         21.55         47.59         9.93 o                         
   4   1   9        226.04        195.93        16.11 o                         
   5   1   9        704.58        633.52        23.29 o                         
   6   1   9        419.80        458.83        23.98 o                         
  -8   2   9         34.21         38.77        15.11 o                         
  -7   2   9         78.86         87.50         9.02 o                         
  -6   2   9         66.16         52.66         8.40 o                         
  -5   2   9         35.58         18.94         7.49 o                         
  -4   2   9         38.30         45.59         8.26 o                         
  -3   2   9        574.47        612.80        20.98 o                         
  -2   2   9        827.39        824.84        15.28 o                         
  -1   2   9        524.66        497.84        14.10 o                         
   0   2   9        777.50        736.49        15.55 o                         
   1   2   9        627.37        603.92        14.71 o                         
   2   2   9         40.48         36.89         9.34 o                         
   3   2   9        222.29        198.96        15.32 o                         
   4   2   9        257.23        235.96        16.60 o                         
   5   2   9         29.02         36.60         9.88 o                         
   6   2   9        292.43        294.21        21.38 o                         
  -8   3   9         56.84         81.34        16.34 o                         
  -7   3   9         50.56         52.12        13.21 o                         
  -6   3   9         27.69         26.17         8.00 o                         
  -5   3   9          9.85          7.46         6.84 o                         
  -4   3   9          2.05          1.02         8.23 o                         
  -3   3   9        339.83        382.48        18.06 o                         
  -2   3   9        888.92        886.01        39.92 o                         
  -1   3   9       1348.84       1398.79        21.01 o                         
   0   3   9        390.34        353.59        12.36 o                         
   1   3   9         23.53         24.98         9.94 o                         
   2   3   9         33.00         12.60         9.79 o                         
   3   3   9        297.29        249.61        17.30 o                         
   4   3   9        159.79        162.98        16.43 o                         
   5   3   9        404.67        436.64        17.00 o                         
  -8   4   9         89.64         86.95        17.14 o                         
  -7   4   9         16.14         17.46        14.30 o                         
  -6   4   9          4.86          4.49         7.89 o                         
  -5   4   9        174.28        197.01        28.82 o                         
  -4   4   9          2.22          9.31         8.46 o                         
  -3   4   9        259.76        284.49        16.49 o                         
  -2   4   9        701.40        684.94        12.63 o                         
  -1   4   9        896.23        864.10        14.18 o                         
   0   4   9         14.73         18.29         5.21 o                         
   1   4   9         82.14         74.48         7.14 o                         
   2   4   9          7.84          8.06        10.02 o                         
   3   4   9        370.70        376.25        21.26 o                         
   4   4   9         60.97         56.18         9.49 o                         
   5   4   9        148.77        133.37        11.83 o                         
  -7   5   9          3.00         -9.57        17.60 o                         
  -6   5   9          3.12         -7.89        14.35 o                         
  -5   5   9          1.59         -2.79        17.65 o                         
  -4   5   9        202.31        201.10        11.04 o                         
  -3   5   9        278.11        277.27        14.53 o                         
  -2   5   9         15.40         19.52         6.96 o                         
  -1   5   9        951.25        904.25        20.62 o                         
   0   5   9          4.31         -0.92         6.27 o                         
   1   5   9        279.65        284.46        17.73 o                         
   2   5   9        103.14        124.25        14.22 o                         
   3   5   9        165.83        191.66        18.05 o                         
   4   5   9         55.65         56.62         9.79 o                         
  -7   6   9          1.44         -3.19        19.71 o                         
  -6   6   9         54.05         73.67        17.28 o                         
  -5   6   9          6.86         10.78         9.90 o                         
  -4   6   9        109.46        115.27         9.65 o                         
  -3   6   9        110.72        115.17        10.00 o                         
  -2   6   9        242.56        232.63         9.14 o                         
  -1   6   9         70.08         64.85        15.65 o                         
   0   6   9          0.02          2.10         6.60 o                         
   1   6   9          4.66          3.24         8.29 o                         
   2   6   9        145.74        154.46        16.84 o                         
   3   6   9         66.09         93.77        40.31 o                         
  -6   7   9          8.37          3.47        10.98 o                         
  -5   7   9        105.50        101.04        10.94 o                         
  -4   7   9         15.00         13.57         9.58 o                         
  -3   7   9        123.43        100.13         9.60 o                         
  -2   7   9         20.65          8.87         7.19 o                         
  -1   7   9          7.51          6.08         6.18 o                         
   0   7   9         28.12         25.96         7.59 o                         
   1   7   9        205.92        186.14        16.87 o                         
   2   7   9         24.05         21.04         8.50 o                         
  -5   8   9         15.51         17.61        15.97 o                         
  -4   8   9         31.94         33.93        13.83 o                         
  -3   8   9         81.53         65.58        14.66 o                         
  -2   8   9          2.94         11.64         7.51 o                         
  -1   8   9          1.61         -0.27         7.65 o                         
   0   8   9         43.91         46.06         9.74 o                         
  -1  -9  10        146.51        140.99        14.36 o                         
   0  -9  10         22.09         34.67        11.04 o                         
   1  -9  10         36.26         42.30        10.14 o                         
   2  -9  10         37.85         29.91        10.09 o                         
   3  -9  10        194.39        188.83        15.66 o                         
  -2  -8  10         79.62         83.79         8.01 o                         
  -1  -8  10        219.59        229.62        16.87 o                         
   0  -8  10         43.82         30.62         9.04 o                         
   1  -8  10         17.06         11.16        10.53 o                         
   2  -8  10         87.00         74.80        12.22 o                         
   3  -8  10        345.77        340.08        18.24 o                         
   4  -8  10        489.95        565.86        24.80 o                         
   5  -8  10        112.76         93.54        19.12 o                         
  -4  -7  10         47.94         42.19         7.69 o                         
  -3  -7  10        164.23        150.13        10.14 o                         
  -2  -7  10         84.87         81.84         8.36 o                         
  -1  -7  10         52.47         57.11        11.27 o                         
   0  -7  10          8.26         12.39        10.43 o                         
   1  -7  10         46.75         43.31        10.95 o                         
   2  -7  10        387.26        377.10        13.46 o                         
   3  -7  10        605.85        624.12        21.19 o                         
   4  -7  10        459.73        469.94        25.40 o                         
   5  -7  10        123.17        115.19         8.98 o                         
  -5  -6  10         19.11          1.49        17.57 o                         
  -4  -6  10        134.34        147.37        15.00 o                         
  -3  -6  10        208.27        208.17        13.84 o                         
  -2  -6  10          1.40          4.34         7.91 o                         
  -1  -6  10         20.16         21.16         7.36 o                         
   0  -6  10         68.83         78.11         7.66 o                         
   1  -6  10         84.51         92.32        11.70 o                         
   2  -6  10       1102.02       1086.04        20.36 o                         
   3  -6  10        980.78        959.86        19.34 o                         
   4  -6  10        539.70        504.54        15.29 o                         
   5  -6  10         22.67         15.32         6.91 o                         
   6  -6  10         39.79         42.63        10.57 o                         
  -5  -5  10        140.10        161.60        15.01 o                         
  -4  -5  10        145.23        164.74        15.02 o                         
  -3  -5  10        215.36        203.52        14.21 o                         
  -2  -5  10          1.31          6.52         7.58 o                         
  -1  -5  10          7.60          3.50         4.71 o                         
   0  -5  10        517.16        520.11        32.42 o                         
   1  -5  10       1242.58       1193.59        30.36 o                         
   2  -5  10       1979.62       1912.83        31.05 o                         
   3  -5  10        992.09       1023.14        85.33 o                         
   4  -5  10        189.02        172.33         9.90 o                         
   5  -5  10          0.92         -0.64         8.30 o                         
   6  -5  10         98.14         92.42         8.56 o                         
  -6  -4  10        111.13        129.32        15.11 o                         
  -5  -4  10         76.01         76.92        10.97 o                         
  -4  -4  10        152.28        169.06        13.88 o                         
  -3  -4  10         51.14         54.26         9.61 o                         
  -2  -4  10         59.80         44.16         7.95 o                         
  -1  -4  10        754.01        755.09        15.42 o                         
   0  -4  10        458.89        452.94        12.11 o                         
   1  -4  10        255.16        262.01         9.70 o                         
   2  -4  10       1292.99       1290.97        83.31 o                         
   3  -4  10        716.08        709.63        33.64 o                         
   4  -4  10        144.49        124.54         8.52 o                         
   5  -4  10         23.99         23.84         6.17 o                         
   6  -4  10        243.09        199.25        29.65 o                         
  -6  -3  10        181.86        165.86        14.06 o                         
  -5  -3  10        149.12        150.66        13.05 o                         
  -4  -3  10         15.83         18.41         8.41 o                         
  -3  -3  10         39.85         39.62        11.72 o                         
  -2  -3  10         45.14         54.81         6.34 o                         
  -1  -3  10        493.61        503.13        12.53 o                         
   0  -3  10       1792.17       1762.22        29.94 o                         
   1  -3  10       3594.71       3671.65        81.77 o                         
   2  -3  10         58.83         53.15         6.04 o                         
   3  -3  10        285.49        294.34        22.95 o                         
   4  -3  10         98.22         91.57         7.38 o                         
   5  -3  10        229.80        231.91        12.28 o                         
   6  -3  10        533.04        527.11        13.01 o                         
  -7  -2  10         44.83         60.57        10.34 o                         
  -6  -2  10        274.70        291.14        18.02 o                         
  -5  -2  10          7.33         19.46         9.01 o                         
  -4  -2  10         83.83         71.18        10.76 o                         
  -3  -2  10         32.53         33.54         5.24 o                         
  -2  -2  10         12.88         22.80        13.69 o                         
  -1  -2  10        770.25        720.95        41.45 o                         
   0  -2  10       1684.29       1701.01        54.13 o                         
   1  -2  10        927.24        928.65        18.23 o                         
   2  -2  10         12.71          9.03         4.68 o                         
   3  -2  10         83.44         83.98         6.42 o                         
   4  -2  10        197.52        223.77        27.86 o                         
   5  -2  10        359.95        365.97        30.90 o                         
   6  -2  10        629.10        624.37        17.71 o                         
  -7  -1  10        156.26        137.86        14.78 o                         
  -6  -1  10          8.75         10.56        10.51 o                         
  -5  -1  10         42.31         43.16        11.59 o                         
  -4  -1  10          4.18          3.46         8.06 o                         
  -3  -1  10        670.09        665.97        18.01 o                         
  -2  -1  10        477.94        478.85        12.07 o                         
  -1  -1  10        966.63        931.90        16.74 o                         
   0  -1  10       1179.31       1193.06        18.81 o                         
   1  -1  10        616.68        661.73        20.42 o                         
   2  -1  10         58.33         90.04        36.33 o                         
   3  -1  10        203.00        185.09         9.19 o                         
   4  -1  10        466.11        468.76        21.18 o                         
   5  -1  10        393.88        412.82        20.06 o                         
   6  -1  10        678.63        711.58        19.34 o                         
  -7   0  10         92.62         87.19        11.34 o                         
  -6   0  10         39.49         19.46        10.63 o                         
  -5   0  10         12.25          4.50         7.13 o                         
  -4   0  10        159.63        157.91         9.68 o                         
  -3   0  10         21.34         22.31         8.76 o                         
  -2   0  10       1330.00       1326.12        19.21 o                         
  -1   0  10       1586.18       1625.35        29.50 o                         
   0   0  10       1120.69       1231.61        28.58 o                         
   1   0  10         42.75         42.45         5.94 o                         
   2   0  10         58.46         42.51         6.44 o                         
   3   0  10        275.16        252.81        15.87 o                         
   4   0  10       1022.45       1023.95        30.16 o                         
   5   0  10        614.76        679.37        26.43 o                         
   6   0  10        426.68        493.69        24.11 o                         
  -7   1  10         32.05         34.82         8.70 o                         
  -6   1  10          9.59         10.33         6.97 o                         
  -5   1  10         15.51         22.98         8.49 o                         
  -4   1  10        644.32        662.47        17.43 o                         
  -3   1  10        976.24        931.23        26.47 o                         
  -2   1  10        892.57        915.26        16.68 o                         
  -1   1  10        539.16        583.52        10.87 o                         
   0   1  10        315.88        316.02         8.63 o                         
   1   1  10        125.56        117.69        12.80 o                         
   2   1  10        278.26        238.32        10.65 o                         
   3   1  10        410.66        374.85        18.52 o                         
   4   1  10        108.05         95.43        13.42 o                         
   5   1  10        592.98        567.27        24.92 o                         
   6   1  10         85.09         73.54        14.07 o                         
  -7   2  10         13.31          3.67         7.79 o                         
  -6   2  10          4.13          9.44         7.65 o                         
  -5   2  10         34.78         34.82         7.61 o                         
  -4   2  10        505.68        547.74        32.51 o                         
  -3   2  10        205.95        222.81        15.01 o                         
  -2   2  10        588.93        606.96        25.97 o                         
  -1   2  10        112.24        109.61        14.89 o                         
   0   2  10         44.47         48.41         6.17 o                         
   1   2  10         58.91         54.55         7.14 o                         
   2   2  10        103.57         79.98        12.15 o                         
   3   2  10        681.67        661.81        25.08 o                         
   4   2  10        632.08        600.22        25.88 o                         
   5   2  10         11.15          5.73        15.72 o                         
  -7   3  10          1.56         11.71         9.57 o                         
  -6   3  10         23.81         17.35         7.35 o                         
  -5   3  10          6.76         22.49         7.17 o                         
  -4   3  10        428.53        444.45        20.30 o                         
  -3   3  10        418.53        465.21        20.59 o                         
  -2   3  10        477.18        430.66        12.57 o                         
  -1   3  10          2.74          1.54         5.86 o                         
   0   3  10         82.21         61.88         7.38 o                         
   1   3  10         52.87         40.82         7.42 o                         
   2   3  10        398.40        369.19        19.59 o                         
   3   3  10        270.70        288.98        18.62 o                         
   4   3  10        234.13        207.02        17.94 o                         
   5   3  10        140.14        135.88        11.55 o                         
  -7   4  10          0.20        -18.41        18.41 o                         
  -6   4  10          0.35          3.12        10.30 o                         
  -5   4  10         73.63         74.89         8.85 o                         
  -4   4  10        221.40        269.18        17.13 o                         
  -3   4  10        174.20        149.35        14.29 o                         
  -2   4  10         35.78         38.67         7.23 o                         
  -1   4  10         50.20         36.59         7.45 o                         
   0   4  10         51.35         41.70         7.80 o                         
   1   4  10        360.57        366.41        19.90 o                         
   2   4  10        454.77        421.79        21.81 o                         
   3   4  10        124.56        111.28        14.70 o                         
   4   4  10         81.23         65.36         8.99 o                         
  -7   5  10         59.58         96.34        16.45 o                         
  -6   5  10         75.80         85.24        17.81 o                         
  -5   5  10         94.59         92.75        10.74 o                         
  -4   5  10         27.12         35.28        10.19 o                         
  -3   5  10        214.02        234.01        17.33 o                         
  -2   5  10         21.42         18.83         5.65 o                         
  -1   5  10         10.43         21.41         5.64 o                         
   0   5  10         45.21         45.21         7.61 o                         
   1   5  10        126.97        158.08        15.62 o                         
   2   5  10        221.72        212.58        18.42 o                         
   3   5  10        152.97        142.25        15.96 o                         
  -6   6  10         45.83         38.18        14.87 o                         
  -5   6  10         43.40         74.57        19.88 o                         
  -4   6  10         71.44         66.42         9.22 o                         
  -3   6  10         50.44         30.59         8.18 o                         
  -2   6  10         48.92         47.51         6.11 o                         
  -1   6  10          9.97         15.11         6.21 o                         
   0   6  10        360.28        339.03        16.50 o                         
   1   6  10         53.36         60.27        12.18 o                         
   2   6  10        110.86        114.19        13.75 o                         
  -6   7  10         29.47         32.26        16.77 o                         
  -5   7  10         47.06         43.37         9.72 o                         
  -4   7  10          0.22         18.32        13.15 o                         
  -3   7  10          6.84          1.38         8.00 o                         
  -2   7  10         24.92          5.59         7.75 o                         
  -1   7  10         47.08         45.04         7.74 o                         
   0   7  10         52.06         76.84        11.78 o                         
   1   7  10         24.33         21.91        10.02 o                         
  -4   8  10          2.52         12.68        11.61 o                         
  -3   8  10         13.63         16.51        10.84 o                         
  -2   8  10         71.62         73.03         9.24 o                         
  -1   8  10          1.07         -6.91        13.62 o                         
   1  -9  11        170.75        162.73        16.82 o                         
   2  -9  11        160.56        198.53        16.16 o                         
  -2  -8  11         19.14         11.62         9.49 o                         
  -1  -8  11          9.49         23.57        10.77 o                         
   0  -8  11        177.92        177.80        16.88 o                         
   1  -8  11        243.13        219.64        17.02 o                         
   2  -8  11        390.65        374.47        19.40 o                         
   3  -8  11        288.31        297.02        12.87 o                         
   4  -8  11         54.87         63.90         7.90 o                         
  -3  -7  11          0.53        -13.52        13.74 o                         
  -2  -7  11          0.34         -9.13         9.13 o                         
  -1  -7  11         71.30         78.36        12.24 o                         
   0  -7  11        331.60        350.99        19.02 o                         
   1  -7  11        527.93        534.67        22.41 o                         
   2  -7  11        606.47        590.30        17.03 o                         
   3  -7  11         72.08         85.58        14.88 o                         
   4  -7  11         49.61         44.39         7.58 o                         
   5  -7  11         28.26         25.68         7.33 o                         
  -4  -6  11         98.72        110.93        13.72 o                         
  -3  -6  11          2.29         11.68         9.26 o                         
  -2  -6  11         28.51         32.16         9.90 o                         
  -1  -6  11        137.17        133.33        11.82 o                         
   0  -6  11        479.74        450.95        14.57 o                         
   1  -6  11       1263.99       1268.44        54.51 o                         
   2  -6  11        292.57        296.91         9.46 o                         
   3  -6  11          8.04          4.44         5.62 o                         
   4  -6  11         12.25         16.34        12.70 o                         
   5  -6  11        162.89        174.88        11.32 o                         
  -5  -5  11          2.36         16.44        11.40 o                         
  -4  -5  11          2.92         15.93         9.75 o                         
  -3  -5  11        154.02        117.32        11.95 o                         
  -2  -5  11        505.00        532.39        20.20 o                         
  -1  -5  11        309.53        305.01        11.22 o                         
   0  -5  11         28.84         43.13         9.89 o                         
   1  -5  11        644.63        623.20        23.31 o                         
   2  -5  11        415.41        382.39        20.60 o                         
   3  -5  11         10.05          6.41         5.52 o                         
   4  -5  11         83.94         97.49        11.64 o                         
   5  -5  11        357.19        396.67        18.03 o                         
   6  -5  11        469.18        474.05        16.15 o                         
  -6  -4  11         53.74         65.92        11.33 o                         
  -5  -4  11         10.71          8.74         9.81 o                         
  -4  -4  11          0.03         14.43         9.17 o                         
  -3  -4  11         43.48         40.92         9.97 o                         
  -2  -4  11        378.58        370.55        12.06 o                         
  -1  -4  11        683.74        734.28        16.07 o                         
   0  -4  11       1969.13       1992.20        25.40 o                         
   1  -4  11        499.42        500.37        13.30 o                         
   2  -4  11        416.87        374.14        19.35 o                         
   3  -4  11        338.25        357.98        11.88 o                         
   4  -4  11       1304.79       1307.00        22.58 o                         
   5  -4  11        614.19        625.36        24.99 o                         
   6  -4  11        445.53        455.67        15.52 o                         
  -6  -3  11         33.86         25.89        10.56 o                         
  -5  -3  11          0.51         -3.00         9.24 o                         
  -4  -3  11         20.39         16.48         8.09 o                         
  -3  -3  11        272.33        333.73        16.84 o                         
  -2  -3  11        517.55        535.83        13.81 o                         
  -1  -3  11        961.06        973.10        18.36 o                         
   0  -3  11        369.85        408.61        12.18 o                         
   1  -3  11         67.09         73.18        12.55 o                         
   2  -3  11          1.52         -3.94         7.38 o                         
   3  -3  11        180.33        161.74        14.64 o                         
   4  -3  11        294.25        331.01        11.89 o                         
   5  -3  11       1715.28       1672.36        26.18 o                         
   6  -3  11        368.57        380.84        21.60 o                         
  -6  -2  11          0.38         -2.52         9.61 o                         
  -5  -2  11          0.08          6.63        10.33 o                         
  -4  -2  11         62.78         51.96        10.63 o                         
  -3  -2  11        794.70        805.20        24.52 o                         
  -2  -2  11        666.53        682.41        15.14 o                         
  -1  -2  11        561.17        576.31        14.10 o                         
   0  -2  11        156.83        174.14         8.83 o                         
   1  -2  11         11.60          7.39         5.38 o                         
   2  -2  11         68.31         73.54         6.43 o                         
   3  -2  11        604.56        588.86        22.92 o                         
   4  -2  11       1228.82       1255.41        33.60 o                         
   5  -2  11        391.70        393.24        22.71 o                         
   6  -2  11        114.45        124.81         9.70 o                         
  -7  -1  11          1.00         -8.61         8.61 o                         
  -6  -1  11          1.05         -6.99         9.25 o                         
  -5  -1  11         17.01         21.10         9.53 o                         
  -4  -1  11        133.18        132.71        12.60 o                         
  -3  -1  11        324.93        338.47        17.70 o                         
  -2  -1  11        754.71        760.33        15.65 o                         
  -1  -1  11        330.50        331.95        11.01 o                         
   0  -1  11         86.76         82.92         7.01 o                         
   1  -1  11        159.39        151.68         8.46 o                         
   2  -1  11        599.89        591.13        14.83 o                         
   3  -1  11        296.76        303.17        40.86 o                         
   4  -1  11        631.50        675.88        25.92 o                         
   5  -1  11        269.12        309.36        19.73 o                         
   6  -1  11         21.47         23.03        16.62 o                         
  -7   0  11          0.21        -10.93        10.93 o                         
  -6   0  11         12.94          6.59        10.13 o                         
  -5   0  11        294.71        286.42        17.72 o                         
  -4   0  11        169.39        165.46        15.01 o                         
  -3   0  11        538.94        555.38        21.35 o                         
  -2   0  11        255.49        267.17        10.08 o                         
  -1   0  11          8.65         13.19         4.92 o                         
   0   0  11         19.62         13.28         5.73 o                         
   1   0  11        365.83        340.54        17.88 o                         
   2   0  11        911.04        867.04        18.70 o                         
   3   0  11        485.72        510.86        21.83 o                         
   4   0  11        469.11        463.95        22.87 o                         
   5   0  11        133.92        135.47        16.19 o                         
   6   0  11          0.06         -6.45        11.81 o                         
  -7   1  11          0.03         -8.63        10.66 o                         
  -6   1  11         56.53         43.84         8.08 o                         
  -5   1  11        721.48        743.50        21.39 o                         
  -4   1  11          6.97         10.80         7.38 o                         
  -3   1  11         81.26         74.72        11.88 o                         
  -2   1  11         63.48         60.78         6.72 o                         
  -1   1  11         26.37         27.07         5.40 o                         
   0   1  11         84.07         81.80        11.41 o                         
   1   1  11        173.52        177.19        14.74 o                         
   2   1  11       1990.36       1814.52        27.24 o                         
   3   1  11        444.97        447.02        21.88 o                         
   4   1  11          4.60          0.23         8.92 o                         
   5   1  11          7.27         12.98        11.71 o                         
  -7   2  11          0.30         -0.96         8.66 o                         
  -6   2  11        246.84        260.73        13.03 o                         
  -5   2  11         97.44         83.90         8.98 o                         
  -4   2  11        398.84        407.27        21.20 o                         
  -3   2  11         33.84         34.46        10.68 o                         
  -2   2  11         25.27         28.22         6.24 o                         
  -1   2  11         61.72         46.84         6.50 o                         
   0   2  11        620.15        618.41        16.00 o                         
   1   2  11        568.15        531.65        31.38 o                         
   2   2  11        394.33        373.68        19.63 o                         
   3   2  11        167.86        173.77        15.67 o                         
   4   2  11        323.06        352.89        20.87 o                         
   5   2  11        186.34        156.26        14.05 o                         
  -7   3  11          6.31         -7.03         9.78 o                         
  -6   3  11         31.43         32.51        12.06 o                         
  -5   3  11        205.97        217.63        13.21 o                         
  -4   3  11        205.87        209.33        15.44 o                         
  -3   3  11         25.31         23.76        10.41 o                         
  -2   3  11          2.57         -4.61         6.05 o                         
  -1   3  11         44.90         40.07         6.97 o                         
   0   3  11        123.51        116.72         9.00 o                         
   1   3  11        897.88        791.98        56.39 o                         
   2   3  11        203.52        203.50        16.22 o                         
   3   3  11         72.46         68.17        14.08 o                         
   4   3  11         11.90         11.09        10.26 o                         
  -7   4  11         52.77         79.07        18.30 o                         
  -6   4  11         76.80         89.63         9.81 o                         
  -5   4  11          5.44          3.62         8.69 o                         
  -4   4  11        128.96         97.26        12.26 o                         
  -3   4  11         22.97         19.53         9.38 o                         
  -2   4  11         12.70         12.73         5.64 o                         
  -1   4  11        163.24        176.42        10.84 o                         
   0   4  11        195.13        173.47        10.90 o                         
   1   4  11        156.41        180.75        15.87 o                         
   2   4  11         98.98         91.19        12.86 o                         
   3   4  11          0.08          2.29        10.65 o                         
   4   4  11         10.85         21.93        14.97 o                         
  -6   5  11         16.17          5.85        19.80 o                         
  -5   5  11         17.12          0.89         8.63 o                         
  -4   5  11         85.26         78.70        12.01 o                         
  -3   5  11         73.03         98.39        13.01 o                         
  -2   5  11         77.40         87.68         8.38 o                         
  -1   5  11        228.19        224.63        12.06 o                         
   0   5  11         81.47         83.92        13.38 o                         
   1   5  11         30.39         36.91        12.18 o                         
   2   5  11          7.06         -1.31        11.55 o                         
   3   5  11         43.04         21.77        12.43 o                         
  -6   6  11         12.05          6.66        19.89 o                         
  -5   6  11         47.16         45.17        16.32 o                         
  -4   6  11          1.48         -0.31        10.13 o                         
  -3   6  11          0.93        -12.07        12.07 o                         
  -2   6  11        109.78         97.22         8.05 o                         
  -1   6  11        133.15        130.76        10.05 o                         
   0   6  11         14.95         26.93        12.10 o                         
   1   6  11         48.76         53.00        13.61 o                         
   2   6  11          3.06          5.37        13.52 o                         
  -5   7  11          2.31         -8.46        25.32 o                         
  -4   7  11         12.14         14.50         9.74 o                         
  -3   7  11         46.24         48.49         8.90 o                         
  -2   7  11          8.92         10.92        13.04 o                         
  -1   7  11        253.43        238.15        12.53 o                         
   0   7  11          1.10         11.62         9.52 o                         
  -1  -8  12        180.72        204.90        17.32 o                         
   0  -8  12        225.08        214.35        17.99 o                         
   1  -8  12         24.24          3.42        13.68 o                         
   2  -8  12         14.37         38.06        13.30 o                         
   3  -8  12          0.55         -3.22        14.86 o                         
  -2  -7  12         87.06         99.77         9.01 o                         
  -1  -7  12         87.84         94.97        12.76 o                         
   0  -7  12        141.75        165.70        14.53 o                         
   1  -7  12        182.70        169.30        12.66 o                         
   2  -7  12          1.47         -7.32        17.33 o                         
   3  -7  12        138.44        158.32        10.82 o                         
   4  -7  12        474.65        513.74        16.77 o                         
  -4  -6  12          1.23          3.65        11.39 o                         
  -3  -6  12        137.18        141.62        15.03 o                         
  -2  -6  12        115.71        155.98        13.50 o                         
  -1  -6  12        327.68        352.72        17.65 o                         
   0  -6  12        151.26        130.46        13.85 o                         
   1  -6  12         79.66         75.28         8.28 o                         
   2  -6  12          0.11         11.56         6.57 o                         
   3  -6  12        217.92        234.31        17.63 o                         
   4  -6  12        517.30        531.41        16.33 o                         
   5  -6  12        345.18        323.05        27.36 o                         
  -4  -5  12         48.10         50.82        11.92 o                         
  -3  -5  12        220.42        242.51        15.26 o                         
  -2  -5  12        226.37        249.42        15.31 o                         
  -1  -5  12        353.90        336.31        24.48 o                         
   0  -5  12          8.72          4.21         8.10 o                         
   1  -5  12         26.34         17.58         9.23 o                         
   2  -5  12        130.89        127.45         9.07 o                         
   3  -5  12        963.10       1012.69        32.35 o                         
   4  -5  12        615.50        636.07        26.30 o                         
   5  -5  12        232.29        210.21        10.49 o                         
  -5  -4  12         26.97         41.33        12.31 o                         
  -4  -4  12        173.13        196.38        16.57 o                         
  -3  -4  12        287.92        294.89        17.44 o                         
  -2  -4  12         86.78        103.57         8.28 o                         
  -1  -4  12        177.87        182.46         9.46 o                         
   0  -4  12        255.38        230.79        10.18 o                         
   1  -4  12         76.06         68.02        10.53 o                         
   2  -4  12        355.94        324.13        18.92 o                         
   3  -4  12        303.47        314.22        19.47 o                         
   4  -4  12        906.06        861.76        30.20 o                         
   5  -4  12        267.56        270.44        18.96 o                         
  -6  -3  12         11.80         -5.05        10.61 o                         
  -5  -3  12         57.11         57.86        13.29 o                         
  -4  -3  12        101.34         96.08        12.78 o                         
  -3  -3  12        332.79        337.48        17.78 o                         
  -2  -3  12        194.51        210.60        10.25 o                         
  -1  -3  12          3.83          3.21         5.66 o                         
   0  -3  12         52.62         58.67         6.72 o                         
   1  -3  12         72.66         70.66         6.98 o                         
   2  -3  12        838.66        832.87        27.43 o                         
   3  -3  12       1472.22       1454.38        36.36 o                         
   4  -3  12        134.25        111.84        13.94 o                         
   5  -3  12         32.28         36.76        12.68 o                         
  -6  -2  12          9.20          3.54        11.26 o                         
  -5  -2  12        171.09        194.17        15.83 o                         
  -4  -2  12        105.46        118.24        13.64 o                         
  -3  -2  12         77.03         88.56        13.10 o                         
  -2  -2  12        127.21        114.84         8.73 o                         
  -1  -2  12         42.37         36.24         5.98 o                         
   0  -2  12         81.70         83.17        24.61 o                         
   1  -2  12        637.07        679.36        24.33 o                         
   2  -2  12        325.13        319.67        23.08 o                         
   3  -2  12        526.88        552.28        23.19 o                         
   4  -2  12        291.92        269.25        18.32 o                         
   5  -2  12          7.74         -3.75        11.82 o                         
  -6  -1  12         85.63         90.92        14.65 o                         
  -5  -1  12         52.71         57.84        13.15 o                         
  -4  -1  12         66.39         58.59        12.33 o                         
  -3  -1  12        123.15        141.87        14.22 o                         
  -2  -1  12          0.02          4.70         4.79 o                         
  -1  -1  12        203.89        193.90        13.16 o                         
   0  -1  12        630.81        668.77        26.57 o                         
   1  -1  12       1567.44       1664.05        24.58 o                         
   2  -1  12        301.90        300.62        11.61 o                         
   3  -1  12        567.12        573.64        42.42 o                         
   4  -1  12         60.28         60.54        10.94 o                         
   5  -1  12          0.37         26.37        11.93 o                         
  -7   0  12          1.17         -7.94        12.72 o                         
  -6   0  12        173.99        184.16        15.81 o                         
  -5   0  12         33.63         41.90        12.25 o                         
  -4   0  12         60.70         72.29        12.80 o                         
  -3   0  12         86.39         75.72        11.30 o                         
  -2   0  12         11.92         15.64         5.77 o                         
  -1   0  12        106.18         97.46         7.81 o                         
   0   0  12        451.33        507.33        21.16 o                         
   1   0  12       1228.43       1248.15        22.09 o                         
   2   0  12        155.49        150.69         9.62 o                         
   3   0  12        160.25        164.94        14.81 o                         
   4   0  12          2.77          4.50        10.95 o                         
   5   0  12          8.38         13.57        11.57 o                         
  -7   1  12        222.01        225.23        18.60 o                         
  -6   1  12          0.26         15.44         9.00 o                         
  -5   1  12        171.09        169.67        11.86 o                         
  -4   1  12          6.70          5.32         7.96 o                         
  -3   1  12         64.98         58.96        11.46 o                         
  -2   1  12         16.79         30.15         9.51 o                         
  -1   1  12        519.30        538.64        14.70 o                         
   0   1  12        712.09        737.84        27.42 o                         
   1   1  12        254.93        244.79        19.03 o                         
   2   1  12         13.08          1.60         9.51 o                         
   3   1  12         35.96         43.95        12.04 o                         
   4   1  12         24.61         26.88        10.86 o                         
   5   1  12         39.59         44.74        13.58 o                         
  -7   2  12         33.79         40.77        11.99 o                         
  -6   2  12         65.43         66.79         9.98 o                         
  -5   2  12          8.37          6.09         8.96 o                         
  -4   2  12          2.53          6.11        11.29 o                         
  -3   2  12        113.81        118.89        13.73 o                         
  -2   2  12        290.02        291.67        11.56 o                         
  -1   2  12        113.08        119.85         8.87 o                         
   0   2  12        458.34        431.97        14.36 o                         
   1   2  12        185.64        199.42        11.26 o                         
   2   2  12         42.86         44.26        11.91 o                         
   3   2  12         85.43         72.62        12.36 o                         
   4   2  12         85.69         93.71        15.00 o                         
  -6   3  12          6.05         -6.60        11.89 o                         
  -5   3  12         57.01         41.84         9.43 o                         
  -4   3  12        165.43        172.16        15.40 o                         
  -3   3  12        101.23        103.53        13.10 o                         
  -2   3  12         81.12         87.67         8.30 o                         
  -1   3  12        367.48        360.88        28.45 o                         
   0   3  12        134.32        113.77        10.02 o                         
   1   3  12         51.92         42.05         7.52 o                         
   2   3  12         12.62         11.19         9.60 o                         
   3   3  12         81.02         86.70        15.37 o                         
   4   3  12          4.82          3.98        13.56 o                         
  -6   4  12          1.55          6.71        10.08 o                         
  -5   4  12         46.61         38.67         8.69 o                         
  -4   4  12         62.72         60.92        12.83 o                         
  -3   4  12        111.30        130.38        14.36 o                         
  -2   4  12        195.34        200.00        24.19 o                         
  -1   4  12         38.05         42.94         7.45 o                         
   0   4  12         49.45         38.51         9.48 o                         
   1   4  12          1.31         -9.11         9.79 o                         
   2   4  12          0.40        -10.87        11.47 o                         
   3   4  12        111.64        116.77        15.26 o                         
  -6   5  12          5.97         -9.25        18.87 o                         
  -5   5  12          0.12          3.33        10.03 o                         
  -4   5  12         67.06         87.56        11.93 o                         
  -3   5  12        127.44        156.77        16.89 o                         
  -2   5  12        105.75        120.58        11.39 o                         
  -1   5  12         17.48          9.95         7.48 o                         
   0   5  12         21.05         16.23        10.82 o                         
   1   5  12         14.74          5.36        11.53 o                         
   2   5  12         52.69         51.05        12.14 o                         
  -5   6  12         13.34         33.45        15.62 o                         
  -4   6  12          5.61         17.71        13.58 o                         
  -3   6  12         69.01         63.93        13.06 o                         
  -2   6  12         94.69         86.97        32.60 o                         
  -1   6  12          0.15         -7.80        11.91 o                         
   0   6  12         16.77          7.29        10.95 o                         
   1   6  12          9.81          7.33        10.34 o                         
  -3   7  12        114.98        101.28        14.66 o                         
  -2   7  12         51.66         16.97        10.49 o                         
  -1  -7  13         85.28        103.03        15.69 o                         
   0  -7  13          0.57         -6.13         9.87 o                         
   1  -7  13         13.10          4.34         8.12 o                         
   2  -7  13        155.78        184.67        20.48 o                         
   3  -7  13        355.60        345.24        23.11 o                         
  -3  -6  13         52.60         64.48        12.85 o                         
  -2  -6  13         28.04         20.85         9.85 o                         
  -1  -6  13         89.67         81.72        10.87 o                         
   0  -6  13         72.07         70.93        11.68 o                         
   1  -6  13         57.02         71.54        10.27 o                         
   2  -6  13        250.46        247.63        12.22 o                         
   3  -6  13        386.86        407.96        24.24 o                         
   4  -6  13        140.25        119.27        14.57 o                         
  -4  -5  13         94.97         99.04        15.02 o                         
  -3  -5  13          1.57          2.27         7.81 o                         
  -2  -5  13         45.81         33.19        13.68 o                         
  -1  -5  13          9.71          7.34         6.63 o                         
   0  -5  13        128.13        131.13        13.71 o                         
   1  -5  13        407.71        443.13        21.88 o                         
   2  -5  13        609.30        642.00        27.18 o                         
   3  -5  13        164.24        167.65        16.22 o                         
   4  -5  13        147.82        136.94        16.26 o                         
  -4  -4  13        101.07         85.98        13.25 o                         
  -3  -4  13         55.65         56.42        11.56 o                         
  -2  -4  13          0.94         -2.75         6.29 o                         
  -1  -4  13         60.23         49.73        11.43 o                         
   0  -4  13        344.73        337.38        21.76 o                         
   1  -4  13        921.97        905.05        29.68 o                         
   2  -4  13        508.80        475.41        22.55 o                         
   3  -4  13        190.51        205.54        17.31 o                         
   4  -4  13         30.00         40.88        12.30 o                         
   5  -4  13         33.92         15.39        12.11 o                         
  -5  -3  13         36.73         45.17        12.24 o                         
  -4  -3  13         12.09         13.11        11.52 o                         
  -3  -3  13        123.20        108.20        13.35 o                         
  -2  -3  13        269.20        246.40        11.32 o                         
  -1  -3  13         38.55         41.28         6.34 o                         
   0  -3  13        110.84        125.47         8.55 o                         
   1  -3  13        631.27        687.92        18.20 o                         
   2  -3  13        483.36        498.91        21.84 o                         
   3  -3  13        194.61        177.47        15.88 o                         
   4  -3  13          6.63         -2.20        11.00 o                         
   5  -3  13         35.98         39.73        12.63 o                         
  -5  -2  13          0.44          0.17        11.29 o                         
  -4  -2  13         38.20         40.10        12.51 o                         
  -3  -2  13         11.14         11.01         9.76 o                         
  -2  -2  13         93.19         76.82         6.76 o                         
  -1  -2  13        470.73        470.95        18.00 o                         
   0  -2  13       1364.78       1450.62        53.31 o                         
   1  -2  13          6.74          1.37         5.93 o                         
   2  -2  13        606.17        628.19        30.53 o                         
   3  -2  13          1.61          6.88         9.42 o                         
   4  -2  13        121.05        118.51        13.97 o                         
   5  -2  13        244.25        248.29        18.83 o                         
  -6  -1  13         42.79         23.88        12.97 o                         
  -5  -1  13         68.99         72.74        12.85 o                         
  -4  -1  13          4.42         -3.04        10.03 o                         
  -3  -1  13          7.76         25.99         9.47 o                         
  -2  -1  13        149.74        145.85         9.32 o                         
  -1  -1  13        370.77        395.80        13.26 o                         
   0  -1  13        151.34        175.43         9.89 o                         
   1  -1  13        198.62        241.69        10.86 o                         
   2  -1  13         84.43         94.05         8.85 o                         
   3  -1  13          0.27         -8.39         9.74 o                         
   4  -1  13         95.24         78.83        13.46 o                         
   5  -1  13        327.96        311.58        19.07 o                         
  -6   0  13         17.19         15.48         9.99 o                         
  -5   0  13          6.13         10.12        12.46 o                         
  -4   0  13         37.22         23.96        11.48 o                         
  -3   0  13        128.02        135.71        13.95 o                         
  -2   0  13        173.14        180.28        15.61 o                         
  -1   0  13        450.88        501.99        14.80 o                         
   0   0  13        151.40        163.56         9.53 o                         
   1   0  13          1.52         15.11         5.92 o                         
   2   0  13         20.03         14.40         7.13 o                         
   3   0  13         21.66         14.60         8.92 o                         
   4   0  13        334.62        359.55        20.56 o                         
  -6   1  13          6.80          7.94        11.07 o                         
  -5   1  13          7.45         10.92        12.02 o                         
  -4   1  13          2.23         -4.20         9.29 o                         
  -3   1  13        183.10        181.36        16.18 o                         
  -2   1  13        321.44        353.90        12.38 o                         
  -1   1  13        191.09        197.26        10.47 o                         
   0   1  13         89.36         98.07         8.46 o                         
   1   1  13         22.48         22.16         6.68 o                         
   2   1  13         86.94         65.25         7.83 o                         
   3   1  13         84.98         73.36        12.38 o                         
   4   1  13        336.56        291.33        21.25 o                         
  -6   2  13          8.33         10.63        13.07 o                         
  -5   2  13        106.76        104.54        14.21 o                         
  -4   2  13        156.74        158.29        16.04 o                         
  -3   2  13         78.84        113.14        15.07 o                         
  -2   2  13        195.44        215.44        10.54 o                         
  -1   2  13        127.78        136.52        11.98 o                         
   0   2  13         30.21         31.03         7.12 o                         
   1   2  13         31.53         17.27         7.47 o                         
   2   2  13        218.58        216.20        17.38 o                         
   3   2  13          9.75          9.19        11.33 o                         
  -6   3  13          5.97        -11.84        11.84 o                         
  -5   3  13         70.67         74.99         9.91 o                         
  -4   3  13          4.26         -5.02        11.31 o                         
  -3   3  13        107.87        115.33        13.23 o                         
  -2   3  13         40.07         40.57         7.66 o                         
  -1   3  13         46.82         44.67         7.80 o                         
   0   3  13          3.69         -2.49         6.54 o                         
   1   3  13          8.11          0.50         8.93 o                         
   2   3  13        355.63        378.72        22.00 o                         
   3   3  13        123.34        117.21        15.80 o                         
  -5   4  13         21.05         28.13        10.13 o                         
  -4   4  13        138.71        141.10        14.96 o                         
  -3   4  13         11.03         20.54        10.79 o                         
  -2   4  13         12.92         19.47         9.14 o                         
  -1   4  13          0.01         -1.85         7.01 o                         
   0   4  13          9.21         -0.33         7.39 o                         
   1   4  13         87.42         90.83        13.84 o                         
   2   4  13        103.97        108.44        16.15 o                         
  -5   5  13         15.22         19.34         9.06 o                         
  -4   5  13         72.12         84.47        12.82 o                         
  -3   5  13          1.85         11.00        12.72 o                         
  -2   5  13         12.19         -3.48        11.77 o                         
  -1   5  13          0.50         -2.68         8.56 o                         
   0   5  13         31.34         32.44        10.68 o                         
   1   5  13         90.61         76.93        14.35 o                         
  -3   6  13         23.82        -13.21        13.68 o                         
  -2   6  13          0.02         -9.53        12.98 o                         
  -1   6  13          5.82          3.74        10.31 o                         
  -2  -6  14         12.19         -1.67        11.47 o                         
  -1  -6  14        115.49        108.85        12.12 o                         
   0  -6  14        258.28        277.88        19.17 o                         
   1  -6  14        221.41        260.35        12.43 o                         
   2  -6  14        142.62        127.42        14.84 o                         
   3  -6  14         31.74         20.52        11.96 o                         
  -3  -5  14          0.01         15.42        10.87 o                         
  -2  -5  14         39.30         36.22         9.60 o                         
  -1  -5  14        150.18        163.60        11.12 o                         
   0  -5  14        358.78        366.41        21.28 o                         
   1  -5  14        115.70         88.42        12.20 o                         
   2  -5  14        114.49        103.59        12.20 o                         
   3  -5  14          7.64          9.69        10.67 o                         
  -4  -4  14         26.17          1.92        11.08 o                         
  -3  -4  14        112.89         97.28        13.15 o                         
  -2  -4  14         53.00         67.08         9.68 o                         
  -1  -4  14         60.18         71.24         7.45 o                         
   0  -4  14        250.53        251.53        16.84 o                         
   1  -4  14        225.30        224.65        17.48 o                         
   2  -4  14         85.14         80.80        11.25 o                         
   3  -4  14         17.63         11.29         9.32 o                         
   4  -4  14        143.63        153.86        16.04 o                         
  -4  -3  14          1.12          5.21         8.48 o                         
  -3  -3  14         21.50         20.01        11.70 o                         
  -2  -3  14        176.89        195.33        10.33 o                         
  -1  -3  14        524.66        534.08        17.36 o                         
   0  -3  14          2.43         14.11         6.64 o                         
   1  -3  14        109.10        106.87        11.92 o                         
   2  -3  14         19.15          6.70        10.17 o                         
   3  -3  14        415.47        411.33        21.68 o                         
   4  -3  14        275.58        269.81        19.24 o                         
  -5  -2  14          2.72         -9.77         9.77 o                         
  -4  -2  14         53.86         58.16        12.82 o                         
  -3  -2  14        172.42        180.21        16.66 o                         
  -2  -2  14        119.00        128.70         8.86 o                         
  -1  -2  14         39.70         47.33         6.77 o                         
   0  -2  14        446.85        475.70        14.79 o                         
   1  -2  14         10.22          9.47         6.71 o                         
   2  -2  14          4.09          4.38         9.63 o                         
   3  -2  14        100.63        104.90        13.54 o                         
   4  -2  14        650.96        663.16        28.69 o                         
  -5  -1  14         34.00         46.99        11.68 o                         
  -4  -1  14         54.75         43.92        11.04 o                         
  -3  -1  14        117.82        126.61        13.54 o                         
  -2  -1  14        202.74        190.73        10.09 o                         
  -1  -1  14         55.60         62.94         7.24 o                         
   0  -1  14         17.76         18.99         5.89 o                         
   1  -1  14          0.20         -3.07         7.63 o                         
   2  -1  14        244.56        253.01        12.07 o                         
   3  -1  14        611.48        625.20        26.45 o                         
   4  -1  14         75.21         80.31        12.50 o                         
  -5   0  14         73.18         85.52        14.86 o                         
  -4   0  14         23.65         22.16        12.62 o                         
  -3   0  14        140.92        140.19        14.84 o                         
  -2   0  14        229.14        247.71        15.41 o                         
  -1   0  14          6.89         16.53        12.59 o                         
   0   0  14          2.25          8.74         6.43 o                         
   1   0  14         96.16         91.56         7.65 o                         
   2   0  14         10.40         18.10         9.00 o                         
   3   0  14        293.64        320.40        20.04 o                         
   4   0  14        193.29        182.12        16.03 o                         
  -5   1  14         42.74         50.23        11.89 o                         
  -4   1  14         73.74         91.19        13.78 o                         
  -3   1  14         37.54         54.30        11.70 o                         
  -2   1  14         20.06         21.56         5.95 o                         
  -1   1  14          0.31         13.51        10.94 o                         
   0   1  14         38.41         64.65        10.81 o                         
   1   1  14        344.75        331.39        14.27 o                         
   2   1  14         71.40         46.86         8.13 o                         
   3   1  14        155.70        145.16        14.15 o                         
  -5   2  14          0.24        -11.45        11.45 o                         
  -4   2  14         22.19         27.50         9.54 o                         
  -3   2  14         52.77         66.70        13.54 o                         
  -2   2  14         41.62         48.31        11.49 o                         
  -1   2  14          0.52          4.66         6.64 o                         
   0   2  14         31.39         44.32         9.71 o                         
   1   2  14        377.03        357.19        15.31 o                         
   2   2  14         51.58         58.80        13.91 o                         
   3   2  14         43.93         50.14        14.47 o                         
  -5   3  14         98.68        111.16        12.42 o                         
  -4   3  14          8.15          0.19        11.65 o                         
  -3   3  14          0.22         -5.12         9.62 o                         
  -2   3  14          1.14          4.49         9.18 o                         
  -1   3  14         98.38         96.96         9.40 o                         
   0   3  14        163.72        146.42        16.84 o                         
   1   3  14         59.98         72.70        23.44 o                         
   2   3  14         64.66         90.57        15.73 o                         
  -4   4  14          1.03         -6.94        11.35 o                         
  -3   4  14         45.68         39.69        12.59 o                         
  -2   4  14          5.20          5.76        12.34 o                         
  -1   4  14          3.28         -4.63         8.39 o                         
   0   4  14        171.15        168.83        14.90 o                         
   1   4  14         47.81         67.83        13.16 o                         
  -3   5  14          5.88          3.78        12.09 o                         
  -2   5  14          8.92         11.10        12.61 o                         
  -1   5  14         49.82         57.98        15.67 o                         
  -2  -5  15        117.97        136.09         9.89 o                         
  -1  -5  15         64.90         68.27         9.60 o                         
   0  -5  15         12.55         11.14        10.52 o                         
   1  -5  15         45.11         42.28        12.31 o                         
   2  -5  15         62.65         56.42        11.48 o                         
  -3  -4  15         61.52         84.04        13.31 o                         
  -2  -4  15         65.82         72.02         8.38 o                         
  -1  -4  15        117.83        116.53         9.09 o                         
   0  -4  15          2.90         -9.06         9.06 o                         
   1  -4  15          8.00         -8.05        11.66 o                         
   2  -4  15        168.80        183.67        16.13 o                         
   3  -4  15        257.11        266.70        19.94 o                         
  -3  -3  15         13.88          4.66        11.53 o                         
  -2  -3  15         88.52         99.78         9.83 o                         
  -1  -3  15        143.93        136.19         9.92 o                         
   0  -3  15         27.31         14.35         6.65 o                         
   1  -3  15         51.53         45.86        12.67 o                         
   2  -3  15         92.43        109.97        14.51 o                         
   3  -3  15        260.93        285.41        19.61 o                         
  -4  -2  15         61.79         51.88        11.39 o                         
  -3  -2  15         90.69         72.71        12.94 o                         
  -2  -2  15          6.47         13.13         6.74 o                         
  -1  -2  15          1.19         12.25         6.88 o                         
   0  -2  15          0.20          3.32         6.64 o                         
   1  -2  15        443.54        490.86        16.10 o                         
   2  -2  15        354.03        356.91        21.01 o                         
   3  -2  15         50.76         43.73        11.34 o                         
  -4  -1  15          5.63          5.90         9.96 o                         
  -3  -1  15        130.73        120.10        13.95 o                         
  -2  -1  15         15.10         18.15         7.23 o                         
  -1  -1  15          0.72         -2.96        10.02 o                         
   0  -1  15         93.61        126.69        20.96 o                         
   1  -1  15         73.23         77.47         8.52 o                         
   2  -1  15        117.77        128.51         9.98 o                         
   3  -1  15        286.17        307.46        20.82 o                         
  -4   0  15         32.11         22.64        13.54 o                         
  -3   0  15          4.52         19.78        11.06 o                         
  -2   0  15         11.50         18.40         9.82 o                         
  -1   0  15         68.13         65.68         7.56 o                         
   0   0  15        317.75        332.14        13.39 o                         
   1   0  15         68.75         78.93         8.57 o                         
   2   0  15        278.87        299.16        13.77 o                         
  -4   1  15          7.16          4.36        10.10 o                         
  -3   1  15         22.67         17.37        10.28 o                         
  -2   1  15          9.17         10.29         9.14 o                         
  -1   1  15        127.59        149.84        23.34 o                         
   0   1  15         77.02         75.46         8.59 o                         
   1   1  15        108.01        111.97        15.95 o                         
   2   1  15         64.15         68.88        30.13 o                         
  -4   2  15          6.48          8.91        10.00 o                         
  -3   2  15          7.27          3.14        11.04 o                         
  -2   2  15         46.60         49.34        10.56 o                         
  -1   2  15        173.87        178.74        11.00 o                         
   0   2  15         13.49          6.43         8.10 o                         
   1   2  15         32.81         29.89         7.57 o                         
  -4   3  15         13.62        -12.20        12.20 o                         
  -3   3  15         21.12         27.79        12.58 o                         
  -2   3  15          4.76         16.53        11.88 o                         
  -1   3  15         68.01         65.22         9.23 o                         
   0   3  15         64.81         62.80        10.10 o                         
  -2   4  15         93.21         86.05        15.01 o                         
  -1   4  15         18.21          9.39         9.88 o                         
  -1  -4  16         11.90          5.29         8.04 o                         
   0  -4  16        113.74        120.60        12.92 o                         
  -2  -3  16         10.12         16.21        12.38 o                         
  -1  -3  16         29.35         38.33         7.72 o                         
   0  -3  16        225.93        242.59        17.50 o                         
   1  -3  16         67.20         87.19        12.28 o                         
  -3  -2  16         19.26         36.10        13.98 o                         
  -2  -2  16          5.03         17.92         9.24 o                         
  -1  -2  16         32.82         44.75        10.59 o                         
   0  -2  16        170.02        196.06        11.31 o                         
   1  -2  16         89.01        108.44        25.29 o                         
  -3  -1  16          0.30          7.11        13.50 o                         
  -2  -1  16         74.76         96.23        13.34 o                         
  -1  -1  16        190.00        213.84        11.42 o                         
   0  -1  16          8.81          8.66        12.91 o                         
   1  -1  16        180.50        184.66        11.41 o                         
  -3   0  16         17.49         18.33        10.70 o                         
  -2   0  16         45.80         65.84        13.15 o                         
  -1   0  16          3.59          8.57         6.45 o                         
   0   0  16        265.82        292.40        12.75 o                         
   1   0  16          0.91          0.58         8.77 o                         
  -3   1  16         13.58         25.26        13.03 o                         
  -2   1  16         91.77         85.85        11.50 o                         
  -1   1  16         14.78         33.08         9.60 o                         
   0   1  16          6.98         27.41         8.46 o                         
  -2   2  16         50.49         71.52        13.34 o                         
  -1   2  16         18.00         27.88        14.26 o                         
                                                                                
