# Supplementary material for: Crystal structures of six 4-(4-nitro­phenyl)­piperazin-1-ium salts
Source: Acta Crystallogr E Crystallogr Commun. 2022 Apr 26;78(Pt 5):510–8. doi: 10.1107/S2056989022004157 (PMC9069513; doi:10.1107/S2056989022004157)
Supplement: Supplementary file 4 [file e-78-00510-IIIsup4.hkl]

data_III                                                                        
_shelx_title ' TK5 IN P-1'                                                      
_shelx_refln_list_code          4                                               
_shelx_F_calc_maximum      132.10                                               
_exptl_crystal_F_000       384.00                                               
_reflns_d_resolution_high  0.8303                                               
                                                                                
loop_                                                                           
 _space_group_symop_operation_xyz                                               
 'x, y, z'                                                                      
 '-x, -y, -z'                                                                   
                                                                                
_cell_length_a     9.6360                                                       
_cell_length_b    10.3010                                                       
_cell_length_c    10.8670                                                       
_cell_angle_alpha 103.900                                                       
_cell_angle_beta  108.320                                                       
_cell_angle_gamma 112.960                                                       
                                                                                
_shelx_F_squared_multiplier     1.000                                           
                                                                                
loop_                                                                           
 _refln_index_h                                                                 
 _refln_index_k                                                                 
 _refln_index_l                                                                 
 _refln_F_squared_calc                                                          
 _refln_F_squared_meas                                                          
 _refln_F_squared_sigma                                                         
 _refln_observed_status                                                         
   1   0   0        190.41        181.45         1.34 o                         
   2   0   0       1718.42       1634.90        10.01 o                         
   3   0   0          0.08          0.36         0.23 o                         
   4   0   0        167.76        183.64         1.22 o                         
   5   0   0          0.15         -0.17         0.51 o                         
   6   0   0         21.89         21.49         1.86 o                         
   7   0   0         23.69         21.57         1.08 o                         
   8   0   0          0.01         -0.43         0.84 o                         
   9   0   0          1.64          3.24         2.05 o                         
  -9   1   0         10.71         12.14         2.04 o                         
  -8   1   0          1.52          2.68         0.77 o                         
  -7   1   0         21.94         23.89         1.07 o                         
  -6   1   0         12.74         13.75         0.86 o                         
  -5   1   0        220.50        221.98         2.58 o                         
  -4   1   0          6.15          4.95         0.29 o                         
  -3   1   0       4928.90       4982.09        28.84 o                         
  -2   1   0         77.36         73.46         1.41 o                         
   1   1   0       1483.26       1450.27         4.94 o                         
   2   1   0        121.13        121.66         3.48 o                         
   3   1   0         44.86         58.41         0.94 o                         
   4   1   0        664.88        683.43         7.57 o                         
   5   1   0         27.39         30.35         1.08 o                         
   6   1   0         67.39         66.82         1.59 o                         
   7   1   0         13.47         16.67         3.08 o                         
   8   1   0          1.36          0.62         1.59 o                         
   9   1   0          5.91          5.20         2.10 o                         
 -10   2   0          5.56          4.55         2.13 o                         
  -9   2   0          1.02          2.24         1.68 o                         
  -8   2   0          4.73          5.16         1.03 o                         
  -7   2   0          1.17          0.92         0.64 o                         
  -6   2   0        685.60        665.72         3.92 o                         
  -5   2   0         46.56         40.10         0.66 o                         
  -4   2   0       2255.29       2219.33         3.69 o                         
  -3   2   0        412.17        391.24         1.70 o                         
  -2   2   0       1332.77       1399.60         5.68 o                         
  -1   2   0        712.82        652.86         1.34 o                         
   0   2   0         69.88         72.40         0.85 o                         
   1   2   0        667.20        628.71         3.44 o                         
   2   2   0       1869.83       1879.09         7.87 o                         
   3   2   0         11.12          9.01         0.41 o                         
   4   2   0         49.96         55.84         1.38 o                         
   5   2   0        118.49        125.80         3.16 o                         
   6   2   0         42.74         37.16         1.34 o                         
   7   2   0          0.96          1.22         0.89 o                         
   8   2   0         23.48         23.14         4.08 o                         
 -10   3   0          0.01          5.17         2.02 o                         
  -9   3   0         43.96         43.34         2.74 o                         
  -8   3   0         12.17          8.20         2.16 o                         
  -7   3   0         96.92         92.32         3.21 o                         
  -6   3   0          2.90          1.40         1.34 o                         
  -5   3   0       2457.30       2407.43        13.80 o                         
  -4   3   0          0.31          0.42         0.36 o                         
  -3   3   0         65.74         65.29         0.81 o                         
  -2   3   0        427.70        418.26         2.31 o                         
  -1   3   0        684.11        645.48         2.15 o                         
   0   3   0        933.73        948.18         4.28 o                         
   1   3   0        530.15        561.05         3.08 o                         
   2   3   0         32.36         43.38         0.96 o                         
   3   3   0         54.93         48.26         1.18 o                         
   4   3   0          6.12          7.82         0.77 o                         
   5   3   0         85.27         66.54         1.72 o                         
   6   3   0         18.31         17.01         1.14 o                         
   7   3   0          4.38          3.05         1.11 o                         
 -10   4   0        117.50        103.43         4.15 o                         
  -9   4   0         18.47         12.91         1.91 o                         
  -8   4   0        802.46        835.95         9.59 o                         
  -7   4   0         72.03         79.04         3.00 o                         
  -6   4   0        553.57        522.89         3.51 o                         
  -5   4   0        310.66        305.81         2.59 o                         
  -4   4   0        435.62        425.50         2.58 o                         
  -3   4   0        344.64        332.06         2.72 o                         
  -2   4   0          1.25          0.94         0.22 o                         
  -1   4   0       1040.36       1097.39         3.34 o                         
   0   4   0         67.31         66.48         0.99 o                         
   1   4   0        630.73        660.43         4.51 o                         
   2   4   0          1.09          0.38         0.33 o                         
   3   4   0        145.71        150.66         3.82 o                         
   4   4   0         81.50         70.94         2.19 o                         
   5   4   0          1.68          1.09         0.72 o                         
   6   4   0          7.34          7.22         0.98 o                         
   7   4   0          1.06          4.63         1.10 o                         
 -10   5   0         21.32         22.51         2.66 o                         
  -9   5   0          0.54          3.36         1.70 o                         
  -8   5   0         18.76         19.35         2.03 o                         
  -7   5   0         42.09         42.62         2.28 o                         
  -6   5   0          9.85         12.25         0.85 o                         
  -5   5   0        447.72        457.92         4.21 o                         
  -4   5   0        201.59        209.48         1.76 o                         
  -3   5   0         30.75         30.32         0.73 o                         
  -2   5   0        152.05        164.17         1.37 o                         
  -1   5   0        126.49        106.65         1.21 o                         
   0   5   0         43.98         52.32         0.91 o                         
   1   5   0        339.35        337.92         2.33 o                         
   2   5   0         15.03         13.54         1.02 o                         
   3   5   0         31.82         34.18         2.06 o                         
   4   5   0          0.78         -1.31         1.48 o                         
   5   5   0          3.87          5.63         1.06 o                         
   6   5   0          9.10         11.30         1.44 o                         
 -11   6   0          0.87          7.50         2.43 o                         
 -10   6   0         81.76         70.87         3.65 o                         
  -9   6   0          5.21          7.99         2.08 o                         
  -8   6   0         12.72          7.79         1.96 o                         
  -7   6   0          3.94          2.47         0.80 o                         
  -6   6   0        251.00        260.28         2.92 o                         
  -5   6   0        266.40        274.22         4.43 o                         
  -4   6   0         43.33         36.75         1.16 o                         
  -3   6   0         18.78         17.27         0.60 o                         
  -2   6   0        427.95        413.58         5.02 o                         
  -1   6   0         68.86         57.13         1.42 o                         
   0   6   0          5.21          3.89         0.77 o                         
   1   6   0          2.55          1.59         0.74 o                         
   2   6   0          0.08          0.40         1.31 o                         
   3   6   0          5.32          6.58         1.78 o                         
   4   6   0          2.60          2.69         1.35 o                         
   5   6   0          8.56          9.02         1.75 o                         
 -10   7   0         10.14         16.92         2.43 o                         
  -9   7   0          0.17          1.34         1.63 o                         
  -8   7   0        155.22        163.85         4.44 o                         
  -7   7   0          9.94         10.85         1.10 o                         
  -6   7   0         30.49         28.07         0.97 o                         
  -5   7   0         14.81         12.39         0.72 o                         
  -4   7   0        129.67        127.61         1.65 o                         
  -3   7   0         83.70         87.46         1.79 o                         
  -2   7   0         96.95         94.89         2.37 o                         
  -1   7   0        143.16        144.97         2.34 o                         
   0   7   0        157.90        150.50         3.33 o                         
   1   7   0          3.12          3.35         1.00 o                         
   2   7   0          3.91          4.62         1.81 o                         
   3   7   0          1.33          2.48         1.57 o                         
   4   7   0          0.85         -1.61         1.61 o                         
 -10   8   0          0.03          4.31         2.20 o                         
  -9   8   0         14.86         12.88         1.92 o                         
  -8   8   0          6.72          9.64         0.88 o                         
  -7   8   0          5.26          5.63         0.73 o                         
  -6   8   0          6.15          9.34         2.68 o                         
  -5   8   0          0.66         -0.47         0.72 o                         
  -4   8   0        168.96        158.82         4.83 o                         
  -3   8   0          1.65          1.77         0.86 o                         
  -2   8   0          0.00          0.87         0.82 o                         
  -1   8   0         12.18         10.97         1.12 o                         
   0   8   0        337.93        342.06         3.98 o                         
   1   8   0         77.26         75.56         3.25 o                         
   2   8   0         45.18         41.34         2.66 o                         
   3   8   0          9.22          4.32         1.88 o                         
 -10   9   0          7.13         11.32         1.51 o                         
  -9   9   0          0.03         -1.20         1.20 o                         
  -8   9   0          0.05         -0.52         0.77 o                         
  -7   9   0          5.21          6.27         1.04 o                         
  -6   9   0          8.71          9.62         1.06 o                         
  -5   9   0         34.84         34.37         2.54 o                         
  -4   9   0          1.24          0.92         1.35 o                         
  -3   9   0         50.00         48.93         1.77 o                         
  -2   9   0         21.62         23.55         1.39 o                         
  -1   9   0        146.79        153.85         4.20 o                         
   0   9   0         86.36         87.42         2.31 o                         
   1   9   0         44.52         41.68         2.69 o                         
   2   9   0         14.54         15.72         1.86 o                         
  -9  10   0          1.74          0.28         0.99 o                         
  -8  10   0          3.65          0.55         0.95 o                         
  -7  10   0          2.97          0.79         0.95 o                         
  -6  10   0         11.18         14.06         1.12 o                         
  -5  10   0         18.76         14.82         2.00 o                         
  -4  10   0          5.82          2.97         1.69 o                         
  -3  10   0          1.58          1.17         1.94 o                         
  -2  10   0         43.15         49.44         2.29 o                         
  -1  10   0         19.23         22.90         1.56 o                         
   0  10   0         28.89         23.75         2.56 o                         
  -8  11   0          2.31          3.07         1.25 o                         
  -7  11   0          0.21          1.79         1.85 o                         
  -6  11   0          1.75          2.06         1.80 o                         
  -5  11   0          0.79          2.34         1.39 o                         
  -4  11   0          0.51          3.85         1.90 o                         
  -3  11   0          2.22          4.29         1.29 o                         
  -2  11   0          0.47          1.36         1.12 o                         
  -6  12   0         36.76         41.06         3.00 o                         
  -5  12   0          0.54         -0.32         1.84 o                         
   4 -12   1          6.40          3.52         1.69 o                         
   5 -12   1         13.49         15.25         2.18 o                         
   6 -12   1          1.92          4.85         1.91 o                         
   7 -12   1          6.49          7.27         2.09 o                         
   1 -11   1         54.98         62.07         3.24 o                         
   2 -11   1         60.19         58.58         2.15 o                         
   3 -11   1          2.96          2.77         1.16 o                         
   4 -11   1          0.39          0.75         1.43 o                         
   5 -11   1         38.94         35.01         2.67 o                         
   6 -11   1          0.62         -1.32         1.32 o                         
   7 -11   1         10.37         10.31         1.74 o                         
   8 -11   1          0.12         -1.08         1.08 o                         
  -1 -10   1          7.94          6.15         1.81 o                         
   0 -10   1         94.83         98.49         3.88 o                         
   1 -10   1         42.70         44.30         1.82 o                         
   2 -10   1         78.09         77.79         2.20 o                         
   3 -10   1          2.70          0.90         0.90 o                         
   4 -10   1          1.72          2.59         1.07 o                         
   5 -10   1          2.59          3.44         1.56 o                         
   6 -10   1         12.99         11.68         0.99 o                         
   7 -10   1          3.69          1.37         1.82 o                         
   8 -10   1          0.00          0.23         1.59 o                         
   9 -10   1          7.31          8.94         1.50 o                         
  -2  -9   1          0.19         -1.97         1.97 o                         
  -1  -9   1         27.55         22.63         2.16 o                         
   0  -9   1          0.05         -0.31         1.07 o                         
   1  -9   1          0.75          0.96         0.98 o                         
   2  -9   1         98.23         90.33         2.29 o                         
   3  -9   1        159.71        153.47         2.65 o                         
   4  -9   1          3.44          3.48         0.64 o                         
   5  -9   1          8.19          7.82         1.51 o                         
   6  -9   1         31.78         32.44         1.36 o                         
   7  -9   1          0.84          0.31         1.32 o                         
   8  -9   1         14.09         14.53         0.97 o                         
   9  -9   1          2.20          3.13         2.43 o                         
  10  -9   1         14.72          8.09         2.51 o                         
  -3  -8   1         14.21         12.79         2.18 o                         
  -2  -8   1         54.31         49.90         2.86 o                         
  -1  -8   1          0.00          0.60         1.62 o                         
   0  -8   1          0.91          0.57         0.93 o                         
   1  -8   1         26.05         19.17         1.92 o                         
   2  -8   1         67.15         71.49         1.78 o                         
   3  -8   1          9.19         10.17         0.98 o                         
   4  -8   1         15.78         15.90         0.99 o                         
   5  -8   1          1.05          1.03         0.58 o                         
   6  -8   1          4.96          7.36         0.74 o                         
   7  -8   1         43.26         44.71         1.35 o                         
   8  -8   1         35.47         31.12         2.40 o                         
   9  -8   1          8.75          7.75         2.04 o                         
  10  -8   1          5.89          3.20         2.38 o                         
  -4  -7   1          5.06          3.81         1.68 o                         
  -3  -7   1          2.19          0.70         1.52 o                         
  -2  -7   1         30.31         28.23         2.17 o                         
  -1  -7   1         85.08         75.60         2.16 o                         
   0  -7   1          9.52          9.73         0.96 o                         
   1  -7   1         51.54         53.51         1.47 o                         
   2  -7   1        115.28        117.06         1.58 o                         
   3  -7   1         10.13          6.96         0.54 o                         
   4  -7   1         99.55         98.60         1.45 o                         
   5  -7   1         55.83         54.43         1.14 o                         
   6  -7   1        208.30        233.61         2.96 o                         
   7  -7   1        177.52        180.43         2.74 o                         
   8  -7   1         11.00         12.22         2.01 o                         
   9  -7   1         31.69         30.30         2.61 o                         
  10  -7   1          1.99         -1.72         1.72 o                         
  -5  -6   1         29.72         31.02         2.39 o                         
  -4  -6   1          6.03          3.44         1.46 o                         
  -3  -6   1          8.95          7.57         1.71 o                         
  -2  -6   1          1.31          1.88         0.77 o                         
  -1  -6   1         59.36         55.65         1.13 o                         
   0  -6   1          2.96          2.33         0.61 o                         
   1  -6   1        354.93        387.36         4.88 o                         
   2  -6   1         50.77         47.36         0.83 o                         
   3  -6   1        934.23        974.61         3.34 o                         
   4  -6   1          5.69          4.00         0.41 o                         
   5  -6   1         73.69         76.09         1.20 o                         
   6  -6   1        110.56        107.31         1.95 o                         
   7  -6   1        122.26        113.13         4.41 o                         
   8  -6   1        179.75        183.99         4.95 o                         
   9  -6   1         19.24         18.21         2.47 o                         
  10  -6   1        201.26        195.13         5.84 o                         
  -6  -5   1          0.18         -1.81         1.81 o                         
  -5  -5   1         43.21         42.61         2.61 o                         
  -4  -5   1         33.23         33.80         3.06 o                         
  -3  -5   1         13.98         14.53         1.02 o                         
  -2  -5   1         14.30         15.44         0.69 o                         
  -1  -5   1          0.35          0.49         0.46 o                         
   0  -5   1        353.75        379.21         2.80 o                         
   1  -5   1         48.64         48.54         0.90 o                         
   2  -5   1        394.94        415.83         1.97 o                         
   3  -5   1          5.10          5.15         0.47 o                         
   4  -5   1          1.96          0.65         0.43 o                         
   5  -5   1          7.30          6.30         0.54 o                         
   6  -5   1          0.75          0.91         0.65 o                         
   7  -5   1         68.76         58.19         2.86 o                         
   8  -5   1          2.92          1.58         1.80 o                         
   9  -5   1         11.98         17.09         2.38 o                         
  10  -5   1          2.02          4.02         2.27 o                         
  -7  -4   1          1.99          1.51         1.02 o                         
  -6  -4   1        111.93         97.68         2.33 o                         
  -5  -4   1          5.91          4.75         1.33 o                         
  -4  -4   1          4.39          5.96         1.27 o                         
  -3  -4   1        660.14        711.02         6.43 o                         
  -2  -4   1         76.96         74.54         1.24 o                         
  -1  -4   1         29.60         37.64         0.75 o                         
   0  -4   1        127.61        127.11         1.22 o                         
   1  -4   1        754.33        713.25         2.26 o                         
   2  -4   1        135.54        126.09         1.29 o                         
   3  -4   1        158.49        154.23         1.97 o                         
   4  -4   1         91.18        104.06         2.74 o                         
   5  -4   1        335.92        333.22         2.20 o                         
   6  -4   1        122.41        121.16         1.72 o                         
   7  -4   1         29.75         26.29         2.12 o                         
   8  -4   1        187.23        179.61         4.78 o                         
   9  -4   1          6.11          9.69         1.78 o                         
  10  -4   1          2.97          5.23         1.77 o                         
  -8  -3   1          0.72         -0.43         2.14 o                         
  -7  -3   1         80.14         73.62         1.92 o                         
  -6  -3   1          2.15          1.80         0.82 o                         
  -5  -3   1         15.85         14.77         1.15 o                         
  -4  -3   1        274.24        287.96         3.22 o                         
  -3  -3   1        501.58        508.03         2.32 o                         
  -2  -3   1       1941.03       2035.57         5.35 o                         
  -1  -3   1        134.32        138.26         1.11 o                         
   0  -3   1         46.30         52.86         1.00 o                         
   1  -3   1         66.69         60.55         0.68 o                         
   2  -3   1         77.55         75.10         1.80 o                         
   3  -3   1         92.28         90.23         1.30 o                         
   4  -3   1        122.23        121.48         2.77 o                         
   5  -3   1        982.17        988.20        12.90 o                         
   6  -3   1          0.00         -1.16         1.36 o                         
   7  -3   1         35.34         34.36         1.21 o                         
   8  -3   1          0.02         -0.31         0.73 o                         
   9  -3   1          1.67          2.15         0.88 o                         
  10  -3   1          0.03         -0.76         2.20 o                         
  -8  -2   1          8.91          5.23         1.81 o                         
  -7  -2   1         14.55         12.74         1.36 o                         
  -6  -2   1         13.31         11.16         1.53 o                         
  -5  -2   1        113.28        118.29         1.87 o                         
  -4  -2   1        367.37        406.94         3.04 o                         
  -3  -2   1        371.74        376.50         2.48 o                         
  -2  -2   1        318.72        310.22         1.38 o                         
  -1  -2   1        601.10        561.05        12.56 o                         
   0  -2   1       3061.31       3030.88         8.35 o                         
   1  -2   1        126.31        104.51         1.71 o                         
   3  -2   1         16.25          9.30         0.64 o                         
   4  -2   1         79.12         82.72         1.07 o                         
   5  -2   1          2.78          3.04         0.39 o                         
   6  -2   1         32.23         31.99         1.12 o                         
   7  -2   1         12.64         12.05         0.90 o                         
   8  -2   1          0.22          1.99         0.79 o                         
   9  -2   1          0.17         -0.84         1.37 o                         
  -9  -1   1          0.01          1.74         1.91 o                         
  -8  -1   1         80.88         84.96         3.95 o                         
  -7  -1   1         48.12         49.29         1.67 o                         
  -6  -1   1         37.92         38.43         1.37 o                         
  -5  -1   1          0.13          0.36         0.51 o                         
  -4  -1   1         11.13         10.36         0.53 o                         
  -3  -1   1          1.99          1.71         0.43 o                         
  -2  -1   1        194.99        176.46         1.09 o                         
  -1  -1   1        315.38        300.65         2.32 o                         
   1  -1   1         98.04         81.55         2.03 o                         
   2  -1   1          0.97          0.43         0.33 o                         
   3  -1   1        515.03        469.87         1.97 o                         
   4  -1   1         10.79         12.83         0.44 o                         
   5  -1   1          0.92         -0.07         0.61 o                         
   6  -1   1          3.88          3.75         0.69 o                         
   7  -1   1          6.14          6.50         1.62 o                         
   8  -1   1          6.86          6.43         0.91 o                         
   9  -1   1          0.01         -0.96         0.96 o                         
  -9   0   1         20.68         16.57         2.36 o                         
  -8   0   1          0.46          1.19         0.74 o                         
  -7   0   1         12.99         10.05         1.22 o                         
  -6   0   1         50.67         52.10         1.37 o                         
  -5   0   1         14.03         14.66         0.82 o                         
  -4   0   1        506.58        512.68         7.32 o                         
  -3   0   1          8.05          9.06         0.37 o                         
  -2   0   1      13628.64      13091.69        76.20 o                         
   1   0   1        174.87        137.07         0.93 o                         
   2   0   1        496.96        484.82         1.91 o                         
   3   0   1        190.94        189.22         1.40 o                         
   4   0   1        836.11        896.15         3.54 o                         
   5   0   1          0.68          0.80         0.76 o                         
   6   0   1          2.83          2.28         0.72 o                         
   7   0   1          2.62          3.73         1.17 o                         
   8   0   1         31.18         28.78         1.36 o                         
   9   0   1          0.00         -2.41         3.42 o                         
 -10   1   1          1.94          2.46         1.77 o                         
  -9   1   1          0.18         -1.42         1.42 o                         
  -8   1   1          4.45          3.08         0.77 o                         
  -7   1   1         12.45         14.34         0.87 o                         
  -6   1   1         86.18         89.58         2.27 o                         
  -5   1   1       1028.78       1022.41         5.27 o                         
  -4   1   1         26.37         26.78         0.53 o                         
  -3   1   1       5633.90       5632.85         9.68 o                         
  -2   1   1          3.21          5.45         0.52 o                         
  -1   1   1        177.53        166.53         0.93 o                         
   0   1   1        312.15        299.22         1.88 o                         
   1   1   1        174.68        186.29         0.97 o                         
   2   1   1        139.67        147.53         1.28 o                         
   3   1   1        865.83        900.12         8.77 o                         
   4   1   1         70.68         63.01         0.92 o                         
   5   1   1         39.58         41.54         1.26 o                         
   6   1   1          5.96          6.46         0.90 o                         
   7   1   1        200.88        200.42         6.24 o                         
   8   1   1          6.90          4.29         1.00 o                         
 -10   2   1         18.41         20.65         2.47 o                         
  -9   2   1          1.49          2.27         1.56 o                         
  -8   2   1        495.43        496.95         7.73 o                         
  -7   2   1         11.43         10.70         0.80 o                         
  -6   2   1        594.56        577.80         3.37 o                         
  -5   2   1         61.49         61.03         1.97 o                         
  -4   2   1        896.29        896.91         5.15 o                         
  -3   2   1         10.90         16.02         0.86 o                         
  -2   2   1        377.51        406.29         2.63 o                         
  -1   2   1        348.19        332.89         1.91 o                         
   0   2   1        379.58        345.71         5.00 o                         
   1   2   1          2.34          3.17         0.34 o                         
   2   2   1          8.04          6.71         0.57 o                         
   3   2   1         70.41         77.64         1.61 o                         
   4   2   1          1.39          2.63         0.55 o                         
   5   2   1         58.86         61.13         1.28 o                         
   6   2   1        114.69        109.98         1.79 o                         
   7   2   1          5.72          7.07         1.44 o                         
   8   2   1          5.49          8.36         3.59 o                         
 -10   3   1          5.08          5.89         2.23 o                         
  -9   3   1         46.54         49.83         2.96 o                         
  -8   3   1         51.68         41.46         2.72 o                         
  -7   3   1         79.57         70.84         2.75 o                         
  -6   3   1         61.35         59.44         1.21 o                         
  -5   3   1        158.16        153.53         1.46 o                         
  -4   3   1          0.01          0.08         0.34 o                         
  -3   3   1        171.50        161.59         1.92 o                         
  -2   3   1        563.35        565.43         3.56 o                         
  -1   3   1        340.49        309.97         2.40 o                         
   0   3   1         18.72         15.95         0.55 o                         
   1   3   1        168.87        170.20         1.44 o                         
   2   3   1          0.23          0.58         0.39 o                         
   3   3   1         72.45         65.60         2.08 o                         
   4   3   1          1.31          2.12         0.62 o                         
   5   3   1          5.64          4.32         0.97 o                         
   6   3   1          3.13          3.66         0.81 o                         
   7   3   1          1.66          5.28         1.43 o                         
 -11   4   1          0.67          6.30         2.08 o                         
 -10   4   1        319.45        309.19         6.72 o                         
  -9   4   1          3.09          2.04         1.61 o                         
  -8   4   1        254.63        241.01         5.10 o                         
  -7   4   1         82.52         84.59         2.90 o                         
  -6   4   1        472.76        481.67         4.16 o                         
  -5   4   1         66.55         69.33         0.88 o                         
  -4   4   1        393.28        385.34         2.88 o                         
  -3   4   1         97.80         96.13         0.87 o                         
  -2   4   1        781.54        772.09         7.55 o                         
  -1   4   1        231.26        213.35         4.95 o                         
   0   4   1        336.81        340.09         1.93 o                         
   1   4   1         78.38         68.38         1.42 o                         
   2   4   1         15.19         12.51         0.62 o                         
   3   4   1          2.17          3.31         0.70 o                         
   4   4   1          5.53          5.33         1.44 o                         
   5   4   1          8.76         10.17         1.02 o                         
   6   4   1         36.22         33.84         1.51 o                         
 -11   5   1          1.41          2.04         1.78 o                         
 -10   5   1          1.71         -1.47         1.47 o                         
  -9   5   1         11.25         11.64         1.78 o                         
  -8   5   1          0.00         -1.24         1.24 o                         
  -7   5   1        158.90        162.66         3.05 o                         
  -6   5   1        251.07        256.26         2.49 o                         
  -5   5   1          0.66          0.51         0.33 o                         
  -4   5   1          1.21          2.55         0.36 o                         
  -3   5   1          0.50          0.62         0.28 o                         
  -2   5   1        115.72        112.75         1.18 o                         
  -1   5   1         87.46         89.22         1.60 o                         
   0   5   1        213.85        218.60         2.53 o                         
   1   5   1        152.82        155.31         2.22 o                         
   2   5   1         71.60         76.15         2.65 o                         
   3   5   1          4.51          6.62         1.53 o                         
   4   5   1          0.61          1.45         1.47 o                         
   5   5   1          0.62          1.73         3.57 o                         
 -11   6   1          3.97          1.71         2.26 o                         
 -10   6   1          6.76          8.43         1.83 o                         
  -9   6   1          1.28          0.91         1.65 o                         
  -8   6   1         24.60         21.32         2.08 o                         
  -7   6   1          3.64          2.20         0.77 o                         
  -6   6   1         12.16         12.61         1.43 o                         
  -5   6   1         48.78         43.20         1.09 o                         
  -4   6   1        248.04        246.40         1.63 o                         
  -3   6   1         39.92         34.42         1.18 o                         
  -2   6   1        193.80        206.52         2.55 o                         
  -1   6   1         43.47         43.56         1.70 o                         
   0   6   1          5.89          4.50         0.83 o                         
   1   6   1          6.26          6.86         0.91 o                         
   2   6   1        181.73        183.89         4.26 o                         
   3   6   1         23.75         24.52         2.29 o                         
   4   6   1         10.43         11.79         1.66 o                         
 -11   7   1          9.42         12.83         2.46 o                         
 -10   7   1          0.57          3.41         1.62 o                         
  -9   7   1          0.51         -1.36         1.36 o                         
  -8   7   1          0.54          0.97         0.64 o                         
  -7   7   1          1.70          0.79         0.79 o                         
  -6   7   1          0.69          0.84         0.73 o                         
  -5   7   1          0.02         -0.48         0.69 o                         
  -4   7   1         54.70         53.64         1.51 o                         
  -3   7   1        165.07        161.24         5.15 o                         
  -2   7   1         26.86         26.74         1.62 o                         
  -1   7   1          0.28          0.51         1.04 o                         
   0   7   1        110.88        115.88         2.35 o                         
   1   7   1        571.92        553.82         7.38 o                         
   2   7   1          1.31          1.68         1.42 o                         
   3   7   1         11.45          8.21         1.75 o                         
 -10   8   1          3.90          5.21         1.65 o                         
  -9   8   1          0.14          1.07         0.98 o                         
  -8   8   1          1.29          2.58         1.07 o                         
  -7   8   1          1.58          1.63         0.87 o                         
  -6   8   1          6.93          5.30         0.94 o                         
  -5   8   1         11.41         11.16         1.02 o                         
  -4   8   1          0.83          1.19         1.38 o                         
  -3   8   1         25.26         22.94         1.26 o                         
  -2   8   1          9.55         11.39         1.17 o                         
  -1   8   1        268.34        280.84         3.68 o                         
   0   8   1         36.26         40.65         1.65 o                         
   1   8   1         11.33         14.41         1.91 o                         
   2   8   1          0.54         -1.46         1.46 o                         
 -10   9   1          0.56          0.01         1.37 o                         
  -9   9   1          0.05         -1.39         1.39 o                         
  -8   9   1          2.15          0.94         1.93 o                         
  -7   9   1         11.18          9.88         1.12 o                         
  -6   9   1          0.35          0.78         0.88 o                         
  -5   9   1          3.82          3.00         1.64 o                         
  -4   9   1         20.38         17.98         1.98 o                         
  -3   9   1         26.87         24.15         2.54 o                         
  -2   9   1          0.52          0.57         0.97 o                         
  -1   9   1         34.16         31.15         1.68 o                         
   0   9   1          0.56          0.74         1.58 o                         
   1   9   1         12.46          9.63         1.84 o                         
  -9  10   1         10.84         12.15         2.10 o                         
  -8  10   1          5.91          4.08         1.10 o                         
  -7  10   1         15.36         16.37         1.35 o                         
  -6  10   1          0.27         -1.13         1.83 o                         
  -5  10   1         18.45         16.51         2.15 o                         
  -4  10   1          0.36          1.16         1.56 o                         
  -3  10   1          0.00         -1.09         1.09 o                         
  -2  10   1          8.81          5.84         1.36 o                         
  -1  10   1          1.39          1.05         1.28 o                         
  -8  11   1          0.01          3.42         2.06 o                         
  -7  11   1         54.83         65.12         3.45 o                         
  -6  11   1          2.27          2.78         1.81 o                         
  -5  11   1          4.47          6.81         2.18 o                         
  -4  11   1         17.04         19.78         2.20 o                         
  -3  11   1          9.94          7.54         2.57 o                         
   3 -12   2          8.47          9.46         3.02 o                         
   4 -12   2          0.06         -1.05         1.93 o                         
   5 -12   2         16.18         16.61         2.26 o                         
   6 -12   2          8.25          9.32         2.10 o                         
   7 -12   2          0.83          8.85         1.87 o                         
   0 -11   2          1.54          1.58         1.90 o                         
   1 -11   2         58.15         67.74         3.50 o                         
   2 -11   2          3.06          2.25         2.80 o                         
   3 -11   2         16.07         16.51         2.73 o                         
   4 -11   2         20.62         18.48         1.57 o                         
   5 -11   2         84.34         83.38         3.24 o                         
   6 -11   2          0.07         -0.16         1.64 o                         
   7 -11   2          2.35         -0.23         1.27 o                         
   8 -11   2          0.14         -0.97         1.04 o                         
  -1 -10   2          1.10          1.64         1.72 o                         
   0 -10   2         99.67         98.53         2.49 o                         
   1 -10   2          0.08          0.21         1.09 o                         
   2 -10   2          0.13          1.31         1.00 o                         
   3 -10   2         18.72         20.59         1.35 o                         
   4 -10   2         20.70         18.84         1.18 o                         
   5 -10   2          0.29          0.84         1.44 o                         
   6 -10   2          7.20          6.49         0.87 o                         
   7 -10   2          0.09          0.38         0.82 o                         
   8 -10   2          2.55          6.98         2.59 o                         
   9 -10   2          0.14          0.93         4.57 o                         
  -3  -9   2         22.35         21.03         2.35 o                         
  -2  -9   2          2.21          2.02         2.07 o                         
  -1  -9   2          0.65          0.25         1.87 o                         
   0  -9   2         89.68         79.13         2.08 o                         
   1  -9   2        144.48        131.41         4.29 o                         
   2  -9   2          3.52          1.83         0.93 o                         
   3  -9   2         10.08          7.87         1.04 o                         
   4  -9   2         25.70         24.53         1.21 o                         
   5  -9   2          2.48          4.55         0.79 o                         
   6  -9   2          2.84          2.51         0.84 o                         
   7  -9   2         46.22         42.79         1.30 o                         
   8  -9   2         36.05         41.38         3.32 o                         
   9  -9   2         14.28          9.67         2.34 o                         
  -4  -8   2          1.70         -1.97         1.97 o                         
  -3  -8   2         65.02         59.09         3.15 o                         
  -2  -8   2          1.54          1.82         1.50 o                         
  -1  -8   2         26.99         21.89         1.24 o                         
   0  -8   2         63.77         55.42         1.64 o                         
   1  -8   2         13.22         11.68         1.03 o                         
   2  -8   2          3.53          3.02         0.68 o                         
   3  -8   2          3.87          4.26         0.54 o                         
   4  -8   2          0.19          0.19         0.53 o                         
   5  -8   2        160.23        163.06         2.69 o                         
   6  -8   2         35.43         31.46         2.45 o                         
   7  -8   2         16.28         17.25         1.27 o                         
   8  -8   2          8.64          9.72         1.89 o                         
   9  -8   2         13.28          9.55         2.31 o                         
  10  -8   2         36.66         36.37         3.16 o                         
  -5  -7   2         13.34          9.01         2.05 o                         
  -4  -7   2          5.68          3.04         1.67 o                         
  -3  -7   2         80.36         74.48         3.09 o                         
  -2  -7   2         12.80         10.15         1.82 o                         
  -1  -7   2         48.06         53.03         1.19 o                         
   0  -7   2         44.93         46.85         1.12 o                         
   1  -7   2         25.00         24.79         0.88 o                         
   2  -7   2         60.56         65.08         1.01 o                         
   3  -7   2          0.28         -0.01         0.42 o                         
   4  -7   2         13.57         17.39         1.63 o                         
   5  -7   2         42.19         41.91         1.40 o                         
   6  -7   2         47.86         49.22         1.53 o                         
   7  -7   2         79.08         78.87         1.94 o                         
   8  -7   2          4.26          3.44         2.02 o                         
   9  -7   2         43.63         59.46         3.56 o                         
  10  -7   2          0.02          5.25         2.23 o                         
  -6  -6   2          0.63          1.34         1.75 o                         
  -5  -6   2          3.88          2.53         1.62 o                         
  -4  -6   2         23.69         21.06         1.30 o                         
  -3  -6   2         22.53         22.03         1.26 o                         
  -2  -6   2          0.86          0.52         0.50 o                         
  -1  -6   2        391.21        413.91         6.60 o                         
   0  -6   2         10.79         12.09         0.82 o                         
   1  -6   2         61.85         69.60         1.73 o                         
   2  -6   2         63.81         63.77         0.69 o                         
   3  -6   2         41.76         42.90         0.99 o                         
   4  -6   2        171.14        166.85         2.04 o                         
   5  -6   2          1.05          2.45         0.68 o                         
   6  -6   2          6.91          5.39         0.83 o                         
   7  -6   2        122.18        116.51         3.94 o                         
   8  -6   2         11.38         13.54         2.02 o                         
   9  -6   2         16.38         14.38         2.44 o                         
  10  -6   2         10.92          6.59         2.30 o                         
  -7  -5   2         14.80         11.28         1.61 o                         
  -6  -5   2          2.96          4.19         1.66 o                         
  -5  -5   2        108.65        102.54         3.31 o                         
  -4  -5   2          7.52          4.96         1.30 o                         
  -3  -5   2         19.40         20.80         1.56 o                         
  -2  -5   2        300.09        321.24         3.09 o                         
  -1  -5   2        377.43        382.12         2.39 o                         
   0  -5   2        461.59        521.29         3.48 o                         
   1  -5   2          0.00         -0.11         0.35 o                         
   2  -5   2          0.37          0.79         0.35 o                         
   3  -5   2         86.49         90.38         2.49 o                         
   4  -5   2         25.22         24.63         0.97 o                         
   5  -5   2          9.95          7.48         0.85 o                         
   6  -5   2          4.47          5.21         1.66 o                         
   7  -5   2          3.39          9.17         1.91 o                         
   8  -5   2          1.73          0.13         1.93 o                         
   9  -5   2          1.53          0.14         1.64 o                         
  10  -5   2          0.14         -2.30         2.30 o                         
  -7  -4   2          3.22          3.23         0.89 o                         
  -6  -4   2          7.58          5.45         0.88 o                         
  -5  -4   2         16.22         17.08         1.71 o                         
  -4  -4   2          2.29          2.73         1.20 o                         
  -3  -4   2          2.80          2.58         0.48 o                         
  -2  -4   2       1134.23       1213.84         4.52 o                         
  -1  -4   2        535.50        530.95         8.36 o                         
   0  -4   2        293.10        285.92         2.35 o                         
   1  -4   2       1536.36       1484.36        15.32 o                         
   2  -4   2        827.06        786.62         5.87 o                         
   3  -4   2          3.54          4.90         1.14 o                         
   4  -4   2        226.89        240.92         4.15 o                         
   5  -4   2         20.23         17.79         1.65 o                         
   6  -4   2          0.71          0.93         1.33 o                         
   7  -4   2          0.35         -1.12         1.68 o                         
   8  -4   2          4.07          5.08         2.04 o                         
   9  -4   2          3.90          4.39         1.89 o                         
  10  -4   2          0.01          5.24         2.20 o                         
  -8  -3   2          0.48         -1.78         1.78 o                         
  -7  -3   2          3.84          3.63         0.86 o                         
  -6  -3   2        115.46        114.92         2.11 o                         
  -5  -3   2         23.32         23.28         1.69 o                         
  -4  -3   2         63.28         76.97         2.39 o                         
  -3  -3   2        181.56        208.54         4.23 o                         
  -2  -3   2        792.91        838.37         3.30 o                         
  -1  -3   2        922.33        937.46         5.81 o                         
   0  -3   2        161.11        172.87         2.60 o                         
   1  -3   2      10686.90      10978.42       109.74 o                         
   2  -3   2         38.41         35.33         1.52 o                         
   3  -3   2          0.09          0.31         0.89 o                         
   4  -3   2          1.83          2.99         1.06 o                         
   5  -3   2         12.28         11.66         0.80 o                         
   6  -3   2         22.66         24.88         1.21 o                         
   7  -3   2          2.93          3.40         0.84 o                         
   8  -3   2          5.34          4.42         0.86 o                         
   9  -3   2          0.52         -0.69         0.88 o                         
  -9  -2   2          0.03          7.29         2.19 o                         
  -8  -2   2          0.09         -0.11         1.47 o                         
  -7  -2   2         62.56         68.59         1.71 o                         
  -6  -2   2          0.17          1.07         0.66 o                         
  -5  -2   2          0.14          0.57         0.66 o                         
  -4  -2   2         85.31         84.46         2.02 o                         
  -3  -2   2        243.27        231.30         2.00 o                         
  -2  -2   2          1.87          1.33         0.36 o                         
  -1  -2   2        141.37        131.82         2.05 o                         
   0  -2   2      17451.34      17977.34       110.33 o                         
   1  -2   2        991.11        949.58         5.64 o                         
   2  -2   2        679.49        636.20         5.11 o                         
   3  -2   2          0.44          0.08         0.44 o                         
   4  -2   2        358.40        363.12         4.84 o                         
   5  -2   2        286.72        273.61         3.46 o                         
   6  -2   2         32.41         40.58         1.30 o                         
   7  -2   2          0.02         -1.00         1.84 o                         
   8  -2   2          8.20          9.90         1.04 o                         
   9  -2   2          1.20          2.43         1.31 o                         
  -9  -1   2          0.04          0.48         1.53 o                         
  -8  -1   2          0.66         -1.57         1.57 o                         
  -7  -1   2          9.08          7.11         1.47 o                         
  -6  -1   2         14.50         17.28         1.22 o                         
  -5  -1   2         51.63         44.50         0.90 o                         
  -4  -1   2        188.97        200.52         1.50 o                         
  -3  -1   2       1297.28       1260.81        21.75 o                         
  -2  -1   2          7.71          6.91         0.81 o                         
  -1  -1   2         45.97         42.85         1.14 o                         
   0  -1   2        228.27        215.53         2.34 o                         
   1  -1   2         34.18         29.62         0.61 o                         
   2  -1   2         65.70         58.34         0.94 o                         
   3  -1   2         68.90         72.12         0.94 o                         
   4  -1   2          8.81          6.88         0.50 o                         
   5  -1   2        245.08        243.60         6.55 o                         
   6  -1   2         13.50         14.41         1.01 o                         
   7  -1   2          1.13          1.82         1.02 o                         
   8  -1   2          0.00         -0.46         2.58 o                         
   9  -1   2         62.14         65.70         2.03 o                         
 -10   0   2         24.79         30.81         2.67 o                         
  -9   0   2          1.68          0.89         1.51 o                         
  -8   0   2         36.44         33.14         2.34 o                         
  -7   0   2          1.98          1.20         0.66 o                         
  -6   0   2        293.16        285.62         3.13 o                         
  -5   0   2         74.43         72.95         1.33 o                         
  -4   0   2        318.21        301.28         2.68 o                         
  -3   0   2         27.04         24.39         0.52 o                         
  -2   0   2         12.06         11.73         0.48 o                         
  -1   0   2        864.67        784.75         3.57 o                         
   0   0   2        254.66        280.09         1.06 o                         
   1   0   2          0.78          0.00         0.21 o                         
   2   0   2        454.64        425.61         1.69 o                         
   3   0   2         35.94         36.54         0.72 o                         
   4   0   2         11.08          8.76         0.56 o                         
   5   0   2          2.52          3.21         0.71 o                         
   6   0   2          4.47          2.16         0.77 o                         
   7   0   2          1.99          0.61         2.02 o                         
   8   0   2         19.18         18.60         1.45 o                         
 -10   1   2          0.03         -1.95         1.95 o                         
  -9   1   2          0.52          0.02         1.54 o                         
  -8   1   2         35.45         29.08         2.32 o                         
  -7   1   2        384.42        368.35         2.94 o                         
  -6   1   2        120.93        125.68         1.55 o                         
  -5   1   2        126.56        127.10         1.27 o                         
  -4   1   2         14.84         17.53         0.35 o                         
  -3   1   2        516.67        509.70         3.29 o                         
  -2   1   2         23.57         24.67         0.36 o                         
  -1   1   2         75.93         79.92         0.94 o                         
   0   1   2       2476.41       2411.48         4.38 o                         
   1   1   2          0.65          0.38         0.23 o                         
   2   1   2         91.14         80.86         1.15 o                         
   3   1   2          3.15          3.12         0.39 o                         
   4   1   2         15.66         16.27         0.61 o                         
   5   1   2         70.66         63.91         1.25 o                         
   6   1   2         52.10         53.81         1.69 o                         
   7   1   2          0.18         -1.61         2.78 o                         
   8   1   2          0.80          7.20         2.67 o                         
 -10   2   2         21.53         12.60         2.31 o                         
  -9   2   2          6.65          5.53         1.97 o                         
  -8   2   2        570.46        563.13         7.65 o                         
  -7   2   2         38.68         38.39         1.03 o                         
  -6   2   2        198.82        196.45         3.69 o                         
  -5   2   2        166.32        180.93         2.46 o                         
  -4   2   2       2448.09       2528.67         5.16 o                         
  -3   2   2         44.86         46.92         0.73 o                         
  -2   2   2          6.93          9.73         0.45 o                         
  -1   2   2        583.11        598.37         2.42 o                         
   0   2   2       2402.93       2383.17         3.87 o                         
   1   2   2         34.75         31.59         0.74 o                         
   2   2   2         49.95         42.70         0.73 o                         
   3   2   2          0.01          0.03         0.44 o                         
   4   2   2          0.32          0.01         0.52 o                         
   5   2   2          3.67          2.84         0.67 o                         
   6   2   2          2.79          4.42         0.95 o                         
   7   2   2          3.68          4.73         1.37 o                         
 -11   3   2          2.67          5.05         2.08 o                         
 -10   3   2         16.06         12.02         2.21 o                         
  -9   3   2         29.37         31.87         2.51 o                         
  -8   3   2          0.59         -1.53         1.53 o                         
  -7   3   2         51.85         47.02         2.22 o                         
  -6   3   2         13.47         11.18         0.93 o                         
  -5   3   2       1178.50       1235.42         9.46 o                         
  -4   3   2          4.15          2.36         0.32 o                         
  -3   3   2        198.62        192.11         1.67 o                         
  -2   3   2         16.15         17.40         0.97 o                         
  -1   3   2        719.30        760.62         7.87 o                         
   0   3   2         71.55         72.08         0.85 o                         
   1   3   2         23.27         23.71         0.68 o                         
   2   3   2         10.15         10.43         0.56 o                         
   3   3   2         73.65         72.56         1.29 o                         
   4   3   2          2.79          2.55         0.86 o                         
   5   3   2          2.79          0.76         0.93 o                         
   6   3   2          6.10          5.85         1.55 o                         
 -11   4   2          0.17         -0.20         2.03 o                         
 -10   4   2         18.08         16.45         1.81 o                         
  -9   4   2          9.53          9.50         1.71 o                         
  -8   4   2         11.90         11.10         1.58 o                         
  -7   4   2        114.92        122.55         3.21 o                         
  -6   4   2        141.34        144.18         1.70 o                         
  -5   4   2        243.13        243.73         2.70 o                         
  -4   4   2        152.46        142.62         1.23 o                         
  -3   4   2        205.23        188.07         1.45 o                         
  -2   4   2       1799.50       1926.66        13.19 o                         
  -1   4   2          5.38          6.67         0.68 o                         
   0   4   2          6.95          5.58         1.09 o                         
   1   4   2         20.40         18.95         1.52 o                         
   2   4   2         41.84         43.65         1.98 o                         
   3   4   2         18.60         18.70         1.64 o                         
   4   4   2         13.74         16.21         1.55 o                         
   5   4   2          0.16         -0.25         1.00 o                         
   6   4   2         54.12         54.35         2.49 o                         
 -11   5   2          0.81          6.31         1.67 o                         
 -10   5   2          0.21          1.60         1.60 o                         
  -9   5   2         14.54         11.31         1.57 o                         
  -8   5   2          1.24         -0.46         1.04 o                         
  -7   5   2          4.15          4.74         0.51 o                         
  -6   5   2         80.65         75.51         1.44 o                         
  -5   5   2         88.18         87.56         0.95 o                         
  -4   5   2         37.20         36.74         0.84 o                         
  -3   5   2        394.54        398.97         4.74 o                         
  -2   5   2          6.52         11.95         0.87 o                         
  -1   5   2        193.23        207.70         2.52 o                         
   0   5   2        101.51        105.91         1.92 o                         
   1   5   2        238.62        238.38         3.42 o                         
   2   5   2        128.96        133.95         3.53 o                         
   3   5   2        485.21        489.75         6.68 o                         
   4   5   2         36.15         37.67         2.92 o                         
   5   5   2          4.21          3.30         1.32 o                         
 -11   6   2          2.83          5.18         2.07 o                         
 -10   6   2          0.15         -0.90         1.66 o                         
  -9   6   2          0.07         -1.17         1.41 o                         
  -8   6   2          0.83          1.95         0.78 o                         
  -7   6   2          7.63          9.32         0.76 o                         
  -6   6   2         60.36         58.63         1.19 o                         
  -5   6   2         14.35         13.14         0.68 o                         
  -4   6   2         31.02         36.51         1.28 o                         
  -3   6   2          3.42          4.32         1.21 o                         
  -2   6   2         15.04         17.50         1.04 o                         
  -1   6   2         56.68         54.37         1.59 o                         
   0   6   2        212.28        218.53         4.41 o                         
   1   6   2        708.04        741.59         5.42 o                         
   2   6   2         16.80         17.72         1.75 o                         
   3   6   2          0.32          0.77         1.60 o                         
   4   6   2         27.68         27.53         1.59 o                         
 -11   7   2          5.37          5.03         1.19 o                         
 -10   7   2          0.86          4.66         1.60 o                         
  -9   7   2          7.93          8.93         1.07 o                         
  -8   7   2          1.71          2.06         0.82 o                         
  -7   7   2          2.57          2.67         0.90 o                         
  -6   7   2          0.80          0.37         0.82 o                         
  -5   7   2         52.33         57.02         1.67 o                         
  -4   7   2          6.46          7.17         1.51 o                         
  -3   7   2          1.39         -0.10         1.18 o                         
  -2   7   2         25.01         22.65         2.05 o                         
  -1   7   2        656.39        660.83         8.31 o                         
   0   7   2          0.36         -0.09         1.21 o                         
   1   7   2        120.04        125.64         3.83 o                         
   2   7   2          0.38         -1.35         1.35 o                         
   3   7   2         26.88         29.62         2.27 o                         
 -11   8   2          2.35          4.55         1.49 o                         
 -10   8   2          3.30          2.63         1.29 o                         
  -9   8   2          0.55         -1.16         1.24 o                         
  -8   8   2          7.91          5.19         0.94 o                         
  -7   8   2         16.32         16.60         1.22 o                         
  -6   8   2          9.85          9.58         1.12 o                         
  -5   8   2         69.01         71.47         2.92 o                         
  -4   8   2        119.45        130.19         3.67 o                         
  -3   8   2          2.40          2.27         1.06 o                         
  -2   8   2        100.89         95.34         2.35 o                         
  -1   8   2          0.46         -0.76         1.12 o                         
   0   8   2         10.75         13.37         1.26 o                         
   1   8   2          0.31         -1.35         1.35 o                         
   2   8   2          0.85         -1.94         1.94 o                         
 -10   9   2          3.18          4.73         1.44 o                         
  -9   9   2         11.23         13.44         1.29 o                         
  -8   9   2         23.07         21.33         1.40 o                         
  -7   9   2        157.97        169.22         7.21 o                         
  -6   9   2         32.18         32.76         2.30 o                         
  -5   9   2        121.08        113.43         3.71 o                         
  -4   9   2         66.60         71.89         3.06 o                         
  -3   9   2         38.87         41.77         1.81 o                         
  -2   9   2          0.18         -0.28         1.11 o                         
  -1   9   2          0.14         -2.79         3.05 o                         
   0   9   2          6.88          2.79         1.55 o                         
  -9  10   2         18.64         25.05         2.07 o                         
  -8  10   2         13.94         13.69         2.34 o                         
  -7  10   2         53.97         59.84         4.33 o                         
  -6  10   2          0.21          1.14         1.92 o                         
  -5  10   2         94.67         97.46         3.84 o                         
  -4  10   2         34.06         35.71         2.54 o                         
  -3  10   2         22.33         24.54         2.14 o                         
  -2  10   2          0.04         -0.11         1.67 o                         
  -1  10   2          2.55          2.34         2.37 o                         
  -8  11   2          0.00          3.69         1.57 o                         
  -7  11   2         37.96         33.33         2.84 o                         
  -6  11   2         20.05         26.30         2.50 o                         
  -5  11   2         49.05         56.67         3.20 o                         
  -4  11   2          2.88         -0.50         1.61 o                         
   2 -12   3         25.65         27.33         1.57 o                         
   3 -12   3          0.14         -0.70         1.16 o                         
   4 -12   3          0.00         -1.56         1.56 o                         
   5 -12   3          0.77          1.22         1.73 o                         
   6 -12   3          0.20          2.08         1.40 o                         
   0 -11   3          2.10         -1.95         1.95 o                         
   1 -11   3          1.74          3.58         1.16 o                         
   2 -11   3         30.68         30.84         1.65 o                         
   3 -11   3        113.63        110.62         3.44 o                         
   4 -11   3          2.36          0.35         1.53 o                         
   5 -11   3          4.95          2.63         1.63 o                         
   6 -11   3          2.50          0.06         1.70 o                         
   7 -11   3          3.56          3.05         1.51 o                         
   8 -11   3          0.32         -1.59         1.70 o                         
  -2 -10   3          1.39         -0.89         2.02 o                         
  -1 -10   3         17.54         20.11         2.21 o                         
   0 -10   3          0.00          0.48         1.08 o                         
   1 -10   3         13.45          8.39         1.22 o                         
   2 -10   3         24.30         22.57         1.40 o                         
   3 -10   3          3.42          2.58         0.97 o                         
   4 -10   3          2.74          2.46         1.31 o                         
   5 -10   3         20.58         24.00         1.96 o                         
   6 -10   3         32.91         32.45         1.58 o                         
   7 -10   3          5.56          9.24         1.12 o                         
   8 -10   3         20.67         22.55         1.24 o                         
   9 -10   3          1.75          5.73         2.57 o                         
  -3  -9   3          7.20          4.26         2.24 o                         
  -2  -9   3         14.73         12.89         2.17 o                         
  -1  -9   3         63.15         58.52         3.34 o                         
   0  -9   3          1.60          0.68         1.08 o                         
   1  -9   3          5.83          7.33         1.00 o                         
   2  -9   3         19.59         25.16         1.76 o                         
   3  -9   3          6.58          6.64         0.75 o                         
   4  -9   3          7.12          6.29         1.03 o                         
   5  -9   3          2.40          1.54         1.40 o                         
   6  -9   3          5.78          5.45         0.74 o                         
   7  -9   3         45.06         49.97         2.96 o                         
   8  -9   3         33.68         30.75         2.63 o                         
   9  -9   3         34.57         39.15         2.97 o                         
  -4  -8   3          0.91          1.39         1.86 o                         
  -3  -8   3          1.70          1.15         1.63 o                         
  -2  -8   3         26.49         24.23         2.11 o                         
  -1  -8   3         15.40         14.84         1.08 o                         
   0  -8   3          0.01          0.23         0.62 o                         
   1  -8   3          5.48          7.42         0.74 o                         
   2  -8   3          7.77          6.67         0.73 o                         
   3  -8   3         26.02         24.32         0.92 o                         
   4  -8   3         21.35         24.09         0.90 o                         
   5  -8   3          1.72         -0.41         3.08 o                         
   6  -8   3         27.75         30.99         1.97 o                         
   7  -8   3          9.09          4.05         1.04 o                         
   8  -8   3         33.96         34.07         2.83 o                         
   9  -8   3         23.43         22.52         2.76 o                         
  -5  -7   3         62.22         56.36         2.99 o                         
  -4  -7   3          0.71         -1.81         1.81 o                         
  -3  -7   3         28.87         28.10         1.48 o                         
  -2  -7   3         52.71         50.12         1.62 o                         
  -1  -7   3         30.98         30.89         1.00 o                         
   0  -7   3         44.01         45.55         1.76 o                         
   1  -7   3          1.09          1.17         0.81 o                         
   2  -7   3          0.22          0.79         0.69 o                         
   3  -7   3          1.34          1.12         0.44 o                         
   4  -7   3          1.53          0.60         1.41 o                         
   5  -7   3         14.73         16.64         1.95 o                         
   6  -7   3         25.74         23.35         2.26 o                         
   7  -7   3          0.05         -1.68         1.68 o                         
   8  -7   3          5.75          6.15         2.09 o                         
   9  -7   3         22.75         22.77         3.06 o                         
  -6  -6   3          4.46         -1.28         1.75 o                         
  -5  -6   3          0.55          0.96         1.47 o                         
  -4  -6   3          4.15          2.68         1.28 o                         
  -3  -6   3          1.07          0.28         1.25 o                         
  -2  -6   3         37.67         37.93         1.13 o                         
  -1  -6   3         95.68         97.19         3.47 o                         
   0  -6   3        429.88        420.64         3.52 o                         
   1  -6   3          7.41          7.12         0.64 o                         
   2  -6   3         10.66         12.40         0.75 o                         
   3  -6   3        400.37        390.52         4.76 o                         
   4  -6   3         49.02         43.93         2.31 o                         
   5  -6   3          3.62          4.62         1.56 o                         
   6  -6   3        123.66        131.24         4.07 o                         
   7  -6   3          8.17          8.74         1.91 o                         
   8  -6   3          0.28         -1.06         1.68 o                         
   9  -6   3          4.64          8.01         1.96 o                         
  -7  -5   3         22.69         25.05         2.13 o                         
  -6  -5   3          1.48          0.10         1.52 o                         
  -5  -5   3         13.75         13.28         1.55 o                         
  -4  -5   3          7.77          5.08         1.41 o                         
  -3  -5   3         18.98         21.22         1.58 o                         
  -2  -5   3          1.26          3.75         1.09 o                         
  -1  -5   3        373.81        372.48         4.57 o                         
   0  -5   3        390.67        414.92         3.18 o                         
   1  -5   3        968.83        979.10         5.96 o                         
   2  -5   3        127.10        127.17         1.65 o                         
   3  -5   3       2351.45       2380.85        13.07 o                         
   4  -5   3          1.15         -0.89         1.32 o                         
   5  -5   3          0.25          0.59         1.35 o                         
   6  -5   3          1.26          0.26         1.45 o                         
   7  -5   3          0.85          1.46         1.76 o                         
   8  -5   3          9.52          6.34         2.07 o                         
   9  -5   3          0.24         -1.97         2.04 o                         
  -8  -4   3          0.16         -0.15         2.11 o                         
  -7  -4   3          9.24          9.29         1.55 o                         
  -6  -4   3         24.63         20.33         2.10 o                         
  -5  -4   3         45.68         52.45         2.40 o                         
  -4  -4   3         92.00        102.61         2.88 o                         
  -3  -4   3          6.54          9.54         0.65 o                         
  -2  -4   3         23.24         21.76         0.70 o                         
  -1  -4   3        346.64        335.87         4.16 o                         
   0  -4   3        226.12        237.22         3.56 o                         
   1  -4   3        226.01        225.65         1.96 o                         
   2  -4   3       2720.64       2677.76         6.25 o                         
   3  -4   3         17.88         20.65         1.60 o                         
   4  -4   3        400.17        366.76         5.41 o                         
   5  -4   3          1.37         -0.10         1.44 o                         
   6  -4   3         67.89         70.20         3.11 o                         
   7  -4   3         19.33         17.39         2.43 o                         
   8  -4   3          3.61          1.25         1.65 o                         
   9  -4   3          0.01         -0.67         1.79 o                         
  -8  -3   3          6.36          4.27         1.38 o                         
  -7  -3   3          7.49          6.89         1.51 o                         
  -6  -3   3         18.17         17.80         1.20 o                         
  -5  -3   3          2.80          2.66         1.22 o                         
  -4  -3   3         12.93         13.94         0.80 o                         
  -3  -3   3        422.06        423.88         2.78 o                         
  -2  -3   3          5.72          7.90         0.98 o                         
  -1  -3   3         75.43         86.94         2.13 o                         
   0  -3   3        567.20        587.62         5.16 o                         
   1  -3   3       1927.96       1845.18         9.52 o                         
   2  -3   3         37.24         36.85         1.70 o                         
   3  -3   3         50.81         56.40         2.16 o                         
   4  -3   3        205.52        212.67         4.12 o                         
   5  -3   3         80.75         90.69         1.71 o                         
   6  -3   3         10.91         11.96         0.98 o                         
   7  -3   3         17.03         16.02         1.10 o                         
   8  -3   3          1.97          2.20         1.77 o                         
   9  -3   3          8.40          8.33         1.53 o                         
  -9  -2   3          4.60          9.83         1.91 o                         
  -8  -2   3          8.11          7.43         1.68 o                         
  -7  -2   3         13.01         15.86         1.87 o                         
  -6  -2   3         20.91         17.29         0.92 o                         
  -5  -2   3          1.00          1.15         0.68 o                         
  -4  -2   3         65.14         65.07         1.31 o                         
  -3  -2   3        423.11        408.83         4.21 o                         
  -2  -2   3       1335.65       1405.30         7.50 o                         
  -1  -2   3        114.61        114.50         2.20 o                         
   0  -2   3        482.82        460.21         4.30 o                         
   1  -2   3        127.35        113.03         2.13 o                         
   2  -2   3        361.72        336.27         4.42 o                         
   3  -2   3         35.86         33.81         0.94 o                         
   4  -2   3         84.07         91.44         1.26 o                         
   5  -2   3          6.27          4.84         0.56 o                         
   6  -2   3         11.05         11.14         0.96 o                         
   7  -2   3          5.00          2.14         0.96 o                         
   8  -2   3         22.63         25.56         1.42 o                         
  -9  -1   3          3.43         -0.91         1.71 o                         
  -8  -1   3          5.20          2.79         1.76 o                         
  -7  -1   3         32.12         28.92         2.14 o                         
  -6  -1   3         72.02         77.75         1.41 o                         
  -5  -1   3        271.92        261.34         3.89 o                         
  -4  -1   3        291.41        304.99         2.52 o                         
  -3  -1   3         71.12         66.17         1.70 o                         
  -2  -1   3        163.56        147.83         1.18 o                         
  -1  -1   3        111.61        110.63         1.96 o                         
   0  -1   3        190.30        175.36         1.07 o                         
   1  -1   3          0.00          0.40         0.37 o                         
   2  -1   3        532.42        512.91         2.18 o                         
   3  -1   3        234.91        232.51         1.60 o                         
   4  -1   3          0.53         -0.01         0.46 o                         
   5  -1   3          3.18          3.17         0.99 o                         
   6  -1   3         61.25         59.74         1.67 o                         
   7  -1   3        166.04        167.88         3.16 o                         
   8  -1   3         67.57         73.54         2.67 o                         
 -10   0   3         13.45         15.23         1.94 o                         
  -9   0   3          0.78         -1.74         1.74 o                         
  -8   0   3        164.23        154.50         4.32 o                         
  -7   0   3         18.88         20.13         2.10 o                         
  -6   0   3         82.23         78.47         1.24 o                         
  -5   0   3         77.16         75.85         0.90 o                         
  -4   0   3         25.30         26.75         0.50 o                         
  -3   0   3         53.94         53.14         0.86 o                         
  -2   0   3       1425.86       1306.76         4.80 o                         
  -1   0   3        887.02        811.99         4.72 o                         
   0   0   3        689.71        689.34         4.37 o                         
   1   0   3        703.50        662.10         2.08 o                         
   2   0   3        723.99        706.26         6.41 o                         
   3   0   3         56.54         55.48         0.82 o                         
   4   0   3        127.19        124.51         1.59 o                         
   5   0   3         26.48         23.92         1.90 o                         
   6   0   3          6.41          6.06         0.97 o                         
   7   0   3          2.52          0.52         0.95 o                         
   8   0   3          7.16         13.44         1.44 o                         
 -10   1   3          0.08         -1.92         1.92 o                         
  -9   1   3        276.67        270.11         5.77 o                         
  -8   1   3        176.69        176.53         4.44 o                         
  -7   1   3        148.63        142.27         3.60 o                         
  -6   1   3         19.62         18.33         1.46 o                         
  -5   1   3         38.67         30.48         0.46 o                         
  -4   1   3         19.38         20.09         0.81 o                         
  -3   1   3       1446.35       1446.76         5.21 o                         
  -2   1   3        760.24        739.97         4.23 o                         
  -1   1   3        502.80        469.86         1.76 o                         
   0   1   3        369.94        393.56         2.19 o                         
   1   1   3        626.73        627.62         2.96 o                         
   2   1   3        247.12        246.67         1.61 o                         
   3   1   3         28.19         21.78         0.71 o                         
   4   1   3         98.98         94.92         1.50 o                         
   5   1   3         16.30         14.52         1.05 o                         
   6   1   3          0.92          0.51         0.85 o                         
   7   1   3          1.25         -0.25         1.16 o                         
 -11   2   3          0.01         -2.21         2.21 o                         
 -10   2   3         29.96         31.90         2.81 o                         
  -9   2   3         17.11         15.56         2.06 o                         
  -8   2   3          0.55         -0.91         1.56 o                         
  -7   2   3          1.12          1.90         1.23 o                         
  -6   2   3        321.79        349.18         2.69 o                         
  -5   2   3        610.28        661.60         3.91 o                         
  -4   2   3         30.12         32.79         0.57 o                         
  -3   2   3        763.83        783.83         2.93 o                         
  -2   2   3       1184.59       1185.76         5.42 o                         
  -1   2   3        270.01        321.23         2.52 o                         
   0   2   3       1187.53       1308.11         4.59 o                         
   1   2   3        358.75        362.48         1.91 o                         
   2   2   3         78.52         73.80         0.88 o                         
   3   2   3          0.35          0.32         0.46 o                         
   4   2   3         11.33         13.91         0.71 o                         
   5   2   3         13.06         12.64         1.41 o                         
   6   2   3        105.18        117.03         3.18 o                         
 -11   3   3          3.85          6.99         1.93 o                         
 -10   3   3          6.77          7.58         1.64 o                         
  -9   3   3          4.50          6.16         1.58 o                         
  -8   3   3          1.14         -0.59         1.32 o                         
  -7   3   3         43.38         44.96         2.11 o                         
  -6   3   3        155.54        175.73         3.14 o                         
  -5   3   3         94.31         99.26         1.12 o                         
  -4   3   3         18.89         13.23         0.49 o                         
  -3   3   3       1046.64       1052.71         2.96 o                         
  -2   3   3       1099.20       1145.06         5.10 o                         
  -1   3   3       1401.82       1499.08         4.81 o                         
   0   3   3        395.40        390.19         5.47 o                         
   1   3   3        191.34        182.46         1.85 o                         
   2   3   3         10.01         11.81         0.71 o                         
   3   3   3        319.65        313.66         3.17 o                         
   4   3   3         27.73         28.93         1.30 o                         
   5   3   3        106.28        115.50         3.30 o                         
   6   3   3         15.37         20.92         1.96 o                         
 -11   4   3          0.39          0.82         2.05 o                         
 -10   4   3          0.42          0.94         1.57 o                         
  -9   4   3          4.91          3.76         1.34 o                         
  -8   4   3          8.30          7.12         1.44 o                         
  -7   4   3         17.86         16.59         0.66 o                         
  -6   4   3          5.61          3.86         0.47 o                         
  -5   4   3        270.37        266.10         1.83 o                         
  -4   4   3        141.40        148.84         2.15 o                         
  -3   4   3         94.10         91.61         2.35 o                         
  -2   4   3         18.07         22.88         1.47 o                         
  -1   4   3         12.81         14.26         0.86 o                         
   0   4   3         50.27         51.22         1.33 o                         
   1   4   3         75.27         70.06         1.60 o                         
   2   4   3        274.66        268.13         4.55 o                         
   3   4   3        217.97        224.44         2.98 o                         
   4   4   3        145.70        145.57         3.17 o                         
   5   4   3          5.75          3.10         1.48 o                         
 -11   5   3          0.55         -1.67         1.67 o                         
 -10   5   3         12.75         19.18         2.03 o                         
  -9   5   3         13.00         15.91         1.13 o                         
  -8   5   3          5.44          5.53         0.85 o                         
  -7   5   3         70.65         68.76         1.45 o                         
  -6   5   3         73.99         72.07         1.12 o                         
  -5   5   3          0.95          1.98         0.57 o                         
  -4   5   3         62.27         60.91         2.15 o                         
  -3   5   3         82.80         93.44         2.62 o                         
  -2   5   3         61.73         63.50         2.26 o                         
  -1   5   3        225.82        223.00         2.77 o                         
   0   5   3         65.04         66.72         1.70 o                         
   1   5   3       1498.07       1521.26         7.40 o                         
   2   5   3          4.76          5.17         1.54 o                         
   3   5   3         60.14         62.48         1.80 o                         
   4   5   3          4.14          4.53         1.32 o                         
 -11   6   3          0.01         -1.96         3.41 o                         
 -10   6   3          1.48          4.34         1.05 o                         
  -9   6   3          3.02          5.67         1.37 o                         
  -8   6   3         94.05         94.51         4.63 o                         
  -7   6   3         45.38         40.58         1.15 o                         
  -6   6   3          5.53          5.56         0.70 o                         
  -5   6   3          2.62          0.91         0.79 o                         
  -4   6   3          0.03         -0.36         1.14 o                         
  -3   6   3         14.51         14.03         1.63 o                         
  -2   6   3        252.24        253.28         5.52 o                         
  -1   6   3        215.21        217.36         4.83 o                         
   0   6   3        231.95        232.05         4.84 o                         
   1   6   3          1.73          0.16         1.44 o                         
   2   6   3          1.27          1.38         1.34 o                         
   3   6   3          0.53          5.94         4.38 o                         
 -11   7   3         10.07         11.45         1.68 o                         
 -10   7   3          9.37         11.62         1.65 o                         
  -9   7   3         37.75         37.30         2.27 o                         
  -8   7   3         25.25         26.24         1.41 o                         
  -7   7   3         25.03         26.08         1.37 o                         
  -6   7   3          5.31          5.40         1.00 o                         
  -5   7   3        325.29        348.10         5.56 o                         
  -4   7   3        257.12        278.28         5.00 o                         
  -3   7   3        213.48        207.62         4.40 o                         
  -2   7   3         94.29         97.03         4.33 o                         
  -1   7   3        185.91        187.67         6.11 o                         
   0   7   3         28.22         25.64         2.40 o                         
   1   7   3          0.90          2.63         1.35 o                         
   2   7   3          0.05         -1.81         1.81 o                         
 -11   8   3          0.07         -1.55         1.55 o                         
 -10   8   3          8.98         14.55         1.63 o                         
  -9   8   3          9.09         11.01         1.26 o                         
  -8   8   3          2.42          2.02         1.67 o                         
  -7   8   3         82.89         94.67         2.41 o                         
  -6   8   3          8.79          7.68         1.84 o                         
  -5   8   3         34.57         32.23         2.26 o                         
  -4   8   3        157.17        159.85         4.23 o                         
  -3   8   3        138.35        128.94         3.88 o                         
  -2   8   3         13.80         14.43         1.32 o                         
  -1   8   3          9.96         10.70         1.21 o                         
   0   8   3          0.09          3.08         1.55 o                         
   1   8   3          5.95          4.84         1.64 o                         
 -10   9   3          9.88         13.36         1.78 o                         
  -9   9   3        110.21        114.98         4.53 o                         
  -8   9   3          7.50          6.26         1.25 o                         
  -7   9   3        277.50        297.28         4.20 o                         
  -6   9   3          7.29          5.59         1.61 o                         
  -5   9   3         73.38         70.96         3.10 o                         
  -4   9   3          6.28          9.06         1.91 o                         
  -3   9   3         67.12         72.27         3.32 o                         
  -2   9   3          0.31         -1.89         1.89 o                         
  -1   9   3          3.88          7.76         1.38 o                         
  -9  10   3         97.07        108.00         2.86 o                         
  -8  10   3          0.56          2.10         1.07 o                         
  -7  10   3         62.95         57.75         3.26 o                         
  -6  10   3         30.77         27.54         2.44 o                         
  -5  10   3         46.03         58.11         3.17 o                         
  -4  10   3          2.78          0.82         1.70 o                         
  -3  10   3          9.16         10.24         1.96 o                         
  -2  10   3          0.04          0.79         1.33 o                         
  -7  11   3          2.58          0.79         1.81 o                         
  -6  11   3          3.71         -2.13         2.13 o                         
   2 -12   4          2.70          8.01         1.30 o                         
   3 -12   4          0.79         -1.41         1.61 o                         
   4 -12   4          0.11          0.12         1.61 o                         
   5 -12   4          0.06          2.32         1.58 o                         
   6 -12   4          0.48          0.76         1.73 o                         
   0 -11   4          5.87          5.87         2.50 o                         
   1 -11   4         20.59         15.64         1.39 o                         
   2 -11   4          7.61          7.75         2.32 o                         
   3 -11   4          0.24         -1.51         1.51 o                         
   4 -11   4          0.02         -1.29         1.29 o                         
   5 -11   4          2.56          2.35         1.54 o                         
   6 -11   4         11.95         10.13         1.66 o                         
   7 -11   4         11.86          6.76         1.77 o                         
  -2 -10   4          0.89          4.29         1.90 o                         
  -1 -10   4          0.05         -1.09         1.44 o                         
   0 -10   4         40.35         43.15         1.77 o                         
   1 -10   4          1.25         -0.21         1.06 o                         
   2 -10   4          3.03          2.93         0.93 o                         
   3 -10   4          6.26          7.42         1.45 o                         
   4 -10   4         19.83         18.19         1.37 o                         
   5 -10   4         29.59         31.18         2.43 o                         
   6 -10   4          4.56          4.84         1.07 o                         
   7 -10   4          0.10          3.10         2.62 o                         
   8 -10   4          6.01         11.81         2.15 o                         
  -3  -9   4         43.30         49.28         2.97 o                         
  -2  -9   4          0.37          1.61         1.49 o                         
  -1  -9   4          1.23          2.10         1.10 o                         
   0  -9   4         33.37         32.70         1.19 o                         
   1  -9   4          1.03          1.54         0.78 o                         
   2  -9   4          0.02         -0.65         0.65 o                         
   3  -9   4         18.55         20.09         2.01 o                         
   4  -9   4         10.34          8.44         1.77 o                         
   5  -9   4          9.68         17.93         2.25 o                         
   6  -9   4          2.37          2.87         2.54 o                         
   7  -9   4          0.04         -1.29         3.37 o                         
   8  -9   4         17.40         16.06         2.38 o                         
   9  -9   4          1.06         -2.49         2.49 o                         
  -4  -8   4          3.94          2.64         1.88 o                         
  -3  -8   4          9.67          9.77         1.58 o                         
  -2  -8   4         13.68         12.46         1.24 o                         
  -1  -8   4          0.00         -0.15         0.65 o                         
   0  -8   4         63.25         62.00         1.41 o                         
   1  -8   4         42.81         41.27         1.78 o                         
   2  -8   4          3.46          6.22         0.93 o                         
   3  -8   4         45.06         42.69         2.54 o                         
   4  -8   4         19.98         22.68         2.22 o                         
   5  -8   4         14.95         14.16         2.16 o                         
   6  -8   4         34.20         34.03         2.88 o                         
   7  -8   4          8.14          5.09         2.00 o                         
   8  -8   4         15.57         17.60         2.58 o                         
   9  -8   4          0.49          3.87         2.43 o                         
  -5  -7   4         39.46         41.21         2.62 o                         
  -4  -7   4          0.01         -0.62         1.28 o                         
  -3  -7   4          6.58          4.06         1.27 o                         
  -2  -7   4          3.48          4.50         0.62 o                         
  -1  -7   4         85.35         94.78         3.08 o                         
   0  -7   4          5.70          4.71         0.89 o                         
   1  -7   4        195.88        189.07         3.32 o                         
   2  -7   4          1.16          0.76         0.76 o                         
   3  -7   4         75.42         65.92         2.86 o                         
   4  -7   4          8.21          6.26         1.62 o                         
   5  -7   4         25.06         22.14         2.21 o                         
   6  -7   4          0.78          3.19         1.68 o                         
   7  -7   4          0.04          0.96         2.04 o                         
   8  -7   4          2.07         -0.92         1.83 o                         
   9  -7   4          2.96         -2.18         2.47 o                         
  -6  -6   4          1.11          1.49         1.62 o                         
  -5  -6   4         15.47         16.29         2.04 o                         
  -4  -6   4          3.81          2.33         1.40 o                         
  -3  -6   4          2.72          2.95         1.23 o                         
  -2  -6   4        315.84        334.36         5.13 o                         
  -1  -6   4         62.25         65.76         2.46 o                         
   0  -6   4        394.48        391.09         3.44 o                         
   1  -6   4        203.89        205.04         2.44 o                         
   2  -6   4        951.58        873.36         7.58 o                         
   3  -6   4         73.55         79.44         2.92 o                         
   4  -6   4         84.87         88.81         3.28 o                         
   5  -6   4          6.79          2.99         1.76 o                         
   6  -6   4         44.57         40.02         2.73 o                         
   7  -6   4          4.75          3.47         1.88 o                         
   8  -6   4         14.01         19.07         2.36 o                         
   9  -6   4          0.51          2.80         2.26 o                         
  -7  -5   4          8.15          8.42         1.72 o                         
  -6  -5   4          1.35          2.10         1.37 o                         
  -5  -5   4         19.04         18.13         1.91 o                         
  -4  -5   4         15.83         15.32         1.66 o                         
  -3  -5   4        159.81        160.55         3.42 o                         
  -2  -5   4        227.14        239.44         4.12 o                         
  -1  -5   4        143.96        166.36         3.45 o                         
   0  -5   4        182.11        192.48         3.76 o                         
   1  -5   4        969.09        959.21         4.53 o                         
   2  -5   4        438.45        415.56         2.72 o                         
   3  -5   4        131.63        157.86         3.82 o                         
   4  -5   4         11.94         13.40         1.81 o                         
   5  -5   4         19.00         27.28         2.31 o                         
   6  -5   4        152.01        158.28         4.61 o                         
   7  -5   4          0.04          0.57         1.86 o                         
   8  -5   4          0.00          0.50         1.63 o                         
   9  -5   4          0.00          1.32         2.54 o                         
  -8  -4   4          6.40         11.03         1.99 o                         
  -7  -4   4          1.55          2.52         1.42 o                         
  -6  -4   4          4.52          3.82         1.60 o                         
  -5  -4   4         96.53        101.11         3.18 o                         
  -4  -4   4         97.35        101.35         1.72 o                         
  -3  -4   4          0.73          0.16         0.47 o                         
  -2  -4   4        191.27        192.81         3.51 o                         
  -1  -4   4        203.40        213.58         3.71 o                         
   0  -4   4         87.79         98.01         2.70 o                         
   1  -4   4        250.15        269.16         4.29 o                         
   2  -4   4        463.65        448.08         5.62 o                         
   3  -4   4         10.00          9.52         1.44 o                         
   4  -4   4        182.03        180.87         4.19 o                         
   5  -4   4          0.27          0.35         1.60 o                         
   6  -4   4          5.23          7.20         1.99 o                         
   7  -4   4         25.99         22.69         2.40 o                         
   8  -4   4          0.10         -1.75         1.75 o                         
   9  -4   4          5.11          4.73         2.37 o                         
  -9  -3   4         36.50         42.33         3.06 o                         
  -8  -3   4         19.16         24.24         2.22 o                         
  -7  -3   4         11.48         14.92         1.98 o                         
  -6  -3   4         21.21         21.84         1.87 o                         
  -5  -3   4          0.52          0.74         1.33 o                         
  -4  -3   4         20.44         21.52         1.73 o                         
  -3  -3   4        190.84        194.41         3.64 o                         
  -2  -3   4        303.25        301.82         4.12 o                         
  -1  -3   4        508.41        508.28         5.23 o                         
   0  -3   4        326.68        318.51         4.25 o                         
   1  -3   4        100.50        102.12         3.03 o                         
   2  -3   4        480.25        492.66         5.66 o                         
   3  -3   4          9.65          7.36         1.39 o                         
   4  -3   4          0.27         -0.36         0.67 o                         
   5  -3   4         88.03         79.44         1.75 o                         
   6  -3   4         11.95         12.89         2.93 o                         
   7  -3   4          5.44          7.79         1.12 o                         
   8  -3   4         24.58         21.16         1.57 o                         
  -9  -2   4          1.61          2.61         1.89 o                         
  -8  -2   4          7.34          8.03         1.88 o                         
  -7  -2   4          3.55          5.00         1.67 o                         
  -6  -2   4        360.87        357.66         5.53 o                         
  -5  -2   4          3.64          2.68         1.30 o                         
  -4  -2   4         55.83         48.52         1.90 o                         
  -3  -2   4         33.24         35.68         0.71 o                         
  -2  -2   4         28.63         21.15         1.33 o                         
  -1  -2   4        189.94        206.73         3.18 o                         
   0  -2   4         91.00         78.02         1.90 o                         
   1  -2   4       1512.20       1466.60         9.77 o                         
   2  -2   4        232.19        221.26         2.08 o                         
   3  -2   4         32.55         35.36         1.06 o                         
   4  -2   4          9.29          7.77         0.62 o                         
   5  -2   4         16.35         15.90         0.82 o                         
   6  -2   4          7.99          7.72         1.39 o                         
   7  -2   4          3.25          2.97         1.19 o                         
   8  -2   4          2.41          3.31         1.44 o                         
 -10  -1   4          0.12         -2.08         2.08 o                         
  -9  -1   4          5.28          2.30         1.71 o                         
  -8  -1   4          7.50          7.95         1.82 o                         
  -7  -1   4       1113.49       1076.63         9.96 o                         
  -6  -1   4        481.89        489.03         6.13 o                         
  -5  -1   4        116.62        110.78         2.68 o                         
  -4  -1   4        335.06        348.23         3.23 o                         
  -3  -1   4         80.47         87.75         2.04 o                         
  -2  -1   4        619.61        652.98         5.07 o                         
  -1  -1   4         19.00         20.56         0.71 o                         
   0  -1   4        119.70        117.48         1.04 o                         
   1  -1   4        222.30        194.60         2.03 o                         
   2  -1   4        204.07        209.82         1.76 o                         
   3  -1   4         18.05         19.05         0.73 o                         
   4  -1   4        179.45        178.93         1.95 o                         
   5  -1   4          0.94          0.33         0.78 o                         
   6  -1   4         99.55        103.67         3.17 o                         
   7  -1   4          0.48          0.97         1.04 o                         
 -10   0   4          1.17         -1.58         1.74 o                         
  -9   0   4         12.45         11.05         1.75 o                         
  -8   0   4        175.79        175.22         4.53 o                         
  -7   0   4         76.47         74.72         2.87 o                         
  -6   0   4         36.68         41.26         1.95 o                         
  -5   0   4        172.30        175.14         3.26 o                         
  -4   0   4        599.06        649.11         3.30 o                         
  -3   0   4          0.89          0.93         0.37 o                         
  -2   0   4         94.54        105.07         1.19 o                         
  -1   0   4       1112.58       1082.57         5.13 o                         
   0   0   4        413.33        367.94         2.62 o                         
   1   0   4        746.81        764.43         3.10 o                         
   2   0   4          0.34          0.92         0.35 o                         
   3   0   4        297.49        297.47         2.36 o                         
   4   0   4         10.57          9.86         0.75 o                         
   5   0   4          1.48          2.30         0.93 o                         
   6   0   4          0.87          0.61         0.93 o                         
   7   0   4          1.89          2.46         1.62 o                         
 -10   1   4          0.51         -0.45         1.75 o                         
  -9   1   4         35.53         42.15         2.59 o                         
  -8   1   4        106.20        105.77         3.39 o                         
  -7   1   4          0.07         -0.10         1.09 o                         
  -6   1   4        109.71        121.47         2.91 o                         
  -5   1   4        598.46        619.84         4.93 o                         
  -4   1   4        530.01        586.73         2.54 o                         
  -3   1   4         55.78         57.37         1.06 o                         
  -2   1   4        138.58        154.17         1.00 o                         
  -1   1   4       2271.64       2364.57         3.86 o                         
   0   1   4       1482.93       1490.48         8.56 o                         
   1   1   4        257.67        266.77         1.66 o                         
   2   1   4        259.96        259.20         3.55 o                         
   3   1   4        123.15        123.99         1.68 o                         
   4   1   4         25.51         25.15         1.08 o                         
   5   1   4         39.60         39.81         1.98 o                         
   6   1   4          0.16         -0.01         1.17 o                         
 -11   2   4          0.15          4.58         1.80 o                         
 -10   2   4          4.22          4.47         1.55 o                         
  -9   2   4         13.92         10.10         1.62 o                         
  -8   2   4         21.23         19.81         1.75 o                         
  -7   2   4          0.04          0.72         0.60 o                         
  -6   2   4          5.80          6.33         0.51 o                         
  -5   2   4         17.76         18.36         0.52 o                         
  -4   2   4         17.44         17.29         0.46 o                         
  -3   2   4        907.33        962.37         3.99 o                         
  -2   2   4        455.18        488.15         3.24 o                         
  -1   2   4          1.78          0.89         0.36 o                         
   0   2   4         24.72         29.28         0.56 o                         
   1   2   4         19.44         18.58         0.52 o                         
   2   2   4          0.00          0.57         0.51 o                         
   3   2   4         48.45         49.15         1.53 o                         
   4   2   4         55.04         54.23         1.95 o                         
   5   2   4          0.22          0.00         1.20 o                         
   6   2   4         74.73         84.95         2.99 o                         
 -11   3   4         13.87         11.37         2.06 o                         
 -10   3   4          1.21          3.71         1.51 o                         
  -9   3   4          3.61          1.35         1.13 o                         
  -8   3   4          0.36          0.94         1.58 o                         
  -7   3   4         29.00         27.38         1.84 o                         
  -6   3   4         85.88         94.30         1.18 o                         
  -5   3   4         39.98         44.94         0.82 o                         
  -4   3   4        919.37        922.71         3.89 o                         
  -3   3   4        374.29        408.28         2.87 o                         
  -2   3   4        521.12        576.50         6.24 o                         
  -1   3   4          4.31          6.89         0.79 o                         
   0   3   4        233.13        228.32         2.43 o                         
   1   3   4        601.82        591.47         5.26 o                         
   2   3   4        377.14        372.63         3.25 o                         
   3   3   4        579.96        600.81        14.48 o                         
   4   3   4          7.86         10.40         1.46 o                         
   5   3   4          1.08          0.48         1.36 o                         
 -11   4   4          0.11          6.19         2.00 o                         
 -10   4   4          1.66          0.38         3.72 o                         
  -9   4   4          7.42          9.10         1.53 o                         
  -8   4   4          3.45          2.79         0.57 o                         
  -7   4   4        160.77        162.89         1.96 o                         
  -6   4   4        451.19        430.68         4.27 o                         
  -5   4   4        304.57        309.39         2.04 o                         
  -4   4   4         22.81         21.98         1.08 o                         
  -3   4   4         87.79         91.86         2.52 o                         
  -2   4   4          0.26          1.42         2.01 o                         
  -1   4   4         55.68         56.45         1.23 o                         
   0   4   4         10.22         11.28         0.80 o                         
   1   4   4        475.54        466.54         3.98 o                         
   2   4   4         84.03         85.09         2.30 o                         
   3   4   4          0.09         -0.68         1.21 o                         
   4   4   4         16.72         15.82         1.63 o                         
 -11   5   4          4.12         12.41         3.48 o                         
 -10   5   4         16.28         19.07         2.10 o                         
  -9   5   4         29.26         21.54         1.20 o                         
  -8   5   4        119.63        113.82         1.78 o                         
  -7   5   4         31.65         32.08         1.02 o                         
  -6   5   4         41.82         40.66         1.17 o                         
  -5   5   4         46.67         46.09         1.21 o                         
  -4   5   4         53.56         52.72         2.20 o                         
  -3   5   4        108.37        111.41         3.04 o                         
  -2   5   4        253.97        248.77         4.37 o                         
  -1   5   4        214.00        209.23         2.84 o                         
   0   5   4          3.19          0.91         0.90 o                         
   1   5   4        140.88        135.32         3.59 o                         
   2   5   4         32.35         31.92         1.35 o                         
   3   5   4         12.96         15.43         1.71 o                         
 -11   6   4          0.02         -0.81         1.41 o                         
 -10   6   4          3.63          3.09         1.27 o                         
  -9   6   4          4.70          5.28         1.46 o                         
  -8   6   4         13.33         12.56         0.89 o                         
  -7   6   4         35.13         35.93         1.18 o                         
  -6   6   4         59.56         62.05         2.32 o                         
  -5   6   4          8.03          8.35         1.54 o                         
  -4   6   4        186.42        181.96         4.03 o                         
  -3   6   4          0.01          0.92         1.18 o                         
  -2   6   4        234.62        239.24         4.60 o                         
  -1   6   4         28.19         24.60         1.36 o                         
   0   6   4          4.60          3.54         0.95 o                         
   1   6   4          0.80          1.08         1.32 o                         
   2   6   4          0.18         -1.39         1.87 o                         
 -11   7   4         46.82         46.06         2.61 o                         
 -10   7   4         15.13         17.28         1.71 o                         
  -9   7   4         10.55         10.27         1.78 o                         
  -8   7   4          6.76          5.95         1.12 o                         
  -7   7   4        485.38        512.46         5.00 o                         
  -6   7   4         68.55         67.39         2.83 o                         
  -5   7   4        200.53        207.37         4.68 o                         
  -4   7   4         14.40         15.66         1.92 o                         
  -3   7   4         63.42         64.48         2.88 o                         
  -2   7   4          9.08          8.38         1.83 o                         
  -1   7   4         59.06         66.95         2.25 o                         
   0   7   4          7.93          6.31         1.37 o                         
   1   7   4          1.46          8.02         1.53 o                         
 -10   8   4         13.19         17.21         1.82 o                         
  -9   8   4         21.20         22.59         1.47 o                         
  -8   8   4          0.29          2.68         1.19 o                         
  -7   8   4        239.53        263.17         5.54 o                         
  -6   8   4          3.35          4.03         1.92 o                         
  -5   8   4        132.26        126.19         4.07 o                         
  -4   8   4         85.74         88.03         3.47 o                         
  -3   8   4         62.12         59.27         2.93 o                         
  -2   8   4          0.01          0.48         1.47 o                         
  -1   8   4          6.14          9.76         3.32 o                         
   0   8   4         28.02         32.03         2.41 o                         
 -10   9   4          1.40          2.13         1.39 o                         
  -9   9   4         80.29         85.64         3.94 o                         
  -8   9   4          2.25          2.57         1.17 o                         
  -7   9   4         80.96         79.71         3.66 o                         
  -6   9   4          0.07          1.47         1.66 o                         
  -5   9   4         78.04         85.41         3.61 o                         
  -4   9   4         36.81         29.82         2.54 o                         
  -3   9   4          3.88          3.27         1.77 o                         
  -2   9   4          2.08          1.19         1.81 o                         
  -8  10   4          2.31          6.49         2.05 o                         
  -7  10   4          2.10          2.77         1.74 o                         
  -6  10   4          7.27          6.50         2.37 o                         
  -5  10   4         11.24          8.99         1.96 o                         
  -4  10   4          0.97         -2.18         2.18 o                         
   2 -12   5          2.83         12.23         1.86 o                         
   3 -12   5          4.74         -0.47         1.46 o                         
   4 -12   5          1.02         -1.60         1.60 o                         
   5 -12   5          0.09          0.42         1.62 o                         
   0 -11   5          0.12          2.97         3.33 o                         
   1 -11   5          0.01          0.22         1.08 o                         
   2 -11   5          0.04         -0.06         1.40 o                         
   3 -11   5          0.46         -0.28         1.25 o                         
   4 -11   5          0.94          2.70         1.75 o                         
   5 -11   5          1.72          1.77         1.13 o                         
   6 -11   5         11.28         10.30         3.05 o                         
   7 -11   5         19.51         28.80         1.70 o                         
  -2 -10   5          0.01         -1.84         1.84 o                         
  -1 -10   5          0.03          0.00         2.50 o                         
   0 -10   5         14.09         11.17         1.48 o                         
   1 -10   5          3.90          4.08         0.85 o                         
   2 -10   5         13.66         15.70         1.95 o                         
   3 -10   5          0.27         -0.30         1.65 o                         
   4 -10   5         54.93         41.62         3.23 o                         
   5 -10   5         56.71         61.42         3.61 o                         
   6 -10   5         35.86         38.02         3.02 o                         
   7 -10   5          3.75          6.60         1.27 o                         
   8 -10   5         44.79         48.82         3.38 o                         
  -3  -9   5          9.45          9.09         1.93 o                         
  -2  -9   5          6.84          9.12         2.21 o                         
  -1  -9   5          0.03          0.61         0.71 o                         
   0  -9   5          0.29          1.24         1.04 o                         
   1  -9   5         44.65         44.82         4.32 o                         
   2  -9   5          0.54          1.03         1.66 o                         
   3  -9   5         84.21         91.68         3.69 o                         
   4  -9   5          2.51          1.82         2.14 o                         
   5  -9   5         36.04         42.96         3.01 o                         
   6  -9   5          0.97          0.10         1.81 o                         
   7  -9   5         30.70         42.20         3.21 o                         
   8  -9   5          0.07          5.19         2.30 o                         
  -5  -8   5          0.05          0.36         1.45 o                         
  -4  -8   5          2.50          4.23         1.29 o                         
  -3  -8   5          1.31          2.67         1.14 o                         
  -2  -8   5         22.29         20.32         0.96 o                         
  -1  -8   5          1.69          1.58         1.02 o                         
   0  -8   5         97.06         99.46         2.20 o                         
   1  -8   5          9.00          7.13         1.21 o                         
   2  -8   5        626.96        619.54         8.18 o                         
   3  -8   5         92.44         85.98         3.66 o                         
   4  -8   5        511.59        494.32         7.74 o                         
   5  -8   5          1.01         -0.17         1.85 o                         
   6  -8   5          1.33          0.28         1.85 o                         
   7  -8   5          4.13          3.43         2.19 o                         
   8  -8   5          5.26          2.80         2.30 o                         
  -6  -7   5          3.12          1.90         1.70 o                         
  -5  -7   5         32.33         33.10         2.72 o                         
  -4  -7   5         21.08         28.10         2.33 o                         
  -3  -7   5          1.72          0.94         1.40 o                         
  -2  -7   5         15.57         12.47         1.86 o                         
  -1  -7   5        391.51        399.91         6.12 o                         
   0  -7   5        206.20        200.12         2.78 o                         
   1  -7   5          0.13          0.46         0.82 o                         
   2  -7   5         81.42         76.68         3.16 o                         
   3  -7   5        215.23        203.78         4.82 o                         
   4  -7   5         19.77         21.61         2.21 o                         
   5  -7   5          0.96         -1.66         1.66 o                         
   6  -7   5         26.26         23.94         2.67 o                         
   7  -7   5          0.13          3.21         2.01 o                         
   8  -7   5         32.59         34.49         2.90 o                         
  -7  -6   5          0.98         -1.97         2.15 o                         
  -6  -6   5          0.19          0.49         1.50 o                         
  -5  -6   5          0.57         -0.97         1.48 o                         
  -4  -6   5         30.30         31.87         2.27 o                         
  -3  -6   5         24.87         25.63         1.44 o                         
  -2  -6   5        868.01        842.76         8.45 o                         
  -1  -6   5         19.67         20.71         1.97 o                         
   0  -6   5        100.28         92.35         3.08 o                         
   1  -6   5         16.71         15.91         1.13 o                         
   2  -6   5        506.21        527.82         7.06 o                         
   3  -6   5        112.88        109.31         3.56 o                         
   4  -6   5        174.99        186.07         4.70 o                         
   5  -6   5         15.62         10.42         1.81 o                         
   6  -6   5         79.04         77.48         3.56 o                         
   7  -6   5          2.70          8.01         2.37 o                         
   8  -6   5          0.15         -2.17         2.17 o                         
  -7  -5   5         33.01         40.43         2.59 o                         
  -6  -5   5         10.69          8.60         1.96 o                         
  -5  -5   5        124.46        125.77         3.81 o                         
  -4  -5   5          0.14         -1.29         1.43 o                         
  -3  -5   5        237.23        233.72         4.48 o                         
  -2  -5   5         10.47         10.75         1.50 o                         
  -1  -5   5        551.31        555.52         6.54 o                         
   0  -5   5         89.13         96.92         3.00 o                         
   1  -5   5        232.01        221.32         2.20 o                         
   2  -5   5        166.66        175.69         4.22 o                         
   3  -5   5         87.58         91.26         3.19 o                         
   4  -5   5        295.12        284.18         5.57 o                         
   5  -5   5          0.12          1.76         1.68 o                         
   6  -5   5          0.11          1.23         1.92 o                         
   7  -5   5          8.56          7.83         2.03 o                         
   8  -5   5          5.50          8.49         2.49 o                         
  -8  -4   5          1.35          3.08         1.61 o                         
  -7  -4   5          4.79          5.34         1.81 o                         
  -6  -4   5        188.44        204.64         4.88 o                         
  -5  -4   5          4.86          3.13         1.60 o                         
  -4  -4   5        233.96        228.74         2.49 o                         
  -3  -4   5         18.43         20.75         1.58 o                         
  -2  -4   5         36.41         38.12         1.96 o                         
  -1  -4   5         19.93         30.04         1.87 o                         
   0  -4   5         49.60         54.12         2.24 o                         
   1  -4   5        285.42        288.02         2.96 o                         
   2  -4   5          7.30          9.10         1.49 o                         
   3  -4   5        314.36        317.22         5.40 o                         
   4  -4   5          2.81          3.31         1.48 o                         
   5  -4   5          3.66          3.32         1.78 o                         
   6  -4   5         17.56         17.24         2.32 o                         
   7  -4   5          3.65          5.38         1.95 o                         
   8  -4   5          9.80          6.82         2.31 o                         
  -9  -3   5         46.82         46.64         3.05 o                         
  -8  -3   5          1.68          7.34         1.74 o                         
  -7  -3   5         24.72         29.99         2.31 o                         
  -6  -3   5         21.31         20.05         2.16 o                         
  -5  -3   5        536.73        537.39         6.48 o                         
  -4  -3   5        168.51        168.68         3.34 o                         
  -3  -3   5         21.76         22.42         1.62 o                         
  -2  -3   5        765.53        819.22         7.13 o                         
  -1  -3   5        174.21        166.36         3.38 o                         
   0  -3   5        462.67        514.13         5.79 o                         
   1  -3   5        294.47        308.29         6.61 o                         
   2  -3   5          3.69          5.53         1.37 o                         
   3  -3   5         27.65         19.90         1.78 o                         
   4  -3   5         14.97         11.55         1.35 o                         
   5  -3   5         11.51         13.41         1.86 o                         
   6  -3   5         41.67         39.42         1.56 o                         
   7  -3   5         14.37         14.39         1.23 o                         
   8  -3   5         45.33         47.21         2.35 o                         
  -9  -2   5          0.11         -1.60         1.60 o                         
  -8  -2   5        209.04        213.45         5.12 o                         
  -7  -2   5         87.61         90.68         3.34 o                         
  -6  -2   5        266.87        274.16         4.93 o                         
  -5  -2   5        110.12        116.15         3.04 o                         
  -4  -2   5        103.67        115.66         3.76 o                         
  -3  -2   5        320.30        333.63         4.44 o                         
  -2  -2   5        146.12        166.47         3.09 o                         
  -1  -2   5        677.30        701.41         6.22 o                         
   0  -2   5         39.87         37.79         1.02 o                         
   1  -2   5        526.43        505.60         5.74 o                         
   2  -2   5          1.50          2.58         0.58 o                         
   3  -2   5         96.93        100.40         1.44 o                         
   4  -2   5         46.08         50.06         1.17 o                         
   5  -2   5         34.07         31.77         1.84 o                         
   6  -2   5          1.42          3.00         0.97 o                         
   7  -2   5          0.46          2.02         1.74 o                         
 -10  -1   5          4.37         -2.03         2.03 o                         
  -9  -1   5         36.25         32.90         2.45 o                         
  -8  -1   5         45.70         43.45         2.67 o                         
  -7  -1   5          3.01          2.75         1.52 o                         
  -6  -1   5        340.89        355.92         5.27 o                         
  -5  -1   5         38.02         37.99         0.98 o                         
  -4  -1   5       1095.24       1160.74        10.91 o                         
  -3  -1   5        197.89        208.37         3.28 o                         
  -2  -1   5        170.79        195.38         3.10 o                         
  -1  -1   5        146.14        133.05         1.56 o                         
   0  -1   5         43.72         51.33         1.85 o                         
   1  -1   5        454.60        457.58         3.08 o                         
   2  -1   5        169.06        181.55         2.08 o                         
   3  -1   5          0.09          0.75         0.55 o                         
   4  -1   5         21.60         21.82         0.92 o                         
   5  -1   5         34.24         40.93         1.55 o                         
   6  -1   5         15.30         14.90         1.20 o                         
   7  -1   5          2.67          4.54         2.49 o                         
 -10   0   5          0.01         -1.88         1.88 o                         
  -9   0   5         10.15          9.98         1.65 o                         
  -8   0   5         23.30         20.12         1.92 o                         
  -7   0   5        105.30        109.51         5.54 o                         
  -6   0   5          2.21          5.12         1.40 o                         
  -5   0   5         38.60         44.67         1.17 o                         
  -4   0   5        550.58        566.16         4.15 o                         
  -3   0   5         43.76         47.73         1.17 o                         
  -2   0   5          9.12         13.58         0.36 o                         
  -1   0   5        290.88        310.48         1.64 o                         
   0   0   5       1522.08       1544.50         4.44 o                         
   1   0   5          5.58          4.91         0.53 o                         
   2   0   5         22.31         25.30         0.83 o                         
   3   0   5          9.62         10.13         0.94 o                         
   4   0   5         34.00         37.43         1.18 o                         
   5   0   5          5.68          4.37         1.16 o                         
   6   0   5          0.04         -0.83         1.16 o                         
 -11   1   5          2.59          6.35         1.68 o                         
 -10   1   5         19.24         20.71         2.09 o                         
  -9   1   5          0.00          1.29         1.20 o                         
  -8   1   5         11.52         13.08         0.89 o                         
  -7   1   5          3.33          3.35         0.63 o                         
  -6   1   5        101.94        108.73         1.76 o                         
  -5   1   5          5.36          4.52         0.45 o                         
  -4   1   5        239.77        236.92         2.92 o                         
  -3   1   5         30.06         30.72         0.43 o                         
  -2   1   5       1423.35       1435.38         4.36 o                         
  -1   1   5       1182.01       1236.10         3.78 o                         
   0   1   5        270.25        300.71         2.08 o                         
   1   1   5          0.02          0.19         0.46 o                         
   2   1   5        282.19        289.82         3.09 o                         
   3   1   5        304.71        305.12         3.29 o                         
   4   1   5        161.19        162.76         4.83 o                         
   5   1   5         17.26         15.25         1.55 o                         
   6   1   5          3.33          7.79         1.57 o                         
 -11   2   5         25.94         24.35         2.03 o                         
 -10   2   5         10.43         15.78         5.42 o                         
  -9   2   5         39.48         39.92         4.13 o                         
  -8   2   5          0.17          0.67         0.66 o                         
  -7   2   5         37.57         43.71         1.33 o                         
  -6   2   5          3.74          4.34         0.61 o                         
  -5   2   5        263.46        258.67         1.59 o                         
  -4   2   5        506.52        493.77         2.36 o                         
  -3   2   5        114.66        123.98         2.30 o                         
  -2   2   5          3.73          4.79         0.34 o                         
  -1   2   5         80.47         80.02         1.16 o                         
   0   2   5         63.06         61.17         1.92 o                         
   1   2   5         17.33         15.81         0.75 o                         
   2   2   5        406.55        416.15        11.65 o                         
   3   2   5        191.26        193.36         6.35 o                         
   4   2   5         14.31         13.58         1.18 o                         
   5   2   5          2.77          4.21         1.27 o                         
 -11   3   5          6.49         16.47         4.97 o                         
 -10   3   5          2.35          5.69         1.82 o                         
  -9   3   5          1.50         -0.04         0.76 o                         
  -8   3   5          1.65          0.72         0.73 o                         
  -7   3   5          1.98          1.69         0.53 o                         
  -6   3   5        314.18        326.92         2.22 o                         
  -5   3   5         32.18         38.07         0.72 o                         
  -4   3   5          7.18          7.38         0.68 o                         
  -3   3   5          9.29         10.63         0.75 o                         
  -2   3   5        310.49        320.53         3.23 o                         
  -1   3   5          7.35          6.14         0.90 o                         
   0   3   5          7.37          5.46         0.59 o                         
   1   3   5        116.39        113.57         2.61 o                         
   2   3   5         10.12          8.50         1.05 o                         
   3   3   5          2.82          3.36         0.99 o                         
   4   3   5         18.36         20.49         1.73 o                         
 -11   4   5          0.86         -0.90         2.06 o                         
 -10   4   5          0.00          0.73         0.92 o                         
  -9   4   5          0.86         -0.93         0.93 o                         
  -8   4   5         11.03         13.89         0.82 o                         
  -7   4   5         14.13         13.99         0.83 o                         
  -6   4   5         26.43         24.12         0.95 o                         
  -5   4   5         89.25         88.91         1.90 o                         
  -4   4   5        143.50        146.68         1.91 o                         
  -3   4   5        351.11        343.32         8.21 o                         
  -2   4   5        133.67        123.08         2.27 o                         
  -1   4   5         19.69         18.15         1.16 o                         
   0   4   5          7.71          7.94         0.86 o                         
   1   4   5          4.94          3.09         0.62 o                         
   2   4   5          8.01          6.92         1.18 o                         
   3   4   5          0.24          0.22         1.13 o                         
   4   4   5          0.93         -1.33         1.33 o                         
 -11   5   5         12.12          6.21         1.15 o                         
 -10   5   5         41.93         38.54         2.26 o                         
  -9   5   5         83.97         80.01         2.01 o                         
  -8   5   5         14.43         12.72         0.87 o                         
  -7   5   5         21.48         21.60         1.00 o                         
  -6   5   5         15.38         13.89         0.95 o                         
  -5   5   5        382.08        388.56         4.04 o                         
  -4   5   5         27.99         32.02         2.10 o                         
  -3   5   5          5.19          4.25         1.35 o                         
  -2   5   5          3.58          2.45         1.42 o                         
  -1   5   5         11.18          9.03         1.50 o                         
   0   5   5         30.36         29.66         2.37 o                         
   1   5   5         40.17         42.44         1.52 o                         
   2   5   5          5.22          3.94         1.38 o                         
   3   5   5          0.49         -1.24         1.34 o                         
 -11   6   5          0.17          2.01         1.31 o                         
 -10   6   5          1.70          0.67         1.44 o                         
  -9   6   5         17.67         22.34         1.94 o                         
  -8   6   5         17.97         15.06         1.32 o                         
  -7   6   5         87.60         91.53         1.83 o                         
  -6   6   5         71.47         72.55         3.11 o                         
  -5   6   5        165.91        150.86         3.86 o                         
  -4   6   5          0.13          0.72         1.37 o                         
  -3   6   5         55.42         51.24         2.57 o                         
  -2   6   5         22.79         22.07         1.96 o                         
  -1   6   5         14.96         10.61         1.78 o                         
   0   6   5          0.20         -1.04         1.27 o                         
   1   6   5         20.21         23.73         1.53 o                         
   2   6   5         20.15         25.63         1.99 o                         
 -11   7   5          6.34          4.16         1.68 o                         
 -10   7   5          0.32         -1.40         1.40 o                         
  -9   7   5         12.54          8.90         1.55 o                         
  -8   7   5        174.82        168.41         4.26 o                         
  -7   7   5         73.13         79.11         3.20 o                         
  -6   7   5          0.01         -0.18         1.36 o                         
  -5   7   5          6.15          5.73         1.65 o                         
  -4   7   5          0.01         -1.40         1.40 o                         
  -3   7   5        137.51        139.84         4.08 o                         
  -2   7   5         19.32         14.95         1.79 o                         
  -1   7   5          0.57          0.65         1.40 o                         
   0   7   5          0.01         -1.73         1.73 o                         
 -10   8   5          3.08          0.77         1.49 o                         
  -9   8   5         18.34         18.97         1.49 o                         
  -8   8   5         11.37         10.56         2.21 o                         
  -7   8   5          2.31          1.85         1.66 o                         
  -6   8   5          1.74          3.74         1.73 o                         
  -5   8   5         30.95         33.85         2.62 o                         
  -4   8   5         14.35         17.05         2.03 o                         
  -3   8   5          2.52          2.30         1.45 o                         
  -2   8   5          2.55          1.35         1.36 o                         
  -1   8   5          3.04          0.16         1.86 o                         
  -9   9   5          7.83         10.65         2.04 o                         
  -8   9   5          0.17          1.69         1.77 o                         
  -7   9   5          3.37          4.41         1.58 o                         
  -6   9   5         11.43         15.15         2.32 o                         
  -5   9   5          0.47         -1.46         1.88 o                         
  -4   9   5         18.29         19.25         2.46 o                         
  -3   9   5          0.22         -0.46         1.91 o                         
   3 -12   6          8.43         10.03         1.72 o                         
   4 -12   6          1.05         -1.82         1.82 o                         
   0 -11   6         16.10         25.66         1.52 o                         
   1 -11   6          0.90          0.27         1.43 o                         
   2 -11   6         11.72         11.24         2.90 o                         
   3 -11   6          4.51          6.48         2.04 o                         
   4 -11   6          0.73          0.05         1.94 o                         
   5 -11   6         15.89         15.70         2.86 o                         
   6 -11   6          0.83          6.06         2.99 o                         
  -2 -10   6          3.21          8.00         1.90 o                         
  -1 -10   6         33.94         36.95         1.35 o                         
   0 -10   6         31.31         34.54         2.21 o                         
   1 -10   6          0.76          2.55         2.08 o                         
   2 -10   6          0.66         -1.96         1.96 o                         
   3 -10   6         19.05         15.97         2.57 o                         
   4 -10   6        198.74        186.55         5.54 o                         
   5 -10   6         24.55         21.47         3.28 o                         
   6 -10   6        105.76        105.77         4.63 o                         
   7 -10   6          5.41          8.53         2.21 o                         
  -4  -9   6         25.48         27.19         3.59 o                         
  -3  -9   6          5.75          6.73         1.29 o                         
  -2  -9   6         12.82         11.23         2.86 o                         
  -1  -9   6         38.93         39.64         3.37 o                         
   0  -9   6         17.40         15.70         3.53 o                         
   1  -9   6        189.28        201.90         5.20 o                         
   2  -9   6         49.09         50.43         3.06 o                         
   3  -9   6          3.92          7.91         2.23 o                         
   4  -9   6          0.12          0.94         2.25 o                         
   5  -9   6          0.30          2.62         1.88 o                         
   6  -9   6          3.55          6.30         2.28 o                         
   7  -9   6          5.29          2.47         2.22 o                         
  -5  -8   6          5.69          5.85         1.82 o                         
  -4  -8   6          0.00          2.44         1.75 o                         
  -3  -8   6          3.04          3.77         1.49 o                         
  -2  -8   6         11.65         10.28         2.04 o                         
  -1  -8   6          8.58          7.64         1.20 o                         
   0  -8   6        913.05        915.82         6.20 o                         
   1  -8   6        162.08        159.61         4.63 o                         
   2  -8   6        462.99        429.04         7.29 o                         
   3  -8   6         79.21         78.31         3.58 o                         
   4  -8   6         88.66        102.74         4.02 o                         
   5  -8   6          0.85          1.51         2.19 o                         
   6  -8   6         28.53         28.33         2.68 o                         
   7  -8   6          0.00         -1.97         2.34 o                         
   8  -8   6         12.14         13.22         2.61 o                         
  -6  -7   6          0.79         -2.06         2.06 o                         
  -5  -7   6          2.27          6.17         1.88 o                         
  -4  -7   6          0.16         -0.93         1.33 o                         
  -3  -7   6        234.09        227.68         5.09 o                         
  -2  -7   6         71.81         68.42         3.14 o                         
  -1  -7   6        297.36        286.74         5.53 o                         
   0  -7   6         53.05         51.41         1.60 o                         
   1  -7   6         69.11         61.03         3.06 o                         
   2  -7   6         25.94         25.98         2.37 o                         
   3  -7   6         10.50          8.92         1.97 o                         
   4  -7   6         23.40         20.18         2.37 o                         
   5  -7   6         10.91         17.65         2.10 o                         
   6  -7   6         51.16         45.54         3.03 o                         
   7  -7   6          6.82          8.17         1.97 o                         
   8  -7   6          1.29          5.24         2.19 o                         
  -7  -6   6          0.44         -1.07         1.81 o                         
  -6  -6   6         38.23         36.69         2.97 o                         
  -5  -6   6         39.54         40.32         2.71 o                         
  -4  -6   6        369.31        387.44         6.15 o                         
  -3  -6   6          4.23          4.51         1.61 o                         
  -2  -6   6         54.90         52.46         2.61 o                         
  -1  -6   6          2.95          2.92         1.50 o                         
   0  -6   6          8.89         10.78         1.90 o                         
   1  -6   6         21.39         24.18         2.12 o                         
   2  -6   6        103.04        121.04         3.89 o                         
   3  -6   6         16.48         11.69         1.97 o                         
   4  -6   6         34.17         30.97         2.54 o                         
   5  -6   6          2.62          1.28         1.72 o                         
   6  -6   6          9.26          9.49         2.22 o                         
   7  -6   6          5.36          7.88         2.17 o                         
   8  -6   6          9.63          9.71         2.21 o                         
  -7  -5   6         65.65         67.84         3.36 o                         
  -6  -5   6          6.52          7.72         1.99 o                         
  -5  -5   6        109.39        105.99         3.71 o                         
  -4  -5   6          0.70          1.66         1.58 o                         
  -3  -5   6          0.12          0.73         1.40 o                         
  -2  -5   6          4.76          6.78         1.56 o                         
  -1  -5   6         25.39         27.93         2.07 o                         
   0  -5   6        128.35        140.63         3.76 o                         
   1  -5   6         23.25         20.17         1.88 o                         
   2  -5   6         66.81         67.11         2.92 o                         
   3  -5   6        156.32        156.59         4.29 o                         
   4  -5   6          3.30          6.51         1.93 o                         
   5  -5   6          1.82          0.46         1.55 o                         
   6  -5   6          7.30          1.62         1.82 o                         
   7  -5   6          1.16          3.31         1.95 o                         
  -8  -4   6        138.48        127.44         4.38 o                         
  -7  -4   6         22.64         20.72         2.49 o                         
  -6  -4   6        837.45        853.78         9.39 o                         
  -5  -4   6         84.71         87.92         3.20 o                         
  -4  -4   6         74.21         71.31         2.72 o                         
  -3  -4   6         24.35         24.55         1.90 o                         
  -2  -4   6        126.15        126.92         3.33 o                         
  -1  -4   6        113.83        128.07         3.41 o                         
   0  -4   6         14.74         21.06         1.71 o                         
   1  -4   6        250.16        269.10         4.94 o                         
   2  -4   6          3.02          6.00         1.57 o                         
   3  -4   6         81.74         78.21         3.09 o                         
   4  -4   6          7.20          7.85         1.98 o                         
   5  -4   6          7.94          4.66         1.91 o                         
   6  -4   6         25.58         29.65         2.73 o                         
   7  -4   6          0.05         -2.22         2.22 o                         
  -9  -3   6         83.20         82.46         3.71 o                         
  -8  -3   6         28.44         29.48         2.59 o                         
  -7  -3   6        255.91        263.21         5.61 o                         
  -6  -3   6        103.58         98.02         3.37 o                         
  -5  -3   6         17.87         17.92         1.78 o                         
  -4  -3   6        247.80        274.95         4.74 o                         
  -3  -3   6         40.15         39.50         2.02 o                         
  -2  -3   6        791.25        875.79         7.86 o                         
  -1  -3   6         52.28         58.72         2.30 o                         
   0  -3   6         15.45         18.32         0.85 o                         
   1  -3   6        117.12        102.61         3.00 o                         
   2  -3   6          3.67          2.77         1.25 o                         
   3  -3   6          9.10          8.25         0.84 o                         
   4  -3   6          0.01         -0.23         0.59 o                         
   5  -3   6          2.54          2.16         0.69 o                         
   6  -3   6          0.18         -0.60         2.08 o                         
   7  -3   6          0.01         -1.11         2.37 o                         
  -9  -2   6          0.76         -1.70         1.70 o                         
  -8  -2   6         28.70         25.30         2.23 o                         
  -7  -2   6         34.13         34.32         2.47 o                         
  -6  -2   6         88.75         91.81         3.05 o                         
  -5  -2   6         52.60         46.81         2.17 o                         
  -4  -2   6         33.56         40.92         2.00 o                         
  -3  -2   6         29.85         24.72         1.61 o                         
  -2  -2   6        753.67        753.19         6.93 o                         
  -1  -2   6        145.52        136.80         1.95 o                         
   0  -2   6         52.87         55.45         1.33 o                         
   1  -2   6          0.10          0.00         0.57 o                         
   2  -2   6        221.64        209.47         2.61 o                         
   3  -2   6          1.45          2.75         0.61 o                         
   4  -2   6          0.54          0.20         0.68 o                         
   5  -2   6          4.32          5.77         1.28 o                         
   6  -2   6          7.55          8.64         1.70 o                         
   7  -2   6          1.36          3.49         4.06 o                         
 -10  -1   6         16.61         14.89         1.88 o                         
  -9  -1   6          0.27         -1.38         1.38 o                         
  -8  -1   6         52.83         46.81         2.62 o                         
  -7  -1   6         18.33         23.56         2.03 o                         
  -6  -1   6         84.46         96.65         2.91 o                         
  -5  -1   6          8.77         11.29         0.89 o                         
  -4  -1   6         68.20         82.79         1.66 o                         
  -3  -1   6          5.52          4.12         1.04 o                         
  -2  -1   6        183.43        180.08         2.21 o                         
  -1  -1   6        109.04        112.65         1.20 o                         
   0  -1   6        465.43        476.24         8.39 o                         
   1  -1   6        381.21        386.67         4.98 o                         
   2  -1   6          3.42          3.24         0.60 o                         
   3  -1   6          3.86          4.94         0.90 o                         
   4  -1   6         91.67         91.43         1.68 o                         
   5  -1   6         56.20         60.32         1.79 o                         
   6  -1   6          2.60          1.92         1.17 o                         
 -10   0   6          8.42         10.94         1.64 o                         
  -9   0   6         43.69         41.34         2.58 o                         
  -8   0   6          0.54          1.41         1.27 o                         
  -7   0   6         44.10         41.99         2.25 o                         
  -6   0   6        100.63         96.09         1.73 o                         
  -5   0   6         25.36         26.35         0.74 o                         
  -4   0   6          1.76          1.57         0.49 o                         
  -3   0   6          0.41          0.42         0.45 o                         
  -2   0   6          5.23          6.50         0.35 o                         
  -1   0   6        193.96        202.82         1.50 o                         
   0   0   6         97.18         90.52         1.31 o                         
   1   0   6         42.62         37.71         1.40 o                         
   2   0   6         89.11         91.42         2.06 o                         
   3   0   6         47.08         48.38         1.51 o                         
   4   0   6        212.14        226.56         3.09 o                         
   5   0   6          7.20          4.83         1.26 o                         
   6   0   6          2.09          2.34         1.11 o                         
 -11   1   6         17.97         26.06         2.33 o                         
 -10   1   6         21.25         20.03         2.04 o                         
  -9   1   6          0.68         -1.38         1.38 o                         
  -8   1   6          0.85          1.00         0.65 o                         
  -7   1   6         67.10         65.52         1.58 o                         
  -6   1   6        124.94        134.27         2.06 o                         
  -5   1   6         46.80         37.46         0.79 o                         
  -4   1   6         89.16         90.60         1.28 o                         
  -3   1   6        178.20        180.22         2.87 o                         
  -2   1   6         38.39         32.47         0.64 o                         
  -1   1   6        121.72        114.08         1.50 o                         
   0   1   6        210.60        214.39         4.62 o                         
   1   1   6          1.16          1.14         0.69 o                         
   2   1   6        213.88        201.73         2.71 o                         
   3   1   6         27.64         27.23         1.28 o                         
   4   1   6          1.05         -1.44         2.94 o                         
   5   1   6         16.20         16.95         1.72 o                         
 -11   2   6          4.76          6.21         1.78 o                         
 -10   2   6          0.05          1.76         1.45 o                         
  -9   2   6          0.20         -0.05         2.47 o                         
  -8   2   6          4.17          2.94         0.73 o                         
  -7   2   6         28.59         27.56         1.77 o                         
  -6   2   6         51.76         51.40         0.98 o                         
  -5   2   6         15.28         13.29         0.59 o                         
  -4   2   6         39.58         37.17         1.55 o                         
  -3   2   6         39.92         36.09         1.00 o                         
  -2   2   6         11.18         10.01         0.54 o                         
  -1   2   6        488.20        481.03         5.06 o                         
   0   2   6          2.94          3.47         0.66 o                         
   1   2   6        189.18        186.54         2.59 o                         
   2   2   6         25.23         28.79         1.41 o                         
   3   2   6         27.23         25.59         1.36 o                         
   4   2   6          0.07          1.62         0.89 o                         
 -11   3   6          4.25          5.58         1.17 o                         
 -10   3   6          5.75          5.03         1.11 o                         
  -9   3   6         46.22         39.83         1.88 o                         
  -8   3   6         76.01         68.36         1.45 o                         
  -7   3   6         36.78         33.07         1.13 o                         
  -6   3   6          1.28          0.49         0.62 o                         
  -5   3   6         10.17          9.75         0.75 o                         
  -4   3   6         30.27         31.52         1.04 o                         
  -3   3   6          0.03          0.51         0.85 o                         
  -2   3   6         33.56         30.77         0.91 o                         
  -1   3   6         98.88         95.05         2.21 o                         
   0   3   6          0.01         -0.17         0.62 o                         
   1   3   6          0.45          0.37         0.82 o                         
   2   3   6          3.66          2.98         0.95 o                         
   3   3   6         12.23         16.65         1.27 o                         
   4   3   6          0.30         -1.27         1.27 o                         
 -11   4   6          2.92          8.54         1.09 o                         
 -10   4   6         15.84         13.63         0.91 o                         
  -9   4   6          6.92          5.57         1.07 o                         
  -8   4   6          1.93          1.28         1.08 o                         
  -7   4   6         79.28         85.49         1.65 o                         
  -6   4   6        173.12        165.37         3.12 o                         
  -5   4   6        162.72        162.07         4.00 o                         
  -4   4   6        105.55        104.46         2.18 o                         
  -3   4   6         42.45         40.54         1.53 o                         
  -2   4   6         14.31         11.49         1.11 o                         
  -1   4   6          5.21          4.88         0.73 o                         
   0   4   6          0.52          0.68         0.70 o                         
   1   4   6          0.03          0.78         0.81 o                         
   2   4   6          0.17         -0.68         1.07 o                         
   3   4   6          0.27         -1.31         1.31 o                         
 -11   5   6         16.84         13.36         1.74 o                         
 -10   5   6          1.32          1.30         1.03 o                         
  -9   5   6         10.02         11.53         1.16 o                         
  -8   5   6         13.11         11.90         0.92 o                         
  -7   5   6        138.92        135.96         2.19 o                         
  -6   5   6        843.13        864.41         6.44 o                         
  -5   5   6          0.64          1.04         1.41 o                         
  -4   5   6          4.08          3.50         1.40 o                         
  -3   5   6         32.66         32.72         2.17 o                         
  -2   5   6          0.04         -0.29         1.39 o                         
  -1   5   6         39.60         37.54         2.26 o                         
   0   5   6          8.89          8.03         1.36 o                         
   1   5   6         26.04         33.18         1.95 o                         
   2   5   6          1.40         -0.81         1.16 o                         
 -11   6   6          0.39          3.11         1.66 o                         
 -10   6   6          9.14          7.79         1.81 o                         
  -9   6   6          0.42          0.11         1.77 o                         
  -8   6   6         52.31         53.98         1.59 o                         
  -7   6   6        102.56         99.36         2.46 o                         
  -6   6   6         73.27         72.04         3.04 o                         
  -5   6   6          0.00          0.42         1.53 o                         
  -4   6   6         34.62         30.62         2.26 o                         
  -3   6   6         95.47         72.56         3.04 o                         
  -2   6   6          1.07          5.61         1.58 o                         
  -1   6   6          0.01         -1.05         1.55 o                         
   0   6   6         12.55         10.14         1.40 o                         
   1   6   6          2.90          3.95         1.37 o                         
 -10   7   6          2.57         -1.19         1.64 o                         
  -9   7   6          4.66          3.56         0.92 o                         
  -8   7   6          4.41          2.60         1.62 o                         
  -7   7   6          9.83          4.13         1.80 o                         
  -6   7   6          8.55          7.75         1.85 o                         
  -5   7   6          8.05          6.23         1.77 o                         
  -4   7   6         66.27         65.96         3.10 o                         
  -3   7   6          0.07          0.75         1.50 o                         
  -2   7   6         16.05         15.58         1.83 o                         
  -1   7   6          0.20         -1.46         1.46 o                         
 -10   8   6          1.74         -1.83         1.83 o                         
  -9   8   6          1.82         -0.08         1.84 o                         
  -8   8   6          1.27          1.26         1.76 o                         
  -7   8   6          0.33          1.05         1.84 o                         
  -6   8   6          5.60          4.60         1.66 o                         
  -5   8   6          3.52          1.80         1.46 o                         
  -4   8   6         19.29         21.32         2.36 o                         
  -3   8   6          8.28          8.35         1.82 o                         
  -2   8   6         13.73         14.84         2.23 o                         
  -8   9   6          0.70          4.82         1.90 o                         
  -7   9   6          0.17          0.34         1.66 o                         
  -6   9   6          4.61          6.16         2.01 o                         
  -5   9   6          0.03         -1.47         1.47 o                         
   0 -11   7          1.05          0.21         1.12 o                         
   1 -11   7         21.94         19.69         2.43 o                         
   2 -11   7          2.79          4.92         2.42 o                         
   3 -11   7          8.09          7.90         2.49 o                         
   4 -11   7          1.74         -1.10         2.56 o                         
   5 -11   7          0.16          6.91         2.64 o                         
  -2 -10   7          3.45          2.34         2.00 o                         
  -1 -10   7          8.66         10.04         1.42 o                         
   0 -10   7          3.15          2.66         1.80 o                         
   1 -10   7         16.56         19.09         2.54 o                         
   2 -10   7        266.50        247.07         6.34 o                         
   3 -10   7         96.72         92.74         4.43 o                         
   4 -10   7        173.10        162.97         5.60 o                         
   5 -10   7         19.81         20.93         2.97 o                         
   6 -10   7          0.49          3.40         2.51 o                         
  -4  -9   7          0.13          2.19         2.22 o                         
  -3  -9   7          6.72         12.46         1.45 o                         
  -2  -9   7          0.67         -1.18         1.18 o                         
  -1  -9   7         64.28         65.10         2.04 o                         
   0  -9   7         53.58         45.87         3.23 o                         
   1  -9   7         12.95          9.47         2.52 o                         
   2  -9   7         53.21         56.73         3.31 o                         
   3  -9   7          4.70          4.94         1.94 o                         
   4  -9   7          6.96          3.94         2.28 o                         
   5  -9   7          1.17          2.72         2.20 o                         
   6  -9   7          1.36         -0.92         2.10 o                         
  -5  -8   7          0.19         -1.84         1.84 o                         
  -4  -8   7         25.48         32.44         2.67 o                         
  -3  -8   7         20.31         18.82         2.33 o                         
  -2  -8   7        168.69        174.15         4.91 o                         
  -1  -8   7         51.83         56.80         3.17 o                         
   0  -8   7          1.33          0.34         2.06 o                         
   1  -8   7         31.51         25.46         2.52 o                         
   2  -8   7         17.62         16.46         2.55 o                         
   3  -8   7          0.78         -0.79         2.10 o                         
   4  -8   7         29.89         36.92         3.05 o                         
   5  -8   7          3.06          0.09         1.88 o                         
   6  -8   7         13.19          0.81         2.12 o                         
   7  -8   7          0.65          3.84         2.29 o                         
  -6  -7   7         10.90          9.52         2.32 o                         
  -5  -7   7         34.86         34.84         2.92 o                         
  -4  -7   7          0.83          0.55         1.61 o                         
  -3  -7   7         79.92         76.70         3.45 o                         
  -2  -7   7          1.52         -0.07         1.69 o                         
  -1  -7   7         76.46         77.17         3.36 o                         
   0  -7   7         27.89         26.42         2.55 o                         
   1  -7   7         31.61         28.18         2.49 o                         
   2  -7   7          4.11          2.81         1.99 o                         
   3  -7   7          5.28          4.63         1.87 o                         
   4  -7   7          2.24          1.01         1.79 o                         
   5  -7   7          5.10          3.02         2.11 o                         
   6  -7   7          0.56         -2.07         2.07 o                         
   7  -7   7         12.99         16.90         2.61 o                         
  -7  -6   7          1.37          1.96         2.14 o                         
  -6  -6   7        163.45        173.88         5.04 o                         
  -5  -6   7         42.75         43.28         2.93 o                         
  -4  -6   7        492.87        517.09         7.23 o                         
  -3  -6   7          7.86          8.24         1.87 o                         
  -2  -6   7          1.70          3.30         1.74 o                         
  -1  -6   7         12.76         16.31         2.13 o                         
   0  -6   7         33.74         37.75         2.53 o                         
   1  -6   7          0.26          0.89         1.73 o                         
   2  -6   7          3.36          4.47         1.90 o                         
   3  -6   7          0.63          0.12         1.82 o                         
   4  -6   7          0.01          1.32         1.79 o                         
   5  -6   7          2.85          2.29         1.82 o                         
   6  -6   7          2.16          3.59         2.08 o                         
   7  -6   7         21.87         24.99         2.61 o                         
  -7  -5   7         16.16         15.99         2.30 o                         
  -6  -5   7         36.41         37.04         2.74 o                         
  -5  -5   7        285.68        284.24         5.60 o                         
  -4  -5   7         32.65         33.86         2.31 o                         
  -3  -5   7         15.26         19.24         2.02 o                         
  -2  -5   7         14.53         16.83         1.94 o                         
  -1  -5   7         27.35         25.93         2.21 o                         
   0  -5   7         25.62         30.29         2.34 o                         
   1  -5   7         58.52         53.34         2.74 o                         
   2  -5   7          0.08         -0.58         1.76 o                         
   3  -5   7          4.09          6.10         1.81 o                         
   4  -5   7          1.70          3.28         1.92 o                         
   5  -5   7          1.50          3.89         1.97 o                         
   6  -5   7          0.10          0.69         2.14 o                         
   7  -5   7          1.74          1.56         2.63 o                         
  -8  -4   7         45.60         45.52         2.87 o                         
  -7  -4   7         24.97         20.22         2.33 o                         
  -6  -4   7         20.39         19.93         2.28 o                         
  -5  -4   7          9.62          8.98         1.86 o                         
  -4  -4   7         95.62        100.43         3.37 o                         
  -3  -4   7        108.27         99.47         3.20 o                         
  -2  -4   7         11.72         16.37         1.80 o                         
  -1  -4   7         15.81         18.16         1.87 o                         
   0  -4   7         96.39        103.24         1.81 o                         
   1  -4   7        119.43        103.53         3.48 o                         
   2  -4   7          1.12          0.56         1.59 o                         
   3  -4   7          0.00         -0.42         1.49 o                         
   4  -4   7          0.00          0.91         1.55 o                         
   5  -4   7          7.15          5.02         1.17 o                         
   6  -4   7         20.80         21.82         2.50 o                         
  -9  -3   7         10.42         11.07         2.17 o                         
  -8  -3   7          1.00          0.63         1.38 o                         
  -7  -3   7          9.56         12.97         2.12 o                         
  -6  -3   7         13.27         10.82         1.81 o                         
  -5  -3   7          3.83          4.63         1.51 o                         
  -4  -3   7        110.78        111.75         3.33 o                         
  -3  -3   7         60.32         64.83         2.61 o                         
  -2  -3   7         23.55         17.26         1.73 o                         
  -1  -3   7          9.06          7.65         0.77 o                         
   0  -3   7          3.77          2.65         0.72 o                         
   1  -3   7        366.07        357.18         5.75 o                         
   2  -3   7         44.66         40.61         2.33 o                         
   3  -3   7         14.29         15.26         1.05 o                         
   4  -3   7          7.77          9.04         0.84 o                         
   5  -3   7         23.41         28.05         2.61 o                         
   6  -3   7          6.76          4.07         0.98 o                         
  -9  -2   7          0.02         -1.40         1.64 o                         
  -8  -2   7          5.09          4.98         1.45 o                         
  -7  -2   7          1.35          1.96         1.52 o                         
  -6  -2   7          2.12          1.54         1.32 o                         
  -5  -2   7          9.00          7.20         1.31 o                         
  -4  -2   7        326.21        334.02         5.15 o                         
  -3  -2   7          1.13          3.11         1.30 o                         
  -2  -2   7         79.99         80.86         1.68 o                         
  -1  -2   7        121.32        119.64         2.03 o                         
   0  -2   7        275.25        270.21         5.05 o                         
   1  -2   7        204.88        198.85         2.34 o                         
   2  -2   7         33.47         31.84         1.01 o                         
   3  -2   7         53.91         56.97         2.05 o                         
   4  -2   7          7.45          7.11         0.87 o                         
   5  -2   7         50.46         53.13         3.85 o                         
   6  -2   7          2.98          1.34         1.88 o                         
 -10  -1   7          0.00          3.88         2.01 o                         
  -9  -1   7          1.85         -0.62         1.61 o                         
  -8  -1   7          4.98          3.78         1.37 o                         
  -7  -1   7          3.77          1.56         1.32 o                         
  -6  -1   7         10.46         11.37         1.48 o                         
  -5  -1   7         71.18         67.09         2.33 o                         
  -4  -1   7        149.60        149.60         3.32 o                         
  -3  -1   7         29.14         31.66         1.17 o                         
  -2  -1   7         26.02         29.88         1.65 o                         
  -1  -1   7        212.02        216.45         2.57 o                         
   0  -1   7          0.68          0.44         0.49 o                         
   1  -1   7        425.35        429.35         2.98 o                         
   2  -1   7         92.35         90.71         1.59 o                         
   3  -1   7        138.08        140.35         3.46 o                         
   4  -1   7        100.86        107.52         2.22 o                         
   5  -1   7          1.63          0.72         1.06 o                         
 -10   0   7         40.05         49.23         2.74 o                         
  -9   0   7          0.08          0.17         1.24 o                         
  -8   0   7          3.68          5.77         1.50 o                         
  -7   0   7          0.02          0.72         1.38 o                         
  -6   0   7          4.05          3.57         0.69 o                         
  -5   0   7         48.19         46.88         1.23 o                         
  -4   0   7        142.48        140.66         1.73 o                         
  -3   0   7         16.41         18.19         0.79 o                         
  -2   0   7         14.48         13.18         0.49 o                         
  -1   0   7          9.20         10.32         1.70 o                         
   0   0   7        125.57        119.20         1.96 o                         
   1   0   7          2.80          1.34         0.70 o                         
   2   0   7         38.47         39.05         1.39 o                         
   3   0   7        160.65        161.28         6.80 o                         
   4   0   7          3.43          3.59         1.06 o                         
   5   0   7         26.33         32.48         2.04 o                         
 -10   1   7          3.93          0.70         1.71 o                         
  -9   1   7         16.30         15.47         1.76 o                         
  -8   1   7          0.67         -1.07         1.07 o                         
  -7   1   7        130.55        113.90         2.11 o                         
  -6   1   7         38.63         39.89         1.37 o                         
  -5   1   7          5.75          6.07         0.58 o                         
  -4   1   7          5.76          6.16         0.82 o                         
  -3   1   7         91.88         92.37         1.45 o                         
  -2   1   7          9.27          5.56         0.47 o                         
  -1   1   7         29.79         29.98         1.02 o                         
   0   1   7         37.88         39.08         1.42 o                         
   1   1   7          1.85          3.23         1.98 o                         
   2   1   7          2.17          1.74         0.85 o                         
   3   1   7          8.80          9.86         1.23 o                         
   4   1   7          0.12          1.24         0.88 o                         
 -11   2   7          0.66          4.66         1.92 o                         
 -10   2   7          3.47          3.81         1.61 o                         
  -9   2   7         52.12         47.23         2.73 o                         
  -8   2   7         36.12         29.93         3.03 o                         
  -7   2   7         19.18         17.04         0.88 o                         
  -6   2   7         36.97         37.31         1.36 o                         
  -5   2   7         28.07         28.36         1.26 o                         
  -4   2   7          6.35          5.83         0.74 o                         
  -3   2   7         51.52         47.50         1.58 o                         
  -2   2   7          0.39          0.85         0.68 o                         
  -1   2   7         21.90         22.00         1.02 o                         
   0   2   7         14.36         13.13         0.95 o                         
   1   2   7         50.34         48.03         1.54 o                         
   2   2   7          0.02          1.04         0.84 o                         
   3   2   7          1.11          2.19         1.71 o                         
 -11   3   7          5.58          3.04         1.77 o                         
 -10   3   7          6.17          4.88         1.51 o                         
  -9   3   7          2.02          1.66         0.83 o                         
  -8   3   7          4.54          4.63         0.79 o                         
  -7   3   7          9.32          7.34         0.82 o                         
  -6   3   7         41.63         41.77         1.53 o                         
  -5   3   7        518.08        535.32         3.78 o                         
  -4   3   7        450.88        436.21         3.50 o                         
  -3   3   7         51.56         56.50         1.73 o                         
  -2   3   7         11.55         12.75         0.78 o                         
  -1   3   7         37.24         32.88         1.21 o                         
   0   3   7          6.38          3.94         0.92 o                         
   1   3   7          0.44          0.35         0.81 o                         
   2   3   7         45.72         48.35         2.03 o                         
   3   3   7         19.24         25.11         1.47 o                         
 -11   4   7          0.02          1.15         1.05 o                         
 -10   4   7         10.08          9.23         1.08 o                         
  -9   4   7          0.62          0.14         0.92 o                         
  -8   4   7         17.33         23.01         1.10 o                         
  -7   4   7        318.55        328.41         8.19 o                         
  -6   4   7        212.30        211.52         2.58 o                         
  -5   4   7        148.71        143.56         2.18 o                         
  -4   4   7         20.48         17.68         1.23 o                         
  -3   4   7         15.90         10.83         1.19 o                         
  -2   4   7         23.42         14.95         0.88 o                         
  -1   4   7         95.10         70.45         1.52 o                         
   0   4   7          2.05          2.13         0.82 o                         
   1   4   7          0.89          2.24         0.97 o                         
   2   4   7          6.87          7.03         1.89 o                         
 -11   5   7          1.79         -1.13         1.54 o                         
 -10   5   7          3.35          3.70         1.70 o                         
  -9   5   7          0.06          0.29         0.85 o                         
  -8   5   7         32.60         27.79         1.57 o                         
  -7   5   7          0.11          0.01         1.37 o                         
  -6   5   7         16.12         16.81         1.37 o                         
  -5   5   7          0.09         -0.13         1.27 o                         
  -4   5   7         31.13         30.17         1.52 o                         
  -3   5   7          4.24          8.55         1.29 o                         
  -2   5   7         18.34         12.76         0.88 o                         
  -1   5   7          3.88          4.39         0.93 o                         
   0   5   7          0.12         -1.49         2.99 o                         
   1   5   7          0.31         -1.21         1.21 o                         
 -10   6   7          3.42          3.48         1.22 o                         
  -9   6   7          6.69          6.73         0.97 o                         
  -8   6   7         20.72         22.67         2.26 o                         
  -7   6   7         17.89         19.58         2.13 o                         
  -6   6   7          0.68          4.11         1.83 o                         
  -5   6   7         63.18         56.04         2.76 o                         
  -4   6   7          1.21          0.38         1.73 o                         
  -3   6   7         52.76         52.08         2.78 o                         
  -2   6   7         12.64         13.52         1.92 o                         
  -1   6   7          4.74          5.77         0.92 o                         
 -10   7   7          5.38          9.75         2.05 o                         
  -9   7   7          5.61         10.58         2.50 o                         
  -8   7   7         13.03         12.28         1.92 o                         
  -7   7   7          2.69          2.47         1.79 o                         
  -6   7   7          0.54         -1.53         1.53 o                         
  -5   7   7          0.06         -0.83         1.64 o                         
  -4   7   7          0.28          3.01         1.75 o                         
  -3   7   7          0.02         -1.42         1.88 o                         
  -2   7   7          0.05          3.39         1.70 o                         
  -9   8   7         15.08         14.32         2.23 o                         
  -8   8   7          2.57          2.29         2.13 o                         
  -7   8   7          1.59          2.22         1.99 o                         
  -6   8   7          5.42          5.20         1.67 o                         
  -5   8   7          3.71          1.81         1.70 o                         
  -4   8   7          0.00          0.95         1.60 o                         
   0 -11   8          0.29          4.03         2.01 o                         
   1 -11   8          1.33         -2.09         2.09 o                         
   2 -11   8          0.57          2.72         2.38 o                         
   3 -11   8         29.19         26.72         2.80 o                         
   4 -11   8         14.80         13.63         2.78 o                         
  -2 -10   8          0.01          1.61         1.85 o                         
  -1 -10   8          0.35         -1.89         1.89 o                         
   0 -10   8         19.73         21.09         2.65 o                         
   1 -10   8         68.19         66.85         3.79 o                         
   2 -10   8          0.03          1.82         2.48 o                         
   3 -10   8         33.95         25.13         3.45 o                         
   4 -10   8          0.39         -1.87         2.22 o                         
   5 -10   8          3.57          4.62         2.38 o                         
  -3  -9   8          1.40         -1.74         2.01 o                         
  -2  -9   8          0.22          1.08         1.39 o                         
  -1  -9   8          0.94         -0.28         2.09 o                         
   0  -9   8          4.71          5.62         2.20 o                         
   1  -9   8         15.01         14.08         2.60 o                         
   2  -9   8          0.14          1.03         2.45 o                         
   3  -9   8          2.27          1.69         2.25 o                         
   4  -9   8          5.96          1.37         2.39 o                         
   5  -9   8          6.93          4.97         2.12 o                         
   6  -9   8          1.01          0.85         2.09 o                         
  -5  -8   8          1.62          2.00         2.19 o                         
  -4  -8   8         22.65         22.88         2.66 o                         
  -3  -8   8          8.15          9.79         2.01 o                         
  -2  -8   8         21.45         19.08         2.62 o                         
  -1  -8   8          3.50          7.27         2.24 o                         
   0  -8   8          9.02         10.18         2.27 o                         
   1  -8   8         14.64         15.71         2.49 o                         
   2  -8   8          1.79          3.07         2.13 o                         
   3  -8   8          7.90         12.98         2.45 o                         
   4  -8   8          0.86         -2.38         2.38 o                         
   5  -8   8          4.56          1.33         1.98 o                         
   6  -8   8          0.70         10.12         2.53 o                         
  -6  -7   8         25.28         27.46         2.67 o                         
  -5  -7   8         29.79         30.83         2.59 o                         
  -4  -7   8          5.47          6.88         1.77 o                         
  -3  -7   8         96.86        109.16         4.14 o                         
  -2  -7   8          0.01          2.90         2.05 o                         
  -1  -7   8          0.04          1.38         1.83 o                         
   0  -7   8         19.59         19.14         2.37 o                         
   1  -7   8         24.38         23.60         2.63 o                         
   2  -7   8          0.76          1.51         2.03 o                         
   3  -7   8          1.37          1.81         2.00 o                         
   4  -7   8          6.15          5.15         1.85 o                         
   5  -7   8          3.64          4.52         2.13 o                         
   6  -7   8         10.32          8.60         2.47 o                         
  -7  -6   8         42.85         43.33         3.23 o                         
  -6  -6   8         92.99         81.31         3.74 o                         
  -5  -6   8         50.57         52.02         3.03 o                         
  -4  -6   8          1.06         -0.16         1.80 o                         
  -3  -6   8          5.42         10.42         2.10 o                         
  -2  -6   8         27.98         25.84         2.36 o                         
  -1  -6   8        202.35        198.43         5.03 o                         
   0  -6   8          8.64          5.84         1.98 o                         
   1  -6   8          0.01          0.67         1.80 o                         
   2  -6   8          1.40          0.00         1.93 o                         
   3  -6   8          1.86          0.70         1.93 o                         
   4  -6   8          1.93          3.63         2.08 o                         
   5  -6   8          0.47         -2.11         2.11 o                         
   6  -6   8          9.20          7.53         2.42 o                         
  -7  -5   8         13.06         10.03         2.43 o                         
  -6  -5   8         44.43         38.53         2.78 o                         
  -5  -5   8         29.32         24.34         2.45 o                         
  -4  -5   8          0.08         -1.52         1.52 o                         
  -3  -5   8         17.57         15.22         2.12 o                         
  -2  -5   8         35.80         31.63         2.39 o                         
  -1  -5   8         47.08         45.41         2.71 o                         
   0  -5   8          7.61          8.79         1.93 o                         
   1  -5   8          5.27          0.98         1.69 o                         
   2  -5   8         19.59         17.21         2.29 o                         
   3  -5   8        110.65        112.01         4.15 o                         
   4  -5   8          1.34         -0.03         2.07 o                         
   5  -5   8          5.37          4.28         1.75 o                         
   6  -5   8          7.81          4.60         2.33 o                         
  -8  -4   8          0.16          1.64         1.70 o                         
  -7  -4   8          0.10         -1.85         1.85 o                         
  -6  -4   8          3.01          3.73         1.74 o                         
  -5  -4   8         79.92         75.13         2.99 o                         
  -4  -4   8          3.49          4.38         1.69 o                         
  -3  -4   8          7.41         10.93         1.86 o                         
  -2  -4   8        106.47        114.25         3.63 o                         
  -1  -4   8          2.57          1.96         0.73 o                         
   0  -4   8         25.15         24.99         2.17 o                         
   1  -4   8         23.69         23.33         2.20 o                         
   2  -4   8        145.67        153.74         4.43 o                         
   3  -4   8         19.06         19.32         2.41 o                         
   4  -4   8          7.63          3.03         2.13 o                         
   5  -4   8         16.02         15.14         1.55 o                         
   6  -4   8          5.90          5.60         2.53 o                         
  -9  -3   8          0.09          8.71         2.08 o                         
  -8  -3   8          2.24          3.54         1.96 o                         
  -7  -3   8          0.45         -1.73         1.73 o                         
  -6  -3   8         32.51         35.22         2.39 o                         
  -5  -3   8         10.05          9.48         1.57 o                         
  -4  -3   8          1.08          0.80         1.53 o                         
  -3  -3   8          0.89          1.36         1.47 o                         
  -2  -3   8          8.58          6.36         0.95 o                         
  -1  -3   8         32.85         34.81         1.33 o                         
   0  -3   8        100.79        101.16         2.06 o                         
   1  -3   8          3.44          3.86         1.71 o                         
   2  -3   8          2.35          1.51         1.69 o                         
   3  -3   8        375.31        397.62         7.44 o                         
   4  -3   8         48.55         51.01         1.48 o                         
   5  -3   8        152.08        169.16         3.06 o                         
  -9  -2   8          2.91          8.10         1.77 o                         
  -8  -2   8          2.62          1.79         1.67 o                         
  -7  -2   8         11.82          9.80         1.92 o                         
  -6  -2   8         26.06         28.90         2.14 o                         
  -5  -2   8         12.65         10.34         1.49 o                         
  -4  -2   8         93.39        102.03         3.10 o                         
  -3  -2   8          1.49          1.32         0.76 o                         
  -2  -2   8         27.97         29.64         1.40 o                         
  -1  -2   8          1.42          2.30         0.71 o                         
   0  -2   8          6.19          5.24         1.56 o                         
   1  -2   8         92.31         82.24         1.48 o                         
   2  -2   8        238.94        247.57         3.03 o                         
   3  -2   8        104.98        117.84         1.96 o                         
   4  -2   8          2.55          3.05         0.97 o                         
   5  -2   8         20.35         16.37         1.46 o                         
 -10  -1   8          8.14          7.16         1.93 o                         
  -9  -1   8          2.21          4.47         1.64 o                         
  -8  -1   8          5.78          4.05         1.60 o                         
  -7  -1   8         13.06         12.21         1.79 o                         
  -6  -1   8          0.93          2.28         1.49 o                         
  -5  -1   8        104.33         93.50         2.74 o                         
  -4  -1   8          2.04          1.94         0.81 o                         
  -3  -1   8          2.03          0.29         0.62 o                         
  -2  -1   8          9.97          8.18         0.77 o                         
  -1  -1   8        546.14        549.03         2.82 o                         
   0  -1   8         13.56         13.57         0.93 o                         
   1  -1   8         19.39         20.13         0.97 o                         
   2  -1   8          3.30          2.62         0.84 o                         
   3  -1   8         16.78         17.62         1.21 o                         
   4  -1   8          0.43         -1.07         1.77 o                         
 -10   0   8         12.12         10.31         1.56 o                         
  -9   0   8          1.88         -1.26         1.26 o                         
  -8   0   8         11.87         12.15         1.70 o                         
  -7   0   8         50.18         47.10         2.44 o                         
  -6   0   8          5.27          4.13         1.27 o                         
  -5   0   8          0.57          0.96         0.58 o                         
  -4   0   8        277.55        275.83         2.60 o                         
  -3   0   8         13.30         14.60         0.86 o                         
  -2   0   8        435.71        429.44         5.07 o                         
  -1   0   8          0.02         -0.09         0.57 o                         
   0   0   8         53.45         53.45         2.24 o                         
   1   0   8         25.01         22.08         1.85 o                         
   2   0   8          2.91          3.32         0.88 o                         
   3   0   8         33.94         35.24         1.53 o                         
   4   0   8          0.01         -0.60         0.92 o                         
 -10   1   8          2.05          3.52         1.49 o                         
  -9   1   8         90.84         81.95         3.22 o                         
  -8   1   8         61.80         52.45         2.39 o                         
  -7   1   8         44.98         45.57         2.06 o                         
  -6   1   8         19.79         18.47         1.19 o                         
  -5   1   8        261.56        262.58         4.43 o                         
  -4   1   8         22.54         24.79         1.34 o                         
  -3   1   8        693.55        686.24         5.44 o                         
  -2   1   8          0.16          1.17         1.27 o                         
  -1   1   8         13.66         13.63         0.90 o                         
   0   1   8          0.09         -0.52         0.67 o                         
   1   1   8         16.41         17.26         1.40 o                         
   2   1   8         22.07         24.61         1.64 o                         
   3   1   8          0.09         -1.59         1.59 o                         
 -10   2   8         16.89          8.88         1.67 o                         
  -9   2   8          5.46          6.09         1.03 o                         
  -8   2   8         65.33         72.25         1.96 o                         
  -7   2   8         62.30         63.32         2.92 o                         
  -6   2   8         69.06         75.56         3.04 o                         
  -5   2   8       1154.47       1138.07        20.57 o                         
  -4   2   8         63.03         66.86         2.02 o                         
  -3   2   8         19.74         22.74         1.93 o                         
  -2   2   8          4.20          4.61         1.74 o                         
  -1   2   8         69.15         58.16         1.50 o                         
   0   2   8          0.50          0.38         0.86 o                         
   1   2   8         29.15         25.12         1.32 o                         
   2   2   8          0.04         -0.16         2.59 o                         
 -10   3   8         10.09          9.59         1.47 o                         
  -9   3   8         30.90         28.55         1.43 o                         
  -8   3   8          7.92          8.78         1.61 o                         
  -7   3   8        243.69        250.55         5.28 o                         
  -6   3   8        277.51        281.82         3.25 o                         
  -5   3   8          2.23          2.88         0.85 o                         
  -4   3   8          8.94          8.90         1.65 o                         
  -3   3   8         11.20          9.15         1.59 o                         
  -2   3   8         25.84         24.89         2.27 o                         
  -1   3   8         20.46         26.77         1.26 o                         
   0   3   8          6.10          6.94         1.45 o                         
   1   3   8          8.49          8.44         0.99 o                         
   2   3   8          2.51          5.02         3.14 o                         
 -10   4   8         51.73         53.84         3.22 o                         
  -9   4   8          0.04          0.35         1.01 o                         
  -8   4   8          3.24          3.12         2.12 o                         
  -7   4   8          0.01          0.92         1.05 o                         
  -6   4   8         14.66         13.36         1.05 o                         
  -5   4   8         50.91         45.71         1.76 o                         
  -4   4   8          7.66          6.62         1.22 o                         
  -3   4   8        241.23        195.13         3.29 o                         
  -2   4   8         21.94         23.15         2.18 o                         
  -1   4   8         50.61         49.62         2.86 o                         
   0   4   8          0.71         -0.95         0.95 o                         
   1   4   8          0.00          0.36         2.58 o                         
 -10   5   8         29.14         31.49         1.62 o                         
  -9   5   8          1.03          0.64         3.03 o                         
  -8   5   8          1.22         -0.21         1.00 o                         
  -7   5   8          6.42          7.89         1.18 o                         
  -6   5   8         82.95         79.36         3.27 o                         
  -5   5   8         10.04          9.03         1.14 o                         
  -4   5   8          3.04          3.96         1.12 o                         
  -3   5   8          7.95          9.81         1.39 o                         
  -2   5   8          1.51          0.24         1.03 o                         
  -1   5   8          0.10          1.52         1.65 o                         
 -10   6   8          2.13         -0.09         2.04 o                         
  -9   6   8         16.15         23.51         4.70 o                         
  -8   6   8         15.59         23.10         1.72 o                         
  -7   6   8         21.30         18.53         2.18 o                         
  -6   6   8          7.22          6.39         1.82 o                         
  -5   6   8          2.59          2.56         1.42 o                         
  -4   6   8          2.03          2.20         1.69 o                         
  -3   6   8          5.52          6.25         1.88 o                         
  -2   6   8          1.46          1.61         1.42 o                         
  -9   7   8          0.01          1.69         2.02 o                         
  -8   7   8         13.32         13.42         2.08 o                         
  -7   7   8          3.24          2.14         1.82 o                         
  -6   7   8         13.17          9.08         1.85 o                         
  -5   7   8          0.10         -0.06         1.81 o                         
  -4   7   8          1.52          6.89         2.12 o                         
  -1 -10   9          0.28          2.21         2.02 o                         
   0 -10   9         24.54         20.75         2.90 o                         
   1 -10   9          0.08          4.25         2.62 o                         
   2 -10   9          5.19          7.90         2.75 o                         
   3 -10   9          0.40         -2.42         2.42 o                         
   4 -10   9          0.03         -2.97         2.97 o                         
  -3  -9   9         77.96         84.40         4.19 o                         
  -2  -9   9          0.76          3.68         2.43 o                         
  -1  -9   9          8.17          7.69         2.44 o                         
   0  -9   9         18.11         22.66         3.06 o                         
   1  -9   9          2.12          1.86         2.04 o                         
   2  -9   9          4.71          9.29         2.64 o                         
   3  -9   9          9.65         11.90         2.57 o                         
   4  -9   9          3.23         -2.21         2.21 o                         
  -4  -8   9         34.95         33.21         3.03 o                         
  -3  -8   9         23.59         28.23         2.93 o                         
  -2  -8   9         11.47         16.60         2.64 o                         
  -1  -8   9          4.62          0.84         2.08 o                         
   0  -8   9          2.51          4.24         2.06 o                         
   1  -8   9         27.43         32.26         2.91 o                         
   2  -8   9         14.88         13.33         2.54 o                         
   3  -8   9          2.37          4.22         2.25 o                         
   4  -8   9          9.63         15.15         3.34 o                         
   5  -8   9          8.88         14.21         2.69 o                         
  -5  -7   9         55.97         56.70         3.36 o                         
  -4  -7   9         19.22         13.51         2.33 o                         
  -3  -7   9         18.96         20.13         2.45 o                         
  -2  -7   9          3.32          1.50         2.27 o                         
  -1  -7   9         43.50         39.23         2.97 o                         
   0  -7   9         18.22         16.20         2.48 o                         
   1  -7   9          6.78          7.86         2.10 o                         
   2  -7   9         18.26         16.95         2.70 o                         
   3  -7   9          3.42          0.80         2.14 o                         
   4  -7   9         15.47         25.19         2.78 o                         
   5  -7   9          4.90          0.56         2.40 o                         
  -6  -6   9          1.38          3.12         2.09 o                         
  -5  -6   9          0.14          0.43         1.95 o                         
  -4  -6   9          2.47          2.54         1.97 o                         
  -3  -6   9        125.34        124.21         4.29 o                         
  -2  -6   9          9.28         10.81         2.02 o                         
  -1  -6   9         41.96         34.78         2.71 o                         
   0  -6   9          6.82          4.95         2.17 o                         
   1  -6   9          9.42          6.78         2.33 o                         
   2  -6   9          0.28         -0.32         2.04 o                         
   3  -6   9          2.54          2.07         2.21 o                         
   4  -6   9         17.61         16.24         2.55 o                         
   5  -6   9          2.95          7.56         2.59 o                         
  -7  -5   9          0.37          3.65         2.07 o                         
  -6  -5   9          0.03          1.23         1.41 o                         
  -5  -5   9          1.78          5.73         1.67 o                         
  -4  -5   9          0.10          1.87         1.83 o                         
  -3  -5   9         47.68         47.31         2.89 o                         
  -2  -5   9         19.21         11.59         2.09 o                         
  -1  -5   9         11.71          9.71         2.18 o                         
   0  -5   9        205.04        201.73         5.25 o                         
   1  -5   9         65.92         63.94         3.42 o                         
   2  -5   9         77.20         70.34         3.77 o                         
   3  -5   9         16.20         14.39         2.12 o                         
   4  -5   9          6.30          3.80         2.24 o                         
   5  -5   9        114.90        121.35         7.19 o                         
  -8  -4   9          0.38          2.55         1.94 o                         
  -7  -4   9          1.18          2.13         1.65 o                         
  -6  -4   9         12.72         13.15         1.97 o                         
  -5  -4   9         45.64         42.24         2.73 o                         
  -4  -4   9         11.78          8.98         1.91 o                         
  -3  -4   9         59.20         57.25         2.90 o                         
  -2  -4   9         88.89         86.25         3.29 o                         
  -1  -4   9          2.57          2.04         1.62 o                         
   0  -4   9         14.68         13.10         2.07 o                         
   1  -4   9         41.10         44.07         2.86 o                         
   2  -4   9          0.07         -0.75         2.00 o                         
   3  -4   9         61.08         59.60         3.64 o                         
   4  -4   9         60.36         69.17         2.43 o                         
   5  -4   9         52.56         57.74         5.96 o                         
  -8  -3   9          1.16          3.17         1.74 o                         
  -7  -3   9          0.94          2.12         1.94 o                         
  -6  -3   9         54.97         56.22         2.83 o                         
  -5  -3   9          1.21          1.60         1.61 o                         
  -4  -3   9         39.34         32.45         2.41 o                         
  -3  -3   9          1.74         -0.89         1.13 o                         
  -2  -3   9          0.52         -0.25         0.83 o                         
  -1  -3   9         10.47         11.08         1.19 o                         
   0  -3   9         11.44         10.44         1.94 o                         
   1  -3   9        442.44        444.01         7.28 o                         
   2  -3   9         27.21         28.12         2.11 o                         
   3  -3   9         83.48         94.13         3.42 o                         
   4  -3   9         25.20         23.27         1.98 o                         
  -9  -2   9          0.00         -1.55         1.55 o                         
  -8  -2   9         34.91         41.85         2.88 o                         
  -7  -2   9          7.43          9.39         1.63 o                         
  -6  -2   9          7.07          6.38         1.46 o                         
  -5  -2   9          0.48          2.12         1.42 o                         
  -4  -2   9          0.99          0.20         0.87 o                         
  -3  -2   9          3.32          4.64         0.97 o                         
  -2  -2   9        347.06        342.22         3.86 o                         
  -1  -2   9         13.77         14.85         1.12 o                         
   0  -2   9        685.52        696.68         5.93 o                         
   1  -2   9          0.70          0.22         0.67 o                         
   2  -2   9         35.24         34.29         1.43 o                         
   3  -2   9         27.27         26.17         3.81 o                         
   4  -2   9          0.00         -1.54         2.40 o                         
  -9  -1   9          6.15          5.18         1.48 o                         
  -8  -1   9         31.67         28.02         2.37 o                         
  -7  -1   9        196.22        190.49         4.50 o                         
  -6  -1   9         87.75         85.26         2.92 o                         
  -5  -1   9        100.90         98.54         1.55 o                         
  -4  -1   9          5.81          3.92         0.84 o                         
  -3  -1   9        495.90        508.20         3.82 o                         
  -2  -1   9          0.33          1.47         0.82 o                         
  -1  -1   9        321.01        324.65         5.77 o                         
   0  -1   9         51.31         55.07         1.47 o                         
   1  -1   9          2.58          2.11         0.75 o                         
   2  -1   9          0.95          0.77         0.79 o                         
   3  -1   9          9.85         16.93         3.50 o                         
 -10   0   9          0.55          7.51         2.09 o                         
  -9   0   9          3.79          7.12         1.68 o                         
  -8   0   9         23.09         19.93         2.10 o                         
  -7   0   9         22.28         19.14         1.75 o                         
  -6   0   9        181.87        174.52         2.88 o                         
  -5   0   9        205.50        198.87         2.37 o                         
  -4   0   9        159.04        159.13         2.81 o                         
  -3   0   9        564.66        566.33         6.70 o                         
  -2   0   9          9.45          7.93         1.14 o                         
  -1   0   9          1.11          1.64         1.22 o                         
   0   0   9          2.30          2.59         0.76 o                         
   1   0   9         32.49         30.96         1.30 o                         
   2   0   9          4.45          6.83         1.21 o                         
   3   0   9          1.39          2.87         1.93 o                         
 -10   1   9          2.14         -1.92         1.92 o                         
  -9   1   9         38.91         34.67         2.12 o                         
  -8   1   9          3.26          2.77         1.07 o                         
  -7   1   9        173.53        175.77         4.47 o                         
  -6   1   9         24.60         19.24         2.12 o                         
  -5   1   9        916.54        932.03         6.58 o                         
  -4   1   9        243.53        250.43         3.60 o                         
  -3   1   9         22.08         18.75         1.51 o                         
  -2   1   9          1.74          0.01         1.44 o                         
  -1   1   9         15.39         11.95         1.82 o                         
   0   1   9          1.14         -1.09         1.30 o                         
   1   1   9          3.56          3.60         1.07 o                         
   2   1   9         13.09         10.34         2.59 o                         
 -10   2   9         73.97         77.72         3.31 o                         
  -9   2   9         29.25         30.38         2.25 o                         
  -8   2   9        217.74        237.90         5.33 o                         
  -7   2   9         88.88         95.34         3.51 o                         
  -6   2   9          0.61         -0.01         1.70 o                         
  -5   2   9          3.89          3.29         1.63 o                         
  -4   2   9          0.56         -0.45         0.99 o                         
  -3   2   9         67.34         65.89         2.99 o                         
  -2   2   9          4.81          5.21         1.95 o                         
  -1   2   9        121.30         88.88         3.69 o                         
   0   2   9         13.97         16.27         1.52 o                         
   1   2   9          5.28          3.86         0.82 o                         
 -10   3   9         29.03         31.71         2.39 o                         
  -9   3   9         47.05         47.07         2.70 o                         
  -8   3   9         31.65         29.05         2.33 o                         
  -7   3   9          0.04         -0.66         1.39 o                         
  -6   3   9          0.03         -1.19         2.50 o                         
  -5   3   9          4.88          2.31         1.12 o                         
  -4   3   9         21.63         15.72         1.93 o                         
  -3   3   9          3.33          3.35         1.67 o                         
  -2   3   9         12.15         10.79         2.02 o                         
  -1   3   9         18.33         25.95         2.66 o                         
   0   3   9          0.66         -0.37         1.71 o                         
 -10   4   9          8.24          7.61         1.78 o                         
  -9   4   9          4.28          5.51         1.53 o                         
  -8   4   9          0.67         -0.07         1.46 o                         
  -7   4   9         21.27         21.60         1.52 o                         
  -6   4   9          2.18          3.79         0.90 o                         
  -5   4   9         33.43         26.88         1.51 o                         
  -4   4   9          9.97         10.30         1.92 o                         
  -3   4   9         11.17          7.66         2.03 o                         
  -2   4   9          2.21          5.23         2.14 o                         
  -1   4   9          2.35          1.08         2.01 o                         
  -9   5   9         17.60         17.85         1.43 o                         
  -8   5   9          2.12          1.47         1.14 o                         
  -7   5   9          1.75          5.30         2.64 o                         
  -6   5   9         25.45         20.37         1.44 o                         
  -5   5   9          1.24          1.46         1.18 o                         
  -4   5   9         10.69         10.48         1.36 o                         
  -3   5   9          0.40          3.38         1.29 o                         
  -2   5   9          0.00          3.51         1.58 o                         
  -8   6   9          0.03         -0.30         1.41 o                         
  -7   6   9          6.25          6.67         2.03 o                         
  -6   6   9          8.39          6.58         1.97 o                         
  -5   6   9          1.74          5.52         2.00 o                         
  -4   6   9          1.16          4.64         1.75 o                         
   1 -10  10          0.30          0.11         2.42 o                         
  -2  -9  10          4.12          4.36         2.11 o                         
  -1  -9  10          0.73          7.06         2.50 o                         
   0  -9  10         10.06          8.14         2.56 o                         
   1  -9  10          8.53          7.43         2.37 o                         
   2  -9  10         12.26         13.29         2.56 o                         
   3  -9  10          0.08          4.96         2.72 o                         
  -4  -8  10          5.48          2.92         2.45 o                         
  -3  -8  10          1.62          1.86         2.11 o                         
  -2  -8  10          7.51         12.74         2.41 o                         
  -1  -8  10         30.96         28.80         3.15 o                         
   0  -8  10          5.00          7.80         2.55 o                         
   1  -8  10         57.57         59.41         4.01 o                         
   2  -8  10          0.25         -2.81         2.81 o                         
   3  -8  10         12.51         12.22         3.03 o                         
   4  -8  10          2.27          0.27         2.80 o                         
  -5  -7  10          1.62          2.31         1.77 o                         
  -4  -7  10         13.26         13.34         2.47 o                         
  -3  -7  10          5.09          5.95         2.34 o                         
  -2  -7  10         26.49         25.69         2.86 o                         
  -1  -7  10         12.23         10.13         2.44 o                         
   0  -7  10         30.44         24.76         2.90 o                         
   1  -7  10         14.85         16.32         2.77 o                         
   2  -7  10        115.18        114.04         4.87 o                         
   3  -7  10         32.13         32.46         3.29 o                         
   4  -7  10          9.87         11.44         2.79 o                         
  -6  -6  10          0.43          0.06         1.60 o                         
  -5  -6  10          0.00          1.58         6.93 o                         
  -4  -6  10         11.95         12.27         2.53 o                         
  -3  -6  10         63.32         59.24         3.40 o                         
  -2  -6  10          1.24          0.98         1.87 o                         
  -1  -6  10         25.19         21.30         2.57 o                         
   0  -6  10         17.36         13.99         2.28 o                         
   1  -6  10          1.21          0.13         2.17 o                         
   2  -6  10         10.23          6.58         2.13 o                         
   3  -6  10         19.77         21.67         2.90 o                         
   4  -6  10          1.54          4.01         2.07 o                         
  -7  -5  10          3.61          1.16         2.00 o                         
  -6  -5  10          1.21          3.75         1.91 o                         
  -5  -5  10          0.04          1.04         1.73 o                         
  -4  -5  10        111.51        106.06         4.06 o                         
  -3  -5  10          0.55          0.47         2.05 o                         
  -2  -5  10         93.14         74.83         3.53 o                         
  -1  -5  10         10.58         11.83         2.47 o                         
   0  -5  10          0.02         -1.07         2.21 o                         
   1  -5  10          4.57          6.64         2.24 o                         
   2  -5  10          2.82          0.04         2.20 o                         
   3  -5  10         88.91         80.89         4.09 o                         
   4  -5  10         66.78         75.30         7.73 o                         
  -7  -4  10         21.12         23.09         2.71 o                         
  -6  -4  10         30.35         29.90         2.35 o                         
  -5  -4  10         53.39         48.58         2.93 o                         
  -4  -4  10          0.32         -0.70         1.84 o                         
  -3  -4  10         20.14         19.18         1.89 o                         
  -2  -4  10          3.66          4.27         1.79 o                         
  -1  -4  10          2.68          2.91         1.85 o                         
   0  -4  10         44.91         49.32         3.16 o                         
   1  -4  10          8.93          9.11         2.11 o                         
   2  -4  10        187.80        188.51         5.05 o                         
   3  -4  10          5.93          7.26         1.32 o                         
  -8  -3  10         83.67         84.40         3.80 o                         
  -7  -3  10         14.32         17.32         2.30 o                         
  -6  -3  10         37.75         39.42         2.58 o                         
  -5  -3  10         98.27        102.77         3.71 o                         
  -4  -3  10          7.03          5.17         1.03 o                         
  -3  -3  10          9.02          7.23         1.11 o                         
  -2  -3  10          2.12          1.21         1.00 o                         
  -1  -3  10        169.14        181.27         4.86 o                         
   0  -3  10          0.72         -0.68         1.79 o                         
   1  -3  10         17.18         21.35         2.06 o                         
   2  -3  10          8.21          7.43         1.63 o                         
   3  -3  10          1.95         -0.48         1.47 o                         
  -9  -2  10          7.98          4.62         2.04 o                         
  -8  -2  10          2.46          0.77         1.72 o                         
  -7  -2  10         19.38         16.32         2.08 o                         
  -6  -2  10          3.81          4.18         1.51 o                         
  -5  -2  10         33.34         32.87         1.64 o                         
  -4  -2  10        118.88        117.93         2.59 o                         
  -3  -2  10        112.94        113.66         3.21 o                         
  -2  -2  10         50.98         50.81         1.80 o                         
  -1  -2  10         18.13         17.10         1.13 o                         
   0  -2  10         10.13         10.42         1.61 o                         
   1  -2  10          0.04         -0.67         0.67 o                         
   2  -2  10          0.07         -0.50         1.98 o                         
   3  -2  10          0.43          1.06         1.03 o                         
  -9  -1  10         13.23         13.90         1.86 o                         
  -8  -1  10         39.26         36.24         2.54 o                         
  -7  -1  10         68.93         65.08         2.87 o                         
  -6  -1  10         20.79         19.23         1.32 o                         
  -5  -1  10        176.11        179.38         2.47 o                         
  -4  -1  10        158.75        163.95         2.39 o                         
  -3  -1  10        511.26        531.53         6.36 o                         
  -2  -1  10         23.23         22.87         1.46 o                         
  -1  -1  10         30.72         34.05         2.34 o                         
   0  -1  10          3.49         -0.46         1.35 o                         
   1  -1  10          9.44          6.39         2.22 o                         
   2  -1  10          2.94          0.77         0.81 o                         
  -9   0  10          2.58         -1.91         1.91 o                         
  -8   0  10         54.81         51.22         4.38 o                         
  -7   0  10         73.03         76.12         3.20 o                         
  -6   0  10         95.56        102.59         3.61 o                         
  -5   0  10        293.45        295.84         3.98 o                         
  -4   0  10          1.19          0.74         1.10 o                         
  -3   0  10          0.56          0.11         1.04 o                         
  -2   0  10          0.22         -0.26         1.32 o                         
  -1   0  10         24.88         26.90         2.14 o                         
   0   0  10         20.81         21.92         2.15 o                         
   1   0  10          1.37          0.01         0.90 o                         
   2   0  10          1.78          4.19         2.85 o                         
  -9   1  10         59.13         62.54         3.09 o                         
  -8   1  10         47.48         53.69         2.94 o                         
  -7   1  10         81.21         87.95         3.56 o                         
  -6   1  10         10.58          5.85         1.76 o                         
  -5   1  10         22.80         23.08         1.54 o                         
  -4   1  10         10.95          9.19         1.24 o                         
  -3   1  10          1.39          1.30         1.35 o                         
  -2   1  10         26.74         26.87         2.28 o                         
  -1   1  10          0.07         -1.69         1.69 o                         
   0   1  10          6.33          6.89         2.23 o                         
   1   1  10          1.66         -0.08         0.96 o                         
  -9   2  10          3.66          4.39         1.64 o                         
  -8   2  10          4.83          3.93         1.57 o                         
  -7   2  10          0.69          1.16         1.49 o                         
  -6   2  10         22.78         25.53         2.27 o                         
  -5   2  10          5.18          6.18         1.68 o                         
  -4   2  10          0.70          1.19         1.51 o                         
  -3   2  10         10.79          4.37         1.74 o                         
  -2   2  10         22.21         26.24         2.52 o                         
  -1   2  10          4.58          7.95         2.02 o                         
   0   2  10          4.12          2.11         2.06 o                         
  -9   3  10          3.23          3.17         1.68 o                         
  -8   3  10          0.37         -0.48         1.67 o                         
  -7   3  10          5.88          5.01         1.67 o                         
  -6   3  10          1.63          1.36         1.03 o                         
  -5   3  10          7.39          4.22         1.45 o                         
  -4   3  10          0.01         -1.70         1.70 o                         
  -3   3  10          0.01         -1.48         1.48 o                         
  -2   3  10          0.15          1.98         1.92 o                         
  -1   3  10          1.83          4.09         2.38 o                         
  -9   4  10         12.36         13.13         1.94 o                         
  -8   4  10         10.28          9.49         1.67 o                         
  -7   4  10          0.04         -1.79         1.79 o                         
  -6   4  10          1.60          4.37         1.82 o                         
  -5   4  10         17.59         22.42         2.28 o                         
  -4   4  10          5.72          5.59         1.97 o                         
  -3   4  10          1.24          3.46         1.75 o                         
  -8   5  10          0.24          2.25         1.63 o                         
  -7   5  10         15.96         19.10         2.02 o                         
  -6   5  10          0.04          2.59         1.62 o                         
  -5   5  10         12.30         19.61         2.38 o                         
  -4   5  10          6.78         10.83         2.03 o                         
   0  -9  11          7.00          4.81         2.87 o                         
  -3  -8  11          1.64         13.39         2.74 o                         
  -2  -8  11          0.41         -1.34         2.23 o                         
  -1  -8  11         23.95         20.67         2.72 o                         
   0  -8  11         12.23         16.41         2.96 o                         
   1  -8  11          0.67          1.16         2.16 o                         
   2  -8  11          0.09         -1.31         2.30 o                         
  -4  -7  11          0.34         -0.88         1.98 o                         
  -3  -7  11          0.91         -2.49         2.49 o                         
  -2  -7  11         34.49         27.07         3.01 o                         
  -1  -7  11          1.66          0.02         2.56 o                         
   0  -7  11         71.56         56.01         3.76 o                         
   1  -7  11          2.52          6.54         2.55 o                         
   2  -7  11          3.68          2.87         2.68 o                         
  -5  -6  11         13.66         11.67         2.35 o                         
  -4  -6  11          5.79          4.61         2.25 o                         
  -3  -6  11         22.04         20.41         2.84 o                         
  -2  -6  11         13.83         11.41         2.48 o                         
  -1  -6  11          4.65          4.10         2.23 o                         
   0  -6  11          4.94          5.64         2.09 o                         
   1  -6  11         11.77          8.32         2.63 o                         
   2  -6  11          8.43          7.58         2.40 o                         
  -6  -5  11         64.24         56.59         3.30 o                         
  -5  -5  11          7.32          4.89         2.20 o                         
  -4  -5  11          4.12          2.54         1.99 o                         
  -3  -5  11         10.31          9.20         2.07 o                         
  -2  -5  11         20.97         18.66         2.46 o                         
  -1  -5  11         25.80         28.28         3.11 o                         
   0  -5  11          2.22          0.94         1.73 o                         
   1  -5  11          2.00         -0.68         2.14 o                         
   2  -5  11         11.58         18.16         2.64 o                         
  -7  -4  11          3.07          6.17         2.32 o                         
  -6  -4  11          9.60         11.70         2.18 o                         
  -5  -4  11         24.53         23.84         2.41 o                         
  -4  -4  11          1.03          0.86         1.08 o                         
  -3  -4  11         13.35         10.46         2.25 o                         
  -2  -4  11          3.40          4.69         2.07 o                         
  -1  -4  11          8.08          8.08         2.24 o                         
   0  -4  11          0.31         -0.02         2.33 o                         
   1  -4  11         11.99         15.09         3.43 o                         
   2  -4  11          0.05          0.34         1.45 o                         
  -7  -3  11         42.40         45.60         3.00 o                         
  -6  -3  11         40.73         43.01         2.64 o                         
  -5  -3  11         10.68          9.52         1.76 o                         
  -4  -3  11         87.92         87.22         2.47 o                         
  -3  -3  11         21.87         20.28         1.89 o                         
  -2  -3  11         87.02         87.89         3.84 o                         
  -1  -3  11         26.43         26.25         1.60 o                         
   0  -3  11          3.34          4.61         1.44 o                         
   1  -3  11          7.47         10.10         1.78 o                         
   2  -3  11          2.18         -1.91         1.91 o                         
  -8  -2  11          0.08         -1.93         1.93 o                         
  -7  -2  11         18.12         21.74         2.22 o                         
  -6  -2  11          1.05          2.62         1.07 o                         
  -5  -2  11        129.07        126.42         2.24 o                         
  -4  -2  11          8.92         12.10         1.12 o                         
  -3  -2  11        161.70        176.73         5.59 o                         
  -2  -2  11          4.32          3.98         0.95 o                         
  -1  -2  11          0.89          3.98         1.30 o                         
   0  -2  11          0.29          0.39         1.67 o                         
   1  -2  11          3.69          7.37         1.84 o                         
  -8  -1  11          9.72          9.43         1.34 o                         
  -7  -1  11          0.14          1.43         1.10 o                         
  -6  -1  11          0.11          1.84         1.65 o                         
  -5  -1  11         21.14         22.58         1.38 o                         
  -4  -1  11         78.42         85.78         4.35 o                         
  -3  -1  11         53.96         56.24         2.01 o                         
  -2  -1  11         32.58         31.39         2.45 o                         
  -1  -1  11          0.63         -1.67         1.67 o                         
   0  -1  11         56.78         54.76         3.07 o                         
   1  -1  11          0.72         -1.95         1.95 o                         
  -8   0  11          7.61          5.12         1.75 o                         
  -7   0  11         14.15         19.35         2.19 o                         
  -6   0  11          2.89          3.23         1.40 o                         
  -5   0  11          1.35         -2.51         2.51 o                         
  -4   0  11         18.39         19.62         1.39 o                         
  -3   0  11          1.97          1.74         1.05 o                         
  -2   0  11          1.88         -1.40         1.40 o                         
  -1   0  11          0.32          1.22         1.68 o                         
   0   0  11         33.87         45.17         2.89 o                         
  -9   1  11          0.00          2.38         1.91 o                         
  -8   1  11          4.41          5.08         1.56 o                         
  -7   1  11          9.10          4.71         1.65 o                         
  -6   1  11          8.10          5.81         1.64 o                         
  -5   1  11          0.92          1.55         1.12 o                         
  -4   1  11         10.91         12.57         1.28 o                         
  -3   1  11          0.48          3.88         1.36 o                         
  -2   1  11         10.94          7.59         2.06 o                         
  -1   1  11          0.17          1.48         1.51 o                         
  -8   2  11          1.73          0.63         1.78 o                         
  -7   2  11          0.07          2.25         1.47 o                         
  -6   2  11          8.39         10.35         1.95 o                         
  -5   2  11         45.89         44.26         2.03 o                         
  -4   2  11          0.03         -1.72         1.72 o                         
  -3   2  11          0.89          3.63         1.80 o                         
  -2   2  11          0.08          0.35         1.92 o                         
  -8   3  11         32.64         45.49         3.08 o                         
  -7   3  11          0.10          2.42         1.65 o                         
  -6   3  11          0.71          2.46         1.21 o                         
  -5   3  11         43.31         48.29         2.95 o                         
  -4   3  11          2.63          3.90         2.19 o                         
  -3   3  11          0.21          1.21         1.65 o                         
  -6   4  11          3.91         11.94         2.35 o                         
  -3  -7  12          0.76         -2.40         2.40 o                         
  -2  -7  12          0.27          0.84         2.57 o                         
  -1  -7  12          5.81         12.60         2.82 o                         
   0  -7  12         21.32         22.79         2.89 o                         
  -4  -6  12          9.20         12.57         2.91 o                         
  -3  -6  12          6.68         12.38         2.65 o                         
  -2  -6  12          0.04          1.17         1.95 o                         
  -1  -6  12          0.29         -2.01         2.01 o                         
   0  -6  12          3.37          5.24         2.62 o                         
  -5  -5  12         24.83         15.54         2.64 o                         
  -4  -5  12          6.33          8.50         2.60 o                         
  -3  -5  12          1.76          1.68         2.12 o                         
  -2  -5  12         29.90         29.65         3.38 o                         
  -1  -5  12          0.00          1.04         2.48 o                         
   0  -5  12          7.35          7.86         2.42 o                         
   1  -5  12          9.69         14.13         3.25 o                         
  -6  -4  12          1.37          3.36         2.03 o                         
  -5  -4  12          4.84          6.97         2.32 o                         
  -4  -4  12         34.49         35.68         1.85 o                         
  -3  -4  12        116.53        120.07         4.50 o                         
  -2  -4  12         67.06         73.58         4.13 o                         
  -1  -4  12         11.16         12.51         2.64 o                         
   0  -4  12          5.93          8.32         1.54 o                         
  -7  -3  12          1.15          2.37         1.23 o                         
  -6  -3  12         44.68         47.92         2.01 o                         
  -5  -3  12         23.08         22.03         3.02 o                         
  -4  -3  12         49.44         50.62         2.11 o                         
  -3  -3  12          0.51          2.42         1.42 o                         
  -2  -3  12         37.87         51.70         2.81 o                         
  -1  -3  12         17.56         16.13         1.82 o                         
   0  -3  12          7.79         11.90         1.83 o                         
  -7  -2  12          0.01          4.15         1.28 o                         
  -6  -2  12          0.31          2.41         1.54 o                         
  -5  -2  12          0.66         -1.16         1.72 o                         
  -4  -2  12          9.47         12.43         1.14 o                         
  -3  -2  12          2.53          8.11         2.45 o                         
  -2  -2  12          0.32         -1.83         1.83 o                         
  -1  -2  12         13.99         12.45         1.95 o                         
   0  -2  12          0.15          2.91         1.82 o                         
  -7  -1  12         12.03         17.64         2.11 o                         
  -6  -1  12          7.59          7.35         1.75 o                         
  -5  -1  12          5.76         10.78         2.14 o                         
  -4  -1  12          6.89          8.98         2.88 o                         
  -3  -1  12          0.78          3.00         2.59 o                         
  -2  -1  12         18.53         14.36         1.96 o                         
  -1  -1  12          2.48          7.02         2.01 o                         
  -7   0  12          4.35          3.90         1.68 o                         
  -6   0  12          0.39          0.89         1.42 o                         
  -5   0  12          0.56         -1.95         1.95 o                         
  -4   0  12         10.23         12.39         3.80 o                         
  -3   0  12         19.28         17.67         1.90 o                         
  -2   0  12          8.42         10.94         2.02 o                         
  -7   1  12          2.35         -1.69         1.95 o                         
  -6   1  12          2.47          0.15         1.91 o                         
  -5   1  12          3.38          1.19         3.00 o                         
  -4   1  12          1.71          0.22         1.81 o                         
  -3   1  12         35.56         47.79         3.08 o                         
  -6   2  12          0.48          0.05         1.89 o                         
  -5   2  12          2.40         -0.23         2.05 o                         
  -3  -4  13          9.36          5.71         1.63 o                         
  -4  -3  13         41.46         46.00         2.51 o                         
  -3  -3  13          0.69         -0.08         2.02 o                         
  -4  -2  13          2.50          0.15         3.00 o                         
                                                                                
