# Supplementary material for: Crystal structures of six 4-(4-nitro­phenyl)­piperazin-1-ium salts
Source: Acta Crystallogr E Crystallogr Commun. 2022 Apr 26;78(Pt 5):510–8. doi: 10.1107/S2056989022004157 (PMC9069513; doi:10.1107/S2056989022004157)
Supplement: Supplementary file 5 [file e-78-00510-IVsup5.hkl]

data_IV                                                                         
_shelx_title ' TK6M IN P-1'                                                     
_shelx_refln_list_code          4                                               
_shelx_F_calc_maximum      143.04                                               
_exptl_crystal_F_000       384.00                                               
_reflns_d_resolution_high  0.8301                                               
                                                                                
loop_                                                                           
 _space_group_symop_operation_xyz                                               
 'x, y, z'                                                                      
 '-x, -y, -z'                                                                   
                                                                                
_cell_length_a     6.1136                                                       
_cell_length_b     7.6965                                                       
_cell_length_c    19.7080                                                       
_cell_angle_alpha  79.577                                                       
_cell_angle_beta   87.162                                                       
_cell_angle_gamma  86.699                                                       
                                                                                
_shelx_F_squared_multiplier     1.000                                           
                                                                                
loop_                                                                           
 _refln_index_h                                                                 
 _refln_index_k                                                                 
 _refln_index_l                                                                 
 _refln_F_squared_calc                                                          
 _refln_F_squared_meas                                                          
 _refln_F_squared_sigma                                                         
 _refln_observed_status                                                         
   1   0   0       1845.62       1752.44         7.14 o                         
   2   0   0         18.92         18.20         0.78 o                         
   3   0   0         26.16         21.23         1.00 o                         
   4   0   0        143.33        166.07         4.59 o                         
   5   0   0          0.20         -0.16         1.64 o                         
   6   0   0         65.98         63.51         3.66 o                         
   7   0   0         33.90         37.94         4.70 o                         
  -7   1   0         12.60          9.75         3.91 o                         
  -6   1   0          0.08         -1.73         2.55 o                         
  -5   1   0          0.04          0.71         2.22 o                         
  -4   1   0        105.20        117.74         2.68 o                         
  -3   1   0         13.39         17.24         0.85 o                         
  -2   1   0         43.97         52.42         1.31 o                         
  -1   1   0        788.95        694.33         7.94 o                         
   1   1   0       6336.59       5783.02        10.90 o                         
   2   1   0         17.02         17.69         0.91 o                         
   3   1   0        189.60        193.08         2.33 o                         
   4   1   0        201.00        197.77         4.12 o                         
   5   1   0          8.72          8.73         1.78 o                         
   6   1   0         31.40         30.31         4.28 o                         
   7   1   0          0.60         -1.39         4.13 o                         
  -7   2   0          1.46         -2.83         2.83 o                         
  -6   2   0          0.17         -2.39         2.39 o                         
  -5   2   0         45.34         43.96         3.16 o                         
  -4   2   0         27.15         27.80         3.09 o                         
  -3   2   0         64.47         72.19         2.09 o                         
  -2   2   0        608.23        625.60         3.66 o                         
  -1   2   0        274.72        277.37         2.66 o                         
   0   2   0        499.72        507.47         3.02 o                         
   1   2   0         49.99         49.27         1.77 o                         
   2   2   0         22.60         20.38         1.22 o                         
   3   2   0          0.22          0.53         0.75 o                         
   4   2   0         84.48         90.08         4.26 o                         
   5   2   0         20.36         23.47         3.45 o                         
   6   2   0         38.57         54.95         5.14 o                         
   7   2   0         29.04         18.78         4.67 o                         
  -6   3   0          1.38          1.65         2.55 o                         
  -5   3   0         16.77         16.90         6.97 o                         
  -4   3   0          1.47          1.30         2.08 o                         
  -3   3   0          3.38          4.60         1.19 o                         
  -2   3   0        173.46        176.31         2.91 o                         
  -1   3   0          0.40         -0.33         1.20 o                         
   0   3   0         34.46         29.71         1.14 o                         
   1   3   0        480.38        479.91         6.63 o                         
   2   3   0        150.11        135.49         2.84 o                         
   3   3   0          3.97          7.26         1.45 o                         
   4   3   0          1.40          8.01         2.74 o                         
   5   3   0          2.47          2.69         3.03 o                         
   6   3   0          0.02          4.44         2.31 o                         
   7   3   0         10.94          6.99         4.47 o                         
  -6   4   0          9.65          9.84         4.71 o                         
  -5   4   0          1.13          1.01         4.08 o                         
  -4   4   0          0.08          0.73         4.44 o                         
  -3   4   0         15.11         13.73         2.89 o                         
  -2   4   0        353.56        387.09         4.36 o                         
  -1   4   0        147.14        142.83         3.49 o                         
   0   4   0        200.94        193.73         4.43 o                         
   1   4   0         37.50         35.45         3.42 o                         
   2   4   0         20.85         17.46         2.03 o                         
   3   4   0          4.48          3.29         1.87 o                         
   4   4   0         32.89         30.34         3.99 o                         
   5   4   0          4.54          4.42         2.76 o                         
   6   4   0          7.97          9.52         3.57 o                         
  -5   5   0          0.50          2.56         4.58 o                         
  -4   5   0         22.27         19.76         4.55 o                         
  -3   5   0          4.70          3.05         2.36 o                         
  -2   5   0        181.15        176.30         4.43 o                         
  -1   5   0        302.87        308.96        11.29 o                         
   0   5   0         11.84          7.65         3.46 o                         
   1   5   0         35.55         35.36         3.88 o                         
   2   5   0         51.56         44.82         2.73 o                         
   3   5   0          0.88          0.98         2.17 o                         
   4   5   0         52.28         61.82         5.11 o                         
   5   5   0         15.58         17.04         3.43 o                         
   6   5   0          0.00          1.75         3.67 o                         
  -5   6   0         20.26         19.01         5.01 o                         
  -4   6   0          1.08          0.52         4.31 o                         
  -3   6   0          0.81          1.99         2.79 o                         
  -2   6   0          3.47          4.16         2.43 o                         
  -1   6   0        207.07        213.35         7.47 o                         
   0   6   0          4.38          3.84         3.93 o                         
   1   6   0          0.62          1.18         3.44 o                         
   2   6   0         75.42         83.79         3.65 o                         
   3   6   0         23.86         23.14         4.62 o                         
   4   6   0          8.97         11.38         3.88 o                         
   5   6   0         47.55         49.37         4.68 o                         
  -4   7   0          0.37          5.88         4.62 o                         
  -3   7   0          2.94          2.32         2.62 o                         
  -2   7   0         17.55         27.02         4.31 o                         
  -1   7   0         21.10         26.18         4.65 o                         
   0   7   0         11.71         12.31         4.73 o                         
   1   7   0          0.12         -1.45         3.98 o                         
   2   7   0        138.03        153.02         4.77 o                         
   3   7   0          7.86          5.37         2.20 o                         
   4   7   0          0.09          6.48         3.28 o                         
  -3   8   0          3.43          5.58         5.06 o                         
  -2   8   0          3.00          2.39         4.53 o                         
  -1   8   0         17.49         12.18         4.71 o                         
   0   8   0          0.43          9.14         5.19 o                         
   1   8   0          0.00         10.74         4.86 o                         
   2   8   0         26.12         21.23         3.22 o                         
   3   8   0         46.14         53.44         5.35 o                         
   0   9   0          0.03         -4.42         5.68 o                         
   1   9   0          2.26          5.57         2.86 o                         
  -1  -9   1          0.40         -4.74         4.85 o                         
   0  -9   1          0.86         -3.40         5.25 o                         
  -3  -8   1          8.16         10.30         3.58 o                         
  -2  -8   1          5.21          5.24         2.94 o                         
  -1  -8   1          2.24         -1.71         4.18 o                         
   0  -8   1          4.99         -2.52         5.06 o                         
   1  -8   1          0.09         -5.02         5.02 o                         
   2  -8   1          6.80          3.16         4.61 o                         
   3  -8   1          0.02          5.27         4.93 o                         
  -4  -7   1          7.00          7.98         5.71 o                         
  -3  -7   1         44.56         40.42         3.16 o                         
  -2  -7   1         67.57         76.23         3.66 o                         
  -1  -7   1          0.08          2.56         4.56 o                         
   0  -7   1          1.74          0.95         4.01 o                         
   1  -7   1          9.37          9.78         4.17 o                         
   2  -7   1          1.04         -3.60         3.60 o                         
   3  -7   1          1.88          2.55         3.13 o                         
   4  -7   1          9.91          2.11         4.26 o                         
  -5  -6   1          5.79          2.76         3.62 o                         
  -4  -6   1         15.97          6.33         4.02 o                         
  -3  -6   1        139.13        136.92         4.36 o                         
  -2  -6   1          0.96          2.16         3.37 o                         
  -1  -6   1          0.19          1.60         3.43 o                         
   0  -6   1         29.70         37.51         4.74 o                         
   1  -6   1         18.34         19.97         4.44 o                         
   2  -6   1          3.86          4.04         2.59 o                         
   3  -6   1          0.25          0.53         2.61 o                         
   4  -6   1         21.62          7.84         5.10 o                         
   5  -6   1          0.21          0.78         5.06 o                         
  -6  -5   1         13.74         11.85         3.93 o                         
  -5  -5   1          3.15          2.46         3.19 o                         
  -4  -5   1         22.82         30.43         4.08 o                         
  -3  -5   1        244.23        244.90         4.86 o                         
  -2  -5   1          8.10          6.59         3.03 o                         
  -1  -5   1         18.67         16.75         3.39 o                         
   0  -5   1        197.40        201.00         6.62 o                         
   1  -5   1          0.06         -0.57         2.09 o                         
   2  -5   1          2.47          6.04         2.40 o                         
   3  -5   1          2.90         -0.05         2.29 o                         
   4  -5   1         26.26         25.10         4.74 o                         
   5  -5   1         10.73         14.19         4.99 o                         
  -6  -4   1          0.80         -0.10         3.14 o                         
  -5  -4   1         54.91         53.13         4.60 o                         
  -4  -4   1         15.38         13.40         3.28 o                         
  -3  -4   1          7.28          2.59         1.77 o                         
  -2  -4   1         23.66         20.63         1.73 o                         
  -1  -4   1          4.46          4.69         1.98 o                         
   0  -4   1        154.67        169.95         4.19 o                         
   1  -4   1       1320.79       1323.65        11.19 o                         
   2  -4   1          2.14          0.89         1.98 o                         
   3  -4   1         16.69         10.79         2.26 o                         
   4  -4   1         55.63         53.99         5.92 o                         
   5  -4   1          2.59          7.90         4.85 o                         
   6  -4   1          4.94          5.16         5.04 o                         
  -7  -3   1          0.03          3.01         4.05 o                         
  -6  -3   1          3.90          4.16         2.39 o                         
  -5  -3   1          0.49          0.46         2.78 o                         
  -4  -3   1         40.87         47.32         3.50 o                         
  -3  -3   1        154.41        146.33         2.62 o                         
  -2  -3   1        245.85        271.34         3.28 o                         
  -1  -3   1         58.66         60.50         2.35 o                         
   0  -3   1        318.23        312.02         4.18 o                         
   1  -3   1        335.76        374.72         4.51 o                         
   2  -3   1         68.70         71.19         3.13 o                         
   3  -3   1         92.34        101.78         2.42 o                         
   4  -3   1          2.67          3.97         2.11 o                         
   5  -3   1          3.21          5.75         2.60 o                         
   6  -3   1          0.82         -2.65         2.65 o                         
  -7  -2   1          1.36         -2.97         3.64 o                         
  -6  -2   1         19.94         15.85         4.05 o                         
  -5  -2   1         23.53         25.07         2.53 o                         
  -4  -2   1         93.30         88.11         2.42 o                         
  -3  -2   1         13.30         11.39         0.81 o                         
  -2  -2   1        727.39        761.64         3.10 o                         
  -1  -2   1       1678.24       1503.22         6.93 o                         
   0  -2   1         68.68         73.35         1.42 o                         
   1  -2   1        156.73        181.32         3.18 o                         
   2  -2   1        911.83        968.17         8.97 o                         
   3  -2   1         44.52         40.76         1.49 o                         
   4  -2   1          6.93          6.83         2.08 o                         
   5  -2   1         37.86         41.93         4.13 o                         
   6  -2   1          1.40         -0.03         2.55 o                         
   7  -2   1          4.13         11.76         3.22 o                         
  -7  -1   1         21.60         24.61         4.11 o                         
  -6  -1   1         41.02         44.76         5.21 o                         
  -5  -1   1         59.70         62.93         3.35 o                         
  -4  -1   1        105.71        109.51         1.76 o                         
  -3  -1   1         51.51         53.14         1.27 o                         
  -2  -1   1         50.30         39.98         1.04 o                         
  -1  -1   1       1108.72       1091.62         7.46 o                         
   0  -1   1       1155.25       1223.11         6.35 o                         
   1  -1   1          7.00          9.93         0.90 o                         
   2  -1   1         29.60         31.85         1.19 o                         
   3  -1   1         51.88         64.28         1.88 o                         
   4  -1   1         72.82         72.43         2.29 o                         
   5  -1   1          3.58          3.78         2.29 o                         
   6  -1   1          1.46         -1.54         2.67 o                         
   7  -1   1          0.03          0.45         4.06 o                         
  -7   0   1          3.48         10.81         3.86 o                         
  -6   0   1         55.54         57.22         4.52 o                         
  -5   0   1        334.93        352.68         6.49 o                         
  -4   0   1         62.52         56.29         1.42 o                         
  -3   0   1          0.00          0.18         0.82 o                         
  -2   0   1         43.10         35.27         1.20 o                         
  -1   0   1        115.80        104.96         1.24 o                         
   1   0   1         99.71         87.71         1.80 o                         
   2   0   1       1215.09       1197.06         6.56 o                         
   3   0   1        294.91        310.93         2.96 o                         
   4   0   1         12.97         11.19         1.61 o                         
   5   0   1         64.37         56.04         3.87 o                         
   6   0   1         14.61          8.60         2.54 o                         
   7   0   1          5.94          6.53         3.85 o                         
  -7   1   1          1.00         -2.34         3.14 o                         
  -6   1   1          0.51         -1.17         2.69 o                         
  -5   1   1         84.00         89.63         5.95 o                         
  -4   1   1        368.06        376.54         6.88 o                         
  -3   1   1         63.06         51.56         1.06 o                         
  -2   1   1        233.59        244.66         2.98 o                         
  -1   1   1      12537.90      11859.23        22.62 o                         
   1   1   1       6072.65       5550.87        14.92 o                         
   2   1   1       2222.28       2119.10        11.05 o                         
   3   1   1        675.57        683.21         7.55 o                         
   4   1   1         73.24         71.98         3.93 o                         
   5   1   1         73.42         73.46         2.60 o                         
   6   1   1         59.77         61.60         5.17 o                         
   7   1   1          2.50          3.29         4.15 o                         
  -7   2   1          0.77         -2.46         3.31 o                         
  -6   2   1          0.22          2.03         2.40 o                         
  -5   2   1         67.69         60.21         6.10 o                         
  -4   2   1          0.04         -0.99         1.69 o                         
  -3   2   1         20.45         24.89         1.21 o                         
  -2   2   1        476.15        456.68         3.14 o                         
  -1   2   1       4523.64       4325.38        17.71 o                         
   0   2   1       3705.81       3451.02         6.65 o                         
   1   2   1       6087.12       5759.15        27.29 o                         
   2   2   1       1295.57       1331.83         7.43 o                         
   3   2   1         64.40         70.96         1.33 o                         
   4   2   1          2.57          2.66         1.48 o                         
   5   2   1          0.10         -0.01         2.79 o                         
   6   2   1         23.23         30.40         6.36 o                         
   7   2   1         10.50          7.00         4.40 o                         
  -6   3   1          0.37          0.22         2.95 o                         
  -5   3   1         16.65         17.87         3.01 o                         
  -4   3   1          2.91          1.50         1.85 o                         
  -3   3   1         15.63         19.03         1.82 o                         
  -2   3   1         67.03         75.14         1.92 o                         
  -1   3   1        613.81        578.59         8.14 o                         
   0   3   1        870.67        820.57         8.47 o                         
   1   3   1        168.57        151.40         4.24 o                         
   2   3   1        274.62        251.78         5.00 o                         
   3   3   1        102.21         97.06         1.83 o                         
   4   3   1          3.16          2.06         2.56 o                         
   5   3   1         12.94         12.51         3.66 o                         
   6   3   1         22.93         28.66         3.92 o                         
   7   3   1          2.28          6.24         4.10 o                         
  -6   4   1          2.53          8.12         5.10 o                         
  -5   4   1          0.11         -3.73         4.00 o                         
  -4   4   1          9.00          6.90         2.57 o                         
  -3   4   1         14.49         10.24         1.91 o                         
  -2   4   1         98.81        102.23         2.62 o                         
  -1   4   1         44.12         49.28         1.93 o                         
   0   4   1         50.55         54.34         1.53 o                         
   1   4   1          2.50          3.65         3.00 o                         
   2   4   1         60.68         63.12         2.62 o                         
   3   4   1          0.08         -0.33         1.71 o                         
   4   4   1          9.99          9.65         3.13 o                         
   5   4   1         12.62         15.38         3.25 o                         
   6   4   1          0.59          5.89         3.76 o                         
  -5   5   1          0.01         -3.61         4.53 o                         
  -4   5   1          6.45          3.70         4.36 o                         
  -3   5   1          3.69          0.76         1.91 o                         
  -2   5   1         12.93         12.14         1.80 o                         
  -1   5   1        150.61        147.84         2.89 o                         
   0   5   1        328.01        336.20         3.40 o                         
   1   5   1          2.65          2.90         3.31 o                         
   2   5   1          1.06          0.79         2.59 o                         
   3   5   1          4.93          2.88         2.00 o                         
   4   5   1          3.76          7.11         3.22 o                         
   5   5   1          7.97          5.63         3.38 o                         
   6   5   1          2.02          5.58         4.28 o                         
  -5   6   1          0.11          6.08         5.57 o                         
  -4   6   1          3.01          6.25         3.71 o                         
  -3   6   1         20.73         24.89         3.00 o                         
  -2   6   1          0.18         -2.45         2.45 o                         
  -1   6   1        106.78        115.64         6.34 o                         
   0   6   1        253.58        251.85         7.89 o                         
   1   6   1          9.12          8.14         3.59 o                         
   2   6   1          1.13          0.08         2.14 o                         
   3   6   1         20.73         17.52         2.64 o                         
   4   6   1          6.36          3.71         3.13 o                         
   5   6   1          3.32          3.02         2.95 o                         
  -4   7   1          1.93         -3.71         3.71 o                         
  -3   7   1          5.04          5.70         2.56 o                         
  -2   7   1          0.45         -2.56         3.06 o                         
  -1   7   1          1.59          3.52         4.48 o                         
   0   7   1         78.04         81.48         6.04 o                         
   1   7   1        113.47        135.52         7.16 o                         
   2   7   1          7.79          9.01         2.68 o                         
   3   7   1         13.60         17.02         2.65 o                         
   4   7   1          3.41          1.31         3.37 o                         
   5   7   1          0.70          3.99         4.37 o                         
  -3   8   1          1.23         -4.20         4.20 o                         
  -2   8   1         23.87         35.60         5.05 o                         
  -1   8   1          2.95          4.54         4.66 o                         
   0   8   1          0.28         -3.82         5.03 o                         
   1   8   1         11.22         14.86         3.16 o                         
   2   8   1         20.43         27.84         3.21 o                         
   3   8   1          3.53          6.35         4.31 o                         
  -1   9   1          7.42          0.44         4.54 o                         
   0   9   1          0.20          9.80         4.67 o                         
   1   9   1         10.21         12.74         5.42 o                         
  -3  -8   2          4.48         -1.17         3.64 o                         
  -2  -8   2          1.07          8.63         2.85 o                         
  -1  -8   2          0.36          3.60         4.24 o                         
   0  -8   2          1.72         -4.87         4.87 o                         
   1  -8   2          2.18          3.11         5.06 o                         
   2  -8   2          0.62          2.15         3.90 o                         
  -4  -7   2          3.99          2.19         3.81 o                         
  -3  -7   2         21.77         24.45         4.01 o                         
  -2  -7   2          0.12         -1.86         4.06 o                         
  -1  -7   2          1.84          6.77         4.15 o                         
   0  -7   2          1.22         -0.81         4.64 o                         
   1  -7   2         27.77         25.98         5.01 o                         
   2  -7   2          0.00         -3.57         3.57 o                         
   3  -7   2          1.12          2.64         2.57 o                         
   4  -7   2          0.15          1.84         4.03 o                         
  -5  -6   2          1.18          3.59         3.80 o                         
  -4  -6   2         12.17          4.28         3.34 o                         
  -3  -6   2        152.77        154.32         5.20 o                         
  -2  -6   2         30.98         30.52         4.07 o                         
  -1  -6   2          2.20          2.93         3.52 o                         
   0  -6   2         17.60         20.27         4.62 o                         
   1  -6   2         25.87         36.25         5.04 o                         
   2  -6   2          0.64         -1.33         2.56 o                         
   3  -6   2         33.60         34.49         3.39 o                         
   4  -6   2         44.27         40.31         5.38 o                         
   5  -6   2          0.00         -0.31         4.99 o                         
  -6  -5   2          6.47          1.12         4.40 o                         
  -5  -5   2         23.78         15.33         3.98 o                         
  -4  -5   2         39.74         37.48         4.03 o                         
  -3  -5   2         52.81         52.30         2.99 o                         
  -2  -5   2        115.34        130.16         3.96 o                         
  -1  -5   2         19.93         18.56         3.68 o                         
   0  -5   2         34.74         31.77         3.74 o                         
   1  -5   2         14.84         19.92         2.47 o                         
   2  -5   2          4.45          4.46         2.52 o                         
   3  -5   2         40.40         38.19         3.17 o                         
   4  -5   2          0.64         -0.55         4.62 o                         
   5  -5   2         14.00          8.82         4.55 o                         
  -6  -4   2          0.00          0.51         2.55 o                         
  -5  -4   2         72.67         72.68         4.90 o                         
  -4  -4   2        339.73        341.78         6.30 o                         
  -3  -4   2          6.34         11.28         1.71 o                         
  -2  -4   2         24.34         22.45         2.29 o                         
  -1  -4   2          8.39         10.93         1.77 o                         
   0  -4   2        130.78        135.54         2.43 o                         
   1  -4   2        291.43        288.27         4.65 o                         
   2  -4   2        190.37        173.47         4.22 o                         
   3  -4   2         43.89         43.76         2.91 o                         
   4  -4   2          8.98          1.82         4.66 o                         
   5  -4   2         11.78          8.72         4.76 o                         
   6  -4   2          2.88          1.23         4.80 o                         
  -6  -3   2          5.03          7.23         3.77 o                         
  -5  -3   2          1.53          0.41         2.71 o                         
  -4  -3   2        111.89        120.88         3.84 o                         
  -3  -3   2         76.69         75.45         2.15 o                         
  -2  -3   2        140.56        133.83         3.56 o                         
  -1  -3   2        153.86        141.96         2.98 o                         
   0  -3   2        175.43        172.30         2.32 o                         
   1  -3   2         31.56         33.35         1.38 o                         
   2  -3   2        746.87        827.02         7.23 o                         
   3  -3   2        119.67        122.72         2.58 o                         
   4  -3   2         12.83         10.88         2.53 o                         
   5  -3   2          7.16          7.38         6.09 o                         
   6  -3   2          2.94         -2.56         2.56 o                         
  -7  -2   2          0.40         -4.33         4.33 o                         
  -6  -2   2          0.57         -0.01         3.82 o                         
  -5  -2   2          4.41          3.69         1.79 o                         
  -4  -2   2        111.95        110.72         2.61 o                         
  -3  -2   2        180.09        184.44         2.26 o                         
  -2  -2   2          9.11          8.21         0.79 o                         
  -1  -2   2          2.11          1.00         1.36 o                         
   0  -2   2         28.23         27.96         1.24 o                         
   1  -2   2         69.44         71.39         3.46 o                         
   2  -2   2       2118.22       2178.71         7.60 o                         
   3  -2   2        138.85        161.63         2.61 o                         
   4  -2   2          0.20         -0.20         1.99 o                         
   5  -2   2         54.82         52.33         3.23 o                         
   6  -2   2          0.33         -0.42         2.57 o                         
   7  -2   2          2.55          2.53         3.60 o                         
  -7  -1   2         16.24          9.83         3.60 o                         
  -6  -1   2          2.78          5.18         3.44 o                         
  -5  -1   2          0.09         -1.64         1.64 o                         
  -4  -1   2         45.19         44.71         1.35 o                         
  -3  -1   2          1.40          1.71         0.82 o                         
  -2  -1   2        221.63        242.10         1.78 o                         
  -1  -1   2        250.26        259.28         6.04 o                         
   0  -1   2       1090.26       1028.98        11.55 o                         
   1  -1   2        242.31        233.47         1.90 o                         
   2  -1   2        241.46        240.89         2.40 o                         
   3  -1   2         11.79          9.72         0.91 o                         
   4  -1   2         21.51         27.97         1.84 o                         
   5  -1   2          1.77          0.92         1.65 o                         
   6  -1   2          0.02          2.30         4.70 o                         
   7  -1   2          0.96          3.37         3.01 o                         
  -7   0   2          3.07         19.52         4.14 o                         
  -6   0   2         74.20         72.04         3.92 o                         
  -5   0   2          0.05         -0.45         1.83 o                         
  -4   0   2          0.10         -0.11         1.02 o                         
  -3   0   2         45.05         39.13         1.24 o                         
  -2   0   2         98.26         88.39         1.16 o                         
  -1   0   2       1432.81       1357.63         8.02 o                         
   1   0   2        598.23        567.28         9.75 o                         
   2   0   2         60.04         62.27         2.30 o                         
   3   0   2        406.44        426.75         5.37 o                         
   4   0   2          2.71          5.16         1.28 o                         
   5   0   2         37.49         36.30         2.42 o                         
   6   0   2          1.97          2.81         2.29 o                         
   7   0   2          0.14          0.31         3.88 o                         
  -7   1   2          1.78         17.31         9.23 o                         
  -6   1   2        129.19        132.81         4.98 o                         
  -5   1   2         45.41         42.89         2.82 o                         
  -4   1   2        658.86        685.75         5.98 o                         
  -3   1   2        256.37        221.08         2.29 o                         
  -2   1   2       1239.63       1245.18         6.17 o                         
  -1   1   2        653.37        682.23         5.64 o                         
   0   1   2         28.17         20.43         1.22 o                         
   1   1   2       2904.31       2715.76        11.05 o                         
   2   1   2         72.23         71.84         1.50 o                         
   3   1   2         15.26         18.03         1.38 o                         
   4   1   2         26.00         26.45         2.17 o                         
   5   1   2          4.82          2.88         1.75 o                         
   6   1   2          2.90          2.90         2.36 o                         
   7   1   2          5.34          3.29         4.29 o                         
  -7   2   2          1.37          3.23         3.22 o                         
  -6   2   2          9.03          8.12         3.11 o                         
  -5   2   2         70.28         69.67         3.10 o                         
  -4   2   2          1.27          0.60         1.72 o                         
  -3   2   2        124.64        116.24         3.25 o                         
  -2   2   2        226.52        249.46         2.35 o                         
  -1   2   2         13.71         13.34         0.81 o                         
   0   2   2      20461.36      19401.36       165.45 o                         
   1   2   2      12385.71      11517.59        18.28 o                         
   2   2   2         50.75         61.95         1.06 o                         
   3   2   2         26.21         20.13         1.28 o                         
   4   2   2         31.39         41.34         5.02 o                         
   5   2   2         25.78         28.85         3.54 o                         
   6   2   2         28.50         34.09         3.37 o                         
   7   2   2         36.56         42.44         4.99 o                         
  -6   3   2          0.04         -1.68         2.49 o                         
  -5   3   2          0.01         -2.13         2.13 o                         
  -4   3   2          0.13          0.07         2.02 o                         
  -3   3   2          4.33          2.12         1.37 o                         
  -2   3   2        289.67        283.08         2.14 o                         
  -1   3   2        286.79        257.89         2.95 o                         
   0   3   2         38.54         32.93         1.66 o                         
   1   3   2       2427.99       2319.65        22.59 o                         
   2   3   2        522.30        542.68         5.25 o                         
   3   3   2         82.43         84.69         2.48 o                         
   4   3   2          2.44          2.20         2.66 o                         
   5   3   2          0.14         -2.78         2.78 o                         
   6   3   2          4.15         -3.39         3.39 o                         
   7   3   2          2.35         -3.06         4.00 o                         
  -6   4   2          3.58          2.76         4.42 o                         
  -5   4   2         10.84          9.91         3.05 o                         
  -4   4   2          1.08          0.07         2.76 o                         
  -3   4   2          7.71          7.84         1.88 o                         
  -2   4   2          5.89          2.74         1.73 o                         
  -1   4   2        397.77        386.43         3.94 o                         
   0   4   2          5.57         14.10         3.01 o                         
   1   4   2        478.69        456.13         8.42 o                         
   2   4   2          1.79          3.01         2.24 o                         
   3   4   2         31.31         26.47         2.15 o                         
   4   4   2          4.25          6.56         2.70 o                         
   5   4   2         31.97         37.78         4.42 o                         
   6   4   2         12.75         13.06         3.83 o                         
  -5   5   2          1.32          0.00         5.05 o                         
  -4   5   2          0.12          0.35         2.88 o                         
  -3   5   2          0.20         -1.21         1.84 o                         
  -2   5   2          1.41          2.08         1.69 o                         
  -1   5   2          1.19          1.46         1.53 o                         
   0   5   2         70.52         59.11         4.01 o                         
   1   5   2         41.53         44.63         2.72 o                         
   2   5   2         30.08         33.71         2.59 o                         
   3   5   2          8.79          9.37         2.13 o                         
   4   5   2          6.62          3.99         3.62 o                         
   5   5   2          0.09         -2.26         3.41 o                         
   6   5   2          0.59         -4.22         4.22 o                         
  -5   6   2         26.18         31.23         5.91 o                         
  -4   6   2          0.02         -3.45         4.20 o                         
  -3   6   2          3.82          4.19         3.01 o                         
  -2   6   2          0.74          0.94         1.95 o                         
  -1   6   2         75.97         72.99         2.52 o                         
   0   6   2         51.76         58.51         5.09 o                         
   1   6   2         30.44         26.17         2.44 o                         
   2   6   2         10.37          5.40         2.72 o                         
   3   6   2          0.27          0.91         2.20 o                         
   4   6   2          0.00         -0.70         3.01 o                         
   5   6   2          1.46         -2.37         3.24 o                         
  -4   7   2          0.31          6.01         4.14 o                         
  -3   7   2          1.39         -0.62         4.66 o                         
  -2   7   2          9.90          5.52         3.32 o                         
  -1   7   2         26.17         26.76         4.74 o                         
   0   7   2         27.12         24.95         4.53 o                         
   1   7   2         56.26         59.25         3.46 o                         
   2   7   2         27.86         28.73         3.04 o                         
   3   7   2          0.17         -1.57         2.39 o                         
   4   7   2          2.09          4.38         3.25 o                         
   5   7   2          2.74          6.36         4.06 o                         
  -3   8   2          0.01          1.78         4.44 o                         
  -2   8   2          8.62          6.84         3.56 o                         
  -1   8   2         16.91         19.66         4.86 o                         
   0   8   2         19.73         17.37         5.33 o                         
   1   8   2          3.17          1.30         2.57 o                         
   2   8   2         72.89         89.57         6.57 o                         
   3   8   2          3.52          2.15         2.86 o                         
   4   8   2          0.25         -4.68         4.68 o                         
  -1   9   2          2.31          6.32         4.91 o                         
   0   9   2          0.50          0.49         3.17 o                         
   1   9   2          7.70          4.46         2.94 o                         
   2   9   2          9.55          8.91         2.97 o                         
  -3  -8   3          0.15         -4.06         4.06 o                         
  -2  -8   3          0.59          3.15         4.69 o                         
  -1  -8   3          1.99          5.71         4.44 o                         
   0  -8   3          0.62         -3.13         4.66 o                         
   1  -8   3          4.91          2.41         4.45 o                         
   2  -8   3          2.71         10.43         3.86 o                         
  -4  -7   3          1.55          3.13         3.42 o                         
  -3  -7   3          3.77          3.31         3.66 o                         
  -2  -7   3          2.01          2.43         3.68 o                         
  -1  -7   3          1.64          2.50         3.74 o                         
   0  -7   3          4.77          1.18         4.80 o                         
   1  -7   3          3.15          3.84         5.01 o                         
   2  -7   3          0.02          9.88         4.20 o                         
   3  -7   3         14.31         10.31         5.13 o                         
   4  -7   3          1.45          7.67         4.70 o                         
  -5  -6   3          0.98         -3.15         3.15 o                         
  -4  -6   3         33.27         24.77         3.77 o                         
  -3  -6   3          0.07         -0.30         2.33 o                         
  -2  -6   3         20.26         21.41         3.85 o                         
  -1  -6   3          1.03          6.79         3.94 o                         
   0  -6   3         62.78         66.26         5.49 o                         
   1  -6   3          0.05         -1.64         3.63 o                         
   2  -6   3          6.26          7.48         2.81 o                         
   3  -6   3          0.29         -0.25         3.50 o                         
   4  -6   3         29.56         19.71         5.30 o                         
   5  -6   3          0.08          2.13         4.32 o                         
  -6  -5   3          0.95         -3.74         3.74 o                         
  -5  -5   3          0.32          5.95         3.53 o                         
  -4  -5   3         77.49         71.26         9.81 o                         
  -3  -5   3         94.42         95.12         5.78 o                         
  -2  -5   3         40.56         35.67         2.94 o                         
  -1  -5   3          7.09          6.48         2.30 o                         
   0  -5   3        123.27        131.88         3.59 o                         
   1  -5   3        146.17        140.51         4.27 o                         
   2  -5   3          4.33          2.15         2.44 o                         
   3  -5   3         79.58         71.39         3.74 o                         
   4  -5   3         11.18         18.38         5.02 o                         
   5  -5   3          3.63          9.90         5.20 o                         
  -6  -4   3          2.88         -3.46         3.46 o                         
  -5  -4   3          9.76          8.50         3.37 o                         
  -4  -4   3        159.25        166.36        12.64 o                         
  -3  -4   3        117.49        106.70         2.73 o                         
  -2  -4   3          0.04         -0.14         1.94 o                         
  -1  -4   3         13.62         16.09         2.74 o                         
   0  -4   3        148.06        161.04         2.89 o                         
   1  -4   3         25.89         28.18         1.55 o                         
   2  -4   3         83.80         87.08         3.43 o                         
   3  -4   3          9.84          7.74         3.09 o                         
   4  -4   3         60.44         54.41         6.03 o                         
   5  -4   3          1.85          6.86         4.36 o                         
   6  -4   3          6.64          1.79         4.51 o                         
  -6  -3   3          2.68          3.14         3.37 o                         
  -5  -3   3         67.42         65.45         2.92 o                         
  -4  -3   3         53.00         59.90         3.13 o                         
  -3  -3   3        647.35        630.18         5.05 o                         
  -2  -3   3        104.28        113.43         3.46 o                         
  -1  -3   3          0.20         -0.41         0.96 o                         
   0  -3   3          0.02         -0.06         1.22 o                         
   1  -3   3        273.65        274.90         4.34 o                         
   2  -3   3        104.23        100.40         3.19 o                         
   3  -3   3         54.86         63.61         2.10 o                         
   4  -3   3         25.83         21.82         2.26 o                         
   5  -3   3         18.14         18.29         2.62 o                         
   6  -3   3         21.93         22.09         3.08 o                         
  -7  -2   3          0.02          1.22         4.02 o                         
  -6  -2   3          0.46          7.22         3.48 o                         
  -5  -2   3          0.17         -0.35         1.81 o                         
  -4  -2   3          0.06          1.07         1.24 o                         
  -3  -2   3        253.45        271.49         2.59 o                         
  -2  -2   3        181.09        206.34         2.12 o                         
  -1  -2   3        555.24        491.52         9.93 o                         
   0  -2   3        575.24        553.40         3.46 o                         
   1  -2   3        616.97        594.23         3.42 o                         
   2  -2   3        347.99        356.54         4.55 o                         
   3  -2   3          0.14          0.06         1.19 o                         
   4  -2   3          0.06         -0.77         1.86 o                         
   5  -2   3          0.34          3.09         2.51 o                         
   6  -2   3          0.31          2.76         4.83 o                         
   7  -2   3         12.41          5.54         3.22 o                         
  -7  -1   3          0.16          7.33         4.21 o                         
  -6  -1   3          8.96          8.43         3.97 o                         
  -5  -1   3          3.82          2.97         1.44 o                         
  -4  -1   3        126.68        125.52         1.88 o                         
  -3  -1   3         14.50         15.69         1.14 o                         
  -2  -1   3       1996.54       2036.51         5.16 o                         
  -1  -1   3          1.42          1.16         1.22 o                         
   0  -1   3         27.31         30.60         1.50 o                         
   1  -1   3          1.04          1.78         1.21 o                         
   2  -1   3         11.89         13.20         0.78 o                         
   3  -1   3         34.63         38.59         1.50 o                         
   4  -1   3         42.05         48.45         2.71 o                         
   5  -1   3         10.10          9.75         2.40 o                         
   6  -1   3          0.21         -2.33         2.33 o                         
   7  -1   3          0.46         -4.79         5.62 o                         
  -7   0   3          1.00         -0.36         4.44 o                         
  -6   0   3          9.52         13.92         2.89 o                         
  -5   0   3         19.68         20.78         2.14 o                         
  -4   0   3          9.26          8.27         1.24 o                         
  -3   0   3         77.66         82.28         1.38 o                         
  -2   0   3         47.23         49.74         1.10 o                         
  -1   0   3       2189.96       2067.22         7.08 o                         
   0   0   3        411.36        401.85         2.90 o                         
   1   0   3        369.68        416.39         2.62 o                         
   2   0   3        288.63        283.68         2.46 o                         
   3   0   3        253.31        243.64         2.47 o                         
   4   0   3         23.22         21.43         1.51 o                         
   5   0   3         36.35         37.32         2.29 o                         
   6   0   3          7.24         13.31         2.75 o                         
   7   0   3          0.47          2.27         3.11 o                         
  -7   1   3          7.22          6.72         2.78 o                         
  -6   1   3         12.58         14.11         2.63 o                         
  -5   1   3        122.94        106.51         3.19 o                         
  -4   1   3          4.26          3.50         1.31 o                         
  -3   1   3         19.81         22.70         0.79 o                         
  -2   1   3        933.40        908.75         5.14 o                         
  -1   1   3       2826.67       2685.60         8.25 o                         
   0   1   3         40.88         27.16         1.75 o                         
   1   1   3          0.09          0.09         1.78 o                         
   2   1   3          1.04          1.54         1.00 o                         
   3   1   3        528.82        540.85         4.28 o                         
   4   1   3        112.70        100.90         2.92 o                         
   5   1   3          0.00         -1.32         1.82 o                         
   6   1   3         17.00         20.10         2.75 o                         
   7   1   3          0.33          5.17         4.22 o                         
  -7   2   3          5.39         11.45         5.43 o                         
  -6   2   3          0.79         -0.65         2.23 o                         
  -5   2   3        609.12        603.69         6.69 o                         
  -4   2   3        418.40        409.38         5.02 o                         
  -3   2   3          1.38          1.83         0.81 o                         
  -2   2   3        342.74        363.30         2.32 o                         
  -1   2   3       5459.40       5502.01         8.27 o                         
   0   2   3        480.90        487.57         2.75 o                         
   1   2   3         10.63          8.01         2.06 o                         
   2   2   3        241.21        219.23         4.75 o                         
   3   2   3        338.39        354.94         3.20 o                         
   4   2   3          0.07         -0.15         1.76 o                         
   5   2   3         36.43         32.08         4.15 o                         
   6   2   3         28.24         28.32         6.22 o                         
   7   2   3          2.04          3.00         4.41 o                         
  -6   3   3          1.59          5.03         5.90 o                         
  -5   3   3         17.59         23.06         2.35 o                         
  -4   3   3        918.83        915.68        13.34 o                         
  -3   3   3         74.32         80.20         2.38 o                         
  -2   3   3         92.38         92.02         1.60 o                         
  -1   3   3       1177.29       1204.04        10.90 o                         
   0   3   3        231.82        227.91         3.03 o                         
   1   3   3          2.68          2.76         0.80 o                         
   2   3   3       1793.03       1691.20         9.53 o                         
   3   3   3         37.90         33.15         3.39 o                         
   4   3   3          8.56          8.97         2.70 o                         
   5   3   3         22.93         20.16         3.80 o                         
   6   3   3         76.63         70.54         5.26 o                         
   7   3   3          0.60         -0.36         8.20 o                         
  -6   4   3          7.30          9.58         4.68 o                         
  -5   4   3         18.01         12.94         3.26 o                         
  -4   4   3         13.46         10.89         3.03 o                         
  -3   4   3         36.67         35.98         2.26 o                         
  -2   4   3        104.06         99.38         2.64 o                         
  -1   4   3       1129.03       1123.90        10.66 o                         
   0   4   3         44.22         67.81         6.64 o                         
   1   4   3        162.42        146.09         4.71 o                         
   2   4   3       1406.71       1365.01        13.00 o                         
   3   4   3        272.09        293.89         7.21 o                         
   4   4   3          4.92          6.30         2.99 o                         
   5   4   3         28.07         24.99         3.73 o                         
   6   4   3          0.09         -3.75         3.75 o                         
  -5   5   3          1.04         -4.56         4.56 o                         
  -4   5   3          0.02         -2.11         2.83 o                         
  -3   5   3          0.01         -0.36         2.02 o                         
  -2   5   3         49.49         55.35         2.39 o                         
  -1   5   3         45.82         43.63         2.09 o                         
   0   5   3          1.73          1.07         1.28 o                         
   1   5   3         35.05         33.10         2.24 o                         
   2   5   3        128.50        110.75         3.52 o                         
   3   5   3         26.30         25.18         2.44 o                         
   4   5   3         39.44         35.97         3.93 o                         
   5   5   3         16.95         12.39         3.62 o                         
   6   5   3          1.88          0.09         4.15 o                         
  -5   6   3          1.92         -1.23         4.65 o                         
  -4   6   3          4.40          6.12         3.15 o                         
  -3   6   3          1.59          2.87         2.08 o                         
  -2   6   3          5.57          4.23         1.79 o                         
  -1   6   3         11.21          7.64         2.10 o                         
   0   6   3          9.25          0.89         4.25 o                         
   1   6   3         36.20         45.55         2.97 o                         
   2   6   3         35.43         33.16         2.88 o                         
   3   6   3         14.28          3.91         2.51 o                         
   4   6   3          1.28          1.33         3.26 o                         
   5   6   3          2.65          2.62         3.25 o                         
  -4   7   3          1.16          4.73         4.34 o                         
  -3   7   3          5.79          0.37         2.25 o                         
  -2   7   3          0.31          0.40         3.42 o                         
  -1   7   3         14.13         14.63         4.32 o                         
   0   7   3         95.69         86.31         6.20 o                         
   1   7   3         21.11         18.23         2.63 o                         
   2   7   3          0.78          0.19         3.38 o                         
   3   7   3          0.91          1.86         2.62 o                         
   4   7   3          0.04         -3.11         3.11 o                         
   5   7   3          4.86          3.08         3.56 o                         
  -3   8   3          0.92         -0.94         4.87 o                         
  -2   8   3          8.44          5.57         4.26 o                         
  -1   8   3          0.00         -0.80         4.03 o                         
   0   8   3         64.25         64.71         3.53 o                         
   1   8   3          0.03          5.58         2.69 o                         
   2   8   3          0.50         -2.46         2.46 o                         
   3   8   3          0.06          6.61         6.71 o                         
   4   8   3          0.21         -1.11         4.25 o                         
  -1   9   3          1.59          2.71         4.89 o                         
   0   9   3          2.44          2.20         3.01 o                         
   1   9   3        105.24        110.48         5.55 o                         
   2   9   3          2.04          2.51         5.64 o                         
  -3  -8   4          4.64         11.95         4.12 o                         
  -2  -8   4          1.55         -2.49         4.60 o                         
  -1  -8   4          2.79         -0.28         4.51 o                         
   0  -8   4          0.41          6.25         5.27 o                         
   1  -8   4          0.00         -2.26         3.73 o                         
   2  -8   4          4.19          4.20         5.10 o                         
  -4  -7   4          0.08          2.13         3.70 o                         
  -3  -7   4          4.14          2.13         2.84 o                         
  -2  -7   4          5.16         -3.23         4.14 o                         
  -1  -7   4          2.06          1.36         4.56 o                         
   0  -7   4          2.23         -0.90         4.12 o                         
   1  -7   4          0.30          2.75         4.80 o                         
   2  -7   4          3.22          0.67         4.65 o                         
   3  -7   4          8.37         10.50         4.54 o                         
   4  -7   4          1.25         -1.53         4.87 o                         
  -5  -6   4          0.64         -1.88         3.99 o                         
  -4  -6   4          0.66         -0.12         2.93 o                         
  -3  -6   4         16.20         17.89         3.37 o                         
  -2  -6   4          4.26          0.46         2.59 o                         
  -1  -6   4          1.50          3.91         2.53 o                         
   0  -6   4         14.88         20.59         4.36 o                         
   1  -6   4          4.00          1.49         4.38 o                         
   2  -6   4          0.40         -1.64         2.89 o                         
   3  -6   4          1.32         -1.13         3.42 o                         
   4  -6   4          4.75          5.61         4.45 o                         
  -6  -5   4          0.39          9.89         4.85 o                         
  -5  -5   4          1.35          0.03         2.76 o                         
  -4  -5   4          8.37          6.47         3.21 o                         
  -3  -5   4          3.83          4.28         1.94 o                         
  -2  -5   4          0.43         -0.01         2.22 o                         
  -1  -5   4          6.98          9.06         2.49 o                         
   0  -5   4          6.56          2.99         1.99 o                         
   1  -5   4         15.58         15.72         2.56 o                         
   2  -5   4          3.54          3.46         2.41 o                         
   3  -5   4          3.73          0.94         2.77 o                         
   4  -5   4         10.11          5.19         4.38 o                         
   5  -5   4          5.30         14.04         5.20 o                         
  -6  -4   4         10.19          7.70         3.35 o                         
  -5  -4   4         18.47         10.81         2.62 o                         
  -4  -4   4         80.56         75.59         3.71 o                         
  -3  -4   4         18.83         17.99         1.88 o                         
  -2  -4   4          8.74          5.65         2.04 o                         
  -1  -4   4        232.15        268.94         4.70 o                         
   0  -4   4         93.54         88.15         2.79 o                         
   1  -4   4         10.46          9.32         1.45 o                         
   2  -4   4         64.20         72.51         4.80 o                         
   3  -4   4        100.76        100.77         3.83 o                         
   4  -4   4         36.35         37.56         6.29 o                         
   5  -4   4         58.42         44.02         6.48 o                         
   6  -4   4         17.91         21.99         5.68 o                         
  -6  -3   4          0.27          7.12         2.86 o                         
  -5  -3   4         74.54         72.12         5.21 o                         
  -4  -3   4        102.65        101.38         3.59 o                         
  -3  -3   4         15.66         11.34         1.57 o                         
  -2  -3   4          1.07          1.85         1.76 o                         
  -1  -3   4        137.69        150.77         3.39 o                         
   0  -3   4        312.42        345.47         3.75 o                         
   1  -3   4         91.32         80.93         1.95 o                         
   2  -3   4         22.33         19.23         2.22 o                         
   3  -3   4        736.09        757.40         8.21 o                         
   4  -3   4          5.22          2.49         2.02 o                         
   5  -3   4         20.18         16.55         4.98 o                         
   6  -3   4         43.37         49.28         6.33 o                         
  -7  -2   4          2.08         -4.59         4.59 o                         
  -6  -2   4          1.12          2.96         3.08 o                         
  -5  -2   4          1.15          0.64         2.66 o                         
  -4  -2   4        755.71        766.89         6.97 o                         
  -3  -2   4         69.70         76.84         1.50 o                         
  -2  -2   4         41.77         35.49         2.00 o                         
  -1  -2   4         12.21         13.41         1.82 o                         
   0  -2   4       1243.20       1216.15         9.07 o                         
   1  -2   4        249.69        250.78         2.55 o                         
   2  -2   4        176.06        183.73         2.23 o                         
   3  -2   4        283.43        285.15         3.40 o                         
   4  -2   4         17.07         16.86         2.08 o                         
   5  -2   4         24.20         22.21         6.32 o                         
   6  -2   4          2.27          2.39         4.90 o                         
  -7  -1   4          0.11         -3.90         3.90 o                         
  -6  -1   4          0.42          4.38         3.59 o                         
  -5  -1   4          7.92          7.57         2.43 o                         
  -4  -1   4         97.71        102.38         2.60 o                         
  -3  -1   4        335.78        361.10         2.43 o                         
  -2  -1   4        776.25        812.33         4.23 o                         
  -1  -1   4        724.24        693.07         9.54 o                         
   0  -1   4         62.87         57.18         2.00 o                         
   1  -1   4       1454.01       1458.65         5.12 o                         
   2  -1   4          8.85         13.36         1.10 o                         
   3  -1   4        624.54        701.51         6.02 o                         
   4  -1   4         21.86         22.82         2.76 o                         
   5  -1   4         42.99         35.58         2.95 o                         
   6  -1   4          5.33          2.00         3.81 o                         
   7  -1   4          2.75         -3.24         3.24 o                         
  -7   0   4          0.00          2.63         3.69 o                         
  -6   0   4          0.25          0.79         2.37 o                         
  -5   0   4         13.01         11.16         1.99 o                         
  -4   0   4          5.53          5.81         1.43 o                         
  -3   0   4        411.63        420.61         5.41 o                         
  -2   0   4        269.14        272.33         2.12 o                         
  -1   0   4          0.54          2.08         0.92 o                         
   0   0   4         15.96         16.49         1.36 o                         
   1   0   4         11.04          6.60         1.02 o                         
   2   0   4        531.65        560.34         9.72 o                         
   3   0   4        335.44        372.17         3.30 o                         
   4   0   4         43.72         53.18         1.93 o                         
   5   0   4         55.94         56.04         4.04 o                         
   6   0   4          6.69          5.16         1.83 o                         
   7   0   4          2.40          3.40         4.68 o                         
  -7   1   4          0.88          1.52         4.42 o                         
  -6   1   4          2.28         -0.81         2.05 o                         
  -5   1   4          0.36         -0.24         1.98 o                         
  -4   1   4         18.74         20.09         1.56 o                         
  -3   1   4         17.88         13.91         0.85 o                         
  -2   1   4        210.88        205.54         4.22 o                         
  -1   1   4        985.03        976.13         7.15 o                         
   0   1   4        110.88        124.55         1.75 o                         
   1   1   4        631.88        620.95         6.25 o                         
   2   1   4         80.33         73.18         2.24 o                         
   3   1   4         32.66         30.55         1.60 o                         
   4   1   4         37.29         34.17         1.86 o                         
   5   1   4         23.51         27.46         2.18 o                         
   6   1   4          4.50          3.22         2.59 o                         
   7   1   4          0.03         -0.34         3.98 o                         
  -6   2   4          6.52          5.18         2.23 o                         
  -5   2   4         15.96         15.98         2.50 o                         
  -4   2   4         58.77         66.34         2.68 o                         
  -3   2   4         88.58         79.70         2.58 o                         
  -2   2   4        245.68        231.79         2.42 o                         
  -1   2   4        213.55        216.29         2.38 o                         
   0   2   4        346.76        370.97         3.00 o                         
   1   2   4         35.55         39.58         2.32 o                         
   2   2   4        659.34        624.80         9.65 o                         
   3   2   4        570.01        577.68         5.76 o                         
   4   2   4          1.40          0.81         1.84 o                         
   5   2   4          3.90          7.05         3.29 o                         
   6   2   4          0.52         -1.41         5.62 o                         
   7   2   4          1.15         10.01         7.00 o                         
  -6   3   4         26.88         27.84         2.63 o                         
  -5   3   4         93.03         94.01         3.37 o                         
  -4   3   4        111.96        107.93         3.32 o                         
  -3   3   4        324.05        311.09         7.74 o                         
  -2   3   4       1709.61       1667.27         7.84 o                         
  -1   3   4         41.16         41.33         1.34 o                         
   0   3   4         22.81         28.47         1.47 o                         
   1   3   4        221.49        198.84         4.47 o                         
   2   3   4        696.91        666.93         8.73 o                         
   3   3   4          3.26          3.89         1.22 o                         
   4   3   4          2.24          2.52         2.95 o                         
   5   3   4         75.54         69.66         5.09 o                         
   6   3   4          2.86          1.64         3.74 o                         
   7   3   4          0.84         -5.65         8.13 o                         
  -6   4   4         15.03         11.99         3.21 o                         
  -5   4   4         76.55         72.11         8.92 o                         
  -4   4   4          0.00          0.90         3.70 o                         
  -3   4   4        260.47        251.60         4.01 o                         
  -2   4   4       1277.38       1254.20         7.69 o                         
  -1   4   4        160.57        157.18         3.11 o                         
   0   4   4          6.59          8.07         1.02 o                         
   1   4   4       1413.62       1414.03         6.04 o                         
   2   4   4          9.95          3.98         2.04 o                         
   3   4   4          0.83         -0.80         1.70 o                         
   4   4   4         10.97          8.11         3.22 o                         
   5   4   4         60.21         54.75         4.75 o                         
   6   4   4          6.09         -3.70         3.70 o                         
  -5   5   4          6.09          5.49         3.00 o                         
  -4   5   4          7.28          7.83         2.91 o                         
  -3   5   4         36.60         36.83         2.38 o                         
  -2   5   4        144.29        134.16         3.24 o                         
  -1   5   4         34.16         30.84         1.83 o                         
   0   5   4          5.08          4.10         1.05 o                         
   1   5   4        105.66        125.75         5.82 o                         
   2   5   4        683.23        680.87         7.40 o                         
   3   5   4          2.61          1.44         2.10 o                         
   4   5   4          2.22         -1.25         3.59 o                         
   5   5   4         11.93          6.13         3.43 o                         
   6   5   4          4.38          7.49         3.76 o                         
  -5   6   4          5.22          0.60         3.51 o                         
  -4   6   4          3.86          3.39         3.72 o                         
  -3   6   4          1.84          0.62         2.06 o                         
  -2   6   4         30.46         31.45         5.67 o                         
  -1   6   4         24.72         24.39         2.45 o                         
   0   6   4          2.20          0.66         1.82 o                         
   1   6   4         25.37         25.55         3.11 o                         
   2   6   4          0.39         -0.53         2.53 o                         
   3   6   4         38.66         34.74         2.89 o                         
   4   6   4         25.82         28.18         3.73 o                         
   5   6   4          0.02          5.41         3.00 o                         
  -4   7   4          1.02         -3.89         3.89 o                         
  -3   7   4          0.82         -0.74         2.84 o                         
  -2   7   4          2.78         -4.12         4.12 o                         
  -1   7   4          1.29         -1.90         3.80 o                         
   0   7   4         23.55         25.31         3.31 o                         
   1   7   4         25.16         24.77         5.76 o                         
   2   7   4          0.06          0.57         2.32 o                         
   3   7   4          0.36         -0.22         3.15 o                         
   4   7   4          7.96         -3.11         3.11 o                         
   5   7   4          0.01          7.51         3.47 o                         
  -3   8   4          0.75         -1.87         3.94 o                         
  -2   8   4          3.98         -0.84         4.44 o                         
  -1   8   4          5.43          7.17         4.84 o                         
   0   8   4          0.94          0.39         2.27 o                         
   1   8   4          9.13         12.80         2.64 o                         
   2   8   4          8.73         10.75         3.28 o                         
   3   8   4          2.02          4.89         2.96 o                         
   4   8   4          1.62          7.72         4.31 o                         
  -1   9   4          0.05          8.02         4.87 o                         
   0   9   4          0.40          0.99         4.72 o                         
   1   9   4          3.46         -1.29         7.25 o                         
   2   9   4          0.96          0.56         2.84 o                         
  -2  -8   5          1.06         -0.44         4.88 o                         
  -1  -8   5          3.60          3.64         4.51 o                         
   0  -8   5          7.02          7.92         5.37 o                         
   1  -8   5          7.42          1.77         4.25 o                         
   2  -8   5          0.50         -4.99         4.99 o                         
  -4  -7   5          0.63         -0.78         3.31 o                         
  -3  -7   5         12.72         16.54         3.86 o                         
  -2  -7   5         28.41         32.84         4.91 o                         
  -1  -7   5          6.05          7.83         4.59 o                         
   0  -7   5          0.59          7.25         4.23 o                         
   1  -7   5          4.06         -3.00         4.50 o                         
   2  -7   5          0.09         -1.54         4.21 o                         
   3  -7   5          0.03         -4.11         4.11 o                         
  -5  -6   5          0.08          1.67         3.40 o                         
  -4  -6   5          0.34         -0.25         2.47 o                         
  -3  -6   5          2.73          1.03         2.46 o                         
  -2  -6   5          4.51          5.22         2.78 o                         
  -1  -6   5          1.92          1.03         4.29 o                         
   0  -6   5          0.93         -3.39         4.26 o                         
   1  -6   5         15.95         15.68         4.25 o                         
   2  -6   5         18.82         18.87         2.93 o                         
   3  -6   5          1.79          1.87         2.92 o                         
   4  -6   5          2.88          0.20         4.44 o                         
  -5  -5   5          0.04         -4.12         4.12 o                         
  -4  -5   5         35.26         35.42         6.79 o                         
  -3  -5   5          0.34          0.91         2.60 o                         
  -2  -5   5          3.70          4.50         2.30 o                         
  -1  -5   5         28.92         31.94         4.30 o                         
   0  -5   5         13.60         10.39         2.26 o                         
   1  -5   5         67.13         68.75         4.37 o                         
   2  -5   5         12.38         11.36         2.78 o                         
   3  -5   5         38.54         34.61         4.63 o                         
   4  -5   5          7.96          4.14         5.16 o                         
   5  -5   5          2.12          5.30         5.74 o                         
  -6  -4   5          1.45          2.30         2.87 o                         
  -5  -4   5          3.73          7.59         2.19 o                         
  -4  -4   5        115.00        111.08         4.04 o                         
  -3  -4   5         11.84         14.78         1.85 o                         
  -2  -4   5          3.94          2.32         2.06 o                         
  -1  -4   5        295.92        297.11         5.02 o                         
   0  -4   5        322.98        352.98         5.00 o                         
   1  -4   5          9.63         11.45         1.42 o                         
   2  -4   5          0.01         -0.50         2.32 o                         
   3  -4   5         17.52         21.65         2.74 o                         
   4  -4   5         79.41         71.83         6.64 o                         
   5  -4   5         15.92         14.48         5.82 o                         
   6  -4   5          1.04          3.56         5.54 o                         
  -6  -3   5          3.15         -0.12         2.86 o                         
  -5  -3   5         13.66         15.20         2.23 o                         
  -4  -3   5         72.70         78.32         3.88 o                         
  -3  -3   5          2.17          1.84         1.36 o                         
  -2  -3   5        140.46        149.14         3.52 o                         
  -1  -3   5          4.77          3.22         1.82 o                         
   0  -3   5        207.34        205.78         2.91 o                         
   1  -3   5         62.01         57.45         1.89 o                         
   2  -3   5          0.21          0.72         2.01 o                         
   3  -3   5        132.43        143.20         2.71 o                         
   4  -3   5         24.66         19.71         4.89 o                         
   5  -3   5         15.98         16.48         5.76 o                         
   6  -3   5          5.77          5.65         5.64 o                         
  -6  -2   5         10.06         14.56         2.95 o                         
  -5  -2   5         71.77         66.25         3.67 o                         
  -4  -2   5         30.70         27.77         2.15 o                         
  -3  -2   5         97.60         95.80         1.73 o                         
  -2  -2   5          3.09          2.70         1.65 o                         
  -1  -2   5          0.07          1.33         1.59 o                         
   0  -2   5        121.22        121.63         2.55 o                         
   1  -2   5        233.09        215.19         2.58 o                         
   2  -2   5        779.20        793.73         3.61 o                         
   3  -2   5         23.05         17.90         1.48 o                         
   4  -2   5          3.06          1.24         1.83 o                         
   5  -2   5         93.69         93.34         3.77 o                         
   6  -2   5         61.28         70.47         7.04 o                         
  -7  -1   5          0.05         -1.53         4.35 o                         
  -6  -1   5          0.99          3.70         3.43 o                         
  -5  -1   5        108.48        106.64         3.86 o                         
  -4  -1   5         15.48         16.97         1.36 o                         
  -3  -1   5        513.02        532.09         3.87 o                         
  -2  -1   5        257.14        245.05         3.49 o                         
  -1  -1   5        723.19        714.25        14.39 o                         
   0  -1   5          3.90          3.40         1.35 o                         
   1  -1   5       1267.93       1266.55         5.24 o                         
   2  -1   5        791.51        847.15         3.71 o                         
   3  -1   5          7.86          7.35         1.19 o                         
   4  -1   5         11.31         11.30         2.00 o                         
   5  -1   5         17.40         18.01         2.91 o                         
   6  -1   5         88.83         91.78         4.23 o                         
   7  -1   5          0.20          5.22         2.80 o                         
  -7   0   5          5.42          3.25         3.77 o                         
  -6   0   5          0.05         -0.31         3.44 o                         
  -5   0   5         77.76         87.40         4.04 o                         
  -4   0   5          1.53         -0.01         1.47 o                         
  -3   0   5        533.42        604.95         4.03 o                         
  -2   0   5       1327.68       1327.13         4.54 o                         
  -1   0   5       2248.67       2130.40         7.57 o                         
   0   0   5       1338.57       1282.04        12.58 o                         
   1   0   5        983.73        994.22         6.44 o                         
   2   0   5         10.62         11.84         1.29 o                         
   3   0   5        125.73        120.55         4.68 o                         
   4   0   5         33.70         31.39         1.65 o                         
   5   0   5         27.38         29.51         2.29 o                         
   6   0   5          2.95          3.39         2.19 o                         
   7   0   5          3.52          5.61         3.00 o                         
  -7   1   5          0.96         -0.09         4.36 o                         
  -6   1   5          0.11         -3.21         4.89 o                         
  -5   1   5          3.87         -0.04         2.43 o                         
  -4   1   5         26.38         27.45         1.82 o                         
  -3   1   5          2.88          5.68         1.18 o                         
  -2   1   5        643.11        720.72         4.03 o                         
  -1   1   5          7.34          4.91         1.98 o                         
   0   1   5        112.41        135.70         4.25 o                         
   1   1   5        393.07        367.06         5.30 o                         
   2   1   5         91.12         88.84         2.54 o                         
   3   1   5        269.30        244.75         4.28 o                         
   4   1   5          0.01          0.85         1.48 o                         
   5   1   5          2.33          2.45         2.21 o                         
   6   1   5          0.55         -0.44         2.63 o                         
   7   1   5          4.21         -0.14         3.85 o                         
  -6   2   5          4.46          4.63         2.63 o                         
  -5   2   5         10.37         11.67         2.25 o                         
  -4   2   5         47.50         48.62         2.38 o                         
  -3   2   5          3.90          7.13         0.98 o                         
  -2   2   5        208.80        202.35         4.45 o                         
  -1   2   5         50.42         40.03         1.72 o                         
   0   2   5          0.57          0.94         0.98 o                         
   1   2   5         53.18         49.03         2.56 o                         
   2   2   5          1.59          2.55         2.33 o                         
   3   2   5        203.96        176.10         2.87 o                         
   4   2   5        127.26        140.28         4.74 o                         
   5   2   5          0.99          2.34         3.55 o                         
   6   2   5          2.01          5.53         3.57 o                         
   7   2   5          3.20         13.35         3.05 o                         
  -6   3   5          1.23          2.45         7.66 o                         
  -5   3   5         13.32          8.26         2.28 o                         
  -4   3   5        151.02        142.23         3.62 o                         
  -3   3   5         34.25         34.65         2.03 o                         
  -2   3   5        220.44        213.83         2.35 o                         
  -1   3   5        534.50        551.18         2.90 o                         
   0   3   5          0.69          2.22         1.14 o                         
   1   3   5        371.83        368.97         5.89 o                         
   2   3   5        102.58        124.79         4.42 o                         
   3   3   5         88.02        114.15         5.53 o                         
   4   3   5         36.25         42.07         4.10 o                         
   5   3   5          0.00         -2.45         3.05 o                         
   6   3   5          3.21          2.80         3.73 o                         
   7   3   5          0.00         -2.92         2.92 o                         
  -6   4   5          0.37          5.05         4.56 o                         
  -5   4   5         74.76         76.96         4.38 o                         
  -4   4   5        379.65        369.16         6.93 o                         
  -3   4   5          0.09          0.29         1.85 o                         
  -2   4   5        204.52        220.30         4.34 o                         
  -1   4   5        226.17        268.18         2.85 o                         
   0   4   5         25.93         15.21         1.08 o                         
   1   4   5        327.67        309.12         4.59 o                         
   2   4   5          4.15          5.39         2.01 o                         
   3   4   5         14.33          9.68         2.11 o                         
   4   4   5         48.06         45.48         4.44 o                         
   5   4   5         26.99         25.14         4.17 o                         
   6   4   5          2.77          3.32         3.59 o                         
  -5   5   5          0.21         -2.80         2.80 o                         
  -4   5   5        283.61        269.29         6.38 o                         
  -3   5   5        630.75        608.70         7.64 o                         
  -2   5   5         29.06         27.37         2.63 o                         
  -1   5   5         21.14         18.81         1.73 o                         
   0   5   5          2.77          2.11         1.01 o                         
   1   5   5         14.91         18.00         2.25 o                         
   2   5   5         99.28         94.88         3.51 o                         
   3   5   5        110.85        104.15         3.55 o                         
   4   5   5         17.80         12.00         3.38 o                         
   5   5   5         10.71         12.05         3.76 o                         
   6   5   5         10.09         14.52         3.72 o                         
  -5   6   5          1.25          3.95         4.14 o                         
  -4   6   5         14.26         19.31         4.46 o                         
  -3   6   5          0.21         -3.62         4.61 o                         
  -2   6   5         37.67         30.21         8.51 o                         
  -1   6   5          0.14          0.68         2.46 o                         
   0   6   5         63.14         67.51         3.02 o                         
   1   6   5         30.58         35.73         2.71 o                         
   2   6   5         74.03         64.87         3.95 o                         
   3   6   5         71.32         66.57         3.46 o                         
   4   6   5          1.99          2.66         4.15 o                         
   5   6   5          7.73          6.04         3.24 o                         
  -4   7   5          4.85          8.24         4.14 o                         
  -3   7   5         16.36         10.78         2.85 o                         
  -2   7   5         15.25         13.74         3.82 o                         
  -1   7   5          0.85          0.59         3.76 o                         
   0   7   5          0.05         -2.47         2.47 o                         
   1   7   5         44.15         35.45         3.07 o                         
   2   7   5         24.29         21.44         4.39 o                         
   3   7   5         41.56         32.99         3.18 o                         
   4   7   5          0.09          0.66         3.50 o                         
   5   7   5          8.10         13.82         3.67 o                         
  -3   8   5          0.18          1.98         4.87 o                         
  -2   8   5          0.12          0.61         3.58 o                         
  -1   8   5          0.27          0.24         5.03 o                         
   0   8   5          2.54         -4.61         4.61 o                         
   1   8   5          4.36         -2.21         2.40 o                         
   2   8   5         12.68         14.34         2.86 o                         
   3   8   5         13.31          7.62         2.95 o                         
   4   8   5          0.16         12.51         4.36 o                         
  -1   9   5          0.01          2.36         4.52 o                         
   0   9   5          0.61          9.93         5.10 o                         
   1   9   5         19.51         17.19         7.86 o                         
   2   9   5          2.75          5.04         3.44 o                         
  -2  -8   6          0.90         -3.39         4.92 o                         
  -1  -8   6          9.32         12.45         5.22 o                         
   0  -8   6         55.34         60.02         6.16 o                         
   1  -8   6          6.49          1.14         5.16 o                         
  -4  -7   6          0.15          0.11         4.07 o                         
  -3  -7   6          0.70          5.93         4.39 o                         
  -2  -7   6          7.62          9.83         2.84 o                         
  -1  -7   6          9.65          9.84         4.11 o                         
   0  -7   6          8.39          7.77         4.76 o                         
   1  -7   6         23.44         17.48         5.22 o                         
   2  -7   6          0.56          5.11         4.07 o                         
   3  -7   6          5.34          4.65         3.74 o                         
  -5  -6   6          0.01         -0.30         4.30 o                         
  -4  -6   6          3.72          2.48         5.23 o                         
  -3  -6   6         19.84         23.32         4.97 o                         
  -2  -6   6          7.54          5.84         2.55 o                         
  -1  -6   6         23.02         21.52         2.75 o                         
   0  -6   6         14.10         15.74         4.30 o                         
   1  -6   6          7.39          6.38         4.62 o                         
   2  -6   6          4.11         10.59         4.19 o                         
   3  -6   6          3.93          1.48         2.76 o                         
   4  -6   6          1.64          1.47         5.04 o                         
  -5  -5   6          0.14          4.79         2.61 o                         
  -4  -5   6          1.93         -0.59         2.56 o                         
  -3  -5   6          1.31          4.97         4.33 o                         
  -2  -5   6          7.99          8.42         2.48 o                         
  -1  -5   6         85.83         95.11         3.64 o                         
   0  -5   6         67.00         61.87         3.11 o                         
   1  -5   6         29.21         29.07         2.83 o                         
   2  -5   6          3.20          3.45         2.63 o                         
   3  -5   6         13.19         10.90         3.64 o                         
   4  -5   6          0.12          3.46         4.85 o                         
   5  -5   6          0.04          2.09         5.80 o                         
  -6  -4   6          0.33         -2.08         5.03 o                         
  -5  -4   6         21.88         24.46         2.64 o                         
  -4  -4   6          3.53          3.40         2.14 o                         
  -3  -4   6          0.53          1.16         2.29 o                         
  -2  -4   6         83.56         89.83         3.42 o                         
  -1  -4   6          1.00         -1.07         2.03 o                         
   0  -4   6         42.35         35.61         2.16 o                         
   1  -4   6          0.58         -0.49         1.39 o                         
   2  -4   6         29.24         32.69         2.86 o                         
   3  -4   6          0.00          0.51         2.61 o                         
   4  -4   6          0.01         -1.41         4.95 o                         
   5  -4   6         24.97         17.01         5.36 o                         
   6  -4   6         21.48         34.67         6.77 o                         
  -6  -3   6          1.10          1.84         2.88 o                         
  -5  -3   6         47.17         41.80         3.39 o                         
  -4  -3   6         49.61         47.16         2.97 o                         
  -3  -3   6          0.04          1.71         2.01 o                         
  -2  -3   6         25.70         22.06         2.30 o                         
  -1  -3   6        785.01        864.29         9.02 o                         
   0  -3   6          9.03          9.37         1.55 o                         
   1  -3   6         35.74         29.72         1.67 o                         
   2  -3   6        382.66        369.83         5.62 o                         
   3  -3   6          1.16          3.19         2.30 o                         
   4  -3   6         31.86         29.48         5.43 o                         
   5  -3   6         42.28         28.29         5.50 o                         
   6  -3   6        116.88        104.44         8.37 o                         
  -6  -2   6         31.42         32.67         3.35 o                         
  -5  -2   6         98.36        102.46         4.16 o                         
  -4  -2   6         67.55         70.91         2.44 o                         
  -3  -2   6        102.22        101.95         1.97 o                         
  -2  -2   6        109.01         90.13         2.03 o                         
  -1  -2   6        290.95        324.36         4.28 o                         
   0  -2   6         98.42         86.16         2.50 o                         
   1  -2   6        330.34        322.64         3.31 o                         
   2  -2   6        162.25        169.88         1.88 o                         
   3  -2   6        162.09        149.67         2.67 o                         
   4  -2   6          0.36         -1.20         1.92 o                         
   5  -2   6         40.93         30.42         5.80 o                         
   6  -2   6          0.00          2.22         4.66 o                         
  -6  -1   6         19.20         17.91         4.03 o                         
  -5  -1   6         22.36         19.60         2.55 o                         
  -4  -1   6         39.35         39.11         2.06 o                         
  -3  -1   6         15.86         11.20         0.74 o                         
  -2  -1   6         57.34         65.23         1.73 o                         
  -1  -1   6          1.51          0.21         0.94 o                         
   0  -1   6         56.38         49.08         1.94 o                         
   1  -1   6       1214.91       1261.92        14.10 o                         
   2  -1   6        182.15        211.98         2.07 o                         
   3  -1   6        553.34        534.98         3.52 o                         
   4  -1   6         30.30         31.18         2.36 o                         
   5  -1   6         99.54         91.90         7.37 o                         
   6  -1   6         68.30         63.90         3.81 o                         
   7  -1   6          0.78          4.28         6.04 o                         
  -7   0   6         17.77         14.45         4.66 o                         
  -6   0   6          6.78         12.94         3.62 o                         
  -5   0   6         11.94         12.79         1.95 o                         
  -4   0   6         46.37         53.96         2.15 o                         
  -3   0   6        580.11        645.18         3.91 o                         
  -2   0   6         30.20         35.06         1.81 o                         
  -1   0   6        823.92        783.10         4.05 o                         
   0   0   6          2.04          4.38         1.39 o                         
   1   0   6        690.58        647.61         4.61 o                         
   2   0   6          8.48          7.74         1.07 o                         
   3   0   6         15.76         17.62         1.51 o                         
   4   0   6          5.12          4.65         1.55 o                         
   5   0   6        122.32        119.87         3.96 o                         
   6   0   6          0.13          3.17         1.96 o                         
   7   0   6          4.43          3.08         6.30 o                         
  -6   1   6          0.06         -2.79         2.79 o                         
  -5   1   6          3.39          3.41         2.42 o                         
  -4   1   6         24.74         30.40         1.88 o                         
  -3   1   6        149.35        167.30         2.76 o                         
  -2   1   6          1.24          7.00         1.73 o                         
  -1   1   6         10.21          7.85         2.07 o                         
   0   1   6        670.18        693.49         4.45 o                         
   1   1   6        395.36        422.03         9.46 o                         
   2   1   6         12.00          9.45         2.54 o                         
   3   1   6        266.57        272.50         4.65 o                         
   4   1   6         77.80         86.25         5.96 o                         
   5   1   6          4.72          5.91         2.49 o                         
   6   1   6          3.19          3.03         2.16 o                         
   7   1   6          1.48          1.34         4.45 o                         
  -6   2   6          7.16          6.70         2.77 o                         
  -5   2   6          8.86          6.56         2.58 o                         
  -4   2   6          1.10          1.15         2.27 o                         
  -3   2   6          1.02          1.08         1.23 o                         
  -2   2   6          4.09          3.37         1.32 o                         
  -1   2   6        257.33        267.60         3.56 o                         
   0   2   6         89.27         88.15         1.91 o                         
   1   2   6         28.28         27.92         2.39 o                         
   2   2   6        167.81        151.20         4.52 o                         
   3   2   6          0.02          0.00         1.12 o                         
   4   2   6         18.42         20.79         3.17 o                         
   5   2   6         30.96         36.02         4.59 o                         
   6   2   6          0.20         -2.39         3.18 o                         
   7   2   6          1.93          0.18         3.29 o                         
  -6   3   6          0.00          1.69         2.74 o                         
  -5   3   6          0.79         -2.31         2.47 o                         
  -4   3   6          0.71         -3.87         3.94 o                         
  -3   3   6         47.53         47.38         2.46 o                         
  -2   3   6         43.74         45.31         1.75 o                         
  -1   3   6        156.00        153.80         3.62 o                         
   0   3   6        232.78        230.50         3.03 o                         
   1   3   6        240.76        257.93         2.72 o                         
   2   3   6         19.52         16.56         2.73 o                         
   3   3   6          0.00          1.16         1.35 o                         
   4   3   6          8.04          3.38         3.15 o                         
   5   3   6         30.58         26.05         4.62 o                         
   6   3   6          0.00          3.96         4.09 o                         
  -6   4   6         16.61         15.23         4.88 o                         
  -5   4   6         17.82         10.52         4.05 o                         
  -4   4   6          0.02         -1.41         4.04 o                         
  -3   4   6          7.32          9.07         2.20 o                         
  -2   4   6        367.73        359.08         6.23 o                         
  -1   4   6         27.00         29.43         1.23 o                         
   0   4   6          1.50          0.75         1.65 o                         
   1   4   6        106.38        108.45         3.84 o                         
   2   4   6        185.50        190.45         5.56 o                         
   3   4   6        112.19        111.76         3.36 o                         
   4   4   6          0.04         -1.29         3.29 o                         
   5   4   6          0.14         -3.24         3.24 o                         
   6   4   6          5.08         -0.65         4.14 o                         
  -5   5   6          0.13         -0.79         4.58 o                         
  -4   5   6          0.00          0.04         4.12 o                         
  -3   5   6        264.50        261.14         8.08 o                         
  -2   5   6         87.48         86.10         3.37 o                         
  -1   5   6          0.48         -0.34         0.93 o                         
   0   5   6          1.35          1.89         1.03 o                         
   1   5   6          0.00          1.35         1.93 o                         
   2   5   6        136.81        130.29         3.84 o                         
   3   5   6          1.62          3.95         2.04 o                         
   4   5   6          2.87          7.98         3.12 o                         
   5   5   6         49.69         50.15         5.08 o                         
   6   5   6          5.35         10.74         3.64 o                         
  -5   6   6          2.00         -2.21         4.47 o                         
  -4   6   6         27.25         27.44         4.42 o                         
  -3   6   6         70.59         72.63         4.82 o                         
  -2   6   6        547.04        562.06         7.58 o                         
  -1   6   6          0.07         -1.30         2.75 o                         
   0   6   6          4.36          1.97         1.92 o                         
   1   6   6          9.34         13.85         2.48 o                         
   2   6   6         32.24         26.76         2.74 o                         
   3   6   6         10.11         13.08         4.18 o                         
   4   6   6         11.00         11.66         3.47 o                         
   5   6   6         20.74         19.55         3.88 o                         
  -4   7   6          3.58         -1.02         3.92 o                         
  -3   7   6          0.68         -3.61         6.99 o                         
  -2   7   6         11.83         17.76         3.44 o                         
  -1   7   6          0.58          7.26         3.81 o                         
   0   7   6          0.28         -1.37         4.07 o                         
   1   7   6          0.66          0.77         2.26 o                         
   2   7   6         33.69         28.71         2.84 o                         
   3   7   6          9.65         14.69         2.69 o                         
   4   7   6          0.77         -0.34         3.96 o                         
   5   7   6          0.36          6.79         3.60 o                         
  -3   8   6         19.35         13.69         4.37 o                         
  -2   8   6          8.92         15.00         4.38 o                         
  -1   8   6          1.98          5.69         4.29 o                         
   0   8   6         14.50         11.99         4.88 o                         
   1   8   6          0.48         -2.60         2.60 o                         
   2   8   6          0.38         -4.99         4.99 o                         
   3   8   6          5.30          9.69         7.05 o                         
   4   8   6         14.69         16.89         4.53 o                         
  -1   9   6          0.03         -0.70         5.22 o                         
   0   9   6          1.90         -1.91         4.73 o                         
   1   9   6         10.29          6.96         2.98 o                         
   2   9   6          2.18          1.94         3.71 o                         
  -1  -8   7          0.08          1.69         5.38 o                         
   0  -8   7         29.48         33.97         5.54 o                         
   1  -8   7          0.30         11.60         5.14 o                         
  -3  -7   7          0.02          3.20         4.66 o                         
  -2  -7   7          5.76         12.05         4.67 o                         
  -1  -7   7         29.64         41.94         5.11 o                         
   0  -7   7          1.99         -4.33         4.33 o                         
   1  -7   7         12.90         27.46         5.46 o                         
   2  -7   7         14.93          7.29         4.45 o                         
   3  -7   7         46.25         49.26         6.10 o                         
  -4  -6   7          7.74         12.39         2.77 o                         
  -3  -6   7          8.59          4.94         4.76 o                         
  -2  -6   7         16.31         13.89         2.68 o                         
  -1  -6   7          0.67          0.82         2.38 o                         
   0  -6   7         28.97         30.58         5.10 o                         
   1  -6   7         20.44         26.84         4.72 o                         
   2  -6   7         59.18         60.28         5.90 o                         
   3  -6   7          8.75          9.76         2.88 o                         
   4  -6   7          0.41         -2.57         5.59 o                         
  -5  -5   7          2.42          2.46         3.04 o                         
  -4  -5   7          6.44          7.46         3.49 o                         
  -3  -5   7          0.19          2.29         4.25 o                         
  -2  -5   7         40.74         37.21         3.15 o                         
  -1  -5   7         16.47         15.31         2.57 o                         
   0  -5   7          5.39          4.57         2.25 o                         
   1  -5   7         44.83         40.80         3.09 o                         
   2  -5   7          4.39          5.30         2.93 o                         
   3  -5   7          1.38          2.16         2.96 o                         
   4  -5   7          3.33          2.24         5.09 o                         
   5  -5   7          0.94         -1.50         5.94 o                         
  -6  -4   7          0.17         -3.21         3.21 o                         
  -5  -4   7          3.38          3.52         5.85 o                         
  -4  -4   7          0.82         -0.05         1.80 o                         
  -3  -4   7          0.01         -4.24         4.24 o                         
  -2  -4   7         21.67         24.49         2.76 o                         
  -1  -4   7        226.32        213.73         4.50 o                         
   0  -4   7         21.30         20.72         1.88 o                         
   1  -4   7         34.69         37.80         2.88 o                         
   2  -4   7         56.79         56.04         3.62 o                         
   3  -4   7          0.29         -1.86         2.63 o                         
   4  -4   7          1.16         -2.50         4.65 o                         
   5  -4   7          0.00         -3.58         4.90 o                         
  -6  -3   7          1.12         -0.18         2.90 o                         
  -5  -3   7          1.41          5.67         2.65 o                         
  -4  -3   7         13.33         10.43         2.47 o                         
  -3  -3   7          5.14          3.10         1.49 o                         
  -2  -3   7          0.52          1.80         2.03 o                         
  -1  -3   7         17.45         10.18         2.19 o                         
   0  -3   7        189.15        196.14         4.15 o                         
   1  -3   7          0.46          0.60         1.36 o                         
   2  -3   7         98.90         96.12         3.55 o                         
   3  -3   7          1.38          0.01         2.48 o                         
   4  -3   7         48.57         48.97         5.61 o                         
   5  -3   7         20.03         22.56         5.93 o                         
   6  -3   7          0.42         -5.25         5.25 o                         
  -6  -2   7         30.91         29.81         4.50 o                         
  -5  -2   7         11.13          9.07         2.95 o                         
  -4  -2   7         71.55         78.16         2.59 o                         
  -3  -2   7         24.21         20.84         1.21 o                         
  -2  -2   7        397.95        424.45         3.94 o                         
  -1  -2   7        556.78        561.48         9.26 o                         
   0  -2   7       1867.96       1905.48         9.66 o                         
   1  -2   7        123.20        134.87         4.78 o                         
   2  -2   7         36.71         43.75         1.73 o                         
   3  -2   7          0.47         -0.52         2.32 o                         
   4  -2   7         27.34         20.35         4.82 o                         
   5  -2   7        265.78        273.78        10.20 o                         
   6  -2   7         54.88         53.43         5.70 o                         
  -6  -1   7         39.17         43.72         4.75 o                         
  -5  -1   7         37.02         36.16         3.03 o                         
  -4  -1   7          0.10         -0.97         1.55 o                         
  -3  -1   7          8.68         10.09         0.95 o                         
  -2  -1   7        225.33        258.38         3.76 o                         
  -1  -1   7         55.04         65.76         1.53 o                         
   0  -1   7        106.55        123.55         2.93 o                         
   1  -1   7       1356.20       1507.82         7.74 o                         
   2  -1   7        456.41        518.61         4.09 o                         
   3  -1   7          2.40          2.82         0.98 o                         
   4  -1   7          2.51          2.74         1.91 o                         
   5  -1   7         71.00         72.78         3.55 o                         
   6  -1   7         41.41         46.25         6.33 o                         
  -6   0   7          0.89          0.15         2.91 o                         
  -5   0   7        104.84        116.38         3.22 o                         
  -4   0   7         13.98         16.80         1.75 o                         
  -3   0   7         91.55         83.30         2.28 o                         
  -2   0   7         65.87         55.60         2.18 o                         
  -1   0   7         38.72         38.63         1.35 o                         
   0   0   7       1031.93       1053.50         6.33 o                         
   1   0   7        263.91        292.81         5.01 o                         
   2   0   7        501.99        554.99         4.19 o                         
   3   0   7          5.62          5.77         1.13 o                         
   4   0   7          4.81          2.83         4.51 o                         
   5   0   7        129.01        134.41         3.53 o                         
   6   0   7         12.69          9.08         2.20 o                         
   7   0   7         14.90         12.83         3.19 o                         
  -6   1   7          0.61          0.72         3.26 o                         
  -5   1   7          9.15         10.89         2.60 o                         
  -4   1   7          4.42          4.62         1.54 o                         
  -3   1   7         11.05         17.26         1.59 o                         
  -2   1   7        933.15        969.70        12.54 o                         
  -1   1   7        214.96        230.28         4.83 o                         
   0   1   7        214.57        202.03         5.02 o                         
   1   1   7       1738.71       1662.48        12.75 o                         
   2   1   7        256.92        262.79         5.86 o                         
   3   1   7         34.71         31.90         3.54 o                         
   4   1   7         28.92         32.01         2.84 o                         
   5   1   7          1.95          2.70         2.44 o                         
   6   1   7         26.97         26.24         2.51 o                         
   7   1   7          3.48          1.46         3.11 o                         
  -6   2   7          0.01          3.94         2.84 o                         
  -5   2   7         16.49         24.16         3.95 o                         
  -4   2   7         16.56         19.84         2.62 o                         
  -3   2   7          3.39          4.00         1.32 o                         
  -2   2   7        474.98        538.42         8.81 o                         
  -1   2   7        869.21        887.80         8.73 o                         
   0   2   7        313.29        285.41         8.02 o                         
   1   2   7        103.66        112.64         3.53 o                         
   2   2   7         53.88         65.41         3.52 o                         
   3   2   7         29.62         33.15         2.43 o                         
   4   2   7          6.98          4.73         2.28 o                         
   5   2   7         13.58          9.66         2.73 o                         
   6   2   7          0.68          0.48         3.37 o                         
   7   2   7          0.11         -3.46         3.46 o                         
  -6   3   7          0.02         -0.60         2.86 o                         
  -5   3   7          0.59          1.68         3.64 o                         
  -4   3   7          0.09         -0.74         3.87 o                         
  -3   3   7         22.38         26.81         2.20 o                         
  -2   3   7         62.46         64.59         2.38 o                         
  -1   3   7          1.96          0.69         0.85 o                         
   0   3   7        141.37        116.71         2.00 o                         
   1   3   7        163.60        151.38         2.40 o                         
   2   3   7          0.02         -0.53         2.11 o                         
   3   3   7        106.38        109.73         3.25 o                         
   4   3   7         31.55         25.05         4.07 o                         
   5   3   7          4.12          5.85         3.16 o                         
   6   3   7          0.00          1.94         3.72 o                         
  -6   4   7          2.98          4.06         4.90 o                         
  -5   4   7          1.25         -1.69         4.20 o                         
  -4   4   7          0.36         -2.19         4.35 o                         
  -3   4   7         51.04         44.62         2.75 o                         
  -2   4   7        132.96        129.72         2.64 o                         
  -1   4   7         13.57         23.14         1.33 o                         
   0   4   7         41.56         50.99         2.65 o                         
   1   4   7          7.92          6.15         2.21 o                         
   2   4   7         55.16         54.99         3.63 o                         
   3   4   7         14.80         13.16         3.27 o                         
   4   4   7         63.62         53.23         4.73 o                         
   5   4   7          1.60          0.67         3.51 o                         
   6   4   7          0.12         -4.14         4.18 o                         
  -5   5   7          1.25         -3.24         4.05 o                         
  -4   5   7          3.33          5.70         4.17 o                         
  -3   5   7        198.72        211.83         7.84 o                         
  -2   5   7          1.81          1.39         2.82 o                         
  -1   5   7         17.73         13.91         1.63 o                         
   0   5   7         18.31         20.30         1.84 o                         
   1   5   7        186.66        198.55         4.24 o                         
   2   5   7         48.19         46.75         2.81 o                         
   3   5   7          3.67          2.99         2.17 o                         
   4   5   7          4.20          3.68         3.35 o                         
   5   5   7          9.21         12.05         3.52 o                         
   6   5   7          1.17          2.23         3.65 o                         
  -5   6   7          1.15          3.32         4.09 o                         
  -4   6   7         68.55         54.23         5.76 o                         
  -3   6   7          0.60          0.79         2.58 o                         
  -2   6   7          6.56         10.37         2.81 o                         
  -1   6   7         15.40         12.26         3.49 o                         
   0   6   7         20.96         25.74         3.05 o                         
   1   6   7         94.31         93.92         3.66 o                         
   2   6   7          0.29          1.13         2.36 o                         
   3   6   7          2.56          2.13         2.05 o                         
   4   6   7         47.70         49.83         4.44 o                         
   5   6   7          4.97         14.57         4.23 o                         
  -4   7   7          6.70         -0.14         4.85 o                         
  -3   7   7        312.89        283.91        11.40 o                         
  -2   7   7          0.02          4.24         4.29 o                         
  -1   7   7          6.85          4.90         4.13 o                         
   0   7   7          8.48         13.44         4.35 o                         
   1   7   7         18.65         18.87         2.40 o                         
   2   7   7          0.00          3.35         2.14 o                         
   3   7   7         26.20         24.81         2.54 o                         
   4   7   7         40.41         30.49         3.79 o                         
   5   7   7          2.32          2.96         4.02 o                         
  -3   8   7          0.01         -0.80         5.05 o                         
  -2   8   7         14.46         16.76         4.22 o                         
  -1   8   7          7.41         17.10         5.37 o                         
   0   8   7          0.18         -3.03         3.98 o                         
   1   8   7          3.07          8.68         6.06 o                         
   2   8   7          0.25         -1.75         2.93 o                         
   3   8   7          0.91          9.10         2.81 o                         
  -1   9   7          4.77          2.21         4.60 o                         
   0   9   7          0.22         -4.36         4.36 o                         
   1   9   7          3.87         -5.10         5.10 o                         
   0  -8   8         10.04          9.42         5.39 o                         
  -3  -7   8          0.39         -4.61         4.61 o                         
  -2  -7   8          8.55         11.69         2.75 o                         
  -1  -7   8         11.29         10.63         4.23 o                         
   0  -7   8         17.75         21.35         5.27 o                         
   1  -7   8         64.92         68.11         6.37 o                         
   2  -7   8         96.67        111.27         6.95 o                         
   3  -7   8          0.03          4.59         4.85 o                         
  -4  -6   8          0.43          1.76         4.65 o                         
  -3  -6   8          9.08          8.76         4.37 o                         
  -2  -6   8          3.10         -0.96         2.66 o                         
  -1  -6   8         13.12         18.28         2.79 o                         
   0  -6   8         50.96         55.04         5.87 o                         
   1  -6   8        228.34        226.79         8.31 o                         
   2  -6   8          4.72         11.88         4.71 o                         
   3  -6   8         28.68         31.97         7.09 o                         
   4  -6   8         10.51         10.40         4.91 o                         
  -5  -5   8          9.28          6.31         4.47 o                         
  -4  -5   8          4.91          1.22         3.87 o                         
  -3  -5   8          0.41          4.05         4.57 o                         
  -2  -5   8          8.28          6.64         2.69 o                         
  -1  -5   8          7.65          6.03         2.39 o                         
   0  -5   8         15.05         16.54         2.54 o                         
   1  -5   8         84.21         88.00         8.25 o                         
   2  -5   8        120.36        121.99        17.42 o                         
   3  -5   8         30.33         26.73         3.56 o                         
   4  -5   8          7.59         -0.30         5.10 o                         
   5  -5   8          0.49          2.92         5.81 o                         
  -5  -4   8          0.91         -0.77         2.89 o                         
  -4  -4   8          0.19          1.79         2.32 o                         
  -3  -4   8         28.54         24.32         4.92 o                         
  -2  -4   8         40.63         39.63         3.04 o                         
  -1  -4   8         24.77         28.13         2.68 o                         
   0  -4   8         73.92         71.46         2.48 o                         
   1  -4   8          8.64         10.26         2.78 o                         
   2  -4   8          4.59         -0.05         3.17 o                         
   3  -4   8          4.83          6.97         3.22 o                         
   4  -4   8          2.44          8.63         5.17 o                         
   5  -4   8          7.60          7.13         4.72 o                         
  -6  -3   8          0.95         -7.59         7.59 o                         
  -5  -3   8          6.18          6.98         2.69 o                         
  -4  -3   8          3.31          1.63         1.91 o                         
  -3  -3   8          0.02         -1.55         1.55 o                         
  -2  -3   8         32.39         32.43         1.74 o                         
  -1  -3   8         94.78        103.46         3.28 o                         
   0  -3   8        135.32        144.18         3.57 o                         
   1  -3   8        130.19        135.75         4.56 o                         
   2  -3   8         33.51         39.73         3.04 o                         
   3  -3   8         53.61         57.35         3.30 o                         
   4  -3   8          0.71          6.07         5.18 o                         
   5  -3   8          1.51          7.06         5.82 o                         
   6  -3   8          2.19          4.90         5.17 o                         
  -6  -2   8          0.06         -2.58         2.58 o                         
  -5  -2   8         46.23         45.04         3.28 o                         
  -4  -2   8          2.49          3.61         2.41 o                         
  -3  -2   8         47.87         48.67         2.00 o                         
  -2  -2   8         76.22         71.14         2.06 o                         
  -1  -2   8         22.42         21.16         1.22 o                         
   0  -2   8        252.48        261.91         4.11 o                         
   1  -2   8         34.68         38.04         1.85 o                         
   2  -2   8         25.23         27.67         1.60 o                         
   3  -2   8         19.55         18.48         2.56 o                         
   4  -2   8         25.62         32.15         5.88 o                         
   5  -2   8         35.01         39.01         6.77 o                         
   6  -2   8         26.05         31.07         6.57 o                         
  -6  -1   8          0.25          3.92         4.04 o                         
  -5  -1   8         17.59         13.19         3.26 o                         
  -4  -1   8          9.38          7.88         1.62 o                         
  -3  -1   8         72.70         70.04         1.47 o                         
  -2  -1   8          0.00         -0.26         1.21 o                         
  -1  -1   8       1016.88       1000.00         6.27 o                         
   0  -1   8       1451.92       1524.09         8.53 o                         
   1  -1   8          0.90          0.21         1.55 o                         
   2  -1   8        100.95        102.63         1.63 o                         
   3  -1   8        297.33        272.12         2.80 o                         
   4  -1   8         42.82         48.11         4.62 o                         
   5  -1   8        124.04        134.86         7.45 o                         
   6  -1   8        170.89        167.34         8.74 o                         
  -6   0   8         38.87         40.35         5.17 o                         
  -5   0   8         18.50         21.90         2.18 o                         
  -4   0   8          8.00          5.93         1.66 o                         
  -3   0   8         82.00         84.62         2.29 o                         
  -2   0   8        558.87        553.08         5.39 o                         
  -1   0   8         19.29         14.63         1.81 o                         
   0   0   8        124.14        162.87         4.46 o                         
   1   0   8       1823.94       1842.74         8.87 o                         
   2   0   8        116.77        110.35         4.01 o                         
   3   0   8         53.04         55.49         2.13 o                         
   4   0   8        124.15        132.93         4.36 o                         
   5   0   8         65.71         72.03         2.96 o                         
   6   0   8         43.17         43.52         2.90 o                         
   7   0   8          0.51         -5.41         5.87 o                         
  -6   1   8         32.78         41.65         3.27 o                         
  -5   1   8          1.97          3.87         2.46 o                         
  -4   1   8          4.76          6.20         1.65 o                         
  -3   1   8         15.54         21.92         1.62 o                         
  -2   1   8        376.34        383.40        14.51 o                         
  -1   1   8          8.22         12.17         2.48 o                         
   0   1   8         33.60         39.12         2.59 o                         
   1   1   8       2127.32       2260.20        10.04 o                         
   2   1   8         56.74         46.70         2.96 o                         
   3   1   8          0.93         -0.04         2.18 o                         
   4   1   8         21.82         16.55         2.60 o                         
   5   1   8        190.31        176.31        11.29 o                         
   6   1   8         10.05          7.85         2.07 o                         
   7   1   8         29.99         31.90         3.45 o                         
  -6   2   8         47.53         44.41         3.72 o                         
  -5   2   8          1.34         -2.24         2.24 o                         
  -4   2   8         35.29         39.43         2.70 o                         
  -3   2   8        182.76        213.56         3.31 o                         
  -2   2   8         45.94         50.08         2.43 o                         
  -1   2   8         61.43         68.86         3.38 o                         
   0   2   8        361.26        337.20         8.59 o                         
   1   2   8          0.10         -0.27         1.58 o                         
   2   2   8        252.29        225.89         5.77 o                         
   3   2   8          9.96         11.39         2.36 o                         
   4   2   8         17.89         11.42         2.30 o                         
   5   2   8         50.15         57.10         3.71 o                         
   6   2   8          2.84         -2.98         4.00 o                         
   7   2   8          0.40         -1.45         5.91 o                         
  -6   3   8          5.61          8.99         3.14 o                         
  -5   3   8          1.52          1.40         3.58 o                         
  -4   3   8          0.72          0.62         3.32 o                         
  -3   3   8          0.23          0.93         3.15 o                         
  -2   3   8        133.45        142.09         4.31 o                         
  -1   3   8        102.66         99.24         1.78 o                         
   0   3   8         13.33         11.31         1.14 o                         
   1   3   8          1.87          3.34         2.08 o                         
   2   3   8         41.28         40.08         3.32 o                         
   3   3   8        119.30        126.52         3.57 o                         
   4   3   8         11.35         13.99         3.90 o                         
   5   3   8         49.11         35.36         5.08 o                         
   6   3   8         11.43         12.08         4.56 o                         
  -6   4   8          4.49          6.94         5.02 o                         
  -5   4   8          0.67         -0.02         4.51 o                         
  -4   4   8          0.09         -1.64         3.44 o                         
  -3   4   8         30.32         31.07         3.50 o                         
  -2   4   8          7.91          7.56         1.64 o                         
  -1   4   8        225.07        227.70         5.23 o                         
   0   4   8         76.48         88.29         2.45 o                         
   1   4   8         31.45         28.43         2.77 o                         
   2   4   8         73.81         75.83         4.16 o                         
   3   4   8         57.99         52.00         4.28 o                         
   4   4   8          6.61          4.49         3.21 o                         
   5   4   8          3.61          9.30         4.12 o                         
   6   4   8          0.22         -3.96         3.96 o                         
  -5   5   8          0.34         -2.38         3.49 o                         
  -4   5   8          3.24          3.40         4.31 o                         
  -3   5   8         63.79         84.69         7.32 o                         
  -2   5   8         13.31         16.06         2.49 o                         
  -1   5   8         60.49         59.73         3.02 o                         
   0   5   8         51.65         49.26         1.93 o                         
   1   5   8         70.52         74.65         3.87 o                         
   2   5   8         15.27         16.45         2.33 o                         
   3   5   8          9.59          8.60         2.26 o                         
   4   5   8         16.05         14.87         3.79 o                         
   5   5   8          4.04          2.56         3.06 o                         
   6   5   8          0.05         -1.22         3.70 o                         
  -5   6   8          0.57         -1.67         3.84 o                         
  -4   6   8         20.40         10.88         3.89 o                         
  -3   6   8          9.48          8.85         2.60 o                         
  -2   6   8         51.66         54.21         6.58 o                         
  -1   6   8          1.11          0.76         2.39 o                         
   0   6   8        100.47        105.40         3.55 o                         
   1   6   8         60.69         52.69         4.60 o                         
   2   6   8          1.38          4.34         2.38 o                         
   3   6   8          4.18          4.33         2.09 o                         
   4   6   8          0.00         -1.12         3.12 o                         
   5   6   8          0.26          5.52         3.96 o                         
  -4   7   8         12.88         16.42         4.21 o                         
  -3   7   8          3.71          4.06         3.88 o                         
  -2   7   8         13.84         13.42         2.86 o                         
  -1   7   8          0.68          1.88         4.50 o                         
   0   7   8          8.75          6.90         4.47 o                         
   1   7   8          0.32         -0.60         2.09 o                         
   2   7   8          4.10          1.69         2.05 o                         
   3   7   8          5.47          4.52         2.24 o                         
   4   7   8          0.01         11.54         3.85 o                         
  -3   8   8          7.38          6.09         4.23 o                         
  -2   8   8         54.23         56.65         5.92 o                         
  -1   8   8         41.85         66.44         5.83 o                         
   0   8   8         15.37         11.29         4.59 o                         
   1   8   8          0.55          1.54         7.03 o                         
   2   8   8          8.94         11.00         2.53 o                         
   3   8   8         23.67         30.16         4.84 o                         
   0   9   8          3.90         -0.85         5.41 o                         
   1   9   8          0.57         -3.03         5.03 o                         
  -3  -7   9          4.15         16.41         5.72 o                         
  -2  -7   9          7.70         -1.17         5.58 o                         
  -1  -7   9         15.94         12.77         4.59 o                         
   0  -7   9          7.15          6.01         4.61 o                         
   1  -7   9          1.07          5.24         5.00 o                         
   2  -7   9          4.85         12.17         5.56 o                         
  -4  -6   9         26.09         35.15         6.79 o                         
  -3  -6   9          0.84         -4.88         4.88 o                         
  -2  -6   9          6.68          8.72         2.80 o                         
  -1  -6   9         17.32         20.75         3.44 o                         
   0  -6   9         70.12         83.45         6.27 o                         
   1  -6   9         46.11         50.15         5.22 o                         
   2  -6   9         26.26         28.77         5.14 o                         
   3  -6   9         26.78         20.08         3.76 o                         
   4  -6   9          0.05          2.76         4.57 o                         
  -5  -5   9          0.83         -1.51         5.85 o                         
  -4  -5   9         16.07         17.98         3.95 o                         
  -3  -5   9          0.87         -2.58         4.22 o                         
  -2  -5   9         26.11         27.27         3.00 o                         
  -1  -5   9          0.42         -2.13         2.58 o                         
   0  -5   9         37.48         37.43         3.52 o                         
   1  -5   9          3.97          9.72         4.80 o                         
   2  -5   9        103.50        103.28         4.48 o                         
   3  -5   9          6.08          4.46         3.29 o                         
   4  -5   9          9.26         17.92         6.11 o                         
  -5  -4   9          2.16          5.09         5.05 o                         
  -4  -4   9          0.46          3.07         2.19 o                         
  -3  -4   9         44.60         52.14         5.51 o                         
  -2  -4   9         23.51         20.38         2.82 o                         
  -1  -4   9          6.20          4.31         2.43 o                         
   0  -4   9         11.00         12.25         2.00 o                         
   1  -4   9          1.54          0.63         2.59 o                         
   2  -4   9        295.97        300.25         6.20 o                         
   3  -4   9        109.70        110.10         5.04 o                         
   4  -4   9         10.88         15.72         5.10 o                         
   5  -4   9          1.58          5.77         5.43 o                         
  -6  -3   9          0.06         -4.85         4.85 o                         
  -5  -3   9         18.94         22.81         3.98 o                         
  -4  -3   9         27.46         26.95         4.23 o                         
  -3  -3   9          2.36          0.68         1.92 o                         
  -2  -3   9          5.92          5.69         2.25 o                         
  -1  -3   9          0.34          0.01         2.13 o                         
   0  -3   9          2.85          2.89         2.02 o                         
   1  -3   9         32.41         32.54         2.02 o                         
   2  -3   9         70.48         72.49         3.59 o                         
   3  -3   9          0.32         -0.90         2.80 o                         
   4  -3   9         13.84         17.50         5.75 o                         
   5  -3   9          6.96         12.75         5.88 o                         
   6  -3   9          0.45         -2.51         5.89 o                         
  -6  -2   9          0.02          1.28         3.23 o                         
  -5  -2   9          0.61         -3.34         3.34 o                         
  -4  -2   9         26.61         26.78         3.76 o                         
  -3  -2   9         18.72         17.88         2.36 o                         
  -2  -2   9          0.09          1.89         1.29 o                         
  -1  -2   9        542.56        528.16         6.89 o                         
   0  -2   9        147.21        128.15         3.29 o                         
   1  -2   9          0.95          2.40         1.59 o                         
   2  -2   9         92.94         91.79         4.69 o                         
   3  -2   9          5.70          5.86         2.61 o                         
   4  -2   9         13.80          9.94         5.86 o                         
   5  -2   9          1.05          4.19         5.69 o                         
   6  -2   9          0.53          4.55         5.26 o                         
  -6  -1   9         41.20         37.84         4.98 o                         
  -5  -1   9          3.07          6.14         2.47 o                         
  -4  -1   9          7.91          5.91         1.61 o                         
  -3  -1   9          2.81          0.95         1.40 o                         
  -2  -1   9        266.84        294.07         4.07 o                         
  -1  -1   9          0.65          0.18         1.00 o                         
   0  -1   9        565.59        610.97        12.12 o                         
   1  -1   9       1165.69       1288.54         8.17 o                         
   2  -1   9         35.88         36.54         1.85 o                         
   3  -1   9        104.36        101.85         2.50 o                         
   4  -1   9         27.31         27.26         5.70 o                         
   5  -1   9         55.17         50.59         6.40 o                         
   6  -1   9         14.11         20.47         5.70 o                         
  -6   0   9         37.31         39.07         4.54 o                         
  -5   0   9         18.37         13.42         2.00 o                         
  -4   0   9         11.34         12.51         1.79 o                         
  -3   0   9         20.67         21.60         1.65 o                         
  -2   0   9        270.31        314.49         4.30 o                         
  -1   0   9         24.76         25.18         2.00 o                         
   0   0   9        665.34        744.46        13.95 o                         
   1   0   9        335.54        371.98         4.52 o                         
   2   0   9        318.82        339.87         4.38 o                         
   3   0   9          9.47         10.45         1.43 o                         
   4   0   9         36.76         38.55         3.24 o                         
   5   0   9        331.18        332.00         5.19 o                         
   6   0   9         12.53          8.25         5.15 o                         
  -6   1   9         11.54         15.43         5.51 o                         
  -5   1   9          9.88         12.68         2.46 o                         
  -4   1   9          2.81          2.92         1.58 o                         
  -3   1   9         40.95         44.37         1.99 o                         
  -2   1   9         63.42         62.95         3.81 o                         
  -1   1   9         11.63         10.48         2.81 o                         
   0   1   9        272.20        263.70         5.62 o                         
   1   1   9       3368.97       3516.66        13.15 o                         
   2   1   9         30.16         29.13         2.18 o                         
   3   1   9         89.93         98.07         2.64 o                         
   4   1   9        204.78        223.68         5.34 o                         
   5   1   9         79.67         80.41         4.23 o                         
   6   1   9         12.56         13.24         2.34 o                         
  -6   2   9          7.93         10.12         4.11 o                         
  -5   2   9          1.77         -0.99         3.21 o                         
  -4   2   9          3.76          5.35         2.34 o                         
  -3   2   9          0.01         -1.73         1.73 o                         
  -2   2   9         80.98         77.99         3.79 o                         
  -1   2   9        180.54        159.09         4.73 o                         
   0   2   9        467.06        475.23         8.43 o                         
   1   2   9        119.11        119.22         2.93 o                         
   2   2   9          0.26          0.40         2.55 o                         
   3   2   9          0.07          1.28         2.06 o                         
   4   2   9        110.28         99.64         3.93 o                         
   5   2   9          3.54         -1.19         2.66 o                         
   6   2   9         14.62         12.85         4.71 o                         
  -6   3   9          2.60          3.68         4.48 o                         
  -5   3   9          0.91         -3.86         3.86 o                         
  -4   3   9          0.01          5.04         3.71 o                         
  -3   3   9         10.69          8.99         1.87 o                         
  -2   3   9         56.10         62.41         2.58 o                         
  -1   3   9        515.14        545.75        12.36 o                         
   0   3   9        181.13        172.04         4.18 o                         
   1   3   9        258.26        236.05         3.90 o                         
   2   3   9          7.26          9.92         2.41 o                         
   3   3   9         26.82         22.21         3.50 o                         
   4   3   9         16.64         13.92         4.46 o                         
   5   3   9          0.07          1.21         3.80 o                         
   6   3   9         12.72         14.57         4.71 o                         
  -5   4   9          1.23          2.97         4.26 o                         
  -4   4   9          2.82          6.40         4.28 o                         
  -3   4   9         37.64         32.80         2.72 o                         
  -2   4   9          2.39          1.62         1.59 o                         
  -1   4   9         75.70         79.42         6.66 o                         
   0   4   9         57.67         52.70         1.73 o                         
   1   4   9          4.71          4.54         2.13 o                         
   2   4   9         37.64         38.57         3.31 o                         
   3   4   9          5.17          4.26         2.94 o                         
   4   4   9         30.48         27.97         3.68 o                         
   5   4   9         13.59          7.96         3.03 o                         
   6   4   9          0.07          2.72         4.10 o                         
  -5   5   9          0.80         -3.69         3.69 o                         
  -4   5   9          9.07          3.75         3.84 o                         
  -3   5   9          3.68          0.14         2.55 o                         
  -2   5   9         15.62          9.42         2.50 o                         
  -1   5   9          4.40          4.49         2.51 o                         
   0   5   9          4.14          7.99         1.64 o                         
   1   5   9         11.31         10.44         2.34 o                         
   2   5   9          7.01          8.43         2.51 o                         
   3   5   9          0.03          0.51         2.65 o                         
   4   5   9          2.78          1.71         3.15 o                         
   5   5   9          0.80          1.79         3.74 o                         
   6   5   9          1.16          2.86         3.96 o                         
  -4   6   9         19.33         22.54         4.64 o                         
  -3   6   9         21.10         15.76         3.05 o                         
  -2   6   9          6.47          6.32         2.57 o                         
  -1   6   9         17.60         19.03         2.84 o                         
   0   6   9         68.49         80.71         5.88 o                         
   1   6   9         28.20         31.54         6.10 o                         
   2   6   9          2.24          3.96         2.30 o                         
   3   6   9          8.29         10.55         2.42 o                         
   4   6   9          8.26          8.30         3.40 o                         
   5   6   9          0.27          5.64         3.63 o                         
  -4   7   9          7.83          1.04         4.05 o                         
  -3   7   9         63.31         54.92         4.39 o                         
  -2   7   9          0.26          0.49         2.58 o                         
  -1   7   9          9.42          2.30         4.48 o                         
   0   7   9         18.22          9.46         4.11 o                         
   1   7   9         40.08         35.65         2.81 o                         
   2   7   9          2.70          5.26         2.27 o                         
   3   7   9          0.57         -2.01         2.61 o                         
   4   7   9         11.19          8.61         3.78 o                         
  -2   8   9         13.21         23.75         4.33 o                         
  -1   8   9          0.06          1.46         4.94 o                         
   0   8   9          0.22          0.49         3.67 o                         
   1   8   9          0.68          1.78         4.64 o                         
   2   8   9          4.93          6.07         2.71 o                         
   3   8   9          0.31          6.33         7.17 o                         
   0   9   9          4.91         13.48         5.98 o                         
   1   9   9          0.01          8.07         4.66 o                         
  -2  -7  10          1.41          4.24         3.20 o                         
  -1  -7  10          3.29          0.31         4.67 o                         
   0  -7  10          1.10         -4.05         4.05 o                         
   1  -7  10         22.41         18.00         5.28 o                         
   2  -7  10         52.59         47.75         6.42 o                         
  -4  -6  10          0.29          2.03         3.35 o                         
  -3  -6  10          0.13          7.61         4.67 o                         
  -2  -6  10         11.82          7.30         2.85 o                         
  -1  -6  10          0.00          0.12         2.77 o                         
   0  -6  10          0.14          3.15         4.80 o                         
   1  -6  10         50.15         58.14         5.89 o                         
   2  -6  10         64.78         59.70         5.74 o                         
   3  -6  10          4.84          3.02         3.50 o                         
  -4  -5  10          0.00         -0.53         2.42 o                         
  -3  -5  10          1.09         -2.34         4.68 o                         
  -2  -5  10         48.47         42.64         3.29 o                         
  -1  -5  10         15.05         11.49         2.86 o                         
   0  -5  10          0.02          1.48         2.40 o                         
   1  -5  10        199.28        209.05         8.48 o                         
   2  -5  10        516.92        521.53        17.81 o                         
   3  -5  10          0.00          2.00         3.02 o                         
   4  -5  10          9.91         13.88         5.96 o                         
  -5  -4  10          0.00         -1.46         4.31 o                         
  -4  -4  10          4.46          7.78         2.41 o                         
  -3  -4  10         75.45         78.43         6.36 o                         
  -2  -4  10         47.67         46.16         3.28 o                         
  -1  -4  10         17.16         13.90         2.61 o                         
   0  -4  10          0.14          2.74         1.96 o                         
   1  -4  10        240.21        240.65         8.10 o                         
   2  -4  10        208.88        201.23         5.51 o                         
   3  -4  10         23.20         22.08         3.46 o                         
   4  -4  10          3.22         -0.34         4.47 o                         
   5  -4  10          6.96          8.79         4.97 o                         
  -5  -3  10          6.80          7.29         4.16 o                         
  -4  -3  10         51.92         43.43         5.49 o                         
  -3  -3  10          1.27         -0.95         4.22 o                         
  -2  -3  10         12.56         17.06         2.54 o                         
  -1  -3  10          7.44          5.40         2.24 o                         
   0  -3  10          2.73          2.35         2.00 o                         
   1  -3  10        103.54        100.78         5.13 o                         
   2  -3  10        754.02        764.08        16.88 o                         
   3  -3  10         25.16         22.75         3.31 o                         
   4  -3  10         11.60         14.59         5.76 o                         
   5  -3  10         25.32         37.54         6.29 o                         
  -6  -2  10          8.74         10.19         3.22 o                         
  -5  -2  10          4.90          5.79         2.73 o                         
  -4  -2  10          7.67          7.72         2.29 o                         
  -3  -2  10         49.25         49.56         2.70 o                         
  -2  -2  10         17.24         17.45         1.48 o                         
  -1  -2  10         65.16         62.54         2.84 o                         
   0  -2  10          2.99          2.40         1.92 o                         
   1  -2  10         22.84         21.95         2.09 o                         
   2  -2  10         13.55         13.95         1.73 o                         
   3  -2  10         18.38         16.41         2.76 o                         
   4  -2  10          7.22          5.94         6.21 o                         
   5  -2  10          2.62         -1.44         5.30 o                         
   6  -2  10          0.08         -2.17         4.43 o                         
  -6  -1  10          1.65          3.80         5.54 o                         
  -5  -1  10          0.09         -0.78         2.22 o                         
  -4  -1  10          1.08          1.12         1.62 o                         
  -3  -1  10          9.60         12.02         1.56 o                         
  -2  -1  10         82.58         93.36         2.23 o                         
  -1  -1  10          9.76          7.79         1.09 o                         
   0  -1  10         74.69         57.55         2.62 o                         
   1  -1  10          2.26          2.59         1.80 o                         
   2  -1  10          3.17          3.54         1.49 o                         
   3  -1  10         24.02         23.87         4.99 o                         
   4  -1  10         70.71         67.75         7.02 o                         
   5  -1  10          1.38          2.16         5.18 o                         
   6  -1  10         14.70         13.44         5.54 o                         
  -6   0  10          1.69          7.31         4.13 o                         
  -5   0  10         31.84         31.10         2.42 o                         
  -4   0  10         37.14         30.28         2.01 o                         
  -3   0  10        321.08        324.77         5.08 o                         
  -2   0  10        158.22        166.84         3.37 o                         
  -1   0  10         22.78         26.19         2.17 o                         
   0   0  10       1743.40       1865.09        24.83 o                         
   1   0  10         68.50         54.49         2.53 o                         
   2   0  10          3.86          3.26         1.68 o                         
   3   0  10         37.28         40.19         2.07 o                         
   4   0  10        255.20        238.44         8.50 o                         
   5   0  10          3.01          1.85         4.55 o                         
   6   0  10          1.47         -3.40         4.66 o                         
  -6   1  10         11.77         13.20         6.24 o                         
  -5   1  10          0.21          1.71         2.38 o                         
  -4   1  10         12.69         11.82         2.01 o                         
  -3   1  10        147.23        155.05         3.04 o                         
  -2   1  10          0.97         -0.48         2.58 o                         
  -1   1  10         18.43         18.93         3.08 o                         
   0   1  10        120.19        131.33         4.56 o                         
   1   1  10        910.84        988.61        19.23 o                         
   2   1  10        312.83        325.98         4.89 o                         
   3   1  10         47.44         46.30         2.26 o                         
   4   1  10        342.39        345.19         4.83 o                         
   5   1  10         44.03         42.35         3.54 o                         
   6   1  10         66.78         69.40         3.23 o                         
  -6   2  10         23.74         26.10         3.36 o                         
  -5   2  10          3.48          0.62         2.38 o                         
  -4   2  10          9.78         11.65         2.32 o                         
  -3   2  10          4.36          3.36         2.36 o                         
  -2   2  10        118.12        112.49         4.47 o                         
  -1   2  10         42.96         45.44         3.35 o                         
   0   2  10        364.92        365.24         4.30 o                         
   1   2  10        168.62        200.35         3.71 o                         
   2   2  10         38.60         38.83         2.46 o                         
   3   2  10          1.85          4.83         2.81 o                         
   4   2  10        290.06        295.41         6.48 o                         
   5   2  10         44.57         36.00         4.34 o                         
   6   2  10         13.98          9.00         4.81 o                         
  -6   3  10          0.59         -4.33         4.33 o                         
  -5   3  10          0.20         -4.16         4.16 o                         
  -4   3  10          6.07          7.91         3.35 o                         
  -3   3  10         23.75         23.90         3.87 o                         
  -2   3  10          0.02          0.05         2.40 o                         
  -1   3  10          0.63          0.82         1.66 o                         
   0   3  10          3.62          1.92         1.32 o                         
   1   3  10        256.19        252.74         4.21 o                         
   2   3  10          1.53          2.07         2.73 o                         
   3   3  10         41.76         57.29         4.15 o                         
   4   3  10          5.47          0.92         2.56 o                         
   5   3  10         46.74         50.90         4.85 o                         
   6   3  10          0.61         -4.43         4.43 o                         
  -5   4  10          5.07         -1.34         3.98 o                         
  -4   4  10          1.10         -1.06         4.10 o                         
  -3   4  10         21.44         23.00         3.92 o                         
  -2   4  10         37.97         36.88         2.51 o                         
  -1   4  10         56.90         61.50         3.77 o                         
   0   4  10          0.10          0.18         1.21 o                         
   1   4  10          5.85          4.55         1.57 o                         
   2   4  10         57.27         50.46         3.71 o                         
   3   4  10         38.90         36.31         4.06 o                         
   4   4  10          6.36          7.06         3.68 o                         
   5   4  10         13.88         11.27         4.28 o                         
   6   4  10          0.58          7.73         4.56 o                         
  -5   5  10          1.98          0.15         3.61 o                         
  -4   5  10          8.68         10.82         4.19 o                         
  -3   5  10          3.09          3.96         2.43 o                         
  -2   5  10          6.08          7.78         2.32 o                         
  -1   5  10         57.13         54.71         2.74 o                         
   0   5  10          1.28         -0.45         2.69 o                         
   1   5  10         14.75         16.31         2.76 o                         
   2   5  10          0.10          0.23         2.45 o                         
   3   5  10         15.96         19.08         3.32 o                         
   4   5  10          0.28          1.76         3.24 o                         
   5   5  10          3.44         -1.28         3.53 o                         
   6   5  10         20.85         28.15         4.36 o                         
  -4   6  10          1.55         -1.54         4.33 o                         
  -3   6  10          7.12          8.00         4.18 o                         
  -2   6  10          0.79         -2.51         2.51 o                         
  -1   6  10          1.26          2.76         2.42 o                         
   0   6  10          3.54          5.50         1.84 o                         
   1   6  10          2.63          2.76         1.98 o                         
   2   6  10          0.24         -0.37         2.34 o                         
   3   6  10          2.87          1.77         3.32 o                         
   4   6  10          0.10         -1.99         2.98 o                         
   5   6  10          0.21         -2.20         4.12 o                         
  -3   7  10          5.60          6.58         3.83 o                         
  -2   7  10          0.24         -3.27         3.27 o                         
  -1   7  10         24.09         35.04         5.23 o                         
   0   7  10         16.76         19.19         2.92 o                         
   1   7  10          0.09          2.41         2.04 o                         
   2   7  10          0.09         -3.65         3.65 o                         
   3   7  10         12.91         19.18         2.81 o                         
   4   7  10          1.31         -2.24         4.14 o                         
  -2   8  10          1.59         11.04         4.18 o                         
  -1   8  10         12.85         18.05         5.36 o                         
   0   8  10         32.59         34.28         5.86 o                         
   1   8  10         12.18         13.50         5.10 o                         
   2   8  10          0.98         -2.16         2.58 o                         
   3   8  10         11.81         13.82         3.33 o                         
  -1  -7  11          5.29         13.83         5.29 o                         
   0  -7  11          0.37         10.58         5.09 o                         
   1  -7  11          0.47          7.67         4.73 o                         
  -3  -6  11          0.42          1.40         5.13 o                         
  -2  -6  11          5.96          0.14         2.79 o                         
  -1  -6  11          2.34         -1.87         3.16 o                         
   0  -6  11          5.91          5.23         4.89 o                         
   1  -6  11         33.36         34.22         5.57 o                         
   2  -6  11          9.52          9.62         4.46 o                         
   3  -6  11         17.32         19.21         3.92 o                         
  -4  -5  11         16.03         17.69         3.65 o                         
  -3  -5  11         68.30         70.54         6.07 o                         
  -2  -5  11          2.18         -0.54         2.90 o                         
  -1  -5  11          0.47         -2.09         2.76 o                         
   0  -5  11          8.38         11.94         4.67 o                         
   1  -5  11        129.79        135.49         7.39 o                         
   2  -5  11          7.53         10.64         3.33 o                         
   3  -5  11          4.40          3.07         4.17 o                         
   4  -5  11          1.12         -4.24         4.24 o                         
  -5  -4  11          0.01          2.86         6.34 o                         
  -4  -4  11         59.97         57.87         6.09 o                         
  -3  -4  11         14.63         16.35         4.40 o                         
  -2  -4  11          5.12          5.46         2.79 o                         
  -1  -4  11         34.54         34.94         2.93 o                         
   0  -4  11          5.27          5.79         2.42 o                         
   1  -4  11        603.37        636.47        14.52 o                         
   2  -4  11        104.25         97.85         4.39 o                         
   3  -4  11         27.67         23.93         4.92 o                         
   4  -4  11          1.71          2.59         5.37 o                         
   5  -4  11         18.30         21.29         5.25 o                         
  -5  -3  11          0.90          5.17         4.17 o                         
  -4  -3  11         70.01         72.92         6.29 o                         
  -3  -3  11         86.57         82.16         5.96 o                         
  -2  -3  11          8.35          4.76         2.20 o                         
  -1  -3  11         89.06         95.40         4.68 o                         
   0  -3  11          7.07          8.56         2.41 o                         
   1  -3  11          4.80          3.78         1.77 o                         
   2  -3  11         75.29         76.48         4.19 o                         
   3  -3  11        620.00        612.22        20.05 o                         
   4  -3  11          0.00         -3.00         5.04 o                         
   5  -3  11          9.74         14.02         5.59 o                         
  -6  -2  11          3.63         15.40         3.39 o                         
  -5  -2  11          9.31          7.18         3.35 o                         
  -4  -2  11         18.33         20.34         3.43 o                         
  -3  -2  11         43.38         38.81         5.08 o                         
  -2  -2  11         43.45         36.12         2.80 o                         
  -1  -2  11        108.28        106.12         6.03 o                         
   0  -2  11          0.27         -0.07         1.92 o                         
   1  -2  11         61.52         71.58         2.96 o                         
   2  -2  11         15.92         13.62         1.89 o                         
   3  -2  11        380.28        399.62         9.68 o                         
   4  -2  11        197.59        199.86         9.24 o                         
   5  -2  11          0.19         -3.49         5.30 o                         
   6  -2  11          0.98         -4.67         5.63 o                         
  -6  -1  11          0.20          1.30         2.94 o                         
  -5  -1  11         11.90         12.19         2.61 o                         
  -4  -1  11         34.56         38.03         3.12 o                         
  -3  -1  11          1.21          0.52         1.43 o                         
  -2  -1  11         37.92         40.47         1.79 o                         
  -1  -1  11          0.11         -0.04         2.10 o                         
   0  -1  11          1.49          0.34         1.94 o                         
   1  -1  11         74.71         90.56         3.03 o                         
   2  -1  11          4.87          6.30         1.63 o                         
   3  -1  11         36.92         36.03         3.13 o                         
   4  -1  11         47.62         40.88         6.28 o                         
   5  -1  11         10.18         10.18         5.64 o                         
   6  -1  11          6.65          5.88         4.92 o                         
  -6   0  11          0.09          1.45         3.52 o                         
  -5   0  11         13.44         11.16         2.95 o                         
  -4   0  11          1.72          2.64         1.63 o                         
  -3   0  11         37.27         36.39         4.87 o                         
  -2   0  11         23.14         19.98         1.89 o                         
  -1   0  11        125.58        126.60         3.42 o                         
   0   0  11          0.52         18.36         2.61 o                         
   1   0  11         20.77         21.63         2.00 o                         
   2   0  11         47.13         53.17         2.87 o                         
   3   0  11         14.88         16.24         2.20 o                         
   4   0  11         24.44         28.32         5.25 o                         
   5   0  11          0.42          0.42         4.56 o                         
   6   0  11          0.71         -1.05         5.44 o                         
  -6   1  11         26.44         21.47         3.93 o                         
  -5   1  11         16.41         13.49         2.39 o                         
  -4   1  11          9.14         10.08         1.87 o                         
  -3   1  11         39.12         41.98         2.53 o                         
  -2   1  11        104.01         94.62         4.57 o                         
  -1   1  11         13.58         12.92         2.81 o                         
   0   1  11        118.82        139.29         4.94 o                         
   1   1  11        687.84        742.07         9.75 o                         
   2   1  11         95.97        105.27         4.57 o                         
   3   1  11         63.46         59.12         4.18 o                         
   4   1  11         13.61         15.54         2.03 o                         
   5   1  11          2.54          0.36         2.80 o                         
   6   1  11         26.12         28.87         3.43 o                         
  -6   2  11          9.31         11.04         3.03 o                         
  -5   2  11         23.61         27.26         2.91 o                         
  -4   2  11         73.90         67.61         4.92 o                         
  -3   2  11         37.01         35.26         2.63 o                         
  -2   2  11          0.00          1.21         2.89 o                         
  -1   2  11        363.82        354.27         7.29 o                         
   0   2  11        109.31        116.71         4.11 o                         
   1   2  11        509.97        514.08         8.96 o                         
   2   2  11        663.64        652.77         6.98 o                         
   3   2  11        433.76        421.87         6.16 o                         
   4   2  11        103.64         99.92         7.13 o                         
   5   2  11         21.35         19.81         4.54 o                         
   6   2  11          9.22         20.90         4.76 o                         
  -6   3  11          0.02          0.61         3.87 o                         
  -5   3  11          1.24         -1.88         3.94 o                         
  -4   3  11          1.44          4.45         3.35 o                         
  -3   3  11         69.17         71.25         5.98 o                         
  -2   3  11          1.74          2.38         2.43 o                         
  -1   3  11          7.89          9.64         2.67 o                         
   0   3  11        225.35        214.81         7.78 o                         
   1   3  11        171.82        173.30         3.73 o                         
   2   3  11        534.25        516.57         6.53 o                         
   3   3  11        119.89        115.72         5.62 o                         
   4   3  11        199.58        186.88         5.08 o                         
   5   3  11         12.56         16.75         4.47 o                         
   6   3  11          0.31         -4.19         4.19 o                         
  -5   4  11          4.42          2.94         4.63 o                         
  -4   4  11          9.09          3.52         4.11 o                         
  -3   4  11         11.33         10.87         3.95 o                         
  -2   4  11          3.96          2.59         1.90 o                         
  -1   4  11         23.17         23.59         3.26 o                         
   0   4  11         88.92         78.42         2.12 o                         
   1   4  11         10.61          8.49         1.77 o                         
   2   4  11          0.64          3.64         2.53 o                         
   3   4  11         80.55         75.39         4.89 o                         
   4   4  11        114.26        121.89         6.32 o                         
   5   4  11          1.61         -0.49         3.71 o                         
   6   4  11          1.57          4.37         5.27 o                         
  -5   5  11          2.13          1.86         4.06 o                         
  -4   5  11          7.14         10.87         4.43 o                         
  -3   5  11          7.16          7.98         2.60 o                         
  -2   5  11         10.61          9.69         3.58 o                         
  -1   5  11         21.93         22.66         2.33 o                         
   0   5  11         95.45         79.73         4.52 o                         
   1   5  11          0.61          1.62         2.24 o                         
   2   5  11          0.08          5.00         2.67 o                         
   3   5  11          0.04          0.47         2.84 o                         
   4   5  11         13.22         18.21         3.84 o                         
   5   5  11          0.06         -0.04         3.80 o                         
  -4   6  11          1.25          9.07         4.63 o                         
  -3   6  11          2.44          3.12         2.69 o                         
  -2   6  11          9.08          5.66         2.84 o                         
  -1   6  11          0.15          0.41         1.82 o                         
   0   6  11          5.81          8.75         1.88 o                         
   1   6  11         10.34         11.02         2.90 o                         
   2   6  11          7.41          7.79         2.85 o                         
   3   6  11          5.93          3.70         2.29 o                         
   4   6  11          1.11         -2.01         3.66 o                         
   5   6  11         15.41         16.76         4.80 o                         
  -3   7  11          0.18         -2.87         2.87 o                         
  -2   7  11          0.33         -0.48         2.56 o                         
  -1   7  11          0.13          4.68         4.48 o                         
   0   7  11          4.23          5.20         2.71 o                         
   1   7  11          0.23         -4.27         4.32 o                         
   2   7  11          3.94          7.45         3.02 o                         
   3   7  11          0.28          1.16         2.56 o                         
   4   7  11          0.01          0.11         3.86 o                         
  -2   8  11          0.85          7.81         4.75 o                         
  -1   8  11          0.65         -1.98         4.41 o                         
   0   8  11          4.45         -0.85         5.52 o                         
   1   8  11          9.17         10.36         4.55 o                         
   2   8  11         16.40         25.81         3.22 o                         
   3   8  11          3.62         -3.57         4.63 o                         
   0  -7  12          0.10         -1.81         6.00 o                         
  -3  -6  12          1.44          1.43         5.06 o                         
  -2  -6  12         38.54         40.27         3.65 o                         
  -1  -6  12          1.63          0.18         2.97 o                         
   0  -6  12          1.63          3.21         5.12 o                         
   1  -6  12          6.24         10.07         5.18 o                         
   2  -6  12          2.98         -0.44         4.92 o                         
   3  -6  12          2.03         -0.27         5.20 o                         
  -4  -5  12          2.44         -4.17         5.36 o                         
  -3  -5  12          0.36         -3.06         4.56 o                         
  -2  -5  12          2.19          6.51         3.23 o                         
  -1  -5  12          5.79          8.00         2.92 o                         
   0  -5  12         21.91         14.91         5.11 o                         
   1  -5  12        102.55        100.98         6.70 o                         
   2  -5  12         10.02         10.06         3.58 o                         
   3  -5  12          3.07         -0.54         3.23 o                         
   4  -5  12         24.30         35.67         7.19 o                         
  -5  -4  12          3.36         -0.20         5.65 o                         
  -4  -4  12         30.42         36.06         6.13 o                         
  -3  -4  12          8.65          8.86         4.31 o                         
  -2  -4  12         18.84         23.38         3.11 o                         
  -1  -4  12          3.18          4.29         3.72 o                         
   0  -4  12         43.52         36.07         3.05 o                         
   1  -4  12          6.09          9.89         3.57 o                         
   2  -4  12         66.60         69.50         4.49 o                         
   3  -4  12         11.95         12.79         3.36 o                         
   4  -4  12          7.53         10.18         4.76 o                         
  -5  -3  12          2.80         -4.46         5.12 o                         
  -4  -3  12          9.83         12.20         4.48 o                         
  -3  -3  12          0.12          2.15         4.61 o                         
  -2  -3  12         28.16         30.08         2.91 o                         
  -1  -3  12          0.12          0.37         2.50 o                         
   0  -3  12         82.25         72.22         3.42 o                         
   1  -3  12        175.97        176.27         3.78 o                         
   2  -3  12        360.21        340.88         7.64 o                         
   3  -3  12         67.25         64.93         4.22 o                         
   4  -3  12          0.98         -5.44         5.82 o                         
   5  -3  12          3.27          7.56         5.76 o                         
  -5  -2  12          0.01         -1.29         4.69 o                         
  -4  -2  12         26.57         14.89         4.48 o                         
  -3  -2  12         45.44         40.68         5.50 o                         
  -2  -2  12        249.86        263.81         8.80 o                         
  -1  -2  12          1.38          1.20         3.02 o                         
   0  -2  12         48.32         41.64         2.71 o                         
   1  -2  12         98.25         96.88         3.31 o                         
   2  -2  12        845.25        845.01         9.61 o                         
   3  -2  12        168.30        178.98         5.29 o                         
   4  -2  12          0.09          6.40         5.21 o                         
   5  -2  12          0.52          1.64         5.67 o                         
  -6  -1  12          3.34          3.11         3.28 o                         
  -5  -1  12          0.29          3.82         5.90 o                         
  -4  -1  12         17.89         14.92         2.55 o                         
  -3  -1  12          5.65          4.75         1.96 o                         
  -2  -1  12         24.18         31.63         2.74 o                         
  -1  -1  12          3.61          2.34         2.18 o                         
   0  -1  12         33.81         25.38         2.47 o                         
   1  -1  12          2.85          3.21         1.99 o                         
   2  -1  12        355.06        332.05         4.48 o                         
   3  -1  12        472.16        478.08         7.15 o                         
   4  -1  12         55.26         46.20         6.17 o                         
   5  -1  12          1.46         -1.13         4.89 o                         
   6  -1  12          5.26          5.13         6.59 o                         
  -6   0  12          4.59         -1.72         3.62 o                         
  -5   0  12          5.02          4.90         3.12 o                         
  -4   0  12          2.11          2.91         1.69 o                         
  -3   0  12         56.05         54.99         2.91 o                         
  -2   0  12        112.41        122.84         5.49 o                         
  -1   0  12         39.62         37.62         2.59 o                         
   0   0  12         26.53         31.04         2.38 o                         
   1   0  12        196.05        199.92         6.04 o                         
   2   0  12         22.97         23.54         3.11 o                         
   3   0  12          0.46          0.67         1.78 o                         
   4   0  12          3.05          2.82         5.69 o                         
   5   0  12          9.22          4.74         5.62 o                         
   6   0  12          1.03         -5.09         5.09 o                         
  -6   1  12          0.08         -1.34         2.66 o                         
  -5   1  12          0.00          6.28         2.27 o                         
  -4   1  12         12.56         11.14         1.86 o                         
  -3   1  12         47.52         53.47         4.24 o                         
  -2   1  12         42.43         40.76         3.78 o                         
  -1   1  12         30.06         32.28         3.57 o                         
   0   1  12        119.53        123.38         4.99 o                         
   1   1  12         72.69         70.08         3.88 o                         
   2   1  12         34.16         33.22         2.39 o                         
   3   1  12          8.14          6.18         1.88 o                         
   4   1  12         64.71         59.26         2.86 o                         
   5   1  12          5.65          4.06         2.86 o                         
   6   1  12          5.71          8.84         3.17 o                         
  -6   2  12          0.15         -0.49         6.71 o                         
  -5   2  12          3.57          8.26         3.47 o                         
  -4   2  12        130.80        109.23         9.09 o                         
  -3   2  12          5.18          6.68         2.19 o                         
  -2   2  12         72.05         72.49         4.48 o                         
  -1   2  12          6.24          5.86         2.91 o                         
   0   2  12        391.12        420.97         8.01 o                         
   1   2  12        112.73        119.95         3.33 o                         
   2   2  12        111.34        111.27         3.51 o                         
   3   2  12          4.95          4.24         2.19 o                         
   4   2  12        210.85        213.36         4.52 o                         
   5   2  12          2.04          0.08         2.64 o                         
   6   2  12          2.69          1.61         4.01 o                         
  -5   3  12          3.03          1.81         3.18 o                         
  -4   3  12         29.96         27.43         4.30 o                         
  -3   3  12        168.28        159.26         4.34 o                         
  -2   3  12          0.52         -0.03         2.63 o                         
  -1   3  12         68.44         74.59         4.49 o                         
   0   3  12        148.08        156.22         7.43 o                         
   1   3  12        229.68        232.19         4.38 o                         
   2   3  12          3.20          5.69         3.92 o                         
   3   3  12        269.40        246.65         7.59 o                         
   4   3  12        132.14        141.03        11.79 o                         
   5   3  12          4.93          7.19         4.25 o                         
   6   3  12         19.14         26.91         5.34 o                         
  -5   4  12          0.88          2.42         4.62 o                         
  -4   4  12          9.24          1.18         4.32 o                         
  -3   4  12          0.00         -2.10         3.73 o                         
  -2   4  12          8.42          4.81         2.59 o                         
  -1   4  12         71.07         64.52         4.21 o                         
   0   4  12          0.40          2.35         2.80 o                         
   1   4  12          3.01          3.00         1.92 o                         
   2   4  12         14.29         15.46         2.34 o                         
   3   4  12          6.80          5.83         3.69 o                         
   4   4  12          4.91          1.86         3.91 o                         
   5   4  12          6.81          6.64         4.25 o                         
   6   4  12          3.09          3.30         5.00 o                         
  -5   5  12          0.03         -4.93         4.93 o                         
  -4   5  12          0.02         -3.36         3.36 o                         
  -3   5  12          1.06          0.18         2.53 o                         
  -2   5  12         13.44         19.44         3.99 o                         
  -1   5  12         30.71         28.00         3.59 o                         
   0   5  12          6.84         10.88         3.20 o                         
   1   5  12          1.68         -1.44         1.81 o                         
   2   5  12         14.66         18.06         3.35 o                         
   3   5  12        124.75        122.22         6.08 o                         
   4   5  12          4.27          7.22         3.85 o                         
   5   5  12          0.45          6.09         4.62 o                         
  -4   6  12          1.94          2.43         3.74 o                         
  -3   6  12          9.93          5.76         2.54 o                         
  -2   6  12          7.29          7.42         3.80 o                         
  -1   6  12         17.26         11.29         2.38 o                         
   0   6  12         16.97         16.23         3.67 o                         
   1   6  12          7.07          4.71         3.48 o                         
   2   6  12          0.98          2.54         3.10 o                         
   3   6  12         45.26         40.40         4.28 o                         
   4   6  12          0.60          5.58         3.92 o                         
   5   6  12         13.99         25.30         4.51 o                         
  -3   7  12          0.52         -0.94         3.19 o                         
  -2   7  12          0.57          2.74         5.68 o                         
  -1   7  12          0.40          1.60         4.07 o                         
   0   7  12          8.11          8.02         2.48 o                         
   1   7  12          0.07          3.55         2.93 o                         
   2   7  12          4.18          2.58         3.13 o                         
   3   7  12          0.70         -2.67         2.67 o                         
   4   7  12          0.12          1.69         4.62 o                         
  -2   8  12          0.17          0.43         5.03 o                         
  -1   8  12          5.37          7.95         4.81 o                         
   0   8  12          0.02         -5.31         5.31 o                         
   1   8  12          3.46         -2.93         2.93 o                         
   2   8  12          4.90          9.50         5.02 o                         
   3   8  12          0.26          3.90         3.00 o                         
  -2  -6  13          4.80          4.02         4.52 o                         
  -1  -6  13         47.07         52.71         6.04 o                         
   0  -6  13          1.87         -3.47         4.21 o                         
   1  -6  13          4.27          1.88         4.58 o                         
   2  -6  13          0.51          4.02         4.23 o                         
  -3  -5  13          7.56          5.85         4.95 o                         
  -2  -5  13          1.82         -0.11         5.04 o                         
  -1  -5  13          9.27         14.49         3.25 o                         
   0  -5  13         58.66         50.32         5.53 o                         
   1  -5  13         18.72         12.12         4.25 o                         
   2  -5  13          0.01         -2.14         3.14 o                         
   3  -5  13         23.54         33.27         4.03 o                         
  -4  -4  13          2.20         -2.12         5.28 o                         
  -3  -4  13          8.28          0.21         4.14 o                         
  -2  -4  13         28.63         27.63         3.23 o                         
  -1  -4  13          2.33          0.77         2.66 o                         
   0  -4  13         13.94         10.28         3.49 o                         
   1  -4  13         82.52         83.21         4.37 o                         
   2  -4  13          0.44         -3.02         3.98 o                         
   3  -4  13          3.17          4.00         3.46 o                         
   4  -4  13         30.58         33.46         9.29 o                         
  -5  -3  13          4.95          7.03         5.97 o                         
  -4  -3  13         16.44          8.66         4.74 o                         
  -3  -3  13        291.85        327.25        10.10 o                         
  -2  -3  13          2.42          3.42         2.73 o                         
  -1  -3  13         22.44         20.06         3.87 o                         
   0  -3  13          1.75          3.25         2.46 o                         
   1  -3  13        363.90        359.85         5.19 o                         
   2  -3  13         10.37          5.87         4.34 o                         
   3  -3  13         21.33         23.54         3.64 o                         
   4  -3  13          4.32          6.05         4.96 o                         
   5  -3  13          1.59         -2.22         6.73 o                         
  -5  -2  13          0.17          3.46         4.71 o                         
  -4  -2  13         11.69          9.73         4.42 o                         
  -3  -2  13        262.46        279.03         9.29 o                         
  -2  -2  13         95.91         90.10         3.85 o                         
  -1  -2  13          8.02          3.67         2.61 o                         
   0  -2  13         77.44         78.64         3.45 o                         
   1  -2  13        263.82        272.14         8.97 o                         
   2  -2  13          0.01          1.42         1.96 o                         
   3  -2  13         83.93         80.83         5.66 o                         
   4  -2  13          0.05         -0.27         5.88 o                         
   5  -2  13         13.00          7.21         5.34 o                         
  -5  -1  13          8.20          7.74         2.90 o                         
  -4  -1  13         34.78         41.90         3.10 o                         
  -3  -1  13        206.54        208.63         7.71 o                         
  -2  -1  13        177.80        172.60         4.49 o                         
  -1  -1  13          4.75          6.57         2.21 o                         
   0  -1  13        167.83        168.77         5.57 o                         
   1  -1  13         95.90         86.79         3.35 o                         
   2  -1  13         33.18         33.60         2.38 o                         
   3  -1  13        387.57        365.94         6.78 o                         
   4  -1  13        202.35        207.23         9.65 o                         
   5  -1  13          5.44          4.84         6.17 o                         
   6  -1  13          6.62         17.05         5.42 o                         
  -5   0  13          2.67          5.37         2.43 o                         
  -4   0  13          6.77          7.26         2.30 o                         
  -3   0  13          8.17          5.87         1.98 o                         
  -2   0  13         67.01         66.01         4.68 o                         
  -1   0  13         27.37         22.23         2.56 o                         
   0   0  13          7.75          7.17         2.13 o                         
   1   0  13         13.61         15.73         2.37 o                         
   2   0  13        184.59        194.47         4.26 o                         
   3   0  13        115.58        120.96         5.55 o                         
   4   0  13        424.31        434.12        11.67 o                         
   5   0  13         15.91         19.63         5.36 o                         
   6   0  13          9.36         11.46         4.91 o                         
  -5   1  13          3.11          0.04         2.56 o                         
  -4   1  13          1.49          2.63         1.71 o                         
  -3   1  13          1.57          1.79         3.48 o                         
  -2   1  13         15.04         16.60         3.44 o                         
  -1   1  13         60.88         52.35         4.12 o                         
   0   1  13         11.23          6.79         3.22 o                         
   1   1  13        131.65        130.03         5.11 o                         
   2   1  13         46.79         43.70         3.71 o                         
   3   1  13         69.28         77.00         2.96 o                         
   4   1  13        151.45        164.35         4.06 o                         
   5   1  13         24.68         21.65         5.07 o                         
   6   1  13          0.19         -5.23         5.23 o                         
  -5   2  13          7.51         11.02         4.16 o                         
  -4   2  13         25.12         18.58         2.77 o                         
  -3   2  13          4.66          4.84         3.12 o                         
  -2   2  13          3.15          3.19         3.22 o                         
  -1   2  13          0.90          1.56         3.21 o                         
   0   2  13          6.33          3.17         3.08 o                         
   1   2  13        136.97        141.28         5.49 o                         
   2   2  13        106.46        101.35         4.73 o                         
   3   2  13         27.33         26.54         2.72 o                         
   4   2  13          2.30         -0.97         2.16 o                         
   5   2  13          1.21         -0.93         2.90 o                         
   6   2  13          0.13          0.45         3.83 o                         
  -5   3  13         15.29         16.10         4.32 o                         
  -4   3  13          5.59          4.03         3.90 o                         
  -3   3  13         22.32         19.76         3.13 o                         
  -2   3  13         35.14         42.01         3.79 o                         
  -1   3  13         43.54         40.79         4.04 o                         
   0   3  13         32.51         31.33         3.57 o                         
   1   3  13         30.98         29.55         2.93 o                         
   2   3  13        153.38        151.65         4.20 o                         
   3   3  13        350.53        365.62         6.33 o                         
   4   3  13          3.05          3.26         2.12 o                         
   5   3  13          0.93          4.66         3.22 o                         
   6   3  13          4.05         12.29         5.27 o                         
  -5   4  13          2.04          5.81         3.94 o                         
  -4   4  13        100.38        113.85         6.71 o                         
  -3   4  13          0.00         -2.52         3.49 o                         
  -2   4  13          3.13          2.10         3.04 o                         
  -1   4  13        165.48        178.47         6.20 o                         
   0   4  13         18.86         18.14         3.57 o                         
   1   4  13         20.22         24.30         2.42 o                         
   2   4  13        381.19        347.00         6.06 o                         
   3   4  13        503.21        521.12        11.07 o                         
   4   4  13         27.06         27.95         4.40 o                         
   5   4  13          0.16          0.89         4.45 o                         
  -4   5  13          1.70         -2.63         4.23 o                         
  -3   5  13         15.14          8.78         4.52 o                         
  -2   5  13          8.56         15.61         3.66 o                         
  -1   5  13          5.77          3.98         3.14 o                         
   0   5  13         69.00         76.79         4.68 o                         
   1   5  13          0.09         -0.44         1.90 o                         
   2   5  13         15.42         15.87         2.59 o                         
   3   5  13          0.01          0.39         3.30 o                         
   4   5  13          5.92          6.59         3.80 o                         
   5   5  13          1.32         -3.62         3.62 o                         
  -4   6  13          0.83         -1.87         4.33 o                         
  -3   6  13          6.16          6.34         7.10 o                         
  -2   6  13         29.70         26.65         5.66 o                         
  -1   6  13          0.03          1.38         2.52 o                         
   0   6  13          1.22          3.83         3.51 o                         
   1   6  13         15.80         12.39         3.51 o                         
   2   6  13         32.34         30.38         3.03 o                         
   3   6  13         37.10         37.58         4.12 o                         
   4   6  13          0.45         -3.35         3.35 o                         
  -3   7  13          0.40         -1.94         2.90 o                         
  -2   7  13          2.75          5.71         2.85 o                         
  -1   7  13          2.98          1.02         3.14 o                         
   0   7  13          1.86          4.86         5.78 o                         
   1   7  13         20.16         20.31         4.24 o                         
   2   7  13          0.40          3.26         7.67 o                         
   3   7  13          0.01         14.15         6.12 o                         
   4   7  13          0.22         -0.63         3.97 o                         
  -1   8  13          0.68         -1.96         4.67 o                         
   0   8  13          0.63         -0.88         4.82 o                         
   1   8  13          8.99         10.88         4.73 o                         
   2   8  13         10.64          2.00         5.52 o                         
  -1  -6  14         10.94         15.57         4.23 o                         
   0  -6  14          1.95         -2.47         4.82 o                         
   1  -6  14          4.84          4.35         5.73 o                         
  -3  -5  14          0.73         -5.04         5.04 o                         
  -2  -5  14         30.36         30.36         3.71 o                         
  -1  -5  14         16.35         17.19         3.27 o                         
   0  -5  14         11.16          4.09         4.49 o                         
   1  -5  14          0.24         -4.84         4.84 o                         
   2  -5  14          0.13          2.76         3.59 o                         
   3  -5  14          3.95         -4.28         5.84 o                         
  -4  -4  14          0.68         -3.77         5.84 o                         
  -3  -4  14         10.39         17.70         4.50 o                         
  -2  -4  14         10.09          9.36         3.11 o                         
  -1  -4  14         76.86         71.30         4.60 o                         
   0  -4  14         51.13         53.81         3.42 o                         
   1  -4  14         24.46         23.51         3.71 o                         
   2  -4  14          0.16         -1.38         3.58 o                         
   3  -4  14          0.88          5.91         3.53 o                         
   4  -4  14          4.62          4.16         3.70 o                         
  -4  -3  14          2.87         37.64         5.57 o                         
  -3  -3  14          0.05         -5.06         5.06 o                         
  -2  -3  14          3.35          3.97         3.08 o                         
  -1  -3  14          3.42          5.10         2.58 o                         
   0  -3  14        330.38        342.80         6.26 o                         
   1  -3  14         22.67         24.08         2.45 o                         
   2  -3  14         16.48         11.60         3.33 o                         
   3  -3  14          3.00          2.36         5.40 o                         
   4  -3  14         47.79         58.17         9.01 o                         
   5  -3  14         18.89         21.82         6.72 o                         
  -5  -2  14          0.60         -1.03         5.13 o                         
  -4  -2  14         64.16         63.47         5.85 o                         
  -3  -2  14          2.23          3.22         4.80 o                         
  -2  -2  14         32.42         34.72         3.35 o                         
  -1  -2  14         20.85         15.64         2.79 o                         
   0  -2  14        388.39        381.98        10.93 o                         
   1  -2  14          0.10          0.11         2.41 o                         
   2  -2  14          0.42          4.52         3.18 o                         
   3  -2  14         82.04         79.05         4.35 o                         
   4  -2  14         25.74         25.92         7.01 o                         
   5  -2  14          0.03          6.44         6.71 o                         
  -5  -1  14         18.61         25.36         5.46 o                         
  -4  -1  14          1.06         -4.15         4.15 o                         
  -3  -1  14         72.02         76.63         5.86 o                         
  -2  -1  14        413.38        389.01         6.39 o                         
  -1  -1  14        229.81        223.45         5.03 o                         
   0  -1  14        123.54        130.95         8.24 o                         
   1  -1  14         77.84         88.64         5.52 o                         
   2  -1  14          1.11          2.80         2.07 o                         
   3  -1  14        108.32        103.40         4.52 o                         
   4  -1  14          3.97          3.80         6.44 o                         
   5  -1  14          0.89         -3.70         6.05 o                         
  -5   0  14          0.23          1.23         2.62 o                         
  -4   0  14          2.24          2.63         2.03 o                         
  -3   0  14          3.71          5.56         4.21 o                         
  -2   0  14        264.05        268.58         8.09 o                         
  -1   0  14        355.13        348.02         5.94 o                         
   0   0  14        127.76        121.03         3.91 o                         
   1   0  14         81.07         83.04         3.46 o                         
   2   0  14        120.46        112.20         3.56 o                         
   3   0  14        303.94        320.82         5.89 o                         
   4   0  14         16.79         23.89         6.03 o                         
   5   0  14          0.07         -3.33         5.66 o                         
   6   0  14         11.76          4.49         6.31 o                         
  -5   1  14          0.06          6.22         2.44 o                         
  -4   1  14          1.75         -0.39         2.33 o                         
  -3   1  14          6.67          4.43         3.41 o                         
  -2   1  14         26.02         26.50         4.16 o                         
  -1   1  14        131.46        129.99         5.62 o                         
   0   1  14        135.19        132.74         5.57 o                         
   1   1  14         84.35         85.86         4.62 o                         
   2   1  14          5.50          5.45         2.90 o                         
   3   1  14        145.22        141.72         6.01 o                         
   4   1  14          0.63          4.20         3.12 o                         
   5   1  14         75.97         54.79         5.63 o                         
   6   1  14          1.30          2.93         5.65 o                         
  -5   2  14          1.13         -3.74         3.74 o                         
  -4   2  14          4.64          2.97         2.39 o                         
  -3   2  14          4.62          3.09         3.04 o                         
  -2   2  14         33.18         36.54         4.18 o                         
  -1   2  14         11.61         10.21         3.18 o                         
   0   2  14         25.19         22.22         3.78 o                         
   1   2  14        107.28        118.03         5.37 o                         
   2   2  14          1.52          1.05         2.26 o                         
   3   2  14          7.46          6.48         3.13 o                         
   4   2  14         14.42         16.04         2.46 o                         
   5   2  14          6.67          6.03         3.11 o                         
   6   2  14          5.58          0.08         4.01 o                         
  -5   3  14          3.42         -3.20         3.55 o                         
  -4   3  14          5.24         10.07         3.59 o                         
  -3   3  14         41.44         37.01         3.06 o                         
  -2   3  14          0.60          1.42         3.47 o                         
  -1   3  14          5.69          3.04         3.07 o                         
   0   3  14          1.44          1.94         3.37 o                         
   1   3  14         12.92          9.09         2.04 o                         
   2   3  14          2.52          1.78         2.52 o                         
   3   3  14          2.33          0.80         2.38 o                         
   4   3  14          1.42          4.16         3.35 o                         
   5   3  14          2.47          8.91         2.66 o                         
   6   3  14         12.52         25.67         5.07 o                         
  -5   4  14          2.96          0.45         4.97 o                         
  -4   4  14         29.04         17.44         4.46 o                         
  -3   4  14        103.87        107.98         6.66 o                         
  -2   4  14         52.52         59.61         4.52 o                         
  -1   4  14         16.18         14.32         3.44 o                         
   0   4  14          0.64          3.72         3.46 o                         
   1   4  14         42.89         36.86         2.67 o                         
   2   4  14        320.98        345.97         7.18 o                         
   3   4  14          7.33         12.07         2.86 o                         
   4   4  14          6.86          4.08         3.62 o                         
   5   4  14          9.68          6.51         3.87 o                         
  -4   5  14          3.37          3.10         4.20 o                         
  -3   5  14         71.71         83.86         6.17 o                         
  -2   5  14          7.24         11.42         3.84 o                         
  -1   5  14         28.18         22.53         3.55 o                         
   0   5  14          4.70          5.26         3.71 o                         
   1   5  14          0.35          1.88         3.24 o                         
   2   5  14        211.10        213.77         5.22 o                         
   3   5  14        229.87        238.55         5.82 o                         
   4   5  14         20.38         10.81         4.22 o                         
   5   5  14          5.00         -2.44         4.70 o                         
  -3   6  14          7.17          3.23         3.27 o                         
  -2   6  14         26.99         31.08         4.49 o                         
  -1   6  14         20.82         17.79         4.39 o                         
   0   6  14          5.82          8.26         3.30 o                         
   1   6  14          8.03          9.88         4.05 o                         
   2   6  14         39.20         46.80         3.08 o                         
   3   6  14         11.56         10.61         3.53 o                         
   4   6  14         22.93         19.68         4.30 o                         
  -2   7  14          1.14         -1.25         2.95 o                         
  -1   7  14         13.82         21.43         2.96 o                         
   0   7  14          6.21          2.91         3.36 o                         
   1   7  14          0.39          2.72         3.03 o                         
   2   7  14          1.70          4.10         2.81 o                         
   3   7  14         16.16         16.43         5.89 o                         
  -1   8  14          0.46         -4.94         5.37 o                         
   0   8  14          0.76         -4.77         4.77 o                         
   1   8  14          1.18          2.70         3.84 o                         
   2   8  14          3.14          5.21         6.06 o                         
   0  -6  15          5.02          0.31         5.81 o                         
  -2  -5  15         17.78         14.79         3.53 o                         
  -1  -5  15         75.91         88.32         4.91 o                         
   0  -5  15          2.47          8.16         5.36 o                         
   1  -5  15          0.00         -3.77         4.48 o                         
   2  -5  15         11.65         20.77         4.63 o                         
  -3  -4  15          0.27          2.18         4.61 o                         
  -2  -4  15          0.57         -2.39         2.70 o                         
  -1  -4  15         92.84         97.19         8.55 o                         
   0  -4  15         12.72         10.98         3.00 o                         
   1  -4  15          2.23          5.17         3.21 o                         
   2  -4  15          7.13         11.05         3.36 o                         
   3  -4  15          0.10          1.10         7.29 o                         
   4  -4  15          6.52          4.38         3.55 o                         
  -4  -3  15          2.50         -1.94         4.08 o                         
  -3  -3  15          6.46          3.03         4.37 o                         
  -2  -3  15          0.13         -0.69         3.37 o                         
  -1  -3  15          7.87          8.76         2.83 o                         
   0  -3  15        249.34        225.28         5.43 o                         
   1  -3  15          0.72          0.56         2.73 o                         
   2  -3  15          2.63          3.19         3.23 o                         
   3  -3  15          1.70         -0.45         3.16 o                         
   4  -3  15          2.81         -5.60         5.60 o                         
  -5  -2  15          0.83          9.24         5.32 o                         
  -4  -2  15          0.58          1.27         4.65 o                         
  -3  -2  15         29.73         26.09         4.62 o                         
  -2  -2  15          0.53         -1.91         5.09 o                         
  -1  -2  15        135.86        134.54         4.50 o                         
   0  -2  15          0.03          1.05         3.37 o                         
   1  -2  15         43.62         36.62         3.01 o                         
   2  -2  15          0.11          1.98         3.18 o                         
   3  -2  15          1.20          3.65         3.22 o                         
   4  -2  15          5.23          3.84         3.27 o                         
   5  -2  15          0.61         -6.83         6.83 o                         
  -5  -1  15          7.21          8.23         4.82 o                         
  -4  -1  15          0.16         -1.84         4.52 o                         
  -3  -1  15        143.45        130.25         7.08 o                         
  -2  -1  15         52.57         53.83         3.55 o                         
  -1  -1  15        271.94        298.95         5.94 o                         
   0  -1  15          1.42          5.45         2.64 o                         
   1  -1  15         24.64         21.62         2.64 o                         
   2  -1  15          2.08          4.10         2.32 o                         
   3  -1  15         73.05         57.45         4.46 o                         
   4  -1  15          3.58          3.60         5.96 o                         
   5  -1  15         10.10          9.38         6.17 o                         
  -5   0  15          5.18          4.64         2.63 o                         
  -4   0  15          9.76         10.10         2.57 o                         
  -3   0  15        169.51        169.06         7.36 o                         
  -2   0  15        576.12        566.05        11.54 o                         
  -1   0  15        221.62        221.49         5.12 o                         
   0   0  15         46.20         47.47         3.25 o                         
   1   0  15         18.44         17.05         2.68 o                         
   2   0  15          7.71          4.45         2.16 o                         
   3   0  15        105.02         93.29         4.21 o                         
   4   0  15          2.26          5.42         5.41 o                         
   5   0  15          0.38         -3.97         5.82 o                         
  -5   1  15          3.74          6.79         3.60 o                         
  -4   1  15          4.83          3.91         2.36 o                         
  -3   1  15         13.72         11.85         3.86 o                         
  -2   1  15        539.84        537.83        11.02 o                         
  -1   1  15          0.01          0.85         3.75 o                         
   0   1  15         17.42          8.54         3.64 o                         
   1   1  15          4.00          2.19         2.87 o                         
   2   1  15         79.01         84.91         4.93 o                         
   3   1  15          0.12          1.19         3.41 o                         
   4   1  15        106.19        102.54         4.34 o                         
   5   1  15         17.13         12.45         5.21 o                         
  -5   2  15          0.40          1.66         4.38 o                         
  -4   2  15          3.80          1.96         2.40 o                         
  -3   2  15          9.90          9.16         3.46 o                         
  -2   2  15         52.12         44.24         4.47 o                         
  -1   2  15         38.28         36.41         4.66 o                         
   0   2  15         31.87         33.97         4.17 o                         
   1   2  15         13.88          9.76         3.19 o                         
   2   2  15          9.57          5.11         2.69 o                         
   3   2  15          3.40          4.46         2.50 o                         
   4   2  15        209.17        240.57         5.80 o                         
   5   2  15         58.54         65.15         4.40 o                         
  -5   3  15          0.94          8.89         4.60 o                         
  -4   3  15          0.43          2.80         3.92 o                         
  -3   3  15          8.04          9.57         2.57 o                         
  -2   3  15          0.21          1.94         3.33 o                         
  -1   3  15          1.50         -2.25         3.53 o                         
   0   3  15          0.13         -0.08         3.48 o                         
   1   3  15          7.68          5.96         2.08 o                         
   2   3  15         14.86          9.71         2.62 o                         
   3   3  15         28.93         24.12         2.76 o                         
   4   3  15         22.72         26.91         2.67 o                         
   5   3  15         46.42         52.92         3.70 o                         
  -4   4  15         13.94         20.43         3.97 o                         
  -3   4  15          2.80          0.09         3.45 o                         
  -2   4  15         13.52         17.91         3.78 o                         
  -1   4  15          9.25         11.36         3.61 o                         
   0   4  15          3.72          6.19         3.36 o                         
   1   4  15          0.15         -0.89         1.78 o                         
   2   4  15         18.68         18.17         2.66 o                         
   3   4  15          0.01         -2.45         2.45 o                         
   4   4  15          3.45          3.96         7.03 o                         
   5   4  15          2.65         -3.51         3.51 o                         
  -4   5  15          3.66          1.52         4.76 o                         
  -3   5  15          6.49          4.82         4.20 o                         
  -2   5  15         69.54         69.20         3.60 o                         
  -1   5  15         54.68         55.77         4.65 o                         
   0   5  15          0.69          1.44         3.60 o                         
   1   5  15         31.15         24.34         4.34 o                         
   2   5  15         12.50         16.56         2.81 o                         
   3   5  15         40.76         48.51         3.43 o                         
   4   5  15         18.10         23.88         3.39 o                         
   5   5  15          0.85         -4.99         4.99 o                         
  -3   6  15          4.84          7.90         2.86 o                         
  -2   6  15          0.03          1.48         4.27 o                         
  -1   6  15          4.38          4.99         2.53 o                         
   0   6  15          0.04         -2.16         3.69 o                         
   1   6  15         40.02         33.61         4.66 o                         
   2   6  15         95.93         95.49         8.92 o                         
   3   6  15         79.62         82.47         4.23 o                         
   4   6  15          0.77          1.66         4.65 o                         
  -2   7  15          6.34          4.63         5.82 o                         
  -1   7  15          2.17          4.65         3.66 o                         
   0   7  15          1.47          1.76         3.84 o                         
   1   7  15         27.58         25.51         4.85 o                         
   2   7  15         27.09         18.25         4.63 o                         
   3   7  15          8.20          3.61         5.03 o                         
   0   8  15          0.59          2.04         5.04 o                         
   1   8  15          0.88          3.03         8.37 o                         
  -2  -5  16          0.05          0.36         3.20 o                         
  -1  -5  16          0.29          0.83         3.22 o                         
   0  -5  16          4.70          3.99         4.43 o                         
   1  -5  16          0.89         -5.46         5.46 o                         
   2  -5  16          1.60         -3.62         5.08 o                         
  -3  -4  16          0.58          0.75         5.13 o                         
  -2  -4  16         10.29         10.81         8.05 o                         
  -1  -4  16          0.87          2.46         3.07 o                         
   0  -4  16          8.76          6.24         2.78 o                         
   1  -4  16          0.09          0.70         3.61 o                         
   2  -4  16          5.03         10.79         3.93 o                         
   3  -4  16          5.56          1.26         3.56 o                         
  -4  -3  16          0.13          6.07         5.50 o                         
  -3  -3  16          4.80          9.15         4.17 o                         
  -2  -3  16          6.15          7.19         3.07 o                         
  -1  -3  16         14.97         19.58         7.61 o                         
   0  -3  16         19.89         21.92         2.97 o                         
   1  -3  16         71.58         71.22         3.20 o                         
   2  -3  16          1.37          0.63         3.69 o                         
   3  -3  16          2.83          2.13         3.35 o                         
   4  -3  16          0.08          0.31         5.33 o                         
  -4  -2  16          5.87          5.33         4.97 o                         
  -3  -2  16          0.00          0.30         4.47 o                         
  -2  -2  16          0.01          1.15         2.66 o                         
  -1  -2  16        132.66        122.28         4.32 o                         
   0  -2  16         58.71         53.02         3.51 o                         
   1  -2  16         30.76         24.18         4.16 o                         
   2  -2  16          1.06         -0.55         3.29 o                         
   3  -2  16          0.02          0.01         3.44 o                         
   4  -2  16          7.07          9.95         3.66 o                         
  -4  -1  16         14.12         26.59         4.79 o                         
  -3  -1  16          2.81          4.25         4.78 o                         
  -2  -1  16         45.35         38.26         3.29 o                         
  -1  -1  16        126.93        123.41         9.42 o                         
   0  -1  16        307.70        299.18         9.42 o                         
   1  -1  16          4.57          6.92         3.85 o                         
   2  -1  16         14.46         13.09         2.68 o                         
   3  -1  16          0.27          3.54         3.30 o                         
   4  -1  16         20.97         22.19         6.95 o                         
   5  -1  16          0.11         -6.32         6.86 o                         
  -5   0  16          0.46          0.60         5.32 o                         
  -4   0  16          0.41          3.77         2.53 o                         
  -3   0  16          0.06          1.87         3.73 o                         
  -2   0  16         44.60         47.65         5.19 o                         
  -1   0  16         35.63         45.08         5.11 o                         
   0   0  16        125.54        127.60         4.35 o                         
   1   0  16         33.90         46.40         3.35 o                         
   2   0  16          0.01         -2.69         2.69 o                         
   3   0  16         13.33         12.43         2.18 o                         
   4   0  16          0.21         -0.18         5.18 o                         
   5   0  16          0.76          4.07         6.77 o                         
  -5   1  16         10.71         14.20         4.05 o                         
  -4   1  16         18.64         23.78         3.05 o                         
  -3   1  16         64.07         54.87         5.17 o                         
  -2   1  16          6.92          4.22         4.33 o                         
  -1   1  16        717.83        720.00        12.64 o                         
   0   1  16        129.56        135.38         6.09 o                         
   1   1  16          6.21          1.25         2.82 o                         
   2   1  16          9.68         11.22         3.32 o                         
   3   1  16         13.90         12.64         3.46 o                         
   4   1  16         12.19          5.56         5.55 o                         
   5   1  16          3.08          0.74         5.82 o                         
  -5   2  16          0.78         -4.66         4.66 o                         
  -4   2  16         12.50         12.78         2.75 o                         
  -3   2  16          0.59         -1.05         3.62 o                         
  -2   2  16         32.87         29.47         4.51 o                         
  -1   2  16        470.83        458.17        10.29 o                         
   0   2  16        188.82        193.82         7.17 o                         
   1   2  16         15.93         11.25         3.65 o                         
   2   2  16          7.16          9.75         3.70 o                         
   3   2  16         43.79         46.06         3.35 o                         
   4   2  16         17.19         16.86         2.64 o                         
   5   2  16          2.20          0.63         4.10 o                         
  -4   3  16          1.28          4.77         3.94 o                         
  -3   3  16         17.72         17.32         2.76 o                         
  -2   3  16          3.31          4.48         3.60 o                         
  -1   3  16        180.03        173.18         7.00 o                         
   0   3  16        222.02        198.55         7.26 o                         
   1   3  16         28.76         22.44         2.70 o                         
   2   3  16          2.27          2.82         2.55 o                         
   3   3  16          0.20         -2.24         2.24 o                         
   4   3  16          8.54         13.88         2.63 o                         
   5   3  16         12.97         11.18         3.12 o                         
  -4   4  16          1.05          5.24         4.36 o                         
  -3   4  16          0.02          0.75         3.62 o                         
  -2   4  16          1.36          2.79         3.73 o                         
  -1   4  16          2.49          2.32         3.46 o                         
   0   4  16          0.65         -0.14         4.97 o                         
   1   4  16          1.86          2.88         3.45 o                         
   2   4  16         29.31         21.40         2.69 o                         
   3   4  16          0.13         -4.00         4.00 o                         
   4   4  16          7.71         11.91         7.60 o                         
   5   4  16          2.39         -3.48         3.48 o                         
  -4   5  16          0.02         -4.55         4.55 o                         
  -3   5  16         18.32         20.56         4.53 o                         
  -2   5  16          7.61         12.50         2.52 o                         
  -1   5  16          0.70          1.19         3.33 o                         
   0   5  16          0.02         -2.43         3.82 o                         
   1   5  16          9.75         14.87         4.52 o                         
   2   5  16         31.58         31.13         3.03 o                         
   3   5  16          2.71          1.85         2.34 o                         
   4   5  16          8.61         14.31         3.19 o                         
  -3   6  16         40.06         31.33         3.71 o                         
  -2   6  16         96.99        107.51         6.61 o                         
  -1   6  16          7.15         11.55         4.16 o                         
   0   6  16          1.33         -3.73         3.73 o                         
   1   6  16          0.85         -0.99         3.31 o                         
   2   6  16         85.50         77.70         6.09 o                         
   3   6  16          5.81          2.04         4.84 o                         
   4   6  16          1.51          7.57         3.22 o                         
  -2   7  16         20.68         30.19         3.72 o                         
  -1   7  16         18.38         18.59         4.40 o                         
   0   7  16          0.44          3.09         3.83 o                         
   1   7  16          1.59          2.68         4.22 o                         
   2   7  16         48.39         52.10         6.11 o                         
   3   7  16          7.11         15.37         3.00 o                         
  -1  -5  17          0.70          3.09         6.11 o                         
   0  -5  17          8.16         10.98         5.58 o                         
   1  -5  17          1.19          4.80         3.93 o                         
  -2  -4  17          2.41         -0.56         3.50 o                         
  -1  -4  17          0.44         -2.69         2.96 o                         
   0  -4  17         13.49         18.89         3.15 o                         
   1  -4  17          0.00          2.05         3.12 o                         
   2  -4  17         23.60         26.09         3.80 o                         
   3  -4  17          1.84          0.80         3.58 o                         
  -3  -3  17          0.02          3.39         4.73 o                         
  -2  -3  17          1.24         -4.03        11.18 o                         
  -1  -3  17         47.03         44.07         3.78 o                         
   0  -3  17         49.94         49.26         3.54 o                         
   1  -3  17          0.09          4.20         3.13 o                         
   2  -3  17          3.38          5.88         4.40 o                         
   3  -3  17          0.11         -2.36         3.90 o                         
  -4  -2  17          6.62         11.15         6.21 o                         
  -3  -2  17          0.89          5.64         4.77 o                         
  -2  -2  17          0.49          0.38         3.29 o                         
  -1  -2  17         15.19         15.70         2.98 o                         
   0  -2  17         48.23         39.53         3.31 o                         
   1  -2  17          7.62          4.51         2.78 o                         
   2  -2  17          3.32          3.31         3.43 o                         
   3  -2  17          0.51         -0.19         3.53 o                         
   4  -2  17          4.77         -0.43         3.06 o                         
  -4  -1  17          0.10          8.24         4.79 o                         
  -3  -1  17          5.63          4.79         3.94 o                         
  -2  -1  17          0.38         -0.17         2.45 o                         
  -1  -1  17         45.83         41.68         3.44 o                         
   0  -1  17        102.78         80.34         7.20 o                         
   1  -1  17         34.14         24.97         3.21 o                         
   2  -1  17         37.68         34.72         3.08 o                         
   3  -1  17         11.83         10.73         3.67 o                         
   4  -1  17         12.61         14.90         5.53 o                         
  -4   0  17          3.79          9.49         2.72 o                         
  -3   0  17         20.19         25.28         4.54 o                         
  -2   0  17         79.23         72.89         6.18 o                         
  -1   0  17        156.75        155.35         7.02 o                         
   0   0  17          3.07         -0.09         2.75 o                         
   1   0  17          0.62          2.30         2.49 o                         
   2   0  17          1.91         -0.10         2.50 o                         
   3   0  17         21.69         19.19         2.33 o                         
   4   0  17          0.01          3.21         5.88 o                         
   5   0  17          0.96          5.33         7.25 o                         
  -4   1  17          1.00          2.61         3.85 o                         
  -3   1  17          3.46          3.11         3.44 o                         
  -2   1  17         24.83         25.27         4.64 o                         
  -1   1  17        186.52        186.03         7.24 o                         
   0   1  17          4.69         -1.67         3.80 o                         
   1   1  17          5.20          4.10         3.24 o                         
   2   1  17          3.53          1.47         3.61 o                         
   3   1  17         10.48         10.76         2.85 o                         
   4   1  17          0.75          3.58         4.86 o                         
   5   1  17         10.74         13.23         5.37 o                         
  -4   2  17          2.05          1.25         2.71 o                         
  -3   2  17          1.15         -0.29         3.99 o                         
  -2   2  17        199.15        203.47         8.01 o                         
  -1   2  17        480.17        496.93        11.15 o                         
   0   2  17         16.18         15.70         4.32 o                         
   1   2  17          0.03         -3.22         3.57 o                         
   2   2  17          1.30          3.92         3.27 o                         
   3   2  17         29.28         27.11         4.26 o                         
   4   2  17         19.93         30.85         9.16 o                         
   5   2  17         11.01         12.17         5.71 o                         
  -4   3  17          0.82         -4.42         4.42 o                         
  -3   3  17          4.54          8.19         4.22 o                         
  -2   3  17         54.10         59.33         5.21 o                         
  -1   3  17         90.70         84.04         5.86 o                         
   0   3  17         55.43         59.34         5.18 o                         
   1   3  17         55.91         57.61         5.03 o                         
   2   3  17          4.43          5.18         2.82 o                         
   3   3  17          3.51          0.96         2.50 o                         
   4   3  17          0.45         -0.74         2.36 o                         
   5   3  17          9.33          6.55         3.14 o                         
  -4   4  17          0.96          4.22         4.67 o                         
  -3   4  17          1.88          6.31         3.61 o                         
  -2   4  17         15.98         14.82         3.94 o                         
  -1   4  17         58.94         52.28         5.38 o                         
   0   4  17          0.08         -3.44         4.08 o                         
   1   4  17         36.33         25.35         4.84 o                         
   2   4  17          3.79          2.53         2.95 o                         
   3   4  17          3.41         10.68         2.45 o                         
   4   4  17         32.74         31.55         3.32 o                         
  -3   5  17          1.39          3.09         3.84 o                         
  -2   5  17          0.19         -0.80         3.77 o                         
  -1   5  17          0.67         -3.27         3.27 o                         
   0   5  17          3.48          4.18         3.69 o                         
   1   5  17         32.62         40.62         5.48 o                         
   2   5  17          2.18         -0.14         3.63 o                         
   3   5  17          4.34         -2.24         7.15 o                         
   4   5  17          1.51         -0.98         3.96 o                         
  -2   6  17         12.27         17.12         4.27 o                         
  -1   6  17          1.69          3.55         3.85 o                         
   0   6  17          6.46          5.35         3.91 o                         
   1   6  17         27.77         33.46         5.17 o                         
   2   6  17          0.13         -1.46         4.34 o                         
   3   6  17          5.28          7.47         4.01 o                         
  -1   7  17         27.53         36.88         5.11 o                         
   0   7  17          2.87          1.90         4.50 o                         
   1   7  17         52.25         55.06         5.55 o                         
   2   7  17          1.86          2.21         3.79 o                         
  -2  -4  18          0.58         -1.89         3.39 o                         
  -1  -4  18          8.33         14.74         9.48 o                         
   0  -4  18          0.35          1.72         3.10 o                         
   1  -4  18          1.06          8.99         4.70 o                         
   2  -4  18          4.04          9.41         4.03 o                         
  -3  -3  18          3.14          2.46         5.27 o                         
  -2  -3  18          2.94          0.04         3.75 o                         
  -1  -3  18          1.53         -1.89         6.69 o                         
   0  -3  18          0.95         -0.12         4.62 o                         
   1  -3  18          3.52          1.76         4.20 o                         
   2  -3  18          1.53         -1.40         3.92 o                         
   3  -3  18          0.34         -2.74         3.72 o                         
  -3  -2  18          1.75         -2.89         4.33 o                         
  -2  -2  18          5.45          1.15         2.81 o                         
  -1  -2  18          5.63          2.04         3.00 o                         
   0  -2  18          3.90          1.60         2.92 o                         
   1  -2  18          2.35         -0.50         6.11 o                         
   2  -2  18          3.08          9.35         3.62 o                         
   3  -2  18         40.02         42.25         4.14 o                         
   4  -2  18         16.34         20.67         3.95 o                         
  -4  -1  18         12.38         21.52         6.23 o                         
  -3  -1  18          6.51         13.49         4.54 o                         
  -2  -1  18          5.51         10.10         4.69 o                         
  -1  -1  18          0.08          1.79         2.72 o                         
   0  -1  18          1.09          5.90         2.77 o                         
   1  -1  18         94.86         82.00         4.02 o                         
   2  -1  18         16.12         13.93         2.69 o                         
   3  -1  18         12.72          9.15         4.45 o                         
   4  -1  18          0.19         -3.55         3.55 o                         
  -4   0  18         24.74         31.08         4.76 o                         
  -3   0  18          2.47          8.45         3.43 o                         
  -2   0  18         22.72         22.56         4.19 o                         
  -1   0  18         32.61         41.28         4.82 o                         
   0   0  18          7.70         14.02         4.13 o                         
   1   0  18         34.65         21.04         2.88 o                         
   2   0  18          0.74          5.44         3.21 o                         
   3   0  18          2.62         -0.42         6.88 o                         
   4   0  18          5.78         12.39         6.20 o                         
  -4   1  18          2.66         -2.80         2.80 o                         
  -3   1  18          9.88         12.73         4.59 o                         
  -2   1  18         86.43         82.22         6.24 o                         
  -1   1  18         67.06         68.68         5.62 o                         
   0   1  18          0.06          5.54         3.75 o                         
   1   1  18          0.00         -3.27         3.34 o                         
   2   1  18         98.71         88.92         5.51 o                         
   3   1  18          0.50         -3.61         3.61 o                         
   4   1  18          2.94          5.84         5.88 o                         
   5   1  18         24.00         31.69         6.67 o                         
  -4   2  18          0.87          4.37         5.65 o                         
  -3   2  18          2.94          3.70         3.92 o                         
  -2   2  18         79.59         77.08         5.97 o                         
  -1   2  18          0.83         -3.25         4.36 o                         
   0   2  18          0.24         -0.82         3.72 o                         
   1   2  18         41.50         38.46         4.69 o                         
   2   2  18          3.42          8.28         3.85 o                         
   3   2  18          0.13          0.63         3.48 o                         
   4   2  18          5.81          6.51         3.89 o                         
   5   2  18         20.71         25.77         5.65 o                         
  -4   3  18          0.83          7.12         4.23 o                         
  -3   3  18          0.35         -0.41         3.98 o                         
  -2   3  18         72.25         86.00         5.90 o                         
  -1   3  18        116.15        103.59         6.75 o                         
   0   3  18         78.81         81.86         5.53 o                         
   1   3  18         16.34         20.88         4.52 o                         
   2   3  18         41.93         44.00         3.17 o                         
   3   3  18         13.44         19.98         6.38 o                         
   4   3  18         17.92         19.64         3.95 o                         
  -3   4  18         11.53         13.43         3.88 o                         
  -2   4  18          5.33         -0.24         3.46 o                         
  -1   4  18         46.19         43.05         5.17 o                         
   0   4  18        306.25        318.85         9.65 o                         
   1   4  18         14.26         11.36         4.02 o                         
   2   4  18          5.80          7.05         2.45 o                         
   3   4  18          2.95          1.40         2.88 o                         
   4   4  18          1.52          4.91        10.38 o                         
  -3   5  18          1.80         -3.88         4.47 o                         
  -2   5  18          1.13          2.53         4.26 o                         
  -1   5  18         14.74         17.68         4.06 o                         
   0   5  18        114.97        119.47         6.47 o                         
   1   5  18         18.77         19.13         4.90 o                         
   2   5  18          3.23         -2.09         4.43 o                         
   3   5  18          2.86          8.37         2.87 o                         
   4   5  18          0.62          6.72         4.91 o                         
  -2   6  18          1.84         11.19         4.35 o                         
  -1   6  18         12.90         14.64         4.18 o                         
   0   6  18         16.83          8.16         4.72 o                         
   1   6  18         14.21         15.24         4.40 o                         
   2   6  18         10.33          8.17         4.04 o                         
   3   6  18          0.06          5.85         3.31 o                         
   0   7  18          0.16         -4.63         4.63 o                         
   1   7  18          0.72          7.88         4.80 o                         
   0  -4  19          0.04         -1.36         4.58 o                         
   1  -4  19          2.93          9.08         5.02 o                         
  -2  -3  19          7.08          7.03         3.35 o                         
  -1  -3  19          5.81          4.52         3.36 o                         
   0  -3  19         20.00         23.20         3.84 o                         
   1  -3  19          9.18         14.19         4.68 o                         
   2  -3  19          0.00         -1.60         4.01 o                         
  -3  -2  19          7.17          8.52         4.58 o                         
  -2  -2  19          1.49          5.64         3.36 o                         
  -1  -2  19          1.45         -4.27         6.43 o                         
   0  -2  19         18.99         11.64         2.88 o                         
   1  -2  19          8.51         12.36         2.89 o                         
   2  -2  19         14.88         17.87         3.89 o                         
   3  -2  19          0.29         -2.67         3.37 o                         
  -3  -1  19          0.99          0.17         4.11 o                         
  -2  -1  19          0.46         -1.71         5.47 o                         
  -1  -1  19          0.03          1.06         2.97 o                         
   0  -1  19          6.67          4.82         3.09 o                         
   1  -1  19         17.71         16.56         3.09 o                         
   2  -1  19          0.11         -2.75         2.75 o                         
   3  -1  19         10.12         15.44         4.05 o                         
   4  -1  19          1.58          1.87         3.29 o                         
  -4   0  19          3.02          9.82         5.03 o                         
  -3   0  19         10.68         12.73         4.62 o                         
  -2   0  19         14.08         10.47         4.56 o                         
  -1   0  19          8.61         10.24         4.09 o                         
   0   0  19         15.30          7.36         3.71 o                         
   1   0  19         43.34         48.76         5.24 o                         
   2   0  19         34.69         32.49         4.14 o                         
   3   0  19          1.46         -0.15         6.52 o                         
   4   0  19          0.00         12.62         7.41 o                         
  -4   1  19          0.15          1.84         4.67 o                         
  -3   1  19         11.59          8.21         5.06 o                         
  -2   1  19         27.04         26.27         4.81 o                         
  -1   1  19         23.43         19.37         4.17 o                         
   0   1  19         14.58         11.20         3.96 o                         
   1   1  19          2.01          3.64         3.78 o                         
   2   1  19         37.59         50.26         5.06 o                         
   3   1  19          0.34         -0.81         3.63 o                         
   4   1  19          0.11          2.56         6.51 o                         
  -4   2  19          0.19          2.98         3.91 o                         
  -3   2  19         12.71         18.71         4.37 o                         
  -2   2  19         31.48         28.74         5.00 o                         
  -1   2  19          8.75          9.85         4.50 o                         
   0   2  19          1.48          1.77         3.64 o                         
   1   2  19         11.27          0.83         3.73 o                         
   2   2  19          0.85          5.75         3.78 o                         
   3   2  19          9.73         13.91         3.86 o                         
   4   2  19          6.08          7.51         3.54 o                         
  -3   3  19         21.52         21.77         5.08 o                         
  -2   3  19          0.39         -1.36         3.95 o                         
  -1   3  19         11.01         15.62         3.95 o                         
   0   3  19          0.22          7.81         3.67 o                         
   1   3  19          5.13          5.05         3.88 o                         
   2   3  19          3.38          6.89         5.26 o                         
   3   3  19         19.98         28.73         3.13 o                         
   4   3  19          9.96         11.22         2.64 o                         
  -3   4  19         12.57         12.57         8.36 o                         
  -2   4  19          6.27          7.48         4.10 o                         
  -1   4  19         65.88         61.25         5.54 o                         
   0   4  19         23.71         25.15         4.82 o                         
   1   4  19         30.20         29.98         4.25 o                         
   2   4  19          0.69          1.99         3.79 o                         
   3   4  19          0.25         -6.06         6.06 o                         
   4   4  19          3.96          4.81         3.54 o                         
  -2   5  19          5.46          6.00         4.26 o                         
  -1   5  19         28.72         24.82         5.21 o                         
   0   5  19          0.98          6.74         4.01 o                         
   1   5  19          9.67          8.99         4.16 o                         
   2   5  19          5.76         10.25         4.53 o                         
   3   5  19          0.03          3.13         4.76 o                         
  -1   6  19          3.93          8.20         4.12 o                         
   0   6  19          0.79          5.00         4.50 o                         
   1   6  19         19.42         23.55         5.41 o                         
   2   6  19         11.08         14.84         4.91 o                         
  -1  -3  20          8.06          5.02         6.30 o                         
   0  -3  20          0.35         10.64         3.46 o                         
   1  -3  20          4.12          2.78         3.30 o                         
  -2  -2  20          1.68          8.45         8.49 o                         
  -1  -2  20          8.18         20.13         6.93 o                         
   0  -2  20         14.11         18.29         4.10 o                         
   1  -2  20          0.97         -5.69         5.69 o                         
   2  -2  20         14.68         14.50         9.15 o                         
   3  -2  20          0.01          0.05         4.08 o                         
  -3  -1  20          0.13         -3.68         4.85 o                         
  -2  -1  20          3.85         -0.26         4.61 o                         
  -1  -1  20          0.04          0.41         2.90 o                         
   0  -1  20          3.72          7.24         5.19 o                         
   1  -1  20          0.34          0.52         3.05 o                         
   2  -1  20          0.10          4.93         2.94 o                         
   3  -1  20          5.08          4.21         3.56 o                         
  -3   0  20          0.73          2.90         4.82 o                         
  -2   0  20          7.92          3.60         4.23 o                         
  -1   0  20          1.76         -0.29         3.87 o                         
   0   0  20         10.03         23.02         4.10 o                         
   1   0  20          1.48          1.69         3.65 o                         
   2   0  20         23.63         11.52         4.07 o                         
   3   0  20          4.72          9.28         6.99 o                         
   4   0  20         12.58         13.45         6.11 o                         
  -3   1  20          0.03         -4.00         4.00 o                         
  -2   1  20          9.17         19.62         4.37 o                         
  -1   1  20          1.76          5.81         3.65 o                         
   0   1  20          2.40         -1.79         3.47 o                         
   1   1  20          1.57          0.98         3.76 o                         
   2   1  20          9.29          8.65         3.77 o                         
   3   1  20         20.01         24.92         3.68 o                         
   4   1  20          4.20         -1.67         5.99 o                         
  -3   2  20         31.32         24.55         4.47 o                         
  -2   2  20         35.52         42.29         5.34 o                         
  -1   2  20          0.23          0.25         3.71 o                         
   0   2  20          0.01          1.90         3.87 o                         
   1   2  20         21.82         18.92         4.79 o                         
   2   2  20          0.46          0.45         3.51 o                         
   3   2  20          0.01         -3.66         3.66 o                         
   4   2  20          7.61         16.31         9.96 o                         
  -3   3  20          6.17          2.56         4.76 o                         
  -2   3  20         31.19         37.32         4.98 o                         
  -1   3  20          0.97         -1.92         4.34 o                         
   0   3  20          4.45          8.59         4.49 o                         
   1   3  20          0.97          4.76         3.89 o                         
   2   3  20         48.55         56.14         5.49 o                         
   3   3  20          0.29          7.35         3.59 o                         
   4   3  20          3.54          8.30         3.44 o                         
  -2   4  20         43.98         47.06         5.62 o                         
  -1   4  20          0.09         -2.13         4.59 o                         
   0   4  20          0.07          6.51         4.57 o                         
   1   4  20          8.34          1.99         3.84 o                         
   2   4  20          3.96         10.58         4.55 o                         
   3   4  20          0.96         -1.30         2.94 o                         
  -2   5  20          5.88          2.63         5.19 o                         
  -1   5  20          0.05         -3.92         4.63 o                         
   0   5  20         23.82         24.09         4.83 o                         
   1   5  20         18.72         23.67         5.40 o                         
   2   5  20          1.99         -0.90         4.43 o                         
   3   5  20         12.82         19.49         4.93 o                         
   0   6  20         18.37         15.61         4.62 o                         
   1   6  20         36.95         48.39         4.93 o                         
  -1  -2  21          0.36         -5.97         5.97 o                         
   0  -2  21          0.68         -2.01         3.34 o                         
   1  -2  21          0.87          7.08         3.55 o                         
   2  -2  21         66.46         80.54         5.62 o                         
  -2  -1  21         14.50         -3.56         4.87 o                         
  -1  -1  21          0.40          1.02         9.08 o                         
   0  -1  21          5.82          7.19         3.19 o                         
   1  -1  21          5.84          7.41         3.11 o                         
   2  -1  21          6.51          6.34         4.67 o                         
   3  -1  21         29.25         38.62         4.37 o                         
  -2   0  21          0.05         -4.74         4.74 o                         
  -1   0  21         14.96         18.28         4.69 o                         
   0   0  21         19.34         17.07         3.82 o                         
   1   0  21          1.90          3.23         4.15 o                         
   2   0  21          0.28         -4.12         4.12 o                         
   3   0  21          0.41          9.28         7.55 o                         
  -3   1  21          7.41          3.87         5.14 o                         
  -2   1  21          2.46         -4.44         4.59 o                         
  -1   1  21          1.33          2.08         4.05 o                         
   0   1  21          0.62          0.12         4.02 o                         
   1   1  21         11.93          6.02         3.69 o                         
   2   1  21          7.58         14.03         4.19 o                         
   3   1  21          0.39          4.89         4.12 o                         
  -3   2  21          6.54          4.83         5.34 o                         
  -2   2  21          3.20          6.45         4.14 o                         
  -1   2  21          3.45         10.44         4.53 o                         
   0   2  21          3.28         -3.77         3.77 o                         
   1   2  21         13.89         10.21         4.43 o                         
   2   2  21         54.59         57.12         5.34 o                         
   3   2  21          0.10         -2.80         4.59 o                         
  -2   3  21         16.31         14.40         4.25 o                         
  -1   3  21          0.17         -3.04         4.12 o                         
   0   3  21          2.07         -4.29         4.29 o                         
   1   3  21          3.12         10.76         3.82 o                         
   2   3  21          5.54         10.52         3.62 o                         
   3   3  21          1.91          8.68         4.63 o                         
  -2   4  21          0.33          7.52         5.01 o                         
  -1   4  21          0.70          4.91         4.21 o                         
   0   4  21          0.84          6.45         4.75 o                         
   1   4  21         16.10         10.07         4.44 o                         
   2   4  21          0.94          9.58         4.01 o                         
   3   4  21          7.65         16.79         4.92 o                         
  -1   5  21          0.10          0.02         4.30 o                         
   0   5  21          1.31          2.56         4.44 o                         
   1   5  21          5.31         10.58         4.59 o                         
   2   5  21          0.90          9.42         4.23 o                         
  -1  -1  22          0.01          5.58         4.42 o                         
   0  -1  22          9.36         12.96         5.06 o                         
   1  -1  22          1.52         -0.46         3.14 o                         
   2  -1  22          0.07         -5.42         5.42 o                         
  -2   0  22          0.49          2.87         4.79 o                         
  -1   0  22          5.02         -4.81         5.19 o                         
   0   0  22         19.94         21.79         4.66 o                         
   1   0  22          2.31          5.26         4.75 o                         
   2   0  22          3.19          2.22         4.61 o                         
  -2   1  22         19.86         23.43         5.65 o                         
  -1   1  22          7.35         13.24         4.63 o                         
   0   1  22          0.46         -2.29         4.54 o                         
   1   1  22          2.02          4.26         4.21 o                         
   2   1  22          0.18          2.91         4.80 o                         
   3   1  22          5.40         25.92         4.81 o                         
  -2   2  22          0.13         -1.08         4.54 o                         
  -1   2  22          0.27          2.17         4.73 o                         
   0   2  22          0.08          2.15         4.62 o                         
   1   2  22          0.98          3.00         4.48 o                         
   2   2  22          0.71          8.03         3.89 o                         
   3   2  22          8.57          3.02         5.33 o                         
  -2   3  22          1.17          5.54         5.14 o                         
  -1   3  22          0.01          1.41         4.74 o                         
   0   3  22          0.67          1.60         4.62 o                         
   1   3  22         20.17         28.30         4.88 o                         
   2   3  22          0.85          0.67         4.65 o                         
  -1   4  22          0.42         -3.54         4.78 o                         
   0   4  22          2.00         -1.56         4.80 o                         
   1   4  22          4.30         -3.97         3.97 o                         
   2   4  22          0.38          7.68         5.05 o                         
   0   0  23         26.39         27.29         5.26 o                         
   1   0  23          2.75         -4.57         4.57 o                         
  -1   1  23          8.25          9.57         5.35 o                         
   0   1  23          0.55         -0.40         4.34 o                         
   1   1  23          0.00          5.71         5.06 o                         
   2   1  23          0.04         11.61         5.38 o                         
  -1   2  23          7.03          9.99         4.65 o                         
   0   2  23         17.08         21.77         5.34 o                         
   1   2  23          0.04         -0.71         4.66 o                         
   2   2  23          0.77          0.86         4.37 o                         
  -1   3  23          0.68          2.54         4.83 o                         
   0   3  23         12.26         24.33         5.30 o                         
   1   3  23          3.81          7.49         4.88 o                         
                                                                                
