# Supplementary material for: Crystal structures of six 4-(4-nitro­phenyl)­piperazin-1-ium salts
Source: Acta Crystallogr E Crystallogr Commun. 2022 Apr 26;78(Pt 5):510–8. doi: 10.1107/S2056989022004157 (PMC9069513; doi:10.1107/S2056989022004157)
Supplement: Supplementary file 6 [file e-78-00510-Vsup6.hkl]

data_V                                                                          
_shelx_title ' TK7 IN P2(1)/C'                                                  
_shelx_refln_list_code          4                                               
_shelx_F_calc_maximum      426.43                                               
_exptl_crystal_F_000      1560.00                                               
_reflns_d_resolution_high  0.8302                                               
                                                                                
loop_                                                                           
 _space_group_symop_operation_xyz                                               
 'x, y, z'                                                                      
 '-x, y+1/2, -z+1/2'                                                            
 '-x, -y, -z'                                                                   
 'x, -y-1/2, z-1/2'                                                             
                                                                                
_cell_length_a    15.8080                                                       
_cell_length_b     7.5198                                                       
_cell_length_c    31.0200                                                       
_cell_angle_alpha  90.000                                                       
_cell_angle_beta   92.561                                                       
_cell_angle_gamma  90.000                                                       
                                                                                
_shelx_F_squared_multiplier     1.000                                           
                                                                                
loop_                                                                           
 _refln_index_h                                                                 
 _refln_index_k                                                                 
 _refln_index_l                                                                 
 _refln_F_squared_calc                                                          
 _refln_F_squared_meas                                                          
 _refln_F_squared_sigma                                                         
 _refln_observed_status                                                         
   2   0   0       1018.37        762.16        50.30 o                         
   3   0   0       8475.08       7497.18        45.96 o                         
   4   0   0        340.61        373.24        15.21 o                         
   5   0   0      21267.88      20337.74       107.29 o                         
   6   0   0       4389.18       4530.52        50.80 o                         
   7   0   0         52.92         46.79        13.25 o                         
   8   0   0         73.33         87.28        12.35 o                         
   9   0   0        960.15       1070.73        33.54 o                         
  10   0   0       7485.54       7720.67       155.08 o                         
  11   0   0        145.91        145.21        22.61 o                         
  12   0   0         73.63         58.15        48.80 o                         
  13   0   0        378.57        394.64        73.59 o                         
  14   0   0        232.58        179.05        67.25 o                         
  15   0   0         97.81         92.62        64.86 o                         
  16   0   0        359.30        302.14        80.62 o                         
  17   0   0          0.25        -33.70        73.99 o                         
  18   0   0         10.75        131.32        89.24 o                         
  19   0   0        109.13        134.46        87.13 o                         
   1   1   0       3311.45       3131.67        37.51 o                         
   2   1   0       5793.14       6309.03        83.81 o                         
   3   1   0       4520.24       4623.87        51.50 o                         
   4   1   0        389.86        455.47        18.80 o                         
   5   1   0       1335.69       1132.21        32.45 o                         
   6   1   0        193.74        180.96         9.83 o                         
   7   1   0        826.11        856.09        19.40 o                         
   8   1   0        461.12        390.05        15.81 o                         
   9   1   0        711.16        688.06        19.70 o                         
  10   1   0        248.98        229.67        19.52 o                         
  11   1   0          0.13        -16.37        24.68 o                         
  12   1   0        528.80        485.91        48.70 o                         
  13   1   0         66.65         96.16        41.32 o                         
  14   1   0        747.45        825.48        62.68 o                         
  15   1   0        592.71        644.23       161.17 o                         
  16   1   0         12.69        100.57        58.58 o                         
  17   1   0         52.84         45.18        53.97 o                         
  18   1   0          7.79         14.37        57.37 o                         
   0   2   0     181840.48     161076.42      2087.74 o                         
   1   2   0      16177.52      17014.27        92.72 o                         
   2   2   0        440.63        550.23        19.51 o                         
   3   2   0        296.93        282.59        15.73 o                         
   4   2   0        459.72        456.09        28.42 o                         
   5   2   0       7134.55       6981.29       159.18 o                         
   6   2   0        294.68        292.07        23.15 o                         
   7   2   0       2415.95       2494.56        60.31 o                         
   8   2   0         13.46        -17.67        19.35 o                         
   9   2   0          1.13         -7.28        17.14 o                         
  10   2   0        642.14        609.23        32.58 o                         
  11   2   0          3.71         34.88        42.35 o                         
  12   2   0        149.57        111.53        48.88 o                         
  13   2   0        384.08        392.86        49.42 o                         
  14   2   0        566.49        542.05        56.95 o                         
  15   2   0          0.19        -27.50        89.89 o                         
  16   2   0         69.25         63.77        51.07 o                         
  17   2   0         53.22         -0.82        55.93 o                         
  18   2   0         22.93         47.36        55.46 o                         
   1   3   0       1043.26        936.07        28.92 o                         
   2   3   0       2101.65       2174.37        41.92 o                         
   3   3   0       2331.27       2200.48        63.89 o                         
   4   3   0         35.49         33.94        12.95 o                         
   5   3   0        422.82        426.97        18.51 o                         
   6   3   0       3510.28       3541.76        46.14 o                         
   7   3   0        272.25        266.20        25.23 o                         
   8   3   0        964.45        941.68        41.64 o                         
   9   3   0        137.26        160.78        25.06 o                         
  10   3   0         24.55         91.55        33.86 o                         
  11   3   0         27.72          2.87        42.78 o                         
  12   3   0         84.80         35.08        45.56 o                         
  13   3   0        308.70        202.91        72.64 o                         
  14   3   0         37.95        -14.00        58.06 o                         
  15   3   0        111.03         -2.84        61.23 o                         
  16   3   0         10.87         30.34        54.58 o                         
  17   3   0        138.33         64.26       103.11 o                         
   0   4   0        346.15        301.54        27.29 o                         
   1   4   0        324.33        274.14        19.27 o                         
   2   4   0         13.52          7.72        16.50 o                         
   3   4   0        322.48        290.52        22.79 o                         
   4   4   0        336.21        405.79        26.95 o                         
   5   4   0         35.71          6.01        22.77 o                         
   6   4   0        126.80        124.29        39.38 o                         
   7   4   0        406.60        492.35        55.89 o                         
   8   4   0          4.89         15.62        42.37 o                         
   9   4   0         66.86        -12.56        41.31 o                         
  10   4   0        237.67        172.05        45.03 o                         
  11   4   0         21.78         39.11        50.92 o                         
  12   4   0         10.04         12.72        53.90 o                         
  13   4   0         47.28        -30.25        58.44 o                         
  14   4   0         36.12        140.43        68.46 o                         
  15   4   0         47.33        180.19        78.46 o                         
  16   4   0         34.24        136.33        92.83 o                         
  17   4   0         16.36        183.70        69.61 o                         
   1   5   0        176.09        137.06        24.61 o                         
   2   5   0         14.15        -18.53        23.41 o                         
   3   5   0          2.96         19.10        31.78 o                         
   4   5   0        203.51        198.16        26.75 o                         
   5   5   0        178.87        220.73        54.05 o                         
   6   5   0          1.95        -40.34        46.56 o                         
   7   5   0          0.17          5.10        44.74 o                         
   8   5   0          9.42         44.23        46.28 o                         
   9   5   0          1.13         26.65        54.10 o                         
  10   5   0         43.98         10.14        62.60 o                         
  11   5   0         32.29         61.38        64.48 o                         
  12   5   0        123.12        131.27        64.91 o                         
  13   5   0         32.00         22.69        65.22 o                         
  14   5   0          9.51         91.29        70.13 o                         
  15   5   0         43.51         -7.89        91.05 o                         
   0   6   0         59.46         -0.35        53.02 o                         
   1   6   0          6.18        -41.38        45.34 o                         
   2   6   0          0.00          1.91        52.29 o                         
   3   6   0         93.99         49.58        32.87 o                         
   4   6   0         11.33         50.50        34.40 o                         
   5   6   0        292.67        299.72        56.24 o                         
   6   6   0         13.79         36.96        54.03 o                         
   7   6   0         70.75        107.97        59.35 o                         
   8   6   0         38.78        106.76        67.20 o                         
   9   6   0          5.19         -4.40        65.44 o                         
  10   6   0          4.16         -3.65        64.02 o                         
  11   6   0          0.12         21.46        73.77 o                         
  12   6   0         31.88        119.91        81.55 o                         
  13   6   0          2.71        258.90        92.96 o                         
  14   6   0         11.81         68.06        96.44 o                         
   1   7   0          0.04         32.57        55.06 o                         
   2   7   0         82.33         75.05        40.52 o                         
   3   7   0         11.80         87.62        40.97 o                         
   4   7   0         32.98         -0.48        74.88 o                         
   5   7   0         54.25         64.46        60.56 o                         
   6   7   0        142.49        152.89        67.69 o                         
   7   7   0         14.08          4.39        79.89 o                         
   8   7   0         27.17         42.14        68.99 o                         
   9   7   0         48.95        100.99        83.21 o                         
  10   7   0          1.53         29.19        82.45 o                         
  11   7   0          7.62         23.73        82.24 o                         
  12   7   0          0.03       -112.03       112.03 o                         
   0   8   0         13.29        -58.68        79.56 o                         
   1   8   0         52.27         65.60        51.54 o                         
   2   8   0         17.13        102.11        50.57 o                         
   3   8   0          3.82         58.48        56.47 o                         
   4   8   0         10.89         62.66        49.27 o                         
   5   8   0          7.94        -37.50        80.01 o                         
   6   8   0          8.20        -97.71        97.71 o                         
   7   8   0          8.04        -13.63        83.53 o                         
   8   8   0          5.87         99.72        92.48 o                         
   1   9   0         18.32         -0.15        84.78 o                         
   2   9   0         23.94         61.49       186.31 o                         
 -18   1   1          0.26        -52.67        59.14 o                         
 -17   1   1         55.49         68.17        50.13 o                         
 -16   1   1        171.65        232.69        48.72 o                         
 -15   1   1         93.06        125.54        42.93 o                         
 -14   1   1        673.87        593.77        53.55 o                         
 -13   1   1        392.18        396.65        31.25 o                         
 -12   1   1         15.40         26.94        24.32 o                         
 -11   1   1        119.84        122.09        19.30 o                         
 -10   1   1        415.08        372.64        21.62 o                         
  -9   1   1         65.40         56.23        10.42 o                         
  -8   1   1         14.55          5.72         9.86 o                         
  -7   1   1        851.49        878.18        19.04 o                         
  -6   1   1       3142.28       3258.51        31.13 o                         
  -5   1   1       2106.95       1980.17        23.14 o                         
  -4   1   1         83.46         94.86        12.02 o                         
  -3   1   1       4216.38       3507.88        38.21 o                         
  -2   1   1       4368.08       4209.92        45.72 o                         
  -1   1   1      15340.88      14051.22        80.42 o                         
   0   1   1       1675.21       1449.15        24.73 o                         
   1   1   1       1087.05        988.84        21.97 o                         
   2   1   1          1.29          6.42        13.38 o                         
   3   1   1       1136.90        973.63        25.47 o                         
   4   1   1         25.42          8.63        11.48 o                         
   5   1   1       1214.21       1122.52        29.86 o                         
   6   1   1       2103.38       2189.42        29.72 o                         
   7   1   1        271.29        268.58        12.24 o                         
   8   1   1        125.94        125.67        10.97 o                         
   9   1   1        169.68        141.22        12.20 o                         
  10   1   1         28.11         24.58        19.66 o                         
  11   1   1         41.12         56.29        26.47 o                         
  12   1   1        774.62        761.91        58.34 o                         
  13   1   1        253.48        190.95        45.73 o                         
  14   1   1          4.19         84.90        41.53 o                         
  15   1   1         21.90         42.95        59.55 o                         
  16   1   1          7.28         25.51        50.37 o                         
  17   1   1          0.03        -10.84        55.63 o                         
  18   1   1         12.04         37.79        60.73 o                         
 -18   2   1         73.57         67.14        59.58 o                         
 -17   2   1         30.64         73.33        57.74 o                         
 -16   2   1         61.29         19.21        49.89 o                         
 -15   2   1          9.33         28.81        45.82 o                         
 -14   2   1        460.62        397.86        34.17 o                         
 -13   2   1        219.18        153.99        40.53 o                         
 -12   2   1        340.19        317.29        56.74 o                         
 -11   2   1          1.99         17.05        30.13 o                         
 -10   2   1        247.30        272.96        38.22 o                         
  -9   2   1          2.67        -26.01        27.93 o                         
  -8   2   1       1245.87       1345.17        33.85 o                         
  -7   2   1       3933.29       4286.81        77.36 o                         
  -6   2   1        279.45        258.54        22.48 o                         
  -5   2   1       2407.36       2325.02        49.46 o                         
  -4   2   1        778.51        775.75        27.39 o                         
  -3   2   1       5565.85       5962.40        76.39 o                         
  -2   2   1       8998.39       8633.37        67.11 o                         
  -1   2   1      14475.38      13960.37       126.35 o                         
   0   2   1      35128.57      33627.93       225.25 o                         
   1   2   1       4885.04       5231.55        45.22 o                         
   2   2   1       4595.32       4715.20        51.49 o                         
   3   2   1        335.99        329.06        17.68 o                         
   4   2   1       1038.32       1040.62        47.72 o                         
   5   2   1          9.81         42.65        39.89 o                         
   6   2   1        189.67        193.20        20.17 o                         
   7   2   1        848.55        877.54        55.15 o                         
   8   2   1         28.11         31.96        19.30 o                         
   9   2   1         10.03         -5.26        22.31 o                         
  10   2   1        155.15        184.73        29.21 o                         
  11   2   1         20.45         72.91        41.69 o                         
  12   2   1        443.07        510.79        64.98 o                         
  13   2   1         62.53         97.09        40.58 o                         
  14   2   1          0.19        -42.16        42.16 o                         
  15   2   1          8.86         -8.19        46.54 o                         
  16   2   1         66.78         49.56        48.09 o                         
  17   2   1          0.07        -42.98        50.78 o                         
  18   2   1         10.54        108.71        59.05 o                         
 -17   3   1         83.51         61.47        89.22 o                         
 -16   3   1        109.89        115.44        55.42 o                         
 -15   3   1          7.39         -7.50        82.25 o                         
 -14   3   1          0.02        -12.19        59.23 o                         
 -13   3   1         84.86         50.04        59.38 o                         
 -12   3   1         16.87         14.73        46.60 o                         
 -11   3   1          3.92         63.93        29.47 o                         
 -10   3   1         84.72         60.99        27.03 o                         
  -9   3   1        118.21        122.97        23.96 o                         
  -8   3   1         37.46         44.46        45.40 o                         
  -7   3   1        396.13        378.58        58.16 o                         
  -6   3   1        838.84        908.21        31.66 o                         
  -5   3   1       4274.47       4352.54        67.68 o                         
  -4   3   1       2578.07       2482.23        38.16 o                         
  -3   3   1         21.62         25.73         8.39 o                         
  -2   3   1        139.14        150.66        13.22 o                         
  -1   3   1         42.53         55.25        20.09 o                         
   0   3   1        577.27        570.97        15.91 o                         
   1   3   1       2822.95       2818.70        60.21 o                         
   2   3   1         59.88         68.09        13.69 o                         
   3   3   1        121.29        120.50        15.97 o                         
   4   3   1       3428.45       3284.80        60.77 o                         
   5   3   1       1256.11       1157.64       119.50 o                         
   6   3   1         64.14         58.16        29.91 o                         
   7   3   1        159.25        149.31        21.55 o                         
   8   3   1        336.12        263.63        47.90 o                         
   9   3   1        125.80        181.84        44.64 o                         
  10   3   1          3.82          1.78        39.10 o                         
  11   3   1         44.46        -30.04        45.74 o                         
  12   3   1         87.61         60.23        50.10 o                         
  13   3   1         13.79        -13.81        56.13 o                         
  14   3   1          1.99         19.19        63.10 o                         
  15   3   1         13.50         23.65        51.05 o                         
  16   3   1         64.42         80.97        51.12 o                         
  17   3   1         27.10        122.81        91.98 o                         
 -17   4   1          7.46        106.64        76.30 o                         
 -16   4   1         33.75        153.06        94.24 o                         
 -15   4   1         58.18         84.49        67.88 o                         
 -14   4   1         62.59         44.91        73.22 o                         
 -13   4   1         16.63        -59.34        62.24 o                         
 -12   4   1         88.10        167.06        57.17 o                         
 -11   4   1         19.19        -53.53        53.53 o                         
 -10   4   1          3.36         58.93        47.44 o                         
  -9   4   1          6.49        -27.90        44.63 o                         
  -8   4   1        137.87        121.44        38.65 o                         
  -7   4   1         16.65         67.91        36.06 o                         
  -6   4   1         67.38         97.99        37.95 o                         
  -5   4   1         60.19         94.75        20.83 o                         
  -4   4   1        208.08        209.26        20.62 o                         
  -3   4   1        484.34        421.67        40.14 o                         
  -2   4   1       1595.55       1531.28        56.54 o                         
  -1   4   1       1083.46        986.92        58.13 o                         
   0   4   1       1123.76       1206.32        24.57 o                         
   1   4   1        675.41        709.04        21.12 o                         
   2   4   1         59.78         35.25        16.88 o                         
   3   4   1        925.60        991.95        35.72 o                         
   4   4   1         21.19         15.68        43.17 o                         
   5   4   1         98.63         91.56        24.10 o                         
   6   4   1       1014.19        868.66        72.87 o                         
   7   4   1         46.72         78.47        37.55 o                         
   8   4   1        149.52        132.21        41.33 o                         
   9   4   1         10.02        -18.44        45.59 o                         
  10   4   1        233.50        147.75        48.59 o                         
  11   4   1        266.62        169.74        47.28 o                         
  12   4   1        303.23        235.78        58.30 o                         
  13   4   1          1.19        -13.43        62.98 o                         
  14   4   1          2.16         68.61        62.28 o                         
  15   4   1         44.81         16.02        82.24 o                         
  16   4   1          3.84        -72.12        88.68 o                         
  17   4   1          7.87        215.32        69.28 o                         
 -15   5   1          1.19         21.85        97.80 o                         
 -14   5   1          1.77         17.08        80.85 o                         
 -13   5   1          9.81         -3.21        74.06 o                         
 -12   5   1        138.46        250.62        72.72 o                         
 -11   5   1          1.38         28.12        57.47 o                         
 -10   5   1         71.75         49.44        53.28 o                         
  -9   5   1         35.19        -38.10        48.78 o                         
  -8   5   1          0.74         29.49        51.86 o                         
  -7   5   1          0.21         41.43        49.60 o                         
  -6   5   1        114.22        108.80        47.68 o                         
  -5   5   1        621.96        613.50        72.52 o                         
  -4   5   1        656.52        780.50        49.94 o                         
  -3   5   1        143.40        129.83        31.24 o                         
  -2   5   1         45.36         16.65        22.96 o                         
  -1   5   1         15.85         18.61        23.04 o                         
   0   5   1       1158.79       1107.13        37.40 o                         
   1   5   1        172.73        239.66        26.27 o                         
   2   5   1          3.73        -22.54        22.54 o                         
   3   5   1        120.75        188.24        31.75 o                         
   4   5   1        575.63        565.02        33.31 o                         
   5   5   1         24.18         40.15        32.81 o                         
   6   5   1        103.01         44.69        45.88 o                         
   7   5   1          0.10        -50.41        50.41 o                         
   8   5   1         64.50         41.46        50.07 o                         
   9   5   1         48.54         50.85        53.34 o                         
  10   5   1        229.88         70.96        58.38 o                         
  11   5   1         20.29         66.93        63.00 o                         
  12   5   1        171.76        164.50        59.80 o                         
  13   5   1         28.01        -46.36        75.67 o                         
  14   5   1         19.43        -30.45        82.22 o                         
  15   5   1         44.87         37.80        76.90 o                         
 -14   6   1         34.16         50.95       105.05 o                         
 -13   6   1          0.69         21.32        94.22 o                         
 -12   6   1          9.92         53.95        70.83 o                         
 -11   6   1         10.28          9.93        79.16 o                         
 -10   6   1         49.02         49.82        74.79 o                         
  -9   6   1         26.60        -58.02        71.62 o                         
  -8   6   1         38.03         87.15        56.78 o                         
  -7   6   1          5.39        103.25        61.12 o                         
  -6   6   1          1.38         17.77        56.42 o                         
  -5   6   1         51.34        108.94        49.85 o                         
  -4   6   1         12.50         72.89        34.55 o                         
  -3   6   1        109.25        110.77        36.48 o                         
  -2   6   1         91.16         20.51        33.92 o                         
  -1   6   1         89.65         85.04        36.14 o                         
   0   6   1        142.58         82.02        44.31 o                         
   1   6   1        188.58        153.21        61.51 o                         
   2   6   1          8.57        -32.80        35.05 o                         
   3   6   1        275.86        302.76        41.44 o                         
   4   6   1         25.51         69.84        34.80 o                         
   5   6   1         44.71        114.28        51.06 o                         
   6   6   1         32.61         29.23        57.18 o                         
   7   6   1         52.27         25.05        60.24 o                         
   8   6   1         45.16         67.91        61.25 o                         
   9   6   1          1.99          3.55        65.26 o                         
  10   6   1         96.78          5.53        73.10 o                         
  11   6   1          9.63         -6.26        66.47 o                         
  12   6   1        107.26        319.22        86.61 o                         
  13   6   1        108.93        190.57        79.07 o                         
  14   6   1        111.36        223.07        80.91 o                         
 -12   7   1          1.78        -92.53        92.53 o                         
 -11   7   1          2.97        -59.14        99.97 o                         
 -10   7   1         14.62         25.81        88.08 o                         
  -9   7   1        113.26        124.83        83.23 o                         
  -8   7   1         57.35        -13.45        82.84 o                         
  -7   7   1         10.10         22.73        67.14 o                         
  -6   7   1          8.51        183.87        74.56 o                         
  -5   7   1        376.55        282.08        73.81 o                         
  -4   7   1         60.80         14.08       124.31 o                         
  -3   7   1         34.97        -15.88        45.72 o                         
  -2   7   1          3.93          5.72        84.57 o                         
  -1   7   1         97.66        161.37        47.40 o                         
   0   7   1          0.22        -39.28        39.28 o                         
   1   7   1         16.12         -6.16        46.48 o                         
   2   7   1         41.93         76.03        45.12 o                         
   3   7   1          4.04         18.26       114.87 o                         
   4   7   1         11.23         27.50        58.52 o                         
   5   7   1          2.89         19.52        70.44 o                         
   6   7   1         60.93         52.89        73.73 o                         
   7   7   1         76.80         77.11        68.83 o                         
   8   7   1          1.58        -20.21        83.62 o                         
   9   7   1         89.90        167.94        85.49 o                         
  10   7   1          7.54        145.84        95.71 o                         
  11   7   1          1.82        167.43        94.40 o                         
  12   7   1          1.88        -96.17        96.17 o                         
  -8   8   1          5.96        182.52       102.58 o                         
  -7   8   1          7.82         35.56       101.65 o                         
  -6   8   1          1.00        -17.93        76.53 o                         
  -5   8   1         27.10        -72.43        94.00 o                         
  -4   8   1         22.81        111.11        80.76 o                         
  -3   8   1          8.32        103.66        52.47 o                         
  -2   8   1          0.15        -18.99        56.96 o                         
  -1   8   1          0.21        -31.58        55.18 o                         
   0   8   1         25.49         25.86        48.28 o                         
   1   8   1         64.18        -56.23        56.23 o                         
   2   8   1          0.55        127.15        67.29 o                         
   3   8   1          0.02         -1.89        54.36 o                         
   4   8   1         10.63          7.69        57.00 o                         
   5   8   1          8.62          7.66        88.95 o                         
   6   8   1          3.16        -25.51        79.53 o                         
   7   8   1          0.13         37.73        97.02 o                         
   8   8   1          9.33         80.59       104.88 o                         
  -2   9   1          6.25        -39.99        93.41 o                         
  -1   9   1          1.97        -14.15        59.58 o                         
   0   9   1          0.60        -63.99        70.31 o                         
   1   9   1         20.75         53.09        80.41 o                         
   2   9   1         18.78         25.37        64.19 o                         
 -19   0   2          7.54        -21.70        82.53 o                         
 -18   0   2         29.93         57.42        89.78 o                         
 -17   0   2         22.34         92.06        64.73 o                         
 -16   0   2          8.65         61.19        72.59 o                         
 -15   0   2       1287.77       1319.34       104.32 o                         
 -14   0   2       1944.86       2040.45       118.88 o                         
 -13   0   2        398.38        316.47        62.87 o                         
 -12   0   2        300.00        344.23        40.43 o                         
 -11   0   2        949.64        834.72        34.64 o                         
 -10   0   2          1.86         10.96        15.09 o                         
  -9   0   2       6772.48       7136.90       102.00 o                         
  -8   0   2        361.69        350.97        18.12 o                         
  -7   0   2       1856.24       1936.57        33.33 o                         
  -6   0   2        794.79        814.48        21.07 o                         
  -5   0   2         48.96         59.74         9.10 o                         
  -4   0   2         65.99         82.28         9.06 o                         
  -3   0   2       3261.87       3128.18        31.62 o                         
  -2   0   2       1560.81       1479.59        37.05 o                         
   2   0   2        144.92        141.43        15.07 o                         
   3   0   2       4869.90       4173.80        51.75 o                         
   4   0   2          0.05         20.94        17.22 o                         
   5   0   2      12354.93      12203.13       111.28 o                         
   6   0   2       1672.61       1499.27        44.99 o                         
   7   0   2       1551.06       1502.26        49.76 o                         
   8   0   2         22.86         42.61        22.75 o                         
   9   0   2        198.73        185.36        30.90 o                         
  10   0   2       1689.99       1833.94        69.33 o                         
  11   0   2       3021.22       3182.08       128.16 o                         
  12   0   2        335.51        350.26        60.51 o                         
  13   0   2       1026.39       1061.94        96.08 o                         
  14   0   2          8.27         40.10        67.35 o                         
  15   0   2         48.53          3.69        69.47 o                         
  16   0   2        130.86        138.93        69.60 o                         
  17   0   2        286.26        374.77        80.71 o                         
  18   0   2          1.53         69.63        74.83 o                         
 -18   1   2          0.29        -42.14        61.60 o                         
 -17   1   2          8.45         55.75        52.11 o                         
 -16   1   2         81.89         82.54        46.13 o                         
 -15   1   2         29.87         92.77        45.69 o                         
 -14   1   2        729.60        723.22        55.74 o                         
 -13   1   2         66.68         61.85        21.35 o                         
 -12   1   2        570.46        580.23        29.91 o                         
 -11   1   2         45.73         39.32        16.73 o                         
 -10   1   2        394.49        415.66        16.11 o                         
  -9   1   2        274.21        257.57        13.79 o                         
  -8   1   2       1507.28       1636.31        27.23 o                         
  -7   1   2        529.55        542.70        15.97 o                         
  -6   1   2        467.31        524.96        18.55 o                         
  -5   1   2         67.55         65.97         9.13 o                         
  -4   1   2       2446.15       2386.39        35.89 o                         
  -3   1   2       8955.48       9352.74        69.17 o                         
  -2   1   2       1268.12       1312.45        24.54 o                         
  -1   1   2       1664.19       1451.87        29.34 o                         
   0   1   2        827.27        802.52        40.27 o                         
   1   1   2        169.02        327.77        10.43 o                         
   2   1   2       3100.59       2660.00        56.88 o                         
   3   1   2       1108.19       1257.17        83.76 o                         
   4   1   2         11.36         10.90        15.99 o                         
   5   1   2       1200.61       1100.76        38.21 o                         
   6   1   2       1142.15       1129.33        44.61 o                         
   7   1   2          4.39         13.99         9.03 o                         
   8   1   2        794.72        773.95        31.28 o                         
   9   1   2        457.76        442.88        25.68 o                         
  10   1   2        417.07        366.06        29.11 o                         
  11   1   2         47.21         67.10        27.51 o                         
  12   1   2        628.22        635.85        50.55 o                         
  13   1   2       1310.93       1396.46        89.71 o                         
  14   1   2        770.98        942.82        96.41 o                         
  15   1   2        513.03        515.96        53.70 o                         
  16   1   2        503.79        529.23        58.46 o                         
  17   1   2          0.10         -3.74       114.53 o                         
  18   1   2          9.32         37.97        91.78 o                         
 -18   2   2          0.00         13.64       125.40 o                         
 -17   2   2         10.15         57.96        58.56 o                         
 -16   2   2         28.78         54.24       101.93 o                         
 -15   2   2        172.98        117.16        45.38 o                         
 -14   2   2          4.64         41.30        29.98 o                         
 -13   2   2         56.91         60.65        23.59 o                         
 -12   2   2          0.62          2.12        32.79 o                         
 -11   2   2          9.68         14.35        30.19 o                         
 -10   2   2         61.57         76.62        25.99 o                         
  -9   2   2        419.79        396.44        23.44 o                         
  -8   2   2        217.52        198.61        17.60 o                         
  -7   2   2        523.68        574.79        28.12 o                         
  -6   2   2        571.45        602.60        25.22 o                         
  -5   2   2        294.55        279.94        17.23 o                         
  -4   2   2        265.25        290.07        15.62 o                         
  -3   2   2       2042.12       2125.58        33.17 o                         
  -2   2   2       9465.30       9648.52        58.27 o                         
  -1   2   2      36408.55      34976.82       233.42 o                         
   0   2   2       2032.16       1813.76        21.17 o                         
   1   2   2        655.35        719.03        17.75 o                         
   2   2   2         15.65         15.48        10.58 o                         
   3   2   2         74.02         48.92        22.10 o                         
   4   2   2          2.36          1.87        21.07 o                         
   5   2   2       2351.91       2380.32        80.11 o                         
   6   2   2        869.68        946.20        44.37 o                         
   7   2   2       1841.22       1948.65        63.61 o                         
   8   2   2        321.32        297.50        35.35 o                         
   9   2   2        369.84        343.63        50.99 o                         
  10   2   2        742.34        719.25        43.23 o                         
  11   2   2        200.75        153.22        49.28 o                         
  12   2   2       1307.81       1256.47       128.25 o                         
  13   2   2        709.94        790.29        62.44 o                         
  14   2   2        116.49         97.98        88.72 o                         
  15   2   2          3.35        -27.71        45.27 o                         
  16   2   2          4.73         82.55        48.60 o                         
  17   2   2         83.86        124.46        56.36 o                         
  18   2   2        130.35        141.43        79.75 o                         
 -17   3   2          6.80         87.86        59.46 o                         
 -16   3   2         25.41        -15.17        38.90 o                         
 -15   3   2         58.66        -39.00        70.22 o                         
 -14   3   2         97.31        103.10        60.88 o                         
 -13   3   2        134.32        115.24        41.75 o                         
 -12   3   2         25.34         26.33        80.75 o                         
 -11   3   2         35.70         61.38        30.26 o                         
 -10   3   2        289.30        343.59        80.29 o                         
  -9   3   2        249.92        223.00        27.26 o                         
  -8   3   2        511.13        550.28        75.34 o                         
  -7   3   2       1033.06       1062.28        43.15 o                         
  -6   3   2        651.26        660.32        44.48 o                         
  -5   3   2        987.55       1064.64        28.24 o                         
  -4   3   2        976.49        959.94        25.91 o                         
  -3   3   2          4.41         -5.18        11.95 o                         
  -2   3   2         11.49         11.66         8.47 o                         
  -1   3   2        612.06        586.88        20.27 o                         
   0   3   2      10813.55      10610.03        61.85 o                         
   1   3   2       1114.21        994.81        30.94 o                         
   2   3   2         10.95          1.03        14.07 o                         
   3   3   2        189.59        211.36        19.13 o                         
   4   3   2        318.97        329.47        40.42 o                         
   5   3   2       1538.50       1534.12        76.67 o                         
   6   3   2         78.07         95.25        35.20 o                         
   7   3   2          0.93        -33.01        33.01 o                         
   8   3   2        628.16        658.17        63.11 o                         
   9   3   2          0.30         46.40        39.21 o                         
  10   3   2          0.03         21.34        39.44 o                         
  11   3   2         22.04        -43.92        48.72 o                         
  12   3   2         65.12         50.72        53.52 o                         
  13   3   2        250.05        245.37        67.17 o                         
  14   3   2        403.08        316.60        76.12 o                         
  15   3   2          1.16         11.71        49.21 o                         
  16   3   2         57.37         21.97        57.37 o                         
  17   3   2         54.95        -14.35        60.28 o                         
 -17   4   2          0.00         40.44        51.94 o                         
 -16   4   2          3.90        -63.38        63.38 o                         
 -15   4   2          8.88         37.51        73.66 o                         
 -14   4   2         17.62        -16.13        70.07 o                         
 -13   4   2          9.49         71.54        64.55 o                         
 -12   4   2        198.32         69.15        61.01 o                         
 -11   4   2         17.43        -49.38        49.38 o                         
 -10   4   2         94.78         63.22        50.03 o                         
  -9   4   2         11.03         66.54        41.94 o                         
  -8   4   2          0.63         -4.90        42.48 o                         
  -7   4   2         36.12        -12.27        39.57 o                         
  -6   4   2        779.29        856.19        68.05 o                         
  -5   4   2        157.51        142.89        23.21 o                         
  -4   4   2       1771.56       1808.75        46.56 o                         
  -3   4   2        979.58        891.29        21.53 o                         
  -2   4   2       8879.92       8620.26       128.43 o                         
  -1   4   2       1955.93       1909.11        34.53 o                         
   0   4   2        473.89        447.19        17.75 o                         
   1   4   2        356.03        346.49        16.73 o                         
   2   4   2       1276.08       1367.08        40.57 o                         
   3   4   2         10.87          2.04        16.72 o                         
   4   4   2        135.23        132.22        43.79 o                         
   5   4   2         11.72        -24.04        24.37 o                         
   6   4   2        501.17        469.00        54.45 o                         
   7   4   2         43.36         11.43        40.15 o                         
   8   4   2        420.23        408.44        55.15 o                         
   9   4   2         86.94         99.67        46.12 o                         
  10   4   2         70.62          9.27        50.00 o                         
  11   4   2         39.72         41.23        48.29 o                         
  12   4   2          0.75        -33.60        61.83 o                         
  13   4   2        510.07        525.94        78.48 o                         
  14   4   2         22.13        -22.39        62.06 o                         
  15   4   2         57.12        -27.02        80.97 o                         
  16   4   2         79.96         96.80        82.20 o                         
 -15   5   2        106.45        -38.65        89.56 o                         
 -14   5   2         17.04         28.50        86.80 o                         
 -13   5   2         39.70        -45.87        76.15 o                         
 -12   5   2         35.99        164.52        63.42 o                         
 -11   5   2         68.37          4.03        66.05 o                         
 -10   5   2         77.87         49.70        60.12 o                         
  -9   5   2         62.62         62.39        56.77 o                         
  -8   5   2         17.78        -35.81        45.74 o                         
  -7   5   2        369.49        363.29        55.21 o                         
  -6   5   2        289.76        212.14        51.43 o                         
  -5   5   2        292.78        298.05        53.80 o                         
  -4   5   2         32.28         70.86        31.95 o                         
  -3   5   2        132.98         97.86        29.01 o                         
  -2   5   2         48.68         12.90        23.41 o                         
  -1   5   2       2142.10       2237.40        59.42 o                         
   0   5   2         92.23        122.99        20.83 o                         
   1   5   2        411.53        351.22        42.02 o                         
   2   5   2        239.36        221.78        28.36 o                         
   3   5   2         77.05         72.17        23.73 o                         
   4   5   2         31.04         25.22        23.57 o                         
   5   5   2        173.26        152.54        31.48 o                         
   6   5   2          0.52        -47.61        47.61 o                         
   7   5   2          1.16        -46.78        46.78 o                         
   8   5   2        139.31        122.88        52.73 o                         
   9   5   2         19.54         -2.64        48.39 o                         
  10   5   2          2.63         43.03        53.40 o                         
  11   5   2          5.60         45.40        60.66 o                         
  12   5   2         33.79         97.23        68.31 o                         
  13   5   2          0.49         -0.47        78.56 o                         
  14   5   2        158.67        345.91        85.38 o                         
  15   5   2          0.05        -36.08        83.23 o                         
 -14   6   2          0.01         45.03        89.40 o                         
 -13   6   2         48.06         69.54        79.22 o                         
 -12   6   2          4.73        101.02        89.60 o                         
 -11   6   2          1.99        -49.22        67.17 o                         
 -10   6   2         23.58        -47.66        61.66 o                         
  -9   6   2         40.23         26.83        61.20 o                         
  -8   6   2          0.90         22.03        67.37 o                         
  -7   6   2          9.78         51.43        60.79 o                         
  -6   6   2        798.11        897.80        91.19 o                         
  -5   6   2        150.27        156.48        55.40 o                         
  -4   6   2        777.52        822.44        53.41 o                         
  -3   6   2         30.93         -2.16        59.43 o                         
  -2   6   2         43.20         41.32        35.96 o                         
  -1   6   2        192.21        161.95        55.70 o                         
   0   6   2        242.27        247.47        41.57 o                         
   1   6   2        535.59        522.89        50.79 o                         
   2   6   2        257.42        189.70        46.50 o                         
   3   6   2        116.21        104.46        35.28 o                         
   4   6   2         89.66        113.57        33.21 o                         
   5   6   2         15.84         27.92        57.12 o                         
   6   6   2        202.32        147.54        58.29 o                         
   7   6   2        103.75        164.98        67.21 o                         
   8   6   2          7.40        -61.72        61.72 o                         
   9   6   2          0.02         71.47        68.04 o                         
  10   6   2         75.57         88.74        75.40 o                         
  11   6   2         78.69        217.18        79.80 o                         
  12   6   2          0.11         23.90        73.54 o                         
  13   6   2         83.65         66.31        84.80 o                         
  14   6   2          9.52        -95.54        95.54 o                         
 -12   7   2          0.41        -37.95       105.60 o                         
 -11   7   2          0.03        -52.48        86.68 o                         
 -10   7   2          0.04        -91.64        91.64 o                         
  -9   7   2          0.14        -17.29        83.86 o                         
  -8   7   2         18.18         16.80        71.50 o                         
  -7   7   2          0.28         92.22        77.77 o                         
  -6   7   2        135.30         95.51        73.68 o                         
  -5   7   2         40.48         59.27        70.19 o                         
  -4   7   2         22.82         10.67        72.85 o                         
  -3   7   2         74.66         49.15        40.70 o                         
  -2   7   2         44.59          9.63        42.11 o                         
  -1   7   2        138.43         97.33        41.56 o                         
   0   7   2         40.39        -43.73        43.73 o                         
   1   7   2         22.92        -16.96        44.26 o                         
   2   7   2          1.35         -8.94        41.57 o                         
   3   7   2          1.66         40.76        69.66 o                         
   4   7   2        174.19        169.79        44.28 o                         
   5   7   2        115.32        222.76        65.11 o                         
   6   7   2          9.14        125.06        72.76 o                         
   7   7   2          5.33        181.00        79.36 o                         
   8   7   2          1.43         70.65        79.60 o                         
   9   7   2        109.76        119.58        72.03 o                         
  10   7   2          2.53        -25.84        79.00 o                         
  11   7   2         19.56         -2.81        97.83 o                         
  -8   8   2          5.92        170.14        96.93 o                         
  -7   8   2         71.84        -24.02        83.70 o                         
  -6   8   2          9.16        -97.99        97.99 o                         
  -5   8   2          4.86         38.65        88.28 o                         
  -4   8   2         44.07        153.27        49.21 o                         
  -3   8   2          0.06         93.92        56.84 o                         
  -2   8   2          1.95         65.86        51.29 o                         
  -1   8   2          0.03        -53.78        54.04 o                         
   0   8   2          0.68        -72.74        72.74 o                         
   1   8   2          8.65        -13.38        49.29 o                         
   2   8   2          2.00         76.19        54.04 o                         
   3   8   2          2.48         71.04        49.75 o                         
   4   8   2         39.38        -62.34        72.64 o                         
   5   8   2          1.85        -57.45        86.26 o                         
   6   8   2         69.46         22.88        96.95 o                         
   7   8   2         56.16         89.43        96.56 o                         
   8   8   2         14.89        -16.58        87.65 o                         
  -1   9   2          0.43         11.80        74.57 o                         
   0   9   2          0.00        -26.46        88.95 o                         
   1   9   2          2.72         15.07       130.44 o                         
 -18   1   3         63.59        134.02        61.41 o                         
 -17   1   3          6.88         21.68        52.36 o                         
 -16   1   3          0.00         59.66        45.59 o                         
 -15   1   3        442.27        404.62        52.52 o                         
 -14   1   3        611.40        545.04        38.26 o                         
 -13   1   3          0.78          4.78        21.84 o                         
 -12   1   3        189.88        183.90        20.81 o                         
 -11   1   3          0.04          9.07        15.89 o                         
 -10   1   3        115.74        129.16        12.34 o                         
  -9   1   3        382.19        416.21        16.56 o                         
  -8   1   3        329.10        378.31        15.67 o                         
  -7   1   3        443.05        453.59        16.39 o                         
  -6   1   3       4436.33       4497.69        48.04 o                         
  -5   1   3         82.89         72.83         9.66 o                         
  -4   1   3       2280.13       2144.40        25.92 o                         
  -3   1   3         34.56          6.42         8.71 o                         
  -2   1   3      25839.01      28399.07        99.50 o                         
  -1   1   3       4424.57       4482.23        64.24 o                         
   0   1   3         41.20         30.19         9.52 o                         
   1   1   3        515.75        417.67        17.65 o                         
   2   1   3       1609.91       1368.14        33.90 o                         
   3   1   3        482.64        362.97        31.83 o                         
   4   1   3       3334.39       3219.68        82.95 o                         
   5   1   3       2530.15       2745.97        61.34 o                         
   6   1   3        266.76        244.23        24.31 o                         
   7   1   3       1055.60       1095.67        38.23 o                         
   8   1   3        178.70        153.89        11.52 o                         
   9   1   3         20.25          4.96        17.98 o                         
  10   1   3          7.91         13.15        22.61 o                         
  11   1   3          3.58         13.07        26.73 o                         
  12   1   3          4.94         44.12        56.93 o                         
  13   1   3        195.24        173.69        56.27 o                         
  14   1   3          4.19         44.12        45.92 o                         
  15   1   3          2.32         45.61        45.09 o                         
  16   1   3        275.63        288.72        51.20 o                         
  17   1   3         19.77         50.89        47.41 o                         
  18   1   3          6.80        -58.86        58.86 o                         
 -18   2   3         32.16          3.96        87.71 o                         
 -17   2   3         13.17         86.99        57.31 o                         
 -16   2   3          5.24         37.04        48.97 o                         
 -15   2   3          2.67         12.34        31.91 o                         
 -14   2   3         64.00         69.86        26.87 o                         
 -13   2   3         17.68         37.33        24.54 o                         
 -12   2   3         33.72         24.20        23.82 o                         
 -11   2   3         85.47        149.64        29.31 o                         
 -10   2   3         47.11         38.03        21.82 o                         
  -9   2   3       1092.99       1122.11        32.60 o                         
  -8   2   3       2965.50       3123.76        47.34 o                         
  -7   2   3        191.00        180.75        15.10 o                         
  -6   2   3        250.22        256.34        29.59 o                         
  -5   2   3        515.62        475.99        20.93 o                         
  -4   2   3        916.39        955.21        32.52 o                         
  -3   2   3       7492.88       7928.88        55.93 o                         
  -2   2   3      19695.76      20023.36        90.25 o                         
  -1   2   3       8553.08       8657.98        45.77 o                         
   0   2   3        977.11        959.71        15.89 o                         
   1   2   3        155.96        157.71        11.56 o                         
   2   2   3       2073.31       2226.80        33.18 o                         
   3   2   3        548.35        560.92        38.64 o                         
   4   2   3       1273.06       1225.47        57.55 o                         
   5   2   3        325.43        374.93        29.04 o                         
   6   2   3         24.20         19.56        24.21 o                         
   7   2   3        376.71        304.02        34.16 o                         
   8   2   3        340.38        324.71        36.44 o                         
   9   2   3        976.17        996.24        71.85 o                         
  10   2   3        168.76        152.01        30.24 o                         
  11   2   3          0.34         26.19        30.87 o                         
  12   2   3        169.96        155.70        48.89 o                         
  13   2   3         99.88        142.43        70.78 o                         
  14   2   3         33.11         72.79        42.53 o                         
  15   2   3         22.93        -10.18        48.09 o                         
  16   2   3         28.23        140.63        50.59 o                         
  17   2   3          0.04         41.68        68.62 o                         
  18   2   3          5.22         15.59        63.76 o                         
 -17   3   3         10.26         61.64        64.73 o                         
 -16   3   3          0.67        -22.42        36.27 o                         
 -15   3   3        134.67         83.05        45.04 o                         
 -14   3   3        206.97        218.47        36.90 o                         
 -13   3   3         83.09         14.65        36.22 o                         
 -12   3   3        123.90        184.85        48.36 o                         
 -11   3   3         59.92        106.15        30.23 o                         
 -10   3   3          0.05         46.12        58.82 o                         
  -9   3   3        495.02        515.23        35.54 o                         
  -8   3   3         93.98         65.14        40.13 o                         
  -7   3   3         70.66         74.63        21.61 o                         
  -6   3   3        582.15        671.44        33.59 o                         
  -5   3   3       2288.22       2271.71        52.58 o                         
  -4   3   3       2498.99       2482.02        41.29 o                         
  -3   3   3          2.28         15.77        13.21 o                         
  -2   3   3       3797.49       3579.70        36.43 o                         
  -1   3   3        228.92        235.69        17.08 o                         
   0   3   3          2.43         18.15         9.33 o                         
   1   3   3       3919.07       3681.57        38.28 o                         
   2   3   3         79.94         62.65        14.72 o                         
   3   3   3       2041.14       2015.81       167.60 o                         
   4   3   3       1223.85       1126.72        65.86 o                         
   5   3   3        707.17        693.60        59.04 o                         
   6   3   3       2809.76       2709.42       103.20 o                         
   7   3   3        363.51        296.14        43.28 o                         
   8   3   3         12.12          0.78        37.37 o                         
   9   3   3         66.86        109.66        40.84 o                         
  10   3   3         50.48         66.22        41.01 o                         
  11   3   3        435.23        458.71        64.85 o                         
  12   3   3         18.97         27.52        54.13 o                         
  13   3   3         34.52         24.04        55.26 o                         
  14   3   3        382.11        326.31        75.50 o                         
  15   3   3          0.10         88.49       134.58 o                         
  16   3   3         35.17         58.99        56.51 o                         
  17   3   3         70.45         35.98        79.84 o                         
 -17   4   3          2.04         25.54        76.16 o                         
 -16   4   3          6.61         32.97        80.05 o                         
 -15   4   3         36.82        -21.33        50.60 o                         
 -14   4   3          0.00        -46.92        61.30 o                         
 -13   4   3          7.76         33.20        58.87 o                         
 -12   4   3        148.14        148.42        50.92 o                         
 -11   4   3         34.48        -53.79        53.79 o                         
 -10   4   3         91.18        102.24        44.75 o                         
  -9   4   3        403.52        320.58        47.16 o                         
  -8   4   3         31.95         39.66        38.45 o                         
  -7   4   3          2.11          5.93        36.53 o                         
  -6   4   3       1636.94       1716.32        87.88 o                         
  -5   4   3        587.78        624.25        68.05 o                         
  -4   4   3       1416.40       1454.85        33.33 o                         
  -3   4   3          0.01          4.15        11.54 o                         
  -2   4   3        958.28        981.48        27.01 o                         
  -1   4   3         19.89          7.01        13.17 o                         
   0   4   3        724.58        639.30        21.76 o                         
   1   4   3         34.58         25.02        11.89 o                         
   2   4   3        485.02        438.84        26.39 o                         
   3   4   3        938.56        849.47        34.09 o                         
   4   4   3        317.74        365.33        83.27 o                         
   5   4   3        143.63        148.77        28.78 o                         
   6   4   3          0.00         15.62        38.51 o                         
   7   4   3         70.50         58.65        41.02 o                         
   8   4   3         38.88         59.93        45.08 o                         
   9   4   3         44.11         43.65        45.15 o                         
  10   4   3         44.33        -49.64        49.64 o                         
  11   4   3         62.66         79.81        53.03 o                         
  12   4   3        216.68        153.49        60.17 o                         
  13   4   3        381.01        503.99        83.82 o                         
  14   4   3         51.29        132.36        66.95 o                         
  15   4   3          5.04        104.94        81.79 o                         
  16   4   3         12.04        -30.51        78.51 o                         
 -15   5   3          3.49         60.64        85.40 o                         
 -14   5   3        124.24        -32.96        71.58 o                         
 -13   5   3         63.79        105.12        67.96 o                         
 -12   5   3        138.40        175.89        69.20 o                         
 -11   5   3          0.65         15.20        56.04 o                         
 -10   5   3         33.11         45.03        55.93 o                         
  -9   5   3         52.54         90.34        50.61 o                         
  -8   5   3         33.66         13.79        50.70 o                         
  -7   5   3          1.62         28.17        46.55 o                         
  -6   5   3        498.89        486.41        59.33 o                         
  -5   5   3        739.07        726.93        69.81 o                         
  -4   5   3          3.12         57.04        29.51 o                         
  -3   5   3        101.27        111.26        28.79 o                         
  -2   5   3        205.76        221.99        26.59 o                         
  -1   5   3          2.99         49.70        23.94 o                         
   0   5   3        886.64        837.87        71.85 o                         
   1   5   3        126.28        135.39        26.08 o                         
   2   5   3        437.81        428.52        39.72 o                         
   3   5   3          0.77         12.39        23.81 o                         
   4   5   3        237.81        217.43        36.27 o                         
   5   5   3          5.72         31.15        46.54 o                         
   6   5   3          6.90         -7.08        45.03 o                         
   7   5   3         48.93         52.44        47.79 o                         
   8   5   3         87.76         43.33        48.45 o                         
   9   5   3          4.71        -55.13        55.13 o                         
  10   5   3         12.42         48.34        58.64 o                         
  11   5   3          2.28         -9.78        57.34 o                         
  12   5   3          0.61        138.11        70.86 o                         
  13   5   3          0.24        -28.24        78.43 o                         
  14   5   3          1.20          0.51        84.78 o                         
  15   5   3          1.03        -86.62        86.62 o                         
 -14   6   3          0.86          6.45       102.13 o                         
 -13   6   3         83.97        267.39        96.37 o                         
 -12   6   3          7.43         31.16        74.89 o                         
 -11   6   3        114.88        113.40        83.17 o                         
 -10   6   3         25.07         11.59        75.94 o                         
  -9   6   3         20.98         42.46        70.64 o                         
  -8   6   3        101.35         81.34        58.76 o                         
  -7   6   3          0.07        -19.57        55.97 o                         
  -6   6   3        646.26        502.97        73.65 o                         
  -5   6   3         19.86         59.92        57.76 o                         
  -4   6   3         83.17         83.62        35.33 o                         
  -3   6   3        611.82        515.88        46.62 o                         
  -2   6   3        148.67        159.32        37.22 o                         
  -1   6   3        337.65        337.35        71.71 o                         
   0   6   3         71.76         83.07        53.42 o                         
   1   6   3        138.13         92.39        38.55 o                         
   2   6   3         50.37         18.51        59.21 o                         
   3   6   3        353.02        256.03       113.45 o                         
   4   6   3        141.31        182.78        37.46 o                         
   5   6   3          3.41         57.45        52.46 o                         
   6   6   3          0.02         54.83        54.09 o                         
   7   6   3          8.63        -21.67        55.01 o                         
   8   6   3          8.46        -66.01        66.01 o                         
   9   6   3         14.22          1.35        62.19 o                         
  10   6   3         69.37          0.00        68.29 o                         
  11   6   3         88.18        258.08        80.37 o                         
  12   6   3          5.01         13.87        71.06 o                         
  13   6   3          0.97        -41.06        92.98 o                         
  14   6   3          9.73        -39.39       104.00 o                         
 -12   7   3          7.84        152.39       103.97 o                         
 -11   7   3          1.78         71.42       101.30 o                         
 -10   7   3          1.43        -87.07        87.07 o                         
  -9   7   3          6.22        -85.28        85.28 o                         
  -8   7   3         13.99        178.63        87.12 o                         
  -7   7   3        136.11        224.65        66.24 o                         
  -6   7   3          1.71         -6.47        68.44 o                         
  -5   7   3         10.42        -67.83        67.83 o                         
  -4   7   3         82.17        151.87       104.17 o                         
  -3   7   3         93.65        101.74        46.43 o                         
  -2   7   3        179.13        222.61        44.42 o                         
  -1   7   3         27.03        -43.35        43.35 o                         
   0   7   3        116.73        100.61        59.60 o                         
   1   7   3        141.40        107.79        60.22 o                         
   2   7   3         63.65         46.49        45.54 o                         
   3   7   3          3.29         19.10        39.87 o                         
   4   7   3         48.11         72.98        66.74 o                         
   5   7   3         44.64        115.89        71.46 o                         
   6   7   3        268.78        345.83        67.06 o                         
   7   7   3         78.61        234.74        77.50 o                         
   8   7   3          6.48         -2.05        73.84 o                         
   9   7   3          3.83        121.02        82.09 o                         
  10   7   3         40.41        -81.42        84.76 o                         
  11   7   3         10.49         22.13        87.64 o                         
  -8   8   3         25.19        166.73       107.37 o                         
  -7   8   3          7.34         84.89        99.89 o                         
  -6   8   3          7.07        -85.33        85.33 o                         
  -5   8   3          3.52        -58.70        86.13 o                         
  -4   8   3         86.49        185.62        58.01 o                         
  -3   8   3        173.02        214.99        55.72 o                         
  -2   8   3        105.02         90.13        56.13 o                         
  -1   8   3          5.62        -43.43       140.26 o                         
   0   8   3          5.02        -60.83        60.83 o                         
   1   8   3         46.39         21.40        55.70 o                         
   2   8   3         59.74         58.03       112.21 o                         
   3   8   3         58.00        237.07        58.16 o                         
   4   8   3          4.27        -91.16        91.16 o                         
   5   8   3         30.68        -81.46        81.46 o                         
   6   8   3         35.59        -90.43        95.01 o                         
   7   8   3         11.55         72.58        84.11 o                         
   8   8   3          5.59        -12.52       102.12 o                         
  -1   9   3          0.01        115.83        66.01 o                         
   0   9   3          0.16        -16.56        64.35 o                         
   1   9   3          0.32         33.46        66.75 o                         
 -19   0   4         46.98        132.98        86.74 o                         
 -18   0   4         20.39         52.33        91.48 o                         
 -17   0   4          1.16        -66.56        66.56 o                         
 -16   0   4        121.66        208.21        70.49 o                         
 -15   0   4          8.06          2.69        56.08 o                         
 -14   0   4        191.84        221.31        58.69 o                         
 -13   0   4         19.28         28.05        33.77 o                         
 -12   0   4        195.46        212.63        22.56 o                         
 -11   0   4       1075.07       1090.30        33.58 o                         
 -10   0   4        242.23        258.61        19.75 o                         
  -9   0   4          1.53         -1.85        15.20 o                         
  -8   0   4        949.61        894.83        26.28 o                         
  -7   0   4          3.07          9.43        11.27 o                         
  -6   0   4      13050.97      13829.21        80.94 o                         
  -5   0   4       1415.14       1373.26        28.41 o                         
  -4   0   4         90.78         74.06        10.29 o                         
  -3   0   4      15677.00      15339.87       149.18 o                         
  -2   0   4       9604.15       8345.72        61.98 o                         
  -1   0   4      11896.98      10937.53       101.71 o                         
   0   0   4          6.92         41.25        24.16 o                         
   1   0   4        149.80        186.61        18.44 o                         
   2   0   4       1239.75       1080.26        33.49 o                         
   3   0   4      12312.61      10144.44      1771.26 o                         
   4   0   4      17933.21      18018.57       195.49 o                         
   5   0   4          2.57         -1.09        17.51 o                         
   6   0   4       3426.79       3461.87        67.71 o                         
   7   0   4        169.38        187.06        44.63 o                         
   8   0   4          0.00        -11.21        21.21 o                         
   9   0   4         21.53         46.20        28.07 o                         
  10   0   4         14.42         17.36        27.42 o                         
  11   0   4        971.51       1125.96        86.14 o                         
  12   0   4       5772.69       5884.76       181.88 o                         
  13   0   4       1640.36       1802.08       117.40 o                         
  14   0   4         20.88        -11.52        65.43 o                         
  15   0   4        332.43        318.46        82.98 o                         
  16   0   4         74.55         62.95        71.14 o                         
  17   0   4        120.18        226.06        67.87 o                         
  18   0   4          9.73        -66.80        92.33 o                         
 -18   1   4          0.15         25.07        73.03 o                         
 -17   1   4         13.42         77.80        53.20 o                         
 -16   1   4         34.62         82.33        44.73 o                         
 -15   1   4        272.26        250.08        35.57 o                         
 -14   1   4          0.65         74.88        30.14 o                         
 -13   1   4         99.76        102.40        21.55 o                         
 -12   1   4        361.65        350.64        24.40 o                         
 -11   1   4        973.73       1073.76        30.19 o                         
 -10   1   4        166.33        159.04        13.23 o                         
  -9   1   4         63.36         61.61        11.31 o                         
  -8   1   4         32.86         36.86        10.74 o                         
  -7   1   4      17794.89      19090.54        91.12 o                         
  -6   1   4       1212.34       1200.21        27.22 o                         
  -5   1   4       2105.85       2126.61        32.42 o                         
  -4   1   4       2644.83       2750.53        33.64 o                         
  -3   1   4         27.61         20.25         7.72 o                         
  -2   1   4     176606.28     192490.25      1414.74 o                         
  -1   1   4      28485.30      29265.91       188.12 o                         
   0   1   4        147.07        153.68         7.18 o                         
   1   1   4       5047.71       4881.04        35.85 o                         
   2   1   4       1183.52       1274.82        28.19 o                         
   3   1   4       5472.22       4990.28        48.86 o                         
   4   1   4      17178.18      17539.53       123.93 o                         
   5   1   4        508.29        515.36        25.61 o                         
   6   1   4        248.23        293.64        27.63 o                         
   7   1   4        508.68        517.60        34.71 o                         
   8   1   4        552.85        536.20        17.16 o                         
   9   1   4        297.82        323.53        23.40 o                         
  10   1   4          1.67          6.12        21.33 o                         
  11   1   4        191.88        185.11        76.91 o                         
  12   1   4        779.22        680.24        54.22 o                         
  13   1   4       1505.11       1506.31        78.81 o                         
  14   1   4       4302.69       4735.28       147.15 o                         
  15   1   4          1.42         17.44        46.27 o                         
  16   1   4         62.23         38.05        51.41 o                         
  17   1   4         12.29          9.66        87.46 o                         
  18   1   4         30.27         74.23        55.94 o                         
 -18   2   4         19.19         15.39       101.61 o                         
 -17   2   4         13.11        -33.12        59.96 o                         
 -16   2   4         39.30         29.49        46.20 o                         
 -15   2   4         81.68         39.96        28.80 o                         
 -14   2   4         63.10         38.10        26.49 o                         
 -13   2   4          3.36        -21.03        23.16 o                         
 -12   2   4         90.67         83.95        22.19 o                         
 -11   2   4         30.50          4.95        21.29 o                         
 -10   2   4        467.50        530.71        32.33 o                         
  -9   2   4         91.34         80.33        19.91 o                         
  -8   2   4        307.79        299.80        18.48 o                         
  -7   2   4        461.47        514.34        20.28 o                         
  -6   2   4       3003.36       3009.01        83.89 o                         
  -5   2   4        663.20        593.81        23.15 o                         
  -4   2   4       3093.39       2867.83        43.18 o                         
  -3   2   4      14756.20      15535.91        80.05 o                         
  -2   2   4        475.09        504.18        16.77 o                         
  -1   2   4      17617.47      17658.22        98.01 o                         
   0   2   4       5206.54       5236.16        32.61 o                         
   1   2   4      11370.51      11277.06        58.74 o                         
   2   2   4        353.78        341.79        18.58 o                         
   3   2   4       1176.92       1213.38        40.68 o                         
   4   2   4       3714.93       3543.41        71.23 o                         
   5   2   4         68.29         65.07        32.27 o                         
   6   2   4       1102.89       1000.31        45.19 o                         
   7   2   4        673.16        606.61        79.87 o                         
   8   2   4        694.33        674.88        59.29 o                         
   9   2   4         14.05          3.33        36.24 o                         
  10   2   4         14.72         -9.00        27.59 o                         
  11   2   4         56.11         49.87        44.36 o                         
  12   2   4       1375.55       1360.51        77.53 o                         
  13   2   4         87.83        129.20        48.18 o                         
  14   2   4        410.21        306.20        66.68 o                         
  15   2   4        139.15        182.41        72.41 o                         
  16   2   4         57.61         86.84        44.92 o                         
  17   2   4        186.59        217.61        78.21 o                         
  18   2   4         51.48         61.60        59.87 o                         
 -17   3   4         18.15        -36.17        64.70 o                         
 -16   3   4          4.08         -8.57        41.96 o                         
 -15   3   4        165.49        167.78        37.80 o                         
 -14   3   4          7.08        -30.40        34.25 o                         
 -13   3   4        116.12         82.08        41.76 o                         
 -12   3   4          1.50         43.15        33.24 o                         
 -11   3   4          0.59         21.93        67.40 o                         
 -10   3   4         77.92        131.31        28.53 o                         
  -9   3   4        626.20        659.18        38.85 o                         
  -8   3   4         16.87        -15.25        18.34 o                         
  -7   3   4       2537.45       2679.34        53.42 o                         
  -6   3   4        900.93        914.39        33.13 o                         
  -5   3   4       3377.78       3281.10        75.64 o                         
  -4   3   4        154.52        143.04        14.76 o                         
  -3   3   4       2280.61       2494.17        32.80 o                         
  -2   3   4       6299.02       6379.69        42.73 o                         
  -1   3   4        676.47        685.86        18.69 o                         
   0   3   4         34.88         27.16         9.85 o                         
   1   3   4       1024.97        954.04        30.36 o                         
   2   3   4        454.90        498.78        21.17 o                         
   3   3   4        135.45        107.56        19.60 o                         
   4   3   4        161.63        189.08        23.94 o                         
   5   3   4       1535.30       1431.38        75.70 o                         
   6   3   4         88.67         77.27        28.11 o                         
   7   3   4        206.03        148.49        39.79 o                         
   8   3   4         26.35         45.79        38.23 o                         
   9   3   4        266.28        349.26        51.74 o                         
  10   3   4        176.44        178.75        42.47 o                         
  11   3   4        198.79        179.85        54.59 o                         
  12   3   4        420.96        347.20        72.36 o                         
  13   3   4        212.74         63.52        59.15 o                         
  14   3   4          2.41         23.08        44.79 o                         
  15   3   4         24.13        -51.44        51.44 o                         
  16   3   4         44.24         13.39        86.21 o                         
  17   3   4        115.97         84.03        61.48 o                         
 -17   4   4         35.98        -25.22        63.07 o                         
 -16   4   4          1.22        -54.06        60.38 o                         
 -15   4   4         27.19        -50.58        51.30 o                         
 -14   4   4          2.38        -48.47        74.87 o                         
 -13   4   4        302.64        226.81        61.13 o                         
 -12   4   4        133.49         45.19        58.80 o                         
 -11   4   4        227.48        148.41        50.32 o                         
 -10   4   4         25.26         69.44        49.84 o                         
  -9   4   4         78.78        101.25        40.74 o                         
  -8   4   4         78.36        122.83        42.09 o                         
  -7   4   4        102.38         76.23        34.77 o                         
  -6   4   4        345.49        385.73        52.45 o                         
  -5   4   4         87.58         39.98        23.39 o                         
  -4   4   4       2274.86       2144.24        34.09 o                         
  -3   4   4        295.33        304.77        14.96 o                         
  -2   4   4         57.84         65.52        14.48 o                         
  -1   4   4        419.54        445.96        25.51 o                         
   0   4   4        594.97        647.76        19.28 o                         
   1   4   4        799.27        792.57        22.60 o                         
   2   4   4          0.27         12.83        15.68 o                         
   3   4   4         12.36         33.23        20.13 o                         
   4   4   4        206.37        240.80        66.82 o                         
   5   4   4        171.01        162.17        30.19 o                         
   6   4   4        663.33        646.91        60.61 o                         
   7   4   4          5.57         28.67        38.86 o                         
   8   4   4        506.26        582.03        61.69 o                         
   9   4   4         76.42         83.17        44.22 o                         
  10   4   4         81.11         29.96        48.18 o                         
  11   4   4         14.86         50.25        54.99 o                         
  12   4   4         20.77          9.31        61.63 o                         
  13   4   4        133.91        139.24        67.23 o                         
  14   4   4         16.61         55.77        71.75 o                         
  15   4   4         42.58        238.67        82.03 o                         
  16   4   4         97.65        141.39        59.79 o                         
 -15   5   4          9.64        -43.79        57.44 o                         
 -14   5   4         57.08         63.78        89.41 o                         
 -13   5   4         46.33         78.21        79.66 o                         
 -12   5   4          5.99        104.76        64.35 o                         
 -11   5   4         23.05         -6.33        64.08 o                         
 -10   5   4          3.97         -5.62        59.19 o                         
  -9   5   4         65.42         91.43        54.72 o                         
  -8   5   4          0.12        -34.15        53.23 o                         
  -7   5   4        997.89        898.31        77.03 o                         
  -6   5   4         31.08        -27.30        43.41 o                         
  -5   5   4          4.74         15.86        42.68 o                         
  -4   5   4        543.85        609.31        32.99 o                         
  -3   5   4        360.51        312.94        25.84 o                         
  -2   5   4          7.13         -7.06        35.45 o                         
  -1   5   4        999.51       1113.63        44.36 o                         
   0   5   4        137.97        144.66        24.00 o                         
   1   5   4       1012.06       1052.29        43.61 o                         
   2   5   4        487.79        477.51        41.53 o                         
   3   5   4         27.35         69.84        24.00 o                         
   4   5   4         22.92         41.31        41.57 o                         
   5   5   4        359.25        357.37        51.95 o                         
   6   5   4        378.57        439.83        64.56 o                         
   7   5   4          8.98         45.56        50.79 o                         
   8   5   4         26.85         11.77        48.04 o                         
   9   5   4         44.33         34.37        57.54 o                         
  10   5   4         19.09         25.61        62.56 o                         
  11   5   4         48.34        170.75        60.05 o                         
  12   5   4        606.99        642.51        85.64 o                         
  13   5   4         23.67          9.69        80.48 o                         
  14   5   4          0.00        -56.76        88.25 o                         
  15   5   4          2.31        -92.74        92.74 o                         
 -14   6   4         31.07         14.39        99.41 o                         
 -13   6   4         32.13         66.36        78.71 o                         
 -12   6   4         13.76         45.36        89.33 o                         
 -11   6   4         74.15         35.98        68.01 o                         
 -10   6   4          0.75        -62.43        62.88 o                         
  -9   6   4         54.11         20.43        69.34 o                         
  -8   6   4         21.80         56.30        62.62 o                         
  -7   6   4         68.16        138.08        61.43 o                         
  -6   6   4         83.60        146.78        57.93 o                         
  -5   6   4        228.88        240.52        38.38 o                         
  -4   6   4         54.70        118.52        34.72 o                         
  -3   6   4         83.80         87.06        35.20 o                         
  -2   6   4          0.75        -29.34        34.51 o                         
  -1   6   4        205.33        226.41        38.85 o                         
   0   6   4         35.56         16.62        75.56 o                         
   1   6   4        218.05        218.17        37.55 o                         
   2   6   4          8.50         -0.06        32.33 o                         
   3   6   4        124.72        147.23        48.51 o                         
   4   6   4          2.64         28.35        51.88 o                         
   5   6   4         62.58        204.82        57.85 o                         
   6   6   4         41.59         60.91        60.55 o                         
   7   6   4         21.80        -53.37        61.03 o                         
   8   6   4         17.79        -39.03        62.99 o                         
   9   6   4          0.01         20.47        61.99 o                         
  10   6   4         23.48         93.27        65.34 o                         
  11   6   4          0.02         96.44        79.83 o                         
  12   6   4         37.23        155.14        84.28 o                         
  13   6   4         26.53        112.46        97.26 o                         
  14   6   4          6.02         18.46       105.76 o                         
 -11   7   4          0.70         42.15        87.42 o                         
 -10   7   4         24.32        -54.79        91.44 o                         
  -9   7   4          0.29        -59.75        81.09 o                         
  -8   7   4         53.15        137.33        78.47 o                         
  -7   7   4          1.66        181.93        77.44 o                         
  -6   7   4         16.49         51.83        79.11 o                         
  -5   7   4          0.24         10.99        44.67 o                         
  -4   7   4         21.25         41.93        44.20 o                         
  -3   7   4          5.76         35.91        42.17 o                         
  -2   7   4         15.31         48.43        57.44 o                         
  -1   7   4         79.30         58.18        59.80 o                         
   0   7   4         12.54          8.38        45.04 o                         
   1   7   4        133.46        103.66        42.97 o                         
   2   7   4          1.08          1.89        39.73 o                         
   3   7   4         44.48          9.51        66.34 o                         
   4   7   4          2.41        -45.75        70.91 o                         
   5   7   4         25.13         17.10        74.15 o                         
   6   7   4         32.80        148.22        78.07 o                         
   7   7   4          0.11         36.64        67.95 o                         
   8   7   4          0.07        -39.20        84.33 o                         
   9   7   4         62.07        153.05        88.86 o                         
  10   7   4          2.29        -37.21        94.42 o                         
  11   7   4          6.22        -67.52        82.88 o                         
  -8   8   4         44.20        124.43        91.65 o                         
  -7   8   4         31.08         16.42        98.95 o                         
  -6   8   4         21.89         19.41        92.53 o                         
  -5   8   4          0.07        112.33        96.95 o                         
  -4   8   4         20.82         68.33        57.18 o                         
  -3   8   4         42.82        208.05        56.32 o                         
  -2   8   4         33.69         73.17        58.77 o                         
  -1   8   4          7.41        -52.00        52.00 o                         
   0   8   4         57.84        -29.51       130.58 o                         
   1   8   4          1.45         23.78        98.16 o                         
   2   8   4          9.13         -2.44        55.22 o                         
   3   8   4          0.42         56.87        52.88 o                         
   4   8   4         45.31        -89.89        89.89 o                         
   5   8   4         10.82        -95.59        95.59 o                         
   6   8   4        137.43         -3.41        82.41 o                         
   7   8   4         23.72        206.28       104.00 o                         
   8   8   4          0.12        244.27       109.64 o                         
   0   9   4         11.99         -1.22        68.75 o                         
 -18   1   5         53.95         62.31        68.15 o                         
 -17   1   5          8.61         71.60        50.03 o                         
 -16   1   5          0.07         -6.36        36.76 o                         
 -15   1   5         32.24         80.02        33.12 o                         
 -14   1   5         41.68         49.95        30.15 o                         
 -13   1   5         16.12         15.80        20.99 o                         
 -12   1   5         26.48         22.89        17.25 o                         
 -11   1   5         33.88         28.54        17.92 o                         
 -10   1   5         14.65         34.70        12.12 o                         
  -9   1   5         67.31         37.82        14.79 o                         
  -8   1   5         14.43         41.63        14.86 o                         
  -7   1   5        203.12        242.30        18.57 o                         
  -6   1   5          2.59          6.21        10.66 o                         
  -5   1   5         12.68         24.98         9.56 o                         
  -4   1   5       7337.26       7372.40        60.14 o                         
  -3   1   5        160.23        124.19        10.00 o                         
  -2   1   5       3667.62       3705.31        28.99 o                         
  -1   1   5         56.91         30.12         6.72 o                         
   0   1   5       1266.39       1169.88        14.41 o                         
   1   1   5       1428.49       1247.39        18.69 o                         
   2   1   5        170.28        183.57        13.19 o                         
   3   1   5         81.95         63.51        10.80 o                         
   4   1   5          4.66          8.70        11.54 o                         
   5   1   5       1496.65       1641.67        40.13 o                         
   6   1   5         32.33         46.44        17.94 o                         
   7   1   5       2819.18       3069.67        61.50 o                         
   8   1   5         22.42         27.80        16.69 o                         
   9   1   5         79.64         78.39        22.74 o                         
  10   1   5         29.78         17.71        23.16 o                         
  11   1   5         14.56         -1.85        32.07 o                         
  12   1   5        785.59        751.91        56.64 o                         
  13   1   5       1849.34       1908.35       153.41 o                         
  14   1   5       1080.86       1061.18        74.07 o                         
  15   1   5         45.72         98.34        72.58 o                         
  16   1   5         78.60        -18.04        48.86 o                         
  17   1   5          8.21        -24.80        60.28 o                         
  18   1   5          0.48        -12.70       151.44 o                         
 -18   2   5          9.21         36.36        67.84 o                         
 -17   2   5          5.41          7.78        49.36 o                         
 -16   2   5         23.76         68.28        42.27 o                         
 -15   2   5          0.15         10.44        29.83 o                         
 -14   2   5          3.51         12.70        25.72 o                         
 -13   2   5        335.88        323.19        25.47 o                         
 -12   2   5        157.84        148.33        23.04 o                         
 -11   2   5         82.31         48.24        19.59 o                         
 -10   2   5          2.02        -17.67        17.67 o                         
  -9   2   5        106.16        105.55        25.03 o                         
  -8   2   5        228.31        309.95        33.77 o                         
  -7   2   5        504.03        492.76        18.97 o                         
  -6   2   5        178.36        196.79        17.14 o                         
  -5   2   5        200.40        201.73        16.07 o                         
  -4   2   5       1220.63       1260.19        29.99 o                         
  -3   2   5       9710.64      10334.30        66.43 o                         
  -2   2   5      15534.93      16102.43        78.46 o                         
  -1   2   5        124.21        111.51        12.12 o                         
   0   2   5       5882.23       5824.31        46.33 o                         
   1   2   5        319.41        358.62        11.31 o                         
   2   2   5        551.70        552.94        15.03 o                         
   3   2   5        887.83        816.06        29.38 o                         
   4   2   5       1669.13       1818.96        52.18 o                         
   5   2   5        581.07        591.62        35.79 o                         
   6   2   5       2861.53       2912.00        83.39 o                         
   7   2   5        207.60        144.04        28.63 o                         
   8   2   5        879.10        856.64        66.12 o                         
   9   2   5        343.90        230.18        46.66 o                         
  10   2   5        481.13        488.22        60.21 o                         
  11   2   5         39.59         42.41        44.24 o                         
  12   2   5        144.02        143.32        43.68 o                         
  13   2   5        624.93        525.75        58.13 o                         
  14   2   5         30.28         48.13        48.03 o                         
  15   2   5          1.94          3.07        46.74 o                         
  16   2   5         39.87        -29.63        50.27 o                         
  17   2   5         25.03         19.77        72.63 o                         
  18   2   5          1.35          4.38        68.76 o                         
 -17   3   5         33.37         47.62        57.66 o                         
 -16   3   5          8.99         17.02        36.61 o                         
 -15   3   5        107.56         89.74        35.73 o                         
 -14   3   5        242.31        240.47        34.70 o                         
 -13   3   5        501.80        506.44        37.23 o                         
 -12   3   5         12.52        -38.26        38.26 o                         
 -11   3   5          5.61         58.91        41.22 o                         
 -10   3   5          2.52         10.30        22.14 o                         
  -9   3   5         12.73          6.92        21.00 o                         
  -8   3   5        143.64        192.17        21.94 o                         
  -7   3   5        351.66        371.77        23.56 o                         
  -6   3   5        506.35        478.78        24.60 o                         
  -5   3   5        443.32        438.96        23.77 o                         
  -4   3   5        375.13        356.05        18.78 o                         
  -3   3   5        111.42        108.95        13.29 o                         
  -2   3   5       2289.18       2260.50        25.95 o                         
  -1   3   5       1865.19       1801.13        24.52 o                         
   0   3   5       5983.83       6151.81        44.10 o                         
   1   3   5        433.09        428.93        16.48 o                         
   2   3   5         83.68        100.45        14.70 o                         
   3   3   5       1513.32       1454.68        48.58 o                         
   4   3   5        298.10        337.18        14.92 o                         
   5   3   5        630.65        551.54        39.51 o                         
   6   3   5        774.81        766.73        45.95 o                         
   7   3   5       1353.91       1205.16        73.50 o                         
   8   3   5         45.85         28.34        40.02 o                         
   9   3   5       1273.23       1246.32        81.64 o                         
  10   3   5        171.75        133.97        43.11 o                         
  11   3   5         44.97         37.66        49.87 o                         
  12   3   5         12.41        -12.29        63.62 o                         
  13   3   5        259.40        242.16        75.15 o                         
  14   3   5        167.15        185.86        43.39 o                         
  15   3   5         15.29        -51.19        51.19 o                         
  16   3   5         86.27         35.09        57.97 o                         
  17   3   5          6.08        -28.60        54.03 o                         
 -16   4   5          1.54        -57.08        57.08 o                         
 -15   4   5         11.76        -52.33        52.33 o                         
 -14   4   5         47.66        -21.50        46.90 o                         
 -13   4   5         14.21         96.19        61.68 o                         
 -12   4   5        227.10        105.83        53.52 o                         
 -11   4   5          8.45          2.03        53.79 o                         
 -10   4   5         66.77         20.55        48.92 o                         
  -9   4   5          3.70        -47.36        47.36 o                         
  -8   4   5         89.69         82.57        43.40 o                         
  -7   4   5        122.12         96.14        38.41 o                         
  -6   4   5       3190.40       3325.49        58.12 o                         
  -5   4   5          7.91          8.33        17.47 o                         
  -4   4   5        136.34        133.88        13.35 o                         
  -3   4   5          7.38         -6.93        11.91 o                         
  -2   4   5       4611.20       4682.41        58.35 o                         
  -1   4   5        103.17        135.10        14.71 o                         
   0   4   5         25.45         23.96        10.67 o                         
   1   4   5         76.95         60.22        11.19 o                         
   2   4   5          1.61          1.33        15.89 o                         
   3   4   5        183.18        230.33        25.18 o                         
   4   4   5         43.73         51.29        25.69 o                         
   5   4   5         72.63        115.78        35.41 o                         
   6   4   5          3.23         30.35        38.21 o                         
   7   4   5        202.29        168.09        44.27 o                         
   8   4   5          0.09         10.67        44.46 o                         
   9   4   5         66.15        -11.37        44.81 o                         
  10   4   5        165.09         90.75        48.20 o                         
  11   4   5        105.63        133.26        55.97 o                         
  12   4   5         35.93         74.66        62.28 o                         
  13   4   5         42.80        -69.58        69.58 o                         
  14   4   5          0.02          2.37        69.29 o                         
  15   4   5         13.01         42.82        89.05 o                         
  16   4   5          7.58        115.88        58.07 o                         
 -15   5   5          1.25        -32.56        56.89 o                         
 -14   5   5          0.78        -68.89        78.02 o                         
 -13   5   5          4.65         50.63        67.73 o                         
 -12   5   5         48.81          8.71        71.58 o                         
 -11   5   5         25.68         42.75        56.09 o                         
 -10   5   5          1.47         12.24        53.54 o                         
  -9   5   5          0.05         20.87        56.65 o                         
  -8   5   5          0.21        -40.31        48.92 o                         
  -7   5   5          0.18        -21.16        50.52 o                         
  -6   5   5         91.03         73.14        43.46 o                         
  -5   5   5        170.47         80.49        43.37 o                         
  -4   5   5         99.36         96.27        24.39 o                         
  -3   5   5         19.41         58.83        32.53 o                         
  -2   5   5        131.07         97.51        21.81 o                         
  -1   5   5          0.40         14.11        24.12 o                         
   0   5   5         63.96         58.88        22.67 o                         
   1   5   5        200.32        161.37        26.52 o                         
   2   5   5        101.86         73.06        28.82 o                         
   3   5   5        514.96        595.99        44.02 o                         
   4   5   5       1164.28       1015.90        83.43 o                         
   5   5   5        464.73        463.94        62.10 o                         
   6   5   5         43.58        -32.96        50.68 o                         
   7   5   5          4.11        -16.40        52.04 o                         
   8   5   5          0.03         -1.12        53.34 o                         
   9   5   5        325.68        282.02        62.01 o                         
  10   5   5        312.38        236.95        61.88 o                         
  11   5   5        129.77        181.04        66.87 o                         
  12   5   5          0.93        111.92        74.26 o                         
  13   5   5        127.23        118.13        76.32 o                         
  14   5   5         24.15        201.02        90.86 o                         
  15   5   5          1.73        -96.57        96.57 o                         
 -14   6   5          0.00         14.26       105.74 o                         
 -13   6   5         39.00         10.04        99.00 o                         
 -12   6   5          0.24        -74.09        74.09 o                         
 -11   6   5         39.06        144.73        79.13 o                         
 -10   6   5          1.41        -25.93        72.52 o                         
  -9   6   5          3.32         25.67        60.02 o                         
  -8   6   5        169.20        140.91        65.55 o                         
  -7   6   5        188.36        229.56        61.99 o                         
  -6   6   5       1191.66       1225.38        93.60 o                         
  -5   6   5         17.21         62.71        34.65 o                         
  -4   6   5         74.39         29.29        57.47 o                         
  -3   6   5         23.24         53.17        48.05 o                         
  -2   6   5          5.57          8.26        33.66 o                         
  -1   6   5        109.94         22.38        35.75 o                         
   0   6   5          6.59        -17.26        80.22 o                         
   1   6   5        282.87        374.79        44.94 o                         
   2   6   5        139.37         62.03        33.86 o                         
   3   6   5         13.98         29.65        34.86 o                         
   4   6   5        323.66        322.51        58.56 o                         
   5   6   5        118.43         76.15        59.06 o                         
   6   6   5          2.36        -59.04        59.04 o                         
   7   6   5         14.28         28.52        63.16 o                         
   8   6   5        117.00         46.46        60.17 o                         
   9   6   5          9.76         16.99        70.48 o                         
  10   6   5          6.11        -11.95        73.08 o                         
  11   6   5         31.24         36.97        70.65 o                         
  12   6   5         31.13        109.58        90.02 o                         
  13   6   5          0.15         14.90        97.22 o                         
 -11   7   5          5.22        -89.51       105.50 o                         
 -10   7   5          4.31        -36.95        97.73 o                         
  -9   7   5         21.72        174.00        94.09 o                         
  -8   7   5        119.08        134.20        76.44 o                         
  -7   7   5        251.05        356.18        81.33 o                         
  -6   7   5        156.00        162.55        73.01 o                         
  -5   7   5         25.47         52.69        75.03 o                         
  -4   7   5          2.37         71.87        46.48 o                         
  -3   7   5         10.52         44.10        44.04 o                         
  -2   7   5          0.62        -11.96        44.74 o                         
  -1   7   5         52.76         67.13        42.12 o                         
   0   7   5         10.41         50.71        40.96 o                         
   1   7   5         24.14         83.04        42.21 o                         
   2   7   5          3.30         26.69        41.01 o                         
   3   7   5          5.53        -52.24        52.24 o                         
   4   7   5        187.09        150.75        64.23 o                         
   5   7   5         11.63          5.26        69.12 o                         
   6   7   5         90.37        186.54        78.07 o                         
   7   7   5          2.31        106.17        77.86 o                         
   8   7   5         13.57        -84.73        84.73 o                         
   9   7   5         22.13        104.10        87.63 o                         
  10   7   5         43.64         39.35        98.07 o                         
  11   7   5        137.24         -6.35        96.57 o                         
  -8   8   5         76.15        176.94       110.31 o                         
  -7   8   5        111.11         12.95        84.96 o                         
  -6   8   5         37.17        -86.69        98.50 o                         
  -5   8   5         79.09        126.65        89.73 o                         
  -4   8   5          9.41         96.45        50.49 o                         
  -3   8   5         18.68        160.05        67.09 o                         
  -2   8   5          4.25         -3.96        85.57 o                         
  -1   8   5         11.54        -21.53        60.83 o                         
   0   8   5         34.94        -31.19        55.12 o                         
   1   8   5         19.37         59.02        50.78 o                         
   2   8   5          6.12        -24.50        56.09 o                         
   3   8   5         18.04        101.45        51.66 o                         
   4   8   5          4.98        -20.96        77.99 o                         
   5   8   5         80.04        -71.99        90.00 o                         
   6   8   5          0.34        -15.45        92.12 o                         
   7   8   5          5.91        -18.26       104.24 o                         
   8   8   5         35.06         85.41       101.76 o                         
 -18   0   6          2.37        181.58        82.35 o                         
 -17   0   6         37.16        131.63        79.86 o                         
 -16   0   6        195.23        163.84        51.33 o                         
 -15   0   6         26.88         58.11        44.85 o                         
 -14   0   6         23.33         45.82        38.97 o                         
 -13   0   6          6.54        -33.83        33.83 o                         
 -12   0   6         50.77         20.82        21.92 o                         
 -11   0   6          4.13          0.88        19.16 o                         
 -10   0   6       1374.12       1380.65        37.03 o                         
  -9   0   6       1194.15       1235.00        38.07 o                         
  -8   0   6       3669.81       4027.47        61.00 o                         
  -7   0   6       1373.65       1362.96        29.80 o                         
  -6   0   6       8576.62       8911.11        76.66 o                         
  -5   0   6       2629.66       2584.45        38.96 o                         
  -4   0   6         42.79         40.42        12.35 o                         
  -3   0   6       4097.83       3839.82        38.66 o                         
  -2   0   6       1648.30       1613.13        51.37 o                         
  -1   0   6       4265.06       4159.79        75.01 o                         
   0   0   6      13423.21      12168.07        66.81 o                         
   1   0   6        742.88        564.85        34.09 o                         
   2   0   6        869.82        872.78        35.22 o                         
   3   0   6       1989.56       1698.20        52.27 o                         
   4   0   6      52597.95      54729.80      2377.26 o                         
   5   0   6       4045.05       4434.71        55.86 o                         
   6   0   6       5144.05       5567.05       169.16 o                         
   7   0   6       3995.84       4494.37       129.30 o                         
   8   0   6        603.59        649.40        42.72 o                         
   9   0   6       1056.78       1019.95       106.75 o                         
  10   0   6          7.12        -32.94        41.10 o                         
  11   0   6       1926.61       2086.56       111.58 o                         
  12   0   6          6.23         64.32        65.39 o                         
  13   0   6       3378.75       3081.77       147.43 o                         
  14   0   6       2755.60       3075.88       156.22 o                         
  15   0   6        468.76        338.02        74.02 o                         
  16   0   6        117.34         81.65        73.25 o                         
  17   0   6         22.28         84.25        86.62 o                         
  18   0   6          2.20        -64.27        77.46 o                         
 -18   1   6          3.33         52.97        64.22 o                         
 -17   1   6         39.61         63.31        44.14 o                         
 -16   1   6         32.77         59.19        38.99 o                         
 -15   1   6         23.61         27.89        29.90 o                         
 -14   1   6         56.01         76.67        23.54 o                         
 -13   1   6         35.57         27.21        20.76 o                         
 -12   1   6        131.00        141.23        19.24 o                         
 -11   1   6        784.65        803.59        22.80 o                         
 -10   1   6          2.04         15.38        12.09 o                         
  -9   1   6        358.30        358.28        21.45 o                         
  -8   1   6        712.93        771.40        26.80 o                         
  -7   1   6       1092.63       1143.96        29.53 o                         
  -6   1   6        771.62        817.46        23.64 o                         
  -5   1   6        933.37        878.77        22.31 o                         
  -4   1   6        741.35        730.44        19.33 o                         
  -3   1   6        130.43        107.77        10.45 o                         
  -2   1   6        108.28        118.10         7.87 o                         
  -1   1   6      12060.69      12353.29        78.07 o                         
   0   1   6      19463.90      19519.70       160.30 o                         
   1   1   6      10544.17      10065.88        40.38 o                         
   2   1   6       7550.45       7780.25        50.69 o                         
   3   1   6        699.62        666.54        21.01 o                         
   4   1   6       6698.36       6679.62        62.90 o                         
   5   1   6       1866.20       2074.87        38.43 o                         
   6   1   6       5770.05       6628.13       161.83 o                         
   7   1   6       1333.38       1368.39        37.82 o                         
   8   1   6        450.06        402.37        38.93 o                         
   9   1   6         48.69         49.85        34.03 o                         
  10   1   6        341.40        308.68        35.79 o                         
  11   1   6        265.30        238.21        38.19 o                         
  12   1   6         85.78         89.71        37.42 o                         
  13   1   6        414.95        471.25        76.59 o                         
  14   1   6         17.79         73.40        52.17 o                         
  15   1   6        415.87        489.16        58.55 o                         
  16   1   6          6.74        -26.57        71.81 o                         
  17   1   6         71.88        136.73        65.66 o                         
  18   1   6          0.44        -21.50        68.22 o                         
 -18   2   6         10.72        119.55        64.39 o                         
 -17   2   6         48.96         50.33        58.55 o                         
 -16   2   6         73.03         39.36        39.61 o                         
 -15   2   6          4.25         19.11        30.81 o                         
 -14   2   6        208.16        253.30        26.71 o                         
 -13   2   6        438.35        470.26        29.13 o                         
 -12   2   6         94.99        108.90        22.82 o                         
 -11   2   6          7.70         -2.51        19.03 o                         
 -10   2   6        116.38         81.81        19.40 o                         
  -9   2   6         83.52         53.98        32.10 o                         
  -8   2   6        100.53        110.00        16.76 o                         
  -7   2   6       1864.16       2037.69        52.95 o                         
  -6   2   6        106.50        115.74        13.54 o                         
  -5   2   6         10.28        -12.32        13.01 o                         
  -4   2   6         23.51          9.40        11.66 o                         
  -3   2   6       2998.55       2921.70        36.54 o                         
  -2   2   6       4414.97       4480.07        44.08 o                         
  -1   2   6       4690.52       4670.48        37.48 o                         
   0   2   6       6556.75       6915.27        40.52 o                         
   1   2   6          3.59         -2.52         6.42 o                         
   2   2   6        387.20        360.91        12.58 o                         
   3   2   6          1.04         17.07        12.18 o                         
   4   2   6       4193.57       4205.73        72.96 o                         
   5   2   6         16.10         17.64        19.89 o                         
   6   2   6       6659.05       7325.78       114.12 o                         
   7   2   6       1006.77        906.85        45.79 o                         
   8   2   6         33.26         70.68        36.16 o                         
   9   2   6         33.02        -24.65        35.06 o                         
  10   2   6          5.55        -39.15        39.15 o                         
  11   2   6         23.33         19.58        34.47 o                         
  12   2   6       1586.36       1663.13        78.93 o                         
  13   2   6        315.28        224.70        52.77 o                         
  14   2   6        482.76        514.29        58.00 o                         
  15   2   6        239.93        179.14        46.73 o                         
  16   2   6          5.68        -12.42       110.35 o                         
  17   2   6         74.70        122.83        54.83 o                         
  18   2   6         17.76         98.35       101.20 o                         
 -17   3   6          0.57        135.16        56.01 o                         
 -16   3   6         12.75         33.85        36.65 o                         
 -15   3   6         33.42        118.47        34.67 o                         
 -14   3   6        145.45        191.85        35.84 o                         
 -13   3   6          3.48         39.48        29.83 o                         
 -12   3   6        371.17        443.90        28.56 o                         
 -11   3   6          0.94         -6.15        21.62 o                         
 -10   3   6        107.79         93.53        24.19 o                         
  -9   3   6        107.22         99.64        21.14 o                         
  -8   3   6          3.56        -21.61        21.61 o                         
  -7   3   6          0.70        -17.30        18.03 o                         
  -6   3   6         53.40         52.96        16.22 o                         
  -5   3   6        906.07        932.70        68.71 o                         
  -4   3   6       3466.55       3482.33        46.55 o                         
  -3   3   6       5181.25       5007.14        52.63 o                         
  -2   3   6        536.21        611.52        14.46 o                         
  -1   3   6        122.56        149.86        10.44 o                         
   0   3   6        549.04        588.95        18.18 o                         
   1   3   6        335.30        330.55        14.74 o                         
   2   3   6       1011.96        981.83        29.77 o                         
   3   3   6         10.45          2.84        11.03 o                         
   4   3   6         30.65         20.38        12.23 o                         
   5   3   6        369.71        326.33        47.69 o                         
   6   3   6        648.08        584.79        55.83 o                         
   7   3   6        991.73        937.41        67.91 o                         
   8   3   6        428.04        456.58        54.12 o                         
   9   3   6         85.10        144.86        44.73 o                         
  10   3   6         95.69        109.83        40.77 o                         
  11   3   6       1345.43       1435.41        97.50 o                         
  12   3   6        343.84        244.12        65.62 o                         
  13   3   6        258.38        116.17        71.48 o                         
  14   3   6          1.51         53.85        52.39 o                         
  15   3   6         36.60        -75.65        75.65 o                         
  16   3   6        126.41        141.56        52.73 o                         
  17   3   6          8.18         25.18        87.22 o                         
 -16   4   6         25.15        -49.81        56.91 o                         
 -15   4   6          0.01        -44.99        60.73 o                         
 -14   4   6         62.16         27.30        48.59 o                         
 -13   4   6         55.83         59.64        42.88 o                         
 -12   4   6         61.47        -15.03        36.69 o                         
 -11   4   6         53.22         69.32        48.48 o                         
 -10   4   6         49.67        -25.33        45.39 o                         
  -9   4   6        159.48         70.06        46.15 o                         
  -8   4   6        386.97        329.59        49.06 o                         
  -7   4   6         37.62         34.85        20.32 o                         
  -6   4   6       2202.55       2351.25        91.59 o                         
  -5   4   6          0.05         18.66        20.71 o                         
  -4   4   6         80.10         70.33        11.28 o                         
  -3   4   6         82.46         65.83        10.32 o                         
  -2   4   6         68.74         89.45        15.02 o                         
  -1   4   6       1275.28       1226.89        31.10 o                         
   0   4   6         37.29         31.27        10.93 o                         
   1   4   6         69.04         71.34        13.95 o                         
   2   4   6        154.56        171.00        16.20 o                         
   3   4   6         18.06         21.94        46.77 o                         
   4   4   6        535.25        519.06        36.42 o                         
   5   4   6        218.64        246.28        46.56 o                         
   6   4   6       1134.30       1009.23        75.90 o                         
   7   4   6         60.62         97.90        39.92 o                         
   8   4   6         30.32          5.09        42.19 o                         
   9   4   6         24.12        -25.08        45.59 o                         
  10   4   6          2.51        -49.45        49.45 o                         
  11   4   6         55.69        115.26        55.66 o                         
  12   4   6        191.02        100.61        62.58 o                         
  13   4   6        111.75          3.13        70.71 o                         
  14   4   6          2.90          9.61        66.12 o                         
  15   4   6          0.09         -2.06        89.47 o                         
  16   4   6          3.23        136.25        62.78 o                         
 -15   5   6         48.09         18.34        59.19 o                         
 -14   5   6         42.02         20.41        57.03 o                         
 -13   5   6        100.23         72.31        82.64 o                         
 -12   5   6          2.74         72.38        63.71 o                         
 -11   5   6        121.66        104.42        64.96 o                         
 -10   5   6          6.56         29.44        58.34 o                         
  -9   5   6        199.74        140.40        51.95 o                         
  -8   5   6         64.50         30.91        49.05 o                         
  -7   5   6        169.87        169.22        48.10 o                         
  -6   5   6       1017.30        945.03        75.72 o                         
  -5   5   6        609.29        557.98        36.88 o                         
  -4   5   6        817.98        875.46        39.80 o                         
  -3   5   6        613.86        638.48        34.49 o                         
  -2   5   6         96.71        102.87        22.85 o                         
  -1   5   6         38.54         25.77        24.17 o                         
   0   5   6         35.93         44.66        24.61 o                         
   1   5   6        145.15        121.42        27.01 o                         
   2   5   6         38.49         58.95        28.06 o                         
   3   5   6          9.78         23.22        29.51 o                         
   4   5   6         24.62         63.32        47.17 o                         
   5   5   6          0.05        -41.04        47.68 o                         
   6   5   6        196.68        203.93        46.68 o                         
   7   5   6        150.23        130.07        50.21 o                         
   8   5   6         17.32          1.13        57.29 o                         
   9   5   6         19.75         -1.97        57.37 o                         
  10   5   6         39.04        151.47        60.28 o                         
  11   5   6        278.28        350.61        67.60 o                         
  12   5   6         61.65         41.02        74.64 o                         
  13   5   6          7.20        -29.76        76.57 o                         
  14   5   6         36.49         -0.53        88.23 o                         
  15   5   6          0.16         -7.90        97.94 o                         
 -14   6   6          0.01          5.43       168.84 o                         
 -13   6   6          1.06         64.27        81.36 o                         
 -12   6   6          4.33        -17.56        89.95 o                         
 -11   6   6          3.96        -36.79        81.93 o                         
 -10   6   6         29.82         52.31        75.93 o                         
  -9   6   6         60.50         29.52        67.60 o                         
  -8   6   6         54.71         80.05        63.92 o                         
  -7   6   6        106.17         98.16        58.25 o                         
  -6   6   6          1.80          1.51        60.57 o                         
  -5   6   6          0.14         23.06        34.07 o                         
  -4   6   6          3.06         15.39        95.91 o                         
  -3   6   6        168.43        177.77        35.56 o                         
  -2   6   6         84.81        102.47        35.15 o                         
  -1   6   6         11.08        -34.86        34.86 o                         
   0   6   6          6.02         55.76        34.48 o                         
   1   6   6        154.43        131.63        34.47 o                         
   2   6   6         20.09         36.05        32.91 o                         
   3   6   6          6.38        -13.51        34.22 o                         
   4   6   6         12.15         61.26        57.69 o                         
   5   6   6        216.55        214.82        54.88 o                         
   6   6   6         10.17         -9.14        55.29 o                         
   7   6   6        410.96        476.30        66.65 o                         
   8   6   6          6.96        -62.27        62.27 o                         
   9   6   6         17.53         17.15        73.80 o                         
  10   6   6          7.91        -46.37        75.50 o                         
  11   6   6         75.90        173.68        69.22 o                         
  12   6   6         82.16        210.52        90.82 o                         
  13   6   6         11.65         55.22        97.61 o                         
 -11   7   6         28.57         11.06        89.08 o                         
 -10   7   6         62.72         67.34        79.94 o                         
  -9   7   6          6.74        -83.08        83.08 o                         
  -8   7   6        209.77        169.27        85.53 o                         
  -7   7   6         12.40         44.50        77.25 o                         
  -6   7   6        178.29         10.32        64.59 o                         
  -5   7   6        141.97        126.06        41.67 o                         
  -4   7   6          0.80        112.21        45.31 o                         
  -3   7   6          5.49         35.60        43.42 o                         
  -2   7   6        217.34        319.66        48.59 o                         
  -1   7   6        113.56         50.78        63.69 o                         
   0   7   6         20.14         43.88        42.02 o                         
   1   7   6          9.30         27.22        39.91 o                         
   2   7   6         26.05         62.73        43.92 o                         
   3   7   6         22.04         64.21        41.74 o                         
   4   7   6          3.23        -35.59        66.42 o                         
   5   7   6          0.47         20.22        66.23 o                         
   6   7   6         13.92         57.49        67.24 o                         
   7   7   6         28.72        125.46        83.16 o                         
   8   7   6        103.58         72.73        81.45 o                         
   9   7   6         34.93        -43.60        82.81 o                         
  10   7   6         43.30        -87.22        90.36 o                         
  11   7   6         59.66       -103.80       103.80 o                         
  -8   8   6         10.71         90.55       106.99 o                         
  -7   8   6          1.20       -104.51       104.51 o                         
  -6   8   6         25.53        -74.95        93.70 o                         
  -5   8   6          3.17        108.99        79.01 o                         
  -4   8   6         26.34         83.84        83.61 o                         
  -3   8   6          9.77        -46.13        52.13 o                         
  -2   8   6          0.54         12.87        83.44 o                         
  -1   8   6          7.95        -16.31        55.14 o                         
   0   8   6         91.40         57.44        51.73 o                         
   1   8   6         13.18          2.08        51.08 o                         
   2   8   6          0.18         65.90        58.42 o                         
   3   8   6          0.14         46.10        79.36 o                         
   4   8   6          3.54          8.32        88.80 o                         
   5   8   6          9.74        -75.16        75.16 o                         
   6   8   6         58.96        -34.68        98.15 o                         
   7   8   6          0.80        187.37        98.46 o                         
   8   8   6          6.08         34.77        86.75 o                         
 -18   1   7          5.77         62.07        60.80 o                         
 -17   1   7          0.97         24.98        43.72 o                         
 -16   1   7         98.93        129.74        41.16 o                         
 -15   1   7          9.72         23.36        31.96 o                         
 -14   1   7         47.54         34.54        22.13 o                         
 -13   1   7         31.87         24.57        20.81 o                         
 -12   1   7         21.65          7.20        19.14 o                         
 -11   1   7         14.80         18.63        16.45 o                         
 -10   1   7         11.23         26.11        14.36 o                         
  -9   1   7        555.93        564.89        25.55 o                         
  -8   1   7        263.58        295.18        20.32 o                         
  -7   1   7       2685.04       2826.04        44.38 o                         
  -6   1   7       3437.85       3447.89        33.89 o                         
  -5   1   7        158.16        158.27        15.24 o                         
  -4   1   7       1723.42       1563.53        26.66 o                         
  -3   1   7      16369.87      17229.19       112.69 o                         
  -2   1   7        139.33        185.03        10.51 o                         
  -1   1   7       9746.54      10990.56        63.00 o                         
   0   1   7       2476.66       2719.74        20.24 o                         
   1   1   7         67.16         47.43         7.94 o                         
   2   1   7        536.28        607.08        18.44 o                         
   3   1   7        693.87        653.44        23.81 o                         
   4   1   7         22.65         10.21        12.49 o                         
   5   1   7        272.67        314.79        22.53 o                         
   6   1   7       1121.17       1140.22        53.98 o                         
   7   1   7        520.53        530.14        44.02 o                         
   8   1   7       1745.49       1715.96        53.16 o                         
   9   1   7        226.30        204.41        26.56 o                         
  10   1   7         10.54         -2.47        34.09 o                         
  11   1   7          5.49          6.54        33.32 o                         
  12   1   7         11.64        -23.69        37.64 o                         
  13   1   7        763.88        747.91        61.87 o                         
  14   1   7         95.09         94.09        47.24 o                         
  15   1   7         52.15         87.31        46.70 o                         
  16   1   7          1.74         73.46        49.34 o                         
  17   1   7         15.58         59.58        63.90 o                         
  18   1   7          4.56         55.66        55.60 o                         
 -18   2   7          0.19         12.40        55.68 o                         
 -17   2   7         57.77         38.15        47.71 o                         
 -16   2   7         63.42         45.08        40.40 o                         
 -15   2   7         29.39         27.71        27.57 o                         
 -14   2   7        454.96        465.95        31.93 o                         
 -13   2   7        476.86        491.07        40.74 o                         
 -12   2   7        167.93        184.53        37.57 o                         
 -11   2   7        222.51        233.68        24.67 o                         
 -10   2   7         28.32         17.62        18.55 o                         
  -9   2   7       1309.49       1335.78        37.31 o                         
  -8   2   7        661.78        699.64        37.10 o                         
  -7   2   7        184.15        170.58        17.75 o                         
  -6   2   7        366.32        310.50        17.76 o                         
  -5   2   7        408.88        388.19        22.06 o                         
  -4   2   7        821.74        883.77        23.19 o                         
  -3   2   7       6049.08       6192.59        37.67 o                         
  -2   2   7       6475.95       6589.55        41.80 o                         
  -1   2   7      11160.68      11092.27        68.58 o                         
   0   2   7       4142.77       4352.13        34.38 o                         
   1   2   7        300.36        285.48         9.18 o                         
   2   2   7        120.19        108.91         8.69 o                         
   3   2   7        639.60        624.49        14.09 o                         
   4   2   7        889.71        962.37        35.19 o                         
   5   2   7        851.68        913.98        34.91 o                         
   6   2   7        562.05        609.41        38.24 o                         
   7   2   7         25.01         70.16        28.62 o                         
   8   2   7       1577.68       1521.62        82.54 o                         
   9   2   7         19.70        -22.93        35.44 o                         
  10   2   7          3.29        -41.53        41.53 o                         
  11   2   7          0.28         -9.75        36.84 o                         
  12   2   7        502.48        498.10        52.99 o                         
  13   2   7        369.78        386.42        53.29 o                         
  14   2   7         32.94         -9.94        43.37 o                         
  15   2   7         50.72         80.74        48.69 o                         
  16   2   7         57.60         78.61        54.92 o                         
  17   2   7          0.02         61.73       114.60 o                         
  18   2   7          0.00         83.29        70.09 o                         
 -17   3   7         14.93         24.29        47.56 o                         
 -16   3   7          4.70         89.31        39.68 o                         
 -15   3   7        146.22        168.87        37.51 o                         
 -14   3   7        338.24        328.34        43.50 o                         
 -13   3   7        675.08        773.92        37.07 o                         
 -12   3   7         38.84         22.21        24.07 o                         
 -11   3   7         10.72         29.30        21.99 o                         
 -10   3   7         70.90         66.63        24.29 o                         
  -9   3   7        504.87        493.13        25.34 o                         
  -8   3   7        552.85        514.14        30.58 o                         
  -7   3   7       1765.77       1829.34        47.29 o                         
  -6   3   7        224.74        237.46        20.21 o                         
  -5   3   7        107.84        110.98        16.10 o                         
  -4   3   7       4202.42       4541.68        53.46 o                         
  -3   3   7       7059.45       6980.51        63.25 o                         
  -2   3   7       1193.27       1254.63        19.61 o                         
  -1   3   7         32.26         15.81         8.96 o                         
   0   3   7        170.31        183.95        11.60 o                         
   1   3   7        718.80        685.63        17.32 o                         
   2   3   7        104.15        101.84        11.16 o                         
   3   3   7         34.93         23.37        10.45 o                         
   4   3   7         17.57         40.84         9.70 o                         
   5   3   7        348.62        298.47        32.39 o                         
   6   3   7        410.84        428.98        51.74 o                         
   7   3   7        518.70        485.46        52.90 o                         
   8   3   7        644.51        640.32        59.11 o                         
   9   3   7        377.47        400.64        57.23 o                         
  10   3   7        344.83        335.92        55.58 o                         
  11   3   7        125.96        195.68        46.96 o                         
  12   3   7        567.79        479.22        75.03 o                         
  13   3   7        124.10        -27.04        65.39 o                         
  14   3   7        183.24        250.35        47.64 o                         
  15   3   7          0.32        -37.63        89.14 o                         
  16   3   7         17.69         16.29        53.55 o                         
  17   3   7          3.63         32.68       135.82 o                         
 -16   4   7         17.08         28.33       104.44 o                         
 -15   4   7         88.89        145.97        51.62 o                         
 -14   4   7         46.89         48.31        41.69 o                         
 -13   4   7         10.24          1.61        74.06 o                         
 -12   4   7          7.19        -39.77        39.77 o                         
 -11   4   7         19.86         54.01        36.17 o                         
 -10   4   7          0.05        -29.68        48.77 o                         
  -9   4   7        148.75        161.16        31.46 o                         
  -8   4   7          4.18         25.14        22.27 o                         
  -7   4   7        588.29        576.25        29.57 o                         
  -6   4   7        361.50        336.83        25.23 o                         
  -5   4   7       2967.54       2851.96        60.47 o                         
  -4   4   7        735.26        754.78        23.30 o                         
  -3   4   7       2006.51       2008.56        40.68 o                         
  -2   4   7       1374.21       1368.13        32.03 o                         
  -1   4   7        177.45        189.95        27.20 o                         
   0   4   7         98.08         71.19        18.47 o                         
   1   4   7       1593.27       1675.88        29.83 o                         
   2   4   7       1678.48       1687.29        36.29 o                         
   3   4   7          2.79        -11.85        14.70 o                         
   4   4   7        198.13        198.29        41.60 o                         
   5   4   7        214.18        280.94        46.32 o                         
   6   4   7        144.98        133.24        38.19 o                         
   7   4   7          5.83         13.69        40.84 o                         
   8   4   7        336.78        273.50        51.14 o                         
   9   4   7         47.98         42.27        45.91 o                         
  10   4   7         82.80         10.28        51.15 o                         
  11   4   7         78.21         91.66        56.42 o                         
  12   4   7          1.57        -62.24        62.24 o                         
  13   4   7         13.98        -23.57        70.53 o                         
  14   4   7        169.67        152.39        66.12 o                         
  15   4   7          0.00        -44.42        89.31 o                         
  16   4   7          3.34        138.56        60.41 o                         
 -15   5   7          1.40        -36.97        58.17 o                         
 -14   5   7         16.00         16.42        50.49 o                         
 -13   5   7          6.35         60.54       110.31 o                         
 -12   5   7         35.04         51.61        45.25 o                         
 -11   5   7          0.27         28.82        66.62 o                         
 -10   5   7        133.54        153.81        61.23 o                         
  -9   5   7          1.23        -50.45        50.45 o                         
  -8   5   7        562.82        566.98        64.95 o                         
  -7   5   7         38.52          0.95        47.11 o                         
  -6   5   7          0.54        -43.36        43.36 o                         
  -5   5   7         32.61         38.65        23.60 o                         
  -4   5   7        286.59        278.04        27.23 o                         
  -3   5   7         29.89          9.89        23.91 o                         
  -2   5   7         21.15         30.61        24.45 o                         
  -1   5   7        194.51        220.21        31.39 o                         
   0   5   7         46.31         29.91        24.05 o                         
   1   5   7         90.85        167.40        28.63 o                         
   2   5   7        167.49        139.77        27.95 o                         
   3   5   7        151.31        208.17        41.51 o                         
   4   5   7         25.43        -26.85        52.78 o                         
   5   5   7          4.97         -8.79        49.27 o                         
   6   5   7         91.55         71.13        46.67 o                         
   7   5   7        610.33        699.94        74.84 o                         
   8   5   7          0.81          4.93        55.40 o                         
   9   5   7        246.30        229.03        61.10 o                         
  10   5   7        555.77        591.07        77.31 o                         
  11   5   7         49.05         51.26        69.53 o                         
  12   5   7         19.81        116.08        73.94 o                         
  13   5   7         15.75        -30.13        80.00 o                         
  14   5   7          0.02         36.37        88.84 o                         
  15   5   7          5.25        -98.22        98.22 o                         
 -13   6   7          2.97        -61.70        61.70 o                         
 -12   6   7          1.22        -86.02        86.02 o                         
 -11   6   7         30.15        101.00        69.96 o                         
 -10   6   7          1.62          6.91        69.63 o                         
  -9   6   7         39.56        -40.42        74.17 o                         
  -8   6   7        252.77        221.43        59.35 o                         
  -7   6   7        252.38        372.33        56.04 o                         
  -6   6   7         90.01        103.33        59.91 o                         
  -5   6   7        408.24        418.99        44.95 o                         
  -4   6   7        427.68        436.90        98.57 o                         
  -3   6   7        308.72        304.56        33.24 o                         
  -2   6   7        262.95        258.31        39.14 o                         
  -1   6   7        135.50         39.73        48.60 o                         
   0   6   7        335.61        260.60        37.55 o                         
   1   6   7         26.89         15.95        57.96 o                         
   2   6   7         76.28         43.08        32.84 o                         
   3   6   7         64.19         36.78        33.83 o                         
   4   6   7         16.42        130.22        57.39 o                         
   5   6   7          6.27         43.79        55.76 o                         
   6   6   7        147.49        225.05        59.86 o                         
   7   6   7          9.27        -14.73        60.51 o                         
   8   6   7         84.23         61.30        67.78 o                         
   9   6   7          0.14         22.45        75.15 o                         
  10   6   7         29.71         41.97        78.40 o                         
  11   6   7          2.50        100.01        68.61 o                         
  12   6   7         35.10        141.17        91.93 o                         
  13   6   7          0.98         34.41        99.20 o                         
 -11   7   7          0.01        -96.85        96.85 o                         
 -10   7   7          2.23         -4.06        92.99 o                         
  -9   7   7          0.89         47.08        79.38 o                         
  -8   7   7         89.04        179.87        88.73 o                         
  -7   7   7         33.64         41.33        72.67 o                         
  -6   7   7          2.48        -46.44        68.09 o                         
  -5   7   7        116.70        164.04        41.75 o                         
  -4   7   7         68.43        145.96        42.26 o                         
  -3   7   7         18.77         38.22        44.07 o                         
  -2   7   7          0.26        -31.41        43.70 o                         
  -1   7   7          3.75        -12.68        46.59 o                         
   0   7   7         64.56        -43.06        43.06 o                         
   1   7   7          3.97        -41.74        41.74 o                         
   2   7   7          4.16        -34.98        48.46 o                         
   3   7   7          4.32        -35.66        50.78 o                         
   4   7   7          3.55        -73.34        73.34 o                         
   5   7   7         39.58         12.60        76.52 o                         
   6   7   7         19.63         49.92        66.25 o                         
   7   7   7          8.69         65.78        83.23 o                         
   8   7   7         59.39         17.41        74.05 o                         
   9   7   7        104.52        123.78        75.74 o                         
  10   7   7         71.91         60.36        89.62 o                         
  11   7   7          1.27       -105.89       105.89 o                         
  -8   8   7         69.33          6.57        91.54 o                         
  -7   8   7         16.98       -106.93       106.93 o                         
  -6   8   7         17.85        -24.28        85.54 o                         
  -5   8   7         21.92        107.97        58.03 o                         
  -4   8   7         25.53         35.37        59.50 o                         
  -3   8   7         15.78         60.84        53.37 o                         
  -2   8   7         54.64        -54.31        54.31 o                         
  -1   8   7         62.42         75.02        49.57 o                         
   0   8   7          0.20        -49.35        57.72 o                         
   1   8   7          4.36         65.68        55.99 o                         
   2   8   7         13.32        113.87        55.44 o                         
   3   8   7         63.14         89.33        89.48 o                         
   4   8   7         79.72         33.45        92.29 o                         
   5   8   7         19.29         -6.73        84.09 o                         
   6   8   7          1.97        -98.20        98.20 o                         
   7   8   7          0.90         47.75        82.85 o                         
   8   8   7         65.65        133.92        92.77 o                         
 -18   0   8         88.36         97.52        94.20 o                         
 -17   0   8         56.32        115.54        58.72 o                         
 -16   0   8          0.41        -49.18        49.18 o                         
 -15   0   8          1.80        -41.36        41.36 o                         
 -14   0   8         10.86          1.73        40.55 o                         
 -13   0   8        189.83        184.53        25.27 o                         
 -12   0   8        395.64        392.93        30.01 o                         
 -11   0   8        635.68        535.53        29.90 o                         
 -10   0   8          0.11        -18.41        18.41 o                         
  -9   0   8       5704.25       6300.17        86.01 o                         
  -8   0   8       2508.13       2572.94        49.66 o                         
  -7   0   8       4930.31       4906.67        62.88 o                         
  -6   0   8         15.45         14.33        11.24 o                         
  -5   0   8       3978.01       4387.57        69.47 o                         
  -4   0   8        280.18        220.58        13.50 o                         
  -3   0   8         69.91         77.05        25.01 o                         
  -2   0   8       6997.57       6943.05       114.22 o                         
  -1   0   8       3942.22       3222.48        76.10 o                         
   0   0   8        886.93        986.61        23.26 o                         
   1   0   8      11853.54      12171.03       110.59 o                         
   2   0   8       7320.66       8239.34        91.21 o                         
   3   0   8       1656.26       1606.13        52.03 o                         
   4   0   8       2094.61       2163.61        67.07 o                         
   5   0   8      11613.03      12804.65       116.34 o                         
   6   0   8       4535.37       4980.10        96.42 o                         
   7   0   8      16676.36      19349.99       319.60 o                         
   8   0   8         75.88         65.70        27.38 o                         
   9   0   8         24.50         19.89        39.73 o                         
  10   0   8        104.41         83.42        49.43 o                         
  11   0   8       4727.72       4814.07       162.14 o                         
  12   0   8       7741.19       8243.75       218.49 o                         
  13   0   8        114.44        131.00        72.85 o                         
  14   0   8        149.88        156.18        66.76 o                         
  15   0   8         29.12        -36.91        58.83 o                         
  16   0   8         44.95         90.61        71.37 o                         
  17   0   8         17.70        -64.47        85.38 o                         
  18   0   8          0.63         59.44        91.82 o                         
 -18   1   8          6.35         88.56        50.95 o                         
 -17   1   8          7.86          4.40        39.44 o                         
 -16   1   8          2.96        -18.07        36.44 o                         
 -15   1   8        262.04        225.20        34.81 o                         
 -14   1   8         31.02         18.47        21.79 o                         
 -13   1   8        120.75         54.21        21.64 o                         
 -12   1   8         42.55         43.96        18.89 o                         
 -11   1   8          0.49        -16.45        19.41 o                         
 -10   1   8        533.74        557.48        24.10 o                         
  -9   1   8        547.84        657.49        27.74 o                         
  -8   1   8       5981.19       6552.13        70.71 o                         
  -7   1   8        332.45        331.02        14.08 o                         
  -6   1   8          0.66         -1.45         9.03 o                         
  -5   1   8        116.19        115.05        11.63 o                         
  -4   1   8       1633.50       1644.28        27.53 o                         
  -3   1   8       2565.34       2444.37        48.87 o                         
  -2   1   8       7778.26       7853.87        52.94 o                         
  -1   1   8       7090.09       7366.12        59.71 o                         
   0   1   8        798.08        797.93        13.88 o                         
   1   1   8        103.88         85.76         8.31 o                         
   2   1   8      17882.22      17509.27       106.76 o                         
   3   1   8        130.11        142.99        14.64 o                         
   4   1   8         27.85         22.52        13.77 o                         
   5   1   8       4399.92       4527.48        48.60 o                         
   6   1   8         74.67        117.22        12.55 o                         
   7   1   8        910.67        958.17        38.09 o                         
   8   1   8        373.43        428.89        35.87 o                         
   9   1   8         24.71         12.52        24.16 o                         
  10   1   8        275.72        266.06        35.81 o                         
  11   1   8        827.59        768.90        53.46 o                         
  12   1   8        841.27        838.69        63.61 o                         
  13   1   8        600.60        686.16        62.47 o                         
  14   1   8          9.12         30.01        39.06 o                         
  15   1   8        149.40        204.28        54.84 o                         
  16   1   8         15.89         51.10        53.53 o                         
  17   1   8          1.03         77.93       101.03 o                         
  18   1   8          1.69         46.78        67.33 o                         
 -18   2   8         18.72         54.14        56.98 o                         
 -17   2   8        180.70        260.33        45.06 o                         
 -16   2   8          5.94         -1.38        32.17 o                         
 -15   2   8         78.82         43.11        26.42 o                         
 -14   2   8        155.37        158.27        26.06 o                         
 -13   2   8         53.46         62.75        21.51 o                         
 -12   2   8         76.11        104.18        24.37 o                         
 -11   2   8         14.46         64.55        34.85 o                         
 -10   2   8        218.44        220.87        24.31 o                         
  -9   2   8       1293.49       1565.33        42.52 o                         
  -8   2   8         40.17         57.46        15.03 o                         
  -7   2   8        675.99        698.36        25.78 o                         
  -6   2   8          0.61         13.92        12.11 o                         
  -5   2   8        489.46        408.36        20.12 o                         
  -4   2   8       1257.86       1461.63        29.07 o                         
  -3   2   8        419.99        333.51        16.27 o                         
  -2   2   8       1516.07       1542.04        20.89 o                         
  -1   2   8       8274.35       7935.95        44.00 o                         
   0   2   8        436.08        330.04        11.10 o                         
   1   2   8        117.88        165.17         9.20 o                         
   2   2   8         76.74         79.26         7.63 o                         
   3   2   8        288.69        254.93        15.10 o                         
   4   2   8       1022.51       1012.68        34.90 o                         
   5   2   8       1067.32        993.86        36.71 o                         
   6   2   8        464.90        520.07        39.62 o                         
   7   2   8       3952.89       4028.37       124.30 o                         
   8   2   8        342.14        423.90        51.48 o                         
   9   2   8        144.47        110.91        38.73 o                         
  10   2   8        304.15        319.06        56.10 o                         
  11   2   8        223.83        272.68        42.07 o                         
  12   2   8        182.37        134.27        45.85 o                         
  13   2   8          3.41         34.94        41.83 o                         
  14   2   8          0.09        -42.72        42.72 o                         
  15   2   8         50.16        -18.96        49.09 o                         
  16   2   8          0.54         59.01        47.50 o                         
  17   2   8          6.58         28.43        60.39 o                         
 -17   3   8         12.00         37.82        43.53 o                         
 -16   3   8          0.02         36.71        34.96 o                         
 -15   3   8        138.62        266.67        42.82 o                         
 -14   3   8         77.14         73.30        33.53 o                         
 -13   3   8         11.91         33.03        27.90 o                         
 -12   3   8         69.77         78.80        28.51 o                         
 -11   3   8         22.67         24.22        21.47 o                         
 -10   3   8         50.55         30.68        20.34 o                         
  -9   3   8          2.90        -18.61        18.61 o                         
  -8   3   8        455.71        448.49        25.34 o                         
  -7   3   8         23.04         32.17        16.99 o                         
  -6   3   8       1977.62       1991.65        40.76 o                         
  -5   3   8       1058.42       1055.20        28.93 o                         
  -4   3   8        800.27        863.18        37.25 o                         
  -3   3   8       2864.10       2921.02        38.13 o                         
  -2   3   8        176.36        144.01        12.84 o                         
  -1   3   8        745.41        777.70        18.29 o                         
   0   3   8        881.07        943.37        17.43 o                         
   1   3   8        708.45        693.92        14.72 o                         
   2   3   8          8.76         15.26         8.25 o                         
   3   3   8         46.46         45.26         8.96 o                         
   4   3   8        620.92        605.11        26.88 o                         
   5   3   8        858.84        833.62        36.99 o                         
   6   3   8       2350.37       2257.86        98.18 o                         
   7   3   8        180.47        155.59        40.32 o                         
   8   3   8         35.55         99.20        37.45 o                         
   9   3   8        115.25        183.82        41.90 o                         
  10   3   8       1029.10       1137.00        80.32 o                         
  11   3   8         31.04        125.95        49.73 o                         
  12   3   8        122.51        127.12        56.90 o                         
  13   3   8         28.27         52.16        41.98 o                         
  14   3   8         64.95        104.67        58.78 o                         
  15   3   8          5.40        -28.06        79.25 o                         
  16   3   8         85.40         87.66        59.51 o                         
  17   3   8         20.68         -4.83        69.80 o                         
 -16   4   8         57.80         15.85       159.79 o                         
 -15   4   8         21.37         25.86        51.76 o                         
 -14   4   8         25.22        -14.35        48.82 o                         
 -13   4   8          0.39        -34.84        43.45 o                         
 -12   4   8         90.14        133.60        46.10 o                         
 -11   4   8         13.46          4.97        31.74 o                         
 -10   4   8         62.45         19.03        28.17 o                         
  -9   4   8         57.62         16.89        25.19 o                         
  -8   4   8         13.53         -4.60        22.56 o                         
  -7   4   8         60.81         49.42        20.92 o                         
  -6   4   8        472.10        479.00        27.26 o                         
  -5   4   8         13.22        -10.43        23.59 o                         
  -4   4   8          7.91         16.18        15.52 o                         
  -3   4   8          3.75         26.34        13.19 o                         
  -2   4   8        188.07        213.03        20.36 o                         
  -1   4   8        417.68        487.69        22.97 o                         
   0   4   8        421.77        418.18        29.13 o                         
   1   4   8        797.02        823.00        27.45 o                         
   2   4   8        995.87        916.18        23.96 o                         
   3   4   8        191.15        191.17        16.09 o                         
   4   4   8         89.26        123.82        35.96 o                         
   5   4   8        144.41        139.60        42.53 o                         
   6   4   8        156.84        158.96        41.42 o                         
   7   4   8        327.63        331.99        44.10 o                         
   8   4   8        211.62        133.06        45.74 o                         
   9   4   8         29.03         18.12        46.41 o                         
  10   4   8          9.37        -53.69        53.69 o                         
  11   4   8          4.68        -32.30        54.41 o                         
  12   4   8         81.47         91.56        64.44 o                         
  13   4   8          0.93        -68.20        68.20 o                         
  14   4   8         78.19         32.55        71.59 o                         
  15   4   8          0.00         -4.77        84.58 o                         
  16   4   8         54.57        202.61        68.92 o                         
 -15   5   8         43.13        100.73        64.00 o                         
 -14   5   8          9.28        -24.46        56.15 o                         
 -13   5   8        104.23         94.22        79.22 o                         
 -12   5   8          4.57        -26.97        82.12 o                         
 -11   5   8         23.57          2.86        42.17 o                         
 -10   5   8        217.37        277.33        60.00 o                         
  -9   5   8         62.82         21.39        54.50 o                         
  -8   5   8        210.16        174.03        51.41 o                         
  -7   5   8         97.14         44.25        48.03 o                         
  -6   5   8         31.18         27.62        45.04 o                         
  -5   5   8          0.17        -17.63        23.95 o                         
  -4   5   8         28.68         18.90        37.55 o                         
  -3   5   8         81.91         65.09        24.48 o                         
  -2   5   8        106.59         89.95        24.69 o                         
  -1   5   8          7.22         22.57        23.94 o                         
   0   5   8        106.83         97.65        24.81 o                         
   1   5   8        339.28        247.83        26.51 o                         
   2   5   8          8.95         81.11        23.17 o                         
   3   5   8         40.94         52.69        31.94 o                         
   4   5   8        187.10        138.69        55.05 o                         
   5   5   8          8.28        -48.52        48.52 o                         
   6   5   8        381.43        374.01        60.33 o                         
   7   5   8         17.10         65.91        48.60 o                         
   8   5   8          0.75         18.05        56.94 o                         
   9   5   8        116.59        154.90        58.48 o                         
  10   5   8         23.28          2.98        65.22 o                         
  11   5   8          5.77         34.30        68.87 o                         
  12   5   8         43.04         33.92        77.02 o                         
  13   5   8          9.89         48.29        81.56 o                         
  14   5   8         29.13         59.55        91.20 o                         
  15   5   8          6.39        -96.05        96.05 o                         
 -13   6   8         36.21         72.48        64.02 o                         
 -12   6   8          4.83        -59.74        59.74 o                         
 -11   6   8          8.12        -76.12        76.12 o                         
 -10   6   8          4.18         16.66        68.81 o                         
  -9   6   8         15.63         31.12        71.49 o                         
  -8   6   8         14.65         24.60        61.82 o                         
  -7   6   8        116.13        180.79        58.31 o                         
  -6   6   8        220.14        243.55        59.79 o                         
  -5   6   8         59.54         76.70        34.74 o                         
  -4   6   8        227.04        221.78        29.76 o                         
  -3   6   8         86.25         97.77        30.05 o                         
  -2   6   8         20.33         82.96        29.04 o                         
  -1   6   8        197.91        192.72        30.65 o                         
   0   6   8        131.26        135.92        35.14 o                         
   1   6   8        167.32        126.09        35.83 o                         
   2   6   8         60.49         84.03        33.70 o                         
   3   6   8          6.35        102.90        54.73 o                         
   4   6   8         27.09         44.95        53.92 o                         
   5   6   8          5.35        -45.39        56.89 o                         
   6   6   8        232.57        185.59        57.29 o                         
   7   6   8        164.91        165.27        57.45 o                         
   8   6   8          1.35        -71.45        71.45 o                         
   9   6   8          2.52         57.63        77.39 o                         
  10   6   8         13.03        -34.52        79.96 o                         
  11   6   8         15.98          4.64        68.90 o                         
  12   6   8          0.11         97.87        91.62 o                         
  13   6   8          0.21         25.67       100.25 o                         
 -11   7   8          0.16       -108.00       108.00 o                         
 -10   7   8         16.02          0.50       103.48 o                         
  -9   7   8         35.44         74.33        85.96 o                         
  -8   7   8         50.51        144.65        84.71 o                         
  -7   7   8          1.55        -72.89        72.89 o                         
  -6   7   8         11.94        -32.22        66.56 o                         
  -5   7   8         73.88        167.05        44.74 o                         
  -4   7   8         60.34        157.36        71.08 o                         
  -3   7   8         19.66        -31.42        42.53 o                         
  -2   7   8         81.76         69.18        51.62 o                         
  -1   7   8          9.71          0.90        41.80 o                         
   0   7   8         49.13          5.03        40.99 o                         
   1   7   8          0.95         21.20        42.60 o                         
   2   7   8          4.06         59.02        41.93 o                         
   3   7   8         17.78        -61.52        68.03 o                         
   4   7   8         10.21        -73.51        73.51 o                         
   5   7   8          3.44         73.86        80.20 o                         
   6   7   8          0.32         53.81        74.99 o                         
   7   7   8         23.36         89.60        77.71 o                         
   8   7   8          0.07        -56.37        72.21 o                         
   9   7   8          0.44         20.26        73.86 o                         
  10   7   8         23.56         -7.97        86.19 o                         
  11   7   8         11.00       -108.06       108.06 o                         
  -8   8   8         23.79        -19.96       102.35 o                         
  -7   8   8          3.45        -36.84       100.80 o                         
  -6   8   8          0.62         18.38        87.95 o                         
  -5   8   8          2.08         26.46        62.42 o                         
  -4   8   8         11.52         43.13        56.27 o                         
  -3   8   8         93.31        107.93        72.45 o                         
  -2   8   8          4.59        -44.50        54.77 o                         
  -1   8   8         37.82         14.79        53.42 o                         
   0   8   8         21.97        -42.12        57.91 o                         
   1   8   8         20.59         54.56        57.19 o                         
   2   8   8          5.51        102.57        63.18 o                         
   3   8   8         20.08         19.41        84.93 o                         
   4   8   8          2.42        -77.38        92.62 o                         
   5   8   8          0.21         -9.59        92.85 o                         
   6   8   8          1.43        -67.92        93.34 o                         
   7   8   8          2.00         15.63        88.19 o                         
 -18   1   9          5.44         93.46        53.10 o                         
 -17   1   9          3.61         38.97        41.24 o                         
 -16   1   9         36.08         68.38        37.39 o                         
 -15   1   9         34.98         -4.69        32.49 o                         
 -14   1   9         31.80         19.23        23.76 o                         
 -13   1   9         90.58         56.48        20.92 o                         
 -12   1   9         78.14         75.66        22.27 o                         
 -11   1   9          2.76         -5.23        16.62 o                         
 -10   1   9        162.30        180.66        18.43 o                         
  -9   1   9        523.15        540.68        25.50 o                         
  -8   1   9         35.24         46.45        10.26 o                         
  -7   1   9         17.01          4.79         8.60 o                         
  -6   1   9       1278.38       1192.21        22.21 o                         
  -5   1   9        577.77        550.89        28.28 o                         
  -4   1   9        915.99        995.03        22.47 o                         
  -3   1   9          0.73          0.68         8.20 o                         
  -2   1   9        127.30        141.19         9.78 o                         
  -1   1   9       5124.71       5283.65        73.88 o                         
   0   1   9       5083.68       5108.73        56.19 o                         
   1   1   9         63.71         45.88         6.93 o                         
   2   1   9        771.10        730.74        23.52 o                         
   3   1   9          5.74         12.45        18.21 o                         
   4   1   9        322.62        342.62        21.18 o                         
   5   1   9        664.39        653.51        29.39 o                         
   6   1   9        683.14        705.31        21.45 o                         
   7   1   9         29.13         19.63        19.22 o                         
   8   1   9        675.89        642.07        54.67 o                         
   9   1   9         98.86        107.36        27.30 o                         
  10   1   9        304.42        263.97        33.92 o                         
  11   1   9         83.88         59.86        33.94 o                         
  12   1   9         14.66          7.31        42.31 o                         
  13   1   9        170.09        208.61        47.24 o                         
  14   1   9         10.74         82.89        45.27 o                         
  15   1   9         66.55        115.27        43.36 o                         
  16   1   9          9.84         95.42        74.81 o                         
  17   1   9          4.53        151.33        98.86 o                         
  18   1   9         27.32        185.93        62.45 o                         
 -18   2   9          0.27        146.76        70.71 o                         
 -17   2   9         33.72         34.76        51.40 o                         
 -16   2   9        203.26        200.07        29.54 o                         
 -15   2   9        101.41         79.00        28.39 o                         
 -14   2   9        195.45        224.23        25.93 o                         
 -13   2   9          0.01         31.86        21.77 o                         
 -12   2   9         69.88         70.83        25.33 o                         
 -11   2   9        201.57        225.67        26.30 o                         
 -10   2   9        107.94        145.97        19.34 o                         
  -9   2   9        202.23        181.11        24.80 o                         
  -8   2   9         41.25         41.54        16.29 o                         
  -7   2   9        469.90        485.43        23.04 o                         
  -6   2   9        110.63        104.05        13.81 o                         
  -5   2   9       1491.61       1456.73        31.55 o                         
  -4   2   9       2678.54       3002.68        59.10 o                         
  -3   2   9        455.04        477.30        15.92 o                         
  -2   2   9       4227.39       3957.10        38.23 o                         
  -1   2   9         53.46         35.35         7.43 o                         
   0   2   9       3012.94       2972.96        28.78 o                         
   1   2   9       5039.66       4852.67        37.58 o                         
   2   2   9          4.23          6.57         7.21 o                         
   3   2   9        651.67        640.38        20.59 o                         
   4   2   9        299.53        288.28        22.96 o                         
   5   2   9       1189.88       1174.52        50.49 o                         
   6   2   9       1295.44       1379.04        44.67 o                         
   7   2   9       2518.99       2647.30       103.13 o                         
   8   2   9        243.29        391.88        51.71 o                         
   9   2   9        730.40        667.60        64.50 o                         
  10   2   9        574.20        594.32        48.98 o                         
  11   2   9        375.65        386.07        46.33 o                         
  12   2   9        494.55        475.32        52.19 o                         
  13   2   9        863.16        817.88        64.93 o                         
  14   2   9          0.18         10.90        45.13 o                         
  15   2   9          6.96        -49.13        49.13 o                         
  16   2   9         13.95        -18.60        54.60 o                         
  17   2   9          0.37        -22.76        63.69 o                         
 -17   3   9         16.08         21.13        49.81 o                         
 -16   3   9          2.56        -15.59        38.82 o                         
 -15   3   9         42.94         52.91        33.78 o                         
 -14   3   9        235.73        261.05        56.36 o                         
 -13   3   9         52.58         69.03        26.99 o                         
 -12   3   9        147.68        167.82        23.69 o                         
 -11   3   9         39.23         41.21        22.32 o                         
 -10   3   9         40.29         43.48        19.55 o                         
  -9   3   9          5.99         -4.82        18.57 o                         
  -8   3   9        866.08        821.68        31.57 o                         
  -7   3   9       2364.21       2327.84        49.91 o                         
  -6   3   9        329.39        350.52        23.57 o                         
  -5   3   9         25.77         -2.77        13.59 o                         
  -4   3   9        136.93        136.45        10.25 o                         
  -3   3   9          0.22          2.27        10.59 o                         
  -2   3   9       1479.38       1530.40        24.99 o                         
  -1   3   9       6733.82       7109.67        48.46 o                         
   0   3   9        129.24         89.21         9.47 o                         
   1   3   9       2621.61       2881.38        28.26 o                         
   2   3   9       3414.71       3311.31        33.68 o                         
   3   3   9         63.86         53.12        11.33 o                         
   4   3   9       1032.99       1005.93        25.42 o                         
   5   3   9        132.70        145.40        24.47 o                         
   6   3   9        447.22        421.34        50.65 o                         
   7   3   9         46.64         22.97        37.28 o                         
   8   3   9        363.22        360.29        50.61 o                         
   9   3   9        690.64        746.53        70.16 o                         
  10   3   9        134.23        314.89        48.99 o                         
  11   3   9        208.40        304.76        58.86 o                         
  12   3   9         45.86        151.83        58.48 o                         
  13   3   9         73.03         65.53        40.11 o                         
  14   3   9         55.62        -14.34        47.98 o                         
  15   3   9         16.51        -50.66        55.05 o                         
  16   3   9          9.13         27.61        71.64 o                         
  17   3   9          0.03         23.09        86.15 o                         
 -16   4   9         29.57        161.31        78.45 o                         
 -15   4   9          1.74          6.15        49.74 o                         
 -14   4   9         86.47        124.61        47.35 o                         
 -13   4   9          0.06         -2.28        61.33 o                         
 -12   4   9          8.80        -15.18        31.14 o                         
 -11   4   9         23.02         -7.58        31.26 o                         
 -10   4   9          4.68        -12.95        28.13 o                         
  -9   4   9        125.19         25.34        26.26 o                         
  -8   4   9         21.64         17.28        21.74 o                         
  -7   4   9         63.87         56.80        18.32 o                         
  -6   4   9        500.24        519.94        24.94 o                         
  -5   4   9         73.82         71.04        26.40 o                         
  -4   4   9        808.72        816.43        26.84 o                         
  -3   4   9        578.56        528.97        20.94 o                         
  -2   4   9         63.10         61.18        14.01 o                         
  -1   4   9         51.73         42.07        15.54 o                         
   0   4   9         22.86         11.47        12.96 o                         
   1   4   9       1290.35       1377.31        27.89 o                         
   2   4   9        836.53        805.89        25.71 o                         
   3   4   9         59.27         62.43        15.06 o                         
   4   4   9          4.82         26.59        28.04 o                         
   5   4   9         20.79         61.11        39.22 o                         
   6   4   9         74.92         70.17        37.63 o                         
   7   4   9        491.26        485.51        62.73 o                         
   8   4   9        875.93        805.41        75.70 o                         
   9   4   9        312.53        334.32        56.49 o                         
  10   4   9         56.45         22.64        55.22 o                         
  11   4   9        157.19        130.61        52.56 o                         
  12   4   9         66.32         62.45        58.68 o                         
  13   4   9          4.20         89.83        63.63 o                         
  14   4   9          7.63        -75.93        80.51 o                         
  15   4   9         26.19        165.43       102.75 o                         
  16   4   9          1.08        -96.06       101.73 o                         
 -15   5   9          7.40         17.79        80.76 o                         
 -14   5   9         10.54         -7.38        75.37 o                         
 -13   5   9          1.35        -15.47       127.96 o                         
 -12   5   9         15.35         70.33        45.52 o                         
 -11   5   9          0.10        -42.84        42.84 o                         
 -10   5   9         22.58        -36.79        41.47 o                         
  -9   5   9         24.71         -8.22        40.56 o                         
  -8   5   9       2214.23       2238.47       113.84 o                         
  -7   5   9         45.79         47.89        50.47 o                         
  -6   5   9        616.81        658.04        62.01 o                         
  -5   5   9         35.49         34.54        25.17 o                         
  -4   5   9          4.05         48.34        32.76 o                         
  -3   5   9        201.10         94.71        36.11 o                         
  -2   5   9         14.88        -24.15        24.15 o                         
  -1   5   9        524.83        495.71        42.21 o                         
   0   5   9        195.52        253.29        28.39 o                         
   1   5   9         79.84         59.54        23.53 o                         
   2   5   9        422.08        496.83        27.86 o                         
   3   5   9        118.15        116.81        30.94 o                         
   4   5   9         11.16         -7.53        32.76 o                         
   5   5   9        142.11         19.26        36.74 o                         
   6   5   9         23.22          6.08        47.38 o                         
   7   5   9        527.36        567.41        68.70 o                         
   8   5   9         28.80        -57.40        57.40 o                         
   9   5   9        227.48        344.31        59.16 o                         
  10   5   9         30.90        -18.99        70.18 o                         
  11   5   9        285.61        425.04        67.49 o                         
  12   5   9         21.12        -15.96        77.08 o                         
  13   5   9          3.55          2.06        84.66 o                         
  14   5   9          5.16        -44.47        95.59 o                         
 -13   6   9          6.59         36.75        72.02 o                         
 -12   6   9          1.72        -56.55        56.55 o                         
 -11   6   9          3.48        -42.58        55.53 o                         
 -10   6   9         14.03        -19.01        50.07 o                         
  -9   6   9         16.49          0.41        69.44 o                         
  -8   6   9         71.42         20.09        61.44 o                         
  -7   6   9        208.28        333.85        58.61 o                         
  -6   6   9         14.86         47.20        63.71 o                         
  -5   6   9         64.18         26.25        58.49 o                         
  -4   6   9         44.20         92.44        30.40 o                         
  -3   6   9         36.51         14.52        29.99 o                         
  -2   6   9         40.40         66.99        29.66 o                         
  -1   6   9         31.46         18.02        39.98 o                         
   0   6   9         43.21         64.36        30.85 o                         
   1   6   9         17.67        -44.98        50.76 o                         
   2   6   9        204.78        268.13       129.46 o                         
   3   6   9        753.20        864.61        80.89 o                         
   4   6   9         41.96         29.13        52.91 o                         
   5   6   9        167.39        222.23        60.54 o                         
   6   6   9        164.91        190.22        60.03 o                         
   7   6   9        258.66        255.13        58.34 o                         
   8   6   9        146.44        178.37        70.12 o                         
   9   6   9         81.76         82.11        77.94 o                         
  10   6   9          0.45         41.38        75.40 o                         
  11   6   9          0.69         19.82        70.59 o                         
  12   6   9         42.94        117.58        91.94 o                         
  13   6   9          3.20         70.97       103.65 o                         
 -11   7   9          1.13        105.44        89.40 o                         
 -10   7   9          0.71         61.21       129.16 o                         
  -9   7   9         58.14        136.57        92.24 o                         
  -8   7   9         37.82        115.74        81.48 o                         
  -7   7   9         30.46         17.95        71.92 o                         
  -6   7   9         29.10        -68.68        68.68 o                         
  -5   7   9         40.14        124.80        45.87 o                         
  -4   7   9         72.53        170.84        49.70 o                         
  -3   7   9         36.09         82.36        83.30 o                         
  -2   7   9         86.60        107.37        94.54 o                         
  -1   7   9         39.88        -35.97        80.13 o                         
   0   7   9         65.35         89.95        42.10 o                         
   1   7   9          5.34        -33.53        54.88 o                         
   2   7   9          6.08         30.47        55.67 o                         
   3   7   9         85.41        -31.92        67.83 o                         
   4   7   9          0.00        -73.93        73.93 o                         
   5   7   9         65.80        265.03        78.78 o                         
   6   7   9         87.86        114.52        75.45 o                         
   7   7   9          1.28        111.73        79.80 o                         
   8   7   9          0.39        -29.50        71.87 o                         
   9   7   9         21.61        155.84        74.98 o                         
  10   7   9         23.76         81.04        85.63 o                         
  -7   8   9         20.10        -13.25        99.23 o                         
  -6   8   9          0.01          7.30        93.93 o                         
  -5   8   9          3.69         37.09        62.35 o                         
  -4   8   9          2.46         20.93        54.84 o                         
  -3   8   9          0.03         69.56        60.97 o                         
  -2   8   9         21.16        -45.83        52.51 o                         
  -1   8   9          0.87        -59.72        59.72 o                         
   0   8   9         50.60         96.68        58.64 o                         
   1   8   9         15.83        -23.37        55.25 o                         
   2   8   9          4.35         58.29        48.51 o                         
   3   8   9          6.67        -26.21        74.33 o                         
   4   8   9         20.51        -87.46        87.46 o                         
   5   8   9          0.59         -9.65        94.11 o                         
   6   8   9          0.01        -53.63        84.52 o                         
   7   8   9         15.94        126.49        94.91 o                         
 -18   0  10         22.31        128.06       100.39 o                         
 -17   0  10         24.20         30.55        61.37 o                         
 -16   0  10         49.65        122.13        49.45 o                         
 -15   0  10          7.19        -48.00        48.00 o                         
 -14   0  10        726.97        703.64        72.10 o                         
 -13   0  10        113.23         94.22        25.32 o                         
 -12   0  10        313.53        345.79        29.80 o                         
 -11   0  10         27.24         31.99        21.66 o                         
 -10   0  10         50.81         52.96        19.25 o                         
  -9   0  10        197.67        211.28        22.40 o                         
  -8   0  10         62.38         51.13        19.67 o                         
  -7   0  10        878.03        891.59        39.44 o                         
  -6   0  10        240.42        216.09        17.64 o                         
  -5   0  10        324.06        325.53        17.32 o                         
  -4   0  10        130.81        102.84        18.24 o                         
  -3   0  10       4666.73       4729.26       106.82 o                         
  -2   0  10      11145.93      10523.95       154.50 o                         
  -1   0  10        274.40        214.04        18.25 o                         
   0   0  10         18.74         57.08        11.28 o                         
   1   0  10       4745.04       4330.64        49.67 o                         
   2   0  10      10800.13      11043.98        96.82 o                         
   3   0  10         94.18        204.79        29.66 o                         
   4   0  10       3722.06       3914.21        91.01 o                         
   5   0  10         30.44         34.09        18.60 o                         
   6   0  10        138.64        189.50        23.74 o                         
   7   0  10        430.60        476.97        26.80 o                         
   8   0  10         26.54          9.29        33.23 o                         
   9   0  10         15.26        -11.96        40.52 o                         
  10   0  10          0.34        -40.05        40.05 o                         
  11   0  10          4.59        -11.62        50.56 o                         
  12   0  10         11.62        -11.76        59.02 o                         
  13   0  10        858.13        853.42        89.59 o                         
  14   0  10         49.20         46.34        53.86 o                         
  15   0  10          8.35          9.00        59.06 o                         
  16   0  10        239.57        337.80        69.26 o                         
  17   0  10         34.17        139.54        86.96 o                         
  18   0  10         49.85         31.22       101.43 o                         
 -18   1  10          8.62         17.95        58.28 o                         
 -17   1  10         22.12         17.61        43.76 o                         
 -16   1  10         54.65         52.56        36.28 o                         
 -15   1  10        418.20        395.51        32.43 o                         
 -14   1  10         65.52         86.08        24.72 o                         
 -13   1  10         18.65         36.04        21.56 o                         
 -12   1  10         64.21         96.64        20.07 o                         
 -11   1  10        337.23        373.62        22.74 o                         
 -10   1  10         47.13         59.76        19.48 o                         
  -9   1  10         63.76         32.13        17.43 o                         
  -8   1  10        544.27        574.31        24.64 o                         
  -7   1  10       1052.77       1053.74        22.11 o                         
  -6   1  10        114.89        120.01        13.70 o                         
  -5   1  10         35.18         35.70        10.61 o                         
  -4   1  10       6265.34       6502.29        54.53 o                         
  -3   1  10       1646.05       1734.48        25.92 o                         
  -2   1  10       4740.25       4930.39        67.82 o                         
  -1   1  10       2353.92       2577.52        26.07 o                         
   0   1  10       3755.61       3599.28        37.65 o                         
   1   1  10       1662.35       1745.68        22.20 o                         
   2   1  10       5449.48       5269.90        48.81 o                         
   3   1  10       7484.75       7567.54        82.12 o                         
   4   1  10       9875.08      10644.78       194.57 o                         
   5   1  10       6411.06       7195.17        72.70 o                         
   6   1  10        372.60        316.56        27.06 o                         
   7   1  10       2502.56       2429.05        44.04 o                         
   8   1  10          0.37          0.89        52.72 o                         
   9   1  10         26.69         70.04        25.91 o                         
  10   1  10          7.22         -3.07        26.84 o                         
  11   1  10        308.05        255.90        39.29 o                         
  12   1  10       1473.07       1455.23        73.55 o                         
  13   1  10        786.22        749.58        63.93 o                         
  14   1  10         35.11        150.30        41.46 o                         
  15   1  10         21.02         79.06        49.04 o                         
  16   1  10          2.06        106.89        54.26 o                         
  17   1  10         60.19        139.11        52.31 o                         
 -18   2  10          0.10         21.49        69.31 o                         
 -17   2  10          0.38         -9.63        52.41 o                         
 -16   2  10         76.18         20.57        34.43 o                         
 -15   2  10          8.85         19.13        30.16 o                         
 -14   2  10        324.08        327.68        27.01 o                         
 -13   2  10        722.83        665.72        31.08 o                         
 -12   2  10         60.83         37.21        31.23 o                         
 -11   2  10          1.79          7.18        20.14 o                         
 -10   2  10         20.79        -12.75        18.65 o                         
  -9   2  10         30.63         25.97        16.97 o                         
  -8   2  10         10.43         17.39        15.77 o                         
  -7   2  10         17.68         17.36        13.88 o                         
  -6   2  10        787.37        712.01        24.32 o                         
  -5   2  10         71.05         47.16        12.53 o                         
  -4   2  10        383.71        374.45        20.66 o                         
  -3   2  10       1224.03       1238.69        23.35 o                         
  -2   2  10          1.03         -1.72         8.70 o                         
  -1   2  10       1158.99       1120.00        22.86 o                         
   0   2  10         23.97         21.22         7.46 o                         
   1   2  10          1.77         26.18         8.09 o                         
   2   2  10        384.27        321.96        14.48 o                         
   3   2  10         47.23         38.81        10.86 o                         
   4   2  10       3332.12       3340.27        42.62 o                         
   5   2  10         71.25         76.75        17.52 o                         
   6   2  10        531.99        568.82        35.22 o                         
   7   2  10        126.09        138.19        37.48 o                         
   8   2  10        283.18        232.10        41.44 o                         
   9   2  10        251.83        236.13        50.19 o                         
  10   2  10        917.01        940.72       123.78 o                         
  11   2  10        447.96        445.61        49.42 o                         
  12   2  10        150.46         94.06        37.86 o                         
  13   2  10        373.72        320.20        58.75 o                         
  14   2  10         23.43          4.84        41.19 o                         
  15   2  10          7.65         25.04        47.58 o                         
  16   2  10         11.50        -27.50       111.35 o                         
  17   2  10          4.12        -17.19        51.84 o                         
 -17   3  10          0.00        -43.03        49.08 o                         
 -16   3  10          3.90        -45.02        45.02 o                         
 -15   3  10         17.18          1.41        37.91 o                         
 -14   3  10        182.24        138.77        35.71 o                         
 -13   3  10          1.34          5.90        27.70 o                         
 -12   3  10         51.35         43.16        25.56 o                         
 -11   3  10         25.64         40.04        22.47 o                         
 -10   3  10          0.07        -11.63        20.14 o                         
  -9   3  10        133.97        122.99        20.86 o                         
  -8   3  10        187.41        206.64        20.95 o                         
  -7   3  10        500.06        454.23        25.93 o                         
  -6   3  10         10.50        -14.82        14.82 o                         
  -5   3  10        168.16        160.26        16.02 o                         
  -4   3  10       1959.56       1981.62        26.46 o                         
  -3   3  10         88.44        101.91        10.61 o                         
  -2   3  10         22.95         24.86         9.31 o                         
  -1   3  10       1546.38       1735.03        27.32 o                         
   0   3  10          8.88         10.64        16.06 o                         
   1   3  10       2834.59       2750.91        28.53 o                         
   2   3  10         49.39         36.44        10.15 o                         
   3   3  10        124.57        138.95        15.92 o                         
   4   3  10        279.76        328.68        19.24 o                         
   5   3  10        943.37        808.35        33.21 o                         
   6   3  10          1.44         -0.19        33.53 o                         
   7   3  10        110.62         69.93        35.28 o                         
   8   3  10        295.73        256.69        45.03 o                         
   9   3  10         18.93         77.90        45.97 o                         
  10   3  10         74.35        102.40        45.71 o                         
  11   3  10        800.06        800.77        80.20 o                         
  12   3  10        254.06        473.00        64.21 o                         
  13   3  10          0.72         88.20        85.72 o                         
  14   3  10         49.34        -42.24        75.32 o                         
  15   3  10          0.04        -31.36        53.72 o                         
  16   3  10          0.22        -99.32        99.32 o                         
 -16   4  10          1.83         24.81        67.73 o                         
 -15   4  10          2.80        111.11        72.58 o                         
 -14   4  10         73.08        227.34        55.23 o                         
 -13   4  10          0.87         11.24        34.61 o                         
 -12   4  10        102.76        140.42        33.49 o                         
 -11   4  10         21.82          1.51        31.61 o                         
 -10   4  10          0.69        -30.68        32.72 o                         
  -9   4  10          1.56         -6.73        26.50 o                         
  -8   4  10        969.41        935.70        37.10 o                         
  -7   4  10        117.05        103.75        20.65 o                         
  -6   4  10          0.33          0.68        17.62 o                         
  -5   4  10        196.44        255.11        20.10 o                         
  -4   4  10          1.21          6.59        14.31 o                         
  -3   4  10        104.86         88.65        13.59 o                         
  -2   4  10        912.69        884.70        32.70 o                         
  -1   4  10         92.04         83.14        13.51 o                         
   0   4  10       2274.15       2253.15        36.70 o                         
   1   4  10        663.72        624.25        28.05 o                         
   2   4  10          3.24          7.33        15.18 o                         
   3   4  10         17.12          4.46        20.93 o                         
   4   4  10        132.44        149.47        23.83 o                         
   5   4  10        308.54        335.64        47.42 o                         
   6   4  10          8.73         24.31        40.03 o                         
   7   4  10        296.02        294.60        49.71 o                         
   8   4  10          5.94          0.67        49.00 o                         
   9   4  10        178.34        234.03        60.82 o                         
  10   4  10        671.68        805.69        80.86 o                         
  11   4  10        492.45        396.62        63.23 o                         
  12   4  10          5.89        -43.96        59.07 o                         
  13   4  10        216.15        255.71        69.66 o                         
  14   4  10         12.21         76.92        82.31 o                         
  15   4  10          1.35        208.03       204.63 o                         
  16   4  10          5.37        -19.25        64.16 o                         
 -15   5  10         34.01        142.65        82.91 o                         
 -14   5  10         72.65        157.01        63.10 o                         
 -13   5  10          7.61         15.37        70.44 o                         
 -12   5  10          2.96         -7.19       107.71 o                         
 -11   5  10          9.81        -14.29        42.73 o                         
 -10   5  10        228.43        268.18        45.18 o                         
  -9   5  10          6.24        -30.23        38.68 o                         
  -8   5  10        630.42        629.30        76.20 o                         
  -7   5  10        107.40         51.36        36.77 o                         
  -6   5  10          3.62         46.32        65.39 o                         
  -5   5  10          3.43         33.23        22.43 o                         
  -4   5  10          0.39        -23.60        23.60 o                         
  -3   5  10          3.30         -0.15        19.92 o                         
  -2   5  10        262.39        243.51        22.55 o                         
  -1   5  10          0.09        -19.83        19.83 o                         
   0   5  10        106.66        106.39        19.59 o                         
   1   5  10         17.01         11.39        16.80 o                         
   2   5  10         13.80         57.10        22.01 o                         
   3   5  10        299.49        302.09        28.09 o                         
   4   5  10         12.65         16.18        36.25 o                         
   5   5  10          7.42        -13.59        45.76 o                         
   6   5  10        157.48        100.61        47.48 o                         
   7   5  10          6.27         55.38        52.06 o                         
   8   5  10          2.84          2.36        58.05 o                         
   9   5  10         38.71        168.67        60.92 o                         
  10   5  10         47.57         73.14        66.82 o                         
  11   5  10          4.95        116.16        63.62 o                         
  12   5  10         22.30         52.08        77.00 o                         
  13   5  10          0.81        128.37        87.53 o                         
  14   5  10         15.24        -77.82        89.46 o                         
 -13   6  10         28.23         19.32        86.15 o                         
 -12   6  10         59.56        132.98        74.35 o                         
 -11   6  10          7.27         -3.84        70.87 o                         
 -10   6  10         40.23        -33.49        49.96 o                         
  -9   6  10         12.09        -48.52        48.52 o                         
  -8   6  10         41.21         44.39        79.20 o                         
  -7   6  10        260.97        263.16        63.07 o                         
  -6   6  10         41.39         32.47        62.78 o                         
  -5   6  10         10.53         32.82        36.72 o                         
  -4   6  10        184.46        242.77        45.13 o                         
  -3   6  10         23.65         42.68        30.99 o                         
  -2   6  10          0.42         50.82        30.42 o                         
  -1   6  10         44.19         60.22        32.55 o                         
   0   6  10          0.96         21.27        23.25 o                         
   1   6  10         78.19         32.47        29.69 o                         
   2   6  10         15.03         51.55        36.55 o                         
   3   6  10         34.82         87.60        58.84 o                         
   4   6  10         28.73         11.42        53.82 o                         
   5   6  10          9.46         -6.72        60.64 o                         
   6   6  10        401.03        374.96        64.48 o                         
   7   6  10         20.19         90.90        58.26 o                         
   8   6  10         48.35        -32.04        69.91 o                         
   9   6  10        167.55        156.83        75.75 o                         
  10   6  10         13.50         63.01        79.84 o                         
  11   6  10         37.22         56.98        71.63 o                         
  12   6  10          1.01         42.13        92.23 o                         
  13   6  10          1.22        -16.93       104.08 o                         
 -11   7  10         15.69        -12.95        73.58 o                         
 -10   7  10          0.01         -9.09        64.53 o                         
  -9   7  10         71.00        -24.10        69.87 o                         
  -8   7  10          4.90        -39.56        54.68 o                         
  -7   7  10         24.99        -13.70        72.35 o                         
  -6   7  10         12.40        -71.51        71.51 o                         
  -5   7  10          0.27         89.18        47.47 o                         
  -4   7  10          8.59         96.11        84.22 o                         
  -3   7  10         15.62         60.66        45.78 o                         
  -2   7  10          6.49        -53.65        54.54 o                         
  -1   7  10         17.03        -23.57        47.10 o                         
   0   7  10          0.06         24.63        42.70 o                         
   1   7  10          4.75          0.93        62.06 o                         
   2   7  10         13.90         52.62        41.62 o                         
   3   7  10         35.46         97.32        71.36 o                         
   4   7  10        126.28         25.59        71.64 o                         
   5   7  10          5.35         23.32        75.22 o                         
   6   7  10          1.32        166.97        80.97 o                         
   7   7  10         51.27        215.83        80.02 o                         
   8   7  10         66.29         40.58        72.74 o                         
   9   7  10          1.84          0.00        75.94 o                         
  10   7  10          7.34        -86.04        86.04 o                         
  -7   8  10          4.52         61.30        64.03 o                         
  -6   8  10          7.97         31.16        55.96 o                         
  -5   8  10          7.01        112.40        62.20 o                         
  -4   8  10         40.06         55.87        61.31 o                         
  -3   8  10        125.04        185.10       131.42 o                         
  -2   8  10        112.21         70.22        54.91 o                         
  -1   8  10          8.32        -54.17        54.17 o                         
   0   8  10          0.00         27.88        58.52 o                         
   1   8  10          3.13        -38.40        89.35 o                         
   2   8  10          1.95         -1.11        77.12 o                         
   3   8  10          0.58        129.54        75.77 o                         
   4   8  10         13.18         19.29        85.45 o                         
   5   8  10         21.92         75.35        95.80 o                         
   6   8  10          0.01         36.78        81.54 o                         
   7   8  10          0.10        122.52        95.83 o                         
 -18   1  11          0.33        113.49        66.99 o                         
 -17   1  11         28.54        -34.64        48.96 o                         
 -16   1  11         38.01          3.36        43.43 o                         
 -15   1  11          6.58          3.04        26.99 o                         
 -14   1  11        268.67        280.89        25.61 o                         
 -13   1  11         44.20         23.31        21.32 o                         
 -12   1  11          0.54          7.33        19.78 o                         
 -11   1  11         70.28         65.59        17.87 o                         
 -10   1  11          0.02         16.09        18.00 o                         
  -9   1  11         86.47        100.63        17.01 o                         
  -8   1  11       1568.24       1588.77        37.29 o                         
  -7   1  11        336.15        386.21        19.60 o                         
  -6   1  11         73.66         85.51        12.17 o                         
  -5   1  11         17.84         13.02        13.65 o                         
  -4   1  11          0.34          4.57         9.86 o                         
  -3   1  11        778.22        694.63        47.04 o                         
  -2   1  11          4.53         14.95         8.29 o                         
  -1   1  11         79.14         92.31         8.48 o                         
   0   1  11        269.85        327.84        18.05 o                         
   1   1  11        191.22        171.27        10.52 o                         
   2   1  11        929.12       1031.20        23.49 o                         
   3   1  11          8.20          6.24        11.82 o                         
   4   1  11        124.51        132.50        14.09 o                         
   5   1  11       6314.65       6516.65        78.68 o                         
   6   1  11       1211.37       1365.82        30.21 o                         
   7   1  11        576.87        640.68        27.75 o                         
   8   1  11         29.22          9.48        24.27 o                         
   9   1  11         83.56         73.18        26.81 o                         
  10   1  11        761.25        849.15        53.00 o                         
  11   1  11         86.66         95.77        35.40 o                         
  12   1  11        151.09        150.58        40.52 o                         
  13   1  11        103.29        169.16        39.28 o                         
  14   1  11          0.01         74.44        42.25 o                         
  15   1  11          0.00          6.19        47.25 o                         
  16   1  11          3.09         49.96       101.08 o                         
  17   1  11          3.76         71.17        64.17 o                         
 -17   2  11         18.64         56.24        62.09 o                         
 -16   2  11        112.14         91.79        36.96 o                         
 -15   2  11        204.33        168.44        30.00 o                         
 -14   2  11         75.55         19.43        24.83 o                         
 -13   2  11          0.78        -25.62        25.62 o                         
 -12   2  11         34.93         24.45        23.29 o                         
 -11   2  11         64.59         50.50        21.02 o                         
 -10   2  11         95.88         95.26        20.20 o                         
  -9   2  11        166.22        139.62        26.31 o                         
  -8   2  11        406.42        392.38        22.60 o                         
  -7   2  11        124.48        123.23        15.94 o                         
  -6   2  11         13.31         -6.22        15.64 o                         
  -5   2  11        316.05        331.66        18.04 o                         
  -4   2  11         69.05         61.78        12.00 o                         
  -3   2  11         75.27         75.76         9.78 o                         
  -2   2  11       1019.82       1012.74        21.14 o                         
  -1   2  11        405.61        354.39        11.85 o                         
   0   2  11          1.64          8.46         8.56 o                         
   1   2  11       6010.53       6530.73        40.02 o                         
   2   2  11       3174.42       3146.98        73.23 o                         
   3   2  11        541.40        470.37        18.15 o                         
   4   2  11        987.93       1058.83        28.90 o                         
   5   2  11         74.88         94.96        20.26 o                         
   6   2  11        628.18        697.00        39.30 o                         
   7   2  11         61.64         37.34        31.39 o                         
   8   2  11        116.09        111.99        36.42 o                         
   9   2  11        714.65        713.95        78.74 o                         
  10   2  11        331.53        388.13        42.87 o                         
  11   2  11       2211.65       2387.96        86.79 o                         
  12   2  11         26.45         50.93        38.09 o                         
  13   2  11        156.10        142.45        45.89 o                         
  14   2  11        145.78         92.03        42.29 o                         
  15   2  11         53.26        -10.60        48.81 o                         
  16   2  11          0.14        -24.57        52.62 o                         
  17   2  11          4.76         31.28       145.71 o                         
 -17   3  11         30.85        -21.89        56.01 o                         
 -16   3  11        102.25         92.30        39.36 o                         
 -15   3  11         12.10        -14.32        40.62 o                         
 -14   3  11         34.73         77.47        38.82 o                         
 -13   3  11         20.85         14.13        31.32 o                         
 -12   3  11         13.23         31.31        30.12 o                         
 -11   3  11         37.22         17.38        29.70 o                         
 -10   3  11          0.99          0.99        20.73 o                         
  -9   3  11         33.59         49.84        20.66 o                         
  -8   3  11        239.45        241.50        26.12 o                         
  -7   3  11         23.83          5.33        17.61 o                         
  -6   3  11       1049.96       1018.05        31.28 o                         
  -5   3  11        514.53        471.22        22.72 o                         
  -4   3  11        407.00        427.98        18.25 o                         
  -3   3  11        695.64        690.38        17.87 o                         
  -2   3  11        119.92        133.44        11.00 o                         
  -1   3  11       2843.99       2738.28        37.43 o                         
   0   3  11       3627.49       3901.27        37.52 o                         
   1   3  11        651.46        635.37        18.38 o                         
   2   3  11        471.14        448.83        15.75 o                         
   3   3  11         21.10        -19.53        19.53 o                         
   4   3  11        145.21        150.93        15.37 o                         
   5   3  11        542.51        539.50        27.96 o                         
   6   3  11          5.24        -17.52        28.05 o                         
   7   3  11          0.52        -16.68        36.19 o                         
   8   3  11          0.72        -35.78        39.85 o                         
   9   3  11        624.26        611.09        63.11 o                         
  10   3  11        557.11        619.81        68.28 o                         
  11   3  11          2.28         96.96        52.02 o                         
  12   3  11        458.18        538.63        78.20 o                         
  13   3  11        154.02        226.39        45.32 o                         
  14   3  11          0.09         46.82        47.68 o                         
  15   3  11         51.87         58.48        48.92 o                         
  16   3  11         10.69        -41.78        57.76 o                         
 -16   4  11         12.60        -34.44        83.52 o                         
 -15   4  11         71.83        130.94        58.95 o                         
 -14   4  11          9.99         94.38        51.51 o                         
 -13   4  11          1.43          4.38        45.34 o                         
 -12   4  11         11.40         23.96        41.87 o                         
 -11   4  11         43.53         56.76        37.30 o                         
 -10   4  11         50.99         23.60        35.44 o                         
  -9   4  11         24.95         13.04        38.83 o                         
  -8   4  11        473.03        488.01        27.72 o                         
  -7   4  11        105.25        131.29        20.76 o                         
  -6   4  11         67.47         64.00        19.29 o                         
  -5   4  11        621.71        629.98        27.24 o                         
  -4   4  11         52.18         61.45        15.88 o                         
  -3   4  11          0.92         -2.10        16.81 o                         
  -2   4  11        246.73        226.90        15.16 o                         
  -1   4  11         15.66         24.49        13.32 o                         
   0   4  11        893.37        924.78        30.87 o                         
   1   4  11        839.18        845.12        24.39 o                         
   2   4  11       1057.91       1043.60        35.16 o                         
   3   4  11         84.48         72.15        21.36 o                         
   4   4  11          2.65        -13.96        24.51 o                         
   5   4  11         49.67         42.90        30.71 o                         
   6   4  11         61.29         91.27        43.96 o                         
   7   4  11        139.14        142.11        47.68 o                         
   8   4  11        651.02        548.46        64.10 o                         
   9   4  11        320.00        217.75        50.54 o                         
  10   4  11         90.96         -7.00        50.71 o                         
  11   4  11        147.54        108.95        63.17 o                         
  12   4  11          4.95        -66.92        66.92 o                         
  13   4  11         39.37        -56.90        78.31 o                         
  14   4  11         31.36        -34.42        75.83 o                         
  15   4  11          0.00         96.85        57.14 o                         
 -15   5  11          0.01        116.11        78.72 o                         
 -14   5  11         26.74        200.21        79.27 o                         
 -13   5  11         26.28        210.11        71.51 o                         
 -12   5  11         43.41        -32.53        61.45 o                         
 -11   5  11         35.95         63.04        56.65 o                         
 -10   5  11          0.16        -41.60        41.60 o                         
  -9   5  11         25.17        -60.27        60.27 o                         
  -8   5  11        293.39        213.00        42.25 o                         
  -7   5  11       1225.87       1103.82        60.25 o                         
  -6   5  11       1394.72       1398.10        79.25 o                         
  -5   5  11       1413.92       1357.56        43.53 o                         
  -4   5  11         13.36         11.76        26.19 o                         
  -3   5  11        169.04        166.82        29.08 o                         
  -2   5  11         14.91          9.12        20.27 o                         
  -1   5  11        101.50         88.24        20.43 o                         
   0   5  11        318.09        325.54        19.63 o                         
   1   5  11         11.51         -1.30        17.39 o                         
   2   5  11          0.16         26.77        27.89 o                         
   3   5  11         76.82        125.27        41.52 o                         
   4   5  11         20.89         27.70        46.85 o                         
   5   5  11         13.88         -5.42        36.55 o                         
   6   5  11          3.36        -28.04        39.35 o                         
   7   5  11        195.49        240.17        55.05 o                         
   8   5  11        164.85        142.78        56.31 o                         
   9   5  11        349.28        422.66        67.28 o                         
  10   5  11          1.80         35.93        63.91 o                         
  11   5  11         49.53        163.61        67.09 o                         
  12   5  11          1.28          1.99        72.24 o                         
  13   5  11         16.20          5.81        80.52 o                         
  14   5  11          1.54        -49.53        78.12 o                         
 -13   6  11          0.35         -0.94        68.98 o                         
 -12   6  11         35.14         52.33        59.17 o                         
 -11   6  11         16.55         17.90        59.32 o                         
 -10   6  11         62.97         22.29        58.93 o                         
  -9   6  11         24.13        -65.94        65.94 o                         
  -8   6  11         32.37         28.87        65.21 o                         
  -7   6  11         12.63         42.77        45.25 o                         
  -6   6  11          9.71         -6.92        42.33 o                         
  -5   6  11         29.59         22.30        31.17 o                         
  -4   6  11        263.18        299.08        29.45 o                         
  -3   6  11          9.38        -18.43        25.20 o                         
  -2   6  11        183.22        154.93        25.53 o                         
  -1   6  11         10.04         -0.56        34.81 o                         
   0   6  11          6.24         -0.48        31.12 o                         
   1   6  11         26.26          5.27        31.49 o                         
   2   6  11        132.64         72.67        55.99 o                         
   3   6  11         30.01        142.22        58.19 o                         
   4   6  11        162.85        224.14        53.28 o                         
   5   6  11        135.79        149.48        59.78 o                         
   6   6  11          0.43        111.64        59.02 o                         
   7   6  11        578.63        531.30        77.13 o                         
   8   6  11        256.46        268.48        70.09 o                         
   9   6  11          5.20         45.42        76.43 o                         
  10   6  11         55.44         22.43        77.70 o                         
  11   6  11          0.89          0.00        80.48 o                         
  12   6  11         11.63        -31.41        88.16 o                         
 -10   7  11          0.51        -80.77        80.77 o                         
  -9   7  11         38.24        -61.47        61.47 o                         
  -8   7  11          1.51        -71.89        71.89 o                         
  -7   7  11         95.68         79.61        62.12 o                         
  -6   7  11        111.90         70.55        67.34 o                         
  -5   7  11        274.82        276.33        38.14 o                         
  -4   7  11          0.50         40.26        35.58 o                         
  -3   7  11        140.12        168.66        32.14 o                         
  -2   7  11         36.76         14.38        41.89 o                         
  -1   7  11         78.97         -9.04        46.33 o                         
   0   7  11         99.53         52.59        46.31 o                         
   1   7  11          1.00        -25.87        45.76 o                         
   2   7  11         16.24        -25.72        69.54 o                         
   3   7  11         14.24        -71.66        71.66 o                         
   4   7  11         11.92        -74.52        74.52 o                         
   5   7  11          2.54        180.46        79.48 o                         
   6   7  11          0.06         32.43        81.27 o                         
   7   7  11          1.16        105.11        82.75 o                         
   8   7  11         90.11        -30.58        74.12 o                         
   9   7  11          3.21         89.53        75.92 o                         
  10   7  11          9.19         65.65        93.03 o                         
  -7   8  11         11.63        -83.54        83.54 o                         
  -6   8  11          0.21        -11.21        64.89 o                         
  -5   8  11          1.34        -20.53        50.03 o                         
  -4   8  11         40.82         33.69        68.21 o                         
  -3   8  11         47.64         68.03        59.09 o                         
  -2   8  11          1.49         11.65        56.25 o                         
  -1   8  11          0.02        -57.64        57.64 o                         
   0   8  11          3.60         14.54        58.00 o                         
   1   8  11          0.79         70.39        53.72 o                         
   2   8  11         27.20         78.93        81.82 o                         
   3   8  11         14.36          1.69        79.94 o                         
   4   8  11         16.55         66.78        81.14 o                         
   5   8  11          0.22       -100.52       100.52 o                         
   6   8  11         31.23        -77.66        82.28 o                         
 -18   0  12          3.41         17.35        89.98 o                         
 -17   0  12          1.62        -90.23        90.23 o                         
 -16   0  12          7.12        -79.45        79.45 o                         
 -15   0  12        356.94        304.38        75.93 o                         
 -14   0  12         80.22         76.71        28.12 o                         
 -13   0  12         45.45         -3.41        25.71 o                         
 -12   0  12         12.03         22.63        22.97 o                         
 -11   0  12          0.01         29.28        21.68 o                         
 -10   0  12        312.74        338.18        33.21 o                         
  -9   0  12         87.53         79.82        19.27 o                         
  -8   0  12        114.36        116.43        19.01 o                         
  -7   0  12       1754.74       1842.79        41.76 o                         
  -6   0  12        418.18        478.97        37.54 o                         
  -5   0  12        595.97        571.25        25.61 o                         
  -4   0  12        340.45        343.29        17.72 o                         
  -3   0  12       1648.19       1691.55        72.99 o                         
  -2   0  12        184.36        177.21        26.36 o                         
  -1   0  12       1411.91       1346.20        40.95 o                         
   0   0  12       4115.97       4301.32        70.97 o                         
   1   0  12        206.01        204.52        14.00 o                         
   2   0  12        200.51        237.83        15.01 o                         
   3   0  12      10875.51      10894.26       111.37 o                         
   4   0  12      21414.93      22696.05       371.97 o                         
   5   0  12       6090.64       6939.71       135.19 o                         
   6   0  12       2215.40       2248.82        57.85 o                         
   7   0  12         23.63         18.07        22.90 o                         
   8   0  12        756.01        721.35        38.67 o                         
   9   0  12         79.97        105.86        46.37 o                         
  10   0  12        633.07        674.19        68.47 o                         
  11   0  12        504.91        403.79        69.53 o                         
  12   0  12        103.96        -43.48        53.33 o                         
  13   0  12        478.04        523.90        68.70 o                         
  14   0  12         19.46        -59.43        61.10 o                         
  15   0  12         11.62         90.29        69.07 o                         
  16   0  12        168.51        225.32        80.17 o                         
  17   0  12          1.04        -10.22        92.85 o                         
 -18   1  12          0.55        -21.08        92.80 o                         
 -17   1  12          9.75         48.50        69.57 o                         
 -16   1  12          0.43        -24.13        54.90 o                         
 -15   1  12         74.81         45.25        44.74 o                         
 -14   1  12        127.66        112.17        28.02 o                         
 -13   1  12          2.55         23.73        21.44 o                         
 -12   1  12         75.17        115.81        19.86 o                         
 -11   1  12         30.90         53.02        17.76 o                         
 -10   1  12          2.24        -16.56        16.56 o                         
  -9   1  12       1026.14       1089.03        33.95 o                         
  -8   1  12        203.45        196.92        18.60 o                         
  -7   1  12        115.47        108.48        14.96 o                         
  -6   1  12         34.03         41.57        12.67 o                         
  -5   1  12        761.16        679.46        21.20 o                         
  -4   1  12       1155.91       1148.33        23.62 o                         
  -3   1  12        225.82        248.92        18.39 o                         
  -2   1  12        388.04        406.63        15.21 o                         
  -1   1  12         37.27         35.98         8.49 o                         
   0   1  12       1873.11       1972.40        42.44 o                         
   1   1  12       1796.95       1903.76        27.01 o                         
   2   1  12        492.63        538.80        26.74 o                         
   3   1  12        819.22        890.00        26.61 o                         
   4   1  12       3804.71       3921.94        48.61 o                         
   5   1  12      12329.81      13458.66       118.46 o                         
   6   1  12       2569.19       2682.33        49.62 o                         
   7   1  12          8.49          5.93        19.37 o                         
   8   1  12        140.12        137.24        21.59 o                         
   9   1  12          3.37         27.52        30.34 o                         
  10   1  12        321.02        327.24        38.54 o                         
  11   1  12          5.40         25.33        42.91 o                         
  12   1  12        168.74        176.91        38.43 o                         
  13   1  12        101.69        137.95        42.85 o                         
  14   1  12        197.48        281.85        44.50 o                         
  15   1  12          0.83        102.97        93.67 o                         
  16   1  12          0.15         79.44        57.49 o                         
  17   1  12         16.79        124.32        98.99 o                         
 -17   2  12          0.03        -13.37        56.64 o                         
 -16   2  12          0.00         19.64        35.03 o                         
 -15   2  12        200.83        157.92        33.33 o                         
 -14   2  12          3.45          3.90        35.50 o                         
 -13   2  12          7.24        -10.52        29.52 o                         
 -12   2  12         21.61          1.54        40.22 o                         
 -11   2  12         33.47         24.82        22.35 o                         
 -10   2  12        330.05        275.52        23.15 o                         
  -9   2  12        177.07        176.88        19.97 o                         
  -8   2  12        446.14        420.07        24.16 o                         
  -7   2  12         15.47        -10.60        15.22 o                         
  -6   2  12         63.97         75.19        13.89 o                         
  -5   2  12        123.66         96.36        14.49 o                         
  -4   2  12        721.89        723.65        38.51 o                         
  -3   2  12         28.62         17.73         9.73 o                         
  -2   2  12       3468.22       3571.32        27.97 o                         
  -1   2  12        167.00        140.71         9.81 o                         
   0   2  12       1718.71       1758.43        27.59 o                         
   1   2  12        224.46        247.32        12.67 o                         
   2   2  12        211.38        197.71        14.98 o                         
   3   2  12       2012.60       1997.99        34.10 o                         
   4   2  12       1254.67       1197.86        28.27 o                         
   5   2  12        421.37        435.16        23.21 o                         
   6   2  12         94.58        156.52        56.23 o                         
   7   2  12        117.42        102.31        25.59 o                         
   8   2  12         62.52        119.90        38.06 o                         
   9   2  12        618.16        684.37        82.59 o                         
  10   2  12          0.00        -32.37        32.37 o                         
  11   2  12        530.11        510.19        49.78 o                         
  12   2  12        125.80         80.74        57.11 o                         
  13   2  12        198.17        161.70        48.06 o                         
  14   2  12         88.37         37.27        43.99 o                         
  15   2  12          3.11        -50.82        50.82 o                         
  16   2  12          0.03        -56.85        83.15 o                         
  17   2  12          2.40         42.57       121.78 o                         
 -17   3  12          3.26          6.07        43.70 o                         
 -16   3  12          1.95         -9.04        39.08 o                         
 -15   3  12         27.57         66.11        34.08 o                         
 -14   3  12         43.81         28.12        35.90 o                         
 -13   3  12         45.78         31.77        31.71 o                         
 -12   3  12         84.78         61.67        30.81 o                         
 -11   3  12          0.11         -0.91        26.08 o                         
 -10   3  12          9.49          7.93        21.26 o                         
  -9   3  12        218.98        167.91        22.45 o                         
  -8   3  12       1182.96       1124.01        36.32 o                         
  -7   3  12         53.64         37.29        17.67 o                         
  -6   3  12         95.31         62.65        16.84 o                         
  -5   3  12       1623.14       1536.68        36.22 o                         
  -4   3  12          4.67        -12.59        12.59 o                         
  -3   3  12        387.04        332.68        18.41 o                         
  -2   3  12        163.26        145.67        12.85 o                         
  -1   3  12         12.84         18.32         9.88 o                         
   0   3  12        206.10        221.22        12.45 o                         
   1   3  12        820.12        955.23        33.82 o                         
   2   3  12       2586.80       2435.35        36.52 o                         
   3   3  12         78.49         50.47        12.89 o                         
   4   3  12        130.16        120.48        16.23 o                         
   5   3  12         15.78         -1.29        19.93 o                         
   6   3  12         67.29         38.33        22.18 o                         
   7   3  12          0.14        -14.59        31.46 o                         
   8   3  12         78.54         45.40        40.74 o                         
   9   3  12        244.54        293.45        49.65 o                         
  10   3  12         11.35         10.57        49.75 o                         
  11   3  12         70.98        137.49        56.39 o                         
  12   3  12        110.18        177.72        43.93 o                         
  13   3  12        161.76        176.56        79.26 o                         
  14   3  12          5.95        -16.59        52.17 o                         
  15   3  12          5.16        -48.41        54.29 o                         
  16   3  12          4.02         44.83        56.57 o                         
 -16   4  12         38.71         47.81        65.38 o                         
 -15   4  12          1.53        -46.08        55.83 o                         
 -14   4  12         97.86         91.77        51.48 o                         
 -13   4  12         64.81         32.50        50.45 o                         
 -12   4  12         32.18         54.22        40.39 o                         
 -11   4  12          3.60        -52.27        52.27 o                         
 -10   4  12         22.03          1.91        29.63 o                         
  -9   4  12         14.60         23.87        23.33 o                         
  -8   4  12         97.48        127.21        23.92 o                         
  -7   4  12         22.73          3.28        20.54 o                         
  -6   4  12          3.53         19.25        19.51 o                         
  -5   4  12       1358.18       1377.30        37.50 o                         
  -4   4  12        126.83        109.03        17.20 o                         
  -3   4  12        417.10        415.56        22.74 o                         
  -2   4  12        107.26         91.32        17.29 o                         
  -1   4  12       1801.92       1947.40        34.72 o                         
   0   4  12        431.04        458.85        20.87 o                         
   1   4  12         81.43        111.48        17.72 o                         
   2   4  12         39.24         46.11        15.54 o                         
   3   4  12          4.89         -5.44        24.27 o                         
   4   4  12         83.77         46.79        25.27 o                         
   5   4  12        292.42        310.81        29.44 o                         
   6   4  12        446.68        491.12        65.81 o                         
   7   4  12         37.81         12.09        46.61 o                         
   8   4  12        226.48        235.83        46.25 o                         
   9   4  12          2.04        -39.89        47.61 o                         
  10   4  12         40.56        -50.11        57.57 o                         
  11   4  12         54.04        -58.07        58.07 o                         
  12   4  12         20.92        -66.89        66.89 o                         
  13   4  12         26.10          6.80        74.01 o                         
  14   4  12          0.67         -2.54        61.13 o                         
  15   4  12         16.35         23.84        59.74 o                         
 -14   5  12          1.70        154.83        67.81 o                         
 -13   5  12         62.45        261.66        57.33 o                         
 -12   5  12          2.74         68.30        54.23 o                         
 -11   5  12          6.41         35.21        52.41 o                         
 -10   5  12         19.65        -36.48        57.28 o                         
  -9   5  12        360.55        356.38        71.15 o                         
  -8   5  12        149.06         96.64        58.20 o                         
  -7   5  12         18.83         74.67        48.84 o                         
  -6   5  12        352.84        354.18        41.83 o                         
  -5   5  12        109.72        175.35        36.80 o                         
  -4   5  12        337.30        370.67        25.11 o                         
  -3   5  12         71.54         73.24        19.74 o                         
  -2   5  12          6.93        -17.16        23.69 o                         
  -1   5  12        293.72        284.49        25.77 o                         
   0   5  12         66.87         67.66        17.90 o                         
   1   5  12        683.65        764.25        46.40 o                         
   2   5  12        202.88        206.08        30.51 o                         
   3   5  12        188.09        186.82        28.26 o                         
   4   5  12          2.52        -20.74        29.64 o                         
   5   5  12         53.69        -13.07        41.90 o                         
   6   5  12         87.16         59.20        41.12 o                         
   7   5  12         57.79        125.38        57.20 o                         
   8   5  12        411.88        440.24        69.97 o                         
   9   5  12         74.29        109.65        59.36 o                         
  10   5  12         68.28         13.03        58.02 o                         
  11   5  12          0.07         17.57        77.28 o                         
  12   5  12         49.89         49.41        68.84 o                         
  13   5  12         20.83        -16.60        72.54 o                         
  14   5  12         27.04         21.09        88.29 o                         
 -13   6  12          3.67         80.49        83.93 o                         
 -12   6  12          9.35        114.34        78.76 o                         
 -11   6  12          6.56        -17.50        71.84 o                         
 -10   6  12         39.13         70.68        58.92 o                         
  -9   6  12         14.80         25.74        60.88 o                         
  -8   6  12         16.92        -53.72        61.06 o                         
  -7   6  12          3.05         -9.98        57.44 o                         
  -6   6  12         86.54         10.80        38.17 o                         
  -5   6  12        144.38        120.28        37.32 o                         
  -4   6  12        266.18        247.11        27.04 o                         
  -3   6  12         71.16         23.51        26.56 o                         
  -2   6  12         90.58         98.51        24.77 o                         
  -1   6  12         18.93         66.42        25.14 o                         
   0   6  12          1.63         18.01        32.48 o                         
   1   6  12        242.38        245.85        31.32 o                         
   2   6  12          2.30        -20.86        85.11 o                         
   3   6  12          7.98        119.60        60.61 o                         
   4   6  12         13.85         43.55        53.89 o                         
   5   6  12         17.48         -1.28        59.02 o                         
   6   6  12         45.56         79.83        57.34 o                         
   7   6  12          3.38         11.37        66.49 o                         
   8   6  12         32.40         -6.64        63.34 o                         
   9   6  12        106.69          8.89        74.35 o                         
  10   6  12          8.16         80.46        69.45 o                         
  11   6  12         22.26        181.48        87.82 o                         
  12   6  12         38.58        -56.76        75.85 o                         
 -10   7  12         13.61         78.81        84.71 o                         
  -9   7  12         42.46         32.40        75.72 o                         
  -8   7  12         38.55          5.34        66.37 o                         
  -7   7  12          1.12        -66.56        66.56 o                         
  -6   7  12         54.06        -65.70        65.70 o                         
  -5   7  12         59.43         67.40        99.61 o                         
  -4   7  12         18.09        123.92        44.29 o                         
  -3   7  12         25.95          1.91        34.31 o                         
  -2   7  12          1.17        -34.59        34.59 o                         
  -1   7  12         53.06         68.14        39.54 o                         
   0   7  12         22.07         95.32        43.71 o                         
   1   7  12         28.79        -15.06        44.90 o                         
   2   7  12          1.35         14.12        70.40 o                         
   3   7  12         43.81        -72.80        72.80 o                         
   4   7  12         75.48          0.00        72.71 o                         
   5   7  12          4.43        -80.18        80.18 o                         
   6   7  12         43.28        117.79        82.00 o                         
   7   7  12          1.79         65.87        87.45 o                         
   8   7  12         84.43         23.15        77.68 o                         
   9   7  12         14.66         34.12        81.39 o                         
  10   7  12          0.80       -100.59       100.59 o                         
  -6   8  12         26.67        -23.69        72.85 o                         
  -5   8  12          4.90        -36.12        72.06 o                         
  -4   8  12         46.27         45.41        74.67 o                         
  -3   8  12          9.45        143.58        76.25 o                         
  -2   8  12         12.67        -22.70        56.11 o                         
  -1   8  12          0.18          7.05        60.15 o                         
   0   8  12          5.68        -27.79        57.64 o                         
   1   8  12          7.80         -6.55       102.75 o                         
   2   8  12          8.70          2.24        83.68 o                         
   3   8  12          1.50        -40.27        81.33 o                         
   4   8  12          2.11        -10.91        83.06 o                         
   5   8  12         20.83       -102.41       102.41 o                         
   6   8  12          0.82         31.28        89.04 o                         
 -18   1  13         10.12         24.08        76.00 o                         
 -17   1  13          2.72        -64.61        64.61 o                         
 -16   1  13          0.15        -33.68        57.65 o                         
 -15   1  13          2.61         38.48        35.93 o                         
 -14   1  13         44.94        110.84        32.39 o                         
 -13   1  13          0.12          3.37        25.53 o                         
 -12   1  13         18.47        -25.72        25.90 o                         
 -11   1  13          7.32         23.75        20.68 o                         
 -10   1  13         46.12         10.63        16.53 o                         
  -9   1  13        865.93        868.96        27.29 o                         
  -8   1  13        140.58        146.57        16.72 o                         
  -7   1  13        134.04        137.71        14.94 o                         
  -6   1  13        336.97        308.45        21.64 o                         
  -5   1  13        225.64        260.37        20.33 o                         
  -4   1  13         10.23          4.48         9.38 o                         
  -3   1  13         42.42         29.46        19.29 o                         
  -2   1  13        698.06        759.08        19.63 o                         
  -1   1  13         74.38         90.32         9.85 o                         
   0   1  13          9.95         56.31        14.27 o                         
   1   1  13        637.73        560.62        14.22 o                         
   2   1  13        133.73        153.73        10.58 o                         
   3   1  13       1418.20       1498.99        27.41 o                         
   4   1  13         76.10         69.67        13.41 o                         
   5   1  13         64.86         73.23        14.31 o                         
   6   1  13        573.13        639.29        30.18 o                         
   7   1  13         15.97         30.72        19.61 o                         
   8   1  13        117.20        137.84        21.92 o                         
   9   1  13          3.58         22.92        27.69 o                         
  10   1  13         61.94         80.65        60.90 o                         
  11   1  13          5.21          1.03        32.10 o                         
  12   1  13        212.36        233.05        41.92 o                         
  13   1  13          0.21         93.90        39.70 o                         
  14   1  13        150.42        282.04       119.10 o                         
  15   1  13          4.96         90.39        65.13 o                         
  16   1  13          0.34         39.20        56.46 o                         
  17   1  13          0.13        -31.63       103.05 o                         
 -17   2  13          0.97         75.53        73.55 o                         
 -16   2  13          6.62          1.42        44.61 o                         
 -15   2  13          2.15         18.38        37.90 o                         
 -14   2  13          0.09         49.50        29.46 o                         
 -13   2  13          0.10         35.85        28.20 o                         
 -12   2  13         37.01         14.48        47.82 o                         
 -11   2  13        167.59        124.72        25.18 o                         
 -10   2  13         21.90         -1.24        25.27 o                         
  -9   2  13         26.40         33.38        18.78 o                         
  -8   2  13        807.82        835.34        31.82 o                         
  -7   2  13         92.47         78.85        16.03 o                         
  -6   2  13         39.25         32.07        14.94 o                         
  -5   2  13        209.76        197.42        14.91 o                         
  -4   2  13        185.31        187.41        14.16 o                         
  -3   2  13       1513.93       1403.79        22.12 o                         
  -2   2  13         39.81         42.36         7.82 o                         
  -1   2  13       5570.53       5500.02        48.11 o                         
   0   2  13        778.37        808.78        22.85 o                         
   1   2  13       1418.83       1458.34        23.75 o                         
   2   2  13       1888.05       1884.09        35.28 o                         
   3   2  13          1.56        -11.40        14.11 o                         
   4   2  13        972.94       1013.75        27.42 o                         
   5   2  13         16.94         11.23        19.34 o                         
   6   2  13        100.79        131.37        24.80 o                         
   7   2  13         26.77         26.78        28.17 o                         
   8   2  13          0.19         10.07        23.74 o                         
   9   2  13         99.25         69.01        29.47 o                         
  10   2  13          1.06         14.98        31.15 o                         
  11   2  13          0.13        -46.86        51.26 o                         
  12   2  13        274.35        191.81        40.14 o                         
  13   2  13        444.10        323.28        82.95 o                         
  14   2  13          0.00        -48.70        48.70 o                         
  15   2  13         18.15         -2.08       125.09 o                         
  16   2  13          0.14         54.35        55.17 o                         
  17   2  13          2.30         -9.66       127.78 o                         
 -16   3  13         15.92        -41.00        59.73 o                         
 -15   3  13        178.19        208.26        40.40 o                         
 -14   3  13         32.57        -39.11        46.05 o                         
 -13   3  13         33.93        -30.16        58.92 o                         
 -12   3  13         14.57         68.63        30.15 o                         
 -11   3  13         36.49         83.17        27.84 o                         
 -10   3  13         57.86         75.31        25.87 o                         
  -9   3  13        183.73        210.96        32.02 o                         
  -8   3  13          9.65         -9.12        24.53 o                         
  -7   3  13         45.57         16.56        18.38 o                         
  -6   3  13       1543.29       1592.25        42.76 o                         
  -5   3  13        167.33        192.33        18.15 o                         
  -4   3  13        380.51        400.78        20.55 o                         
  -3   3  13        419.18        467.19        26.96 o                         
  -2   3  13       4272.82       4398.18        48.66 o                         
  -1   3  13       1654.57       1545.48        28.26 o                         
   0   3  13        554.33        546.28        21.28 o                         
   1   3  13       1074.73       1044.96        25.67 o                         
   2   3  13        977.83       1049.77        24.20 o                         
   3   3  13         98.32         84.68        18.08 o                         
   4   3  13        394.62        351.99        24.77 o                         
   5   3  13         97.87         91.77        19.19 o                         
   6   3  13        661.78        665.50        79.01 o                         
   7   3  13          0.61        -30.41        30.41 o                         
   8   3  13         16.90        -27.87        44.25 o                         
   9   3  13         69.60        100.99        46.87 o                         
  10   3  13         31.13         61.19        49.88 o                         
  11   3  13        458.63        436.74        65.83 o                         
  12   3  13          0.22        129.07        56.79 o                         
  13   3  13          7.42        -33.74        47.83 o                         
  14   3  13         45.38         96.11        63.64 o                         
  15   3  13          1.85        -12.04        85.71 o                         
  16   3  13          4.41         20.89        60.09 o                         
 -16   4  13         14.90          1.08       116.92 o                         
 -15   4  13         82.56         63.32        51.60 o                         
 -14   4  13         15.28         -8.73        43.30 o                         
 -13   4  13         12.21        -12.96        52.55 o                         
 -12   4  13          4.06          1.08        38.06 o                         
 -11   4  13         42.58         25.82        31.70 o                         
 -10   4  13         32.25        -10.59        52.81 o                         
  -9   4  13        822.95        720.49        40.20 o                         
  -8   4  13        343.35        362.14        32.87 o                         
  -7   4  13        119.50        149.02        24.97 o                         
  -6   4  13         79.74         74.57        23.92 o                         
  -5   4  13        528.26        531.87        26.12 o                         
  -4   4  13          9.93         -9.02        17.69 o                         
  -3   4  13        207.33        240.30        19.77 o                         
  -2   4  13       1013.19       1030.96        38.74 o                         
  -1   4  13         31.73         14.05        13.67 o                         
   0   4  13       1136.79       1097.24        27.88 o                         
   1   4  13        154.61        137.54        16.06 o                         
   2   4  13         32.87         58.00        16.03 o                         
   3   4  13        101.64         60.07        24.66 o                         
   4   4  13          1.00        -25.10        26.52 o                         
   5   4  13        852.28        774.58        48.55 o                         
   6   4  13        334.67        280.53        43.53 o                         
   7   4  13         69.07         41.42        43.99 o                         
   8   4  13        182.93        232.23        51.77 o                         
   9   4  13        523.77        528.96        69.70 o                         
  10   4  13          9.33        -31.68        59.51 o                         
  11   4  13          0.34        -21.01        60.01 o                         
  12   4  13         13.19        -48.69        62.36 o                         
  13   4  13         29.49        -36.43        70.91 o                         
  14   4  13          0.28        195.32       117.78 o                         
  15   4  13          0.95        -57.90        57.90 o                         
 -14   5  13         65.69        106.78        76.52 o                         
 -13   5  13         37.22        171.41        70.69 o                         
 -12   5  13          2.84        131.43        63.50 o                         
 -11   5  13          3.10         30.10        58.07 o                         
 -10   5  13          6.67         37.15        52.25 o                         
  -9   5  13          0.03         73.32        59.72 o                         
  -8   5  13        332.00        319.28        68.85 o                         
  -7   5  13        150.35        211.87        64.35 o                         
  -6   5  13         10.76         42.41        54.92 o                         
  -5   5  13        130.73        154.26        25.05 o                         
  -4   5  13          0.00         56.96        22.64 o                         
  -3   5  13         23.81         32.52        21.84 o                         
  -2   5  13         47.32         23.35        21.12 o                         
  -1   5  13        284.44        273.10        20.90 o                         
   0   5  13         64.86         48.01        21.81 o                         
   1   5  13          0.21         -6.91        22.15 o                         
   2   5  13         25.58        -19.07        42.44 o                         
   3   5  13         60.31         71.35        35.53 o                         
   4   5  13          2.32         -7.11        31.17 o                         
   5   5  13        163.97        129.35        47.63 o                         
   6   5  13         63.26        -41.12        41.12 o                         
   7   5  13        368.04        425.47        90.22 o                         
   8   5  13        104.45        117.36        57.57 o                         
   9   5  13         37.03         32.72        55.69 o                         
  10   5  13         23.56         96.98        66.18 o                         
  11   5  13         17.68        153.80        77.87 o                         
  12   5  13         30.86         88.89        83.82 o                         
  13   5  13          9.35         91.66        86.76 o                         
  14   5  13          0.00        -38.10       100.37 o                         
 -12   6  13          0.51         70.63        78.90 o                         
 -11   6  13          0.00        101.04        79.49 o                         
 -10   6  13        139.10        117.66        68.96 o                         
  -9   6  13         23.90        -55.44        55.44 o                         
  -8   6  13        431.05        560.54        84.45 o                         
  -7   6  13          3.98        -29.23        55.44 o                         
  -6   6  13         11.67          0.65        48.02 o                         
  -5   6  13        420.51        406.24        35.89 o                         
  -4   6  13        253.13        274.57        27.88 o                         
  -3   6  13         62.57         62.90        27.16 o                         
  -2   6  13        431.86        461.24        42.31 o                         
  -1   6  13         24.20         17.02        29.37 o                         
   0   6  13         10.71         16.14        35.66 o                         
   1   6  13         10.73         24.84        38.09 o                         
   2   6  13         69.68         60.58        44.92 o                         
   3   6  13         20.74         28.59        45.74 o                         
   4   6  13         14.40        118.39        56.85 o                         
   5   6  13         58.05         59.08        56.54 o                         
   6   6  13          0.12         45.18        57.62 o                         
   7   6  13         38.08        205.84        69.85 o                         
   8   6  13        113.29        145.80        61.93 o                         
   9   6  13        139.01        -22.45       152.80 o                         
  10   6  13          0.27        -52.71        75.08 o                         
  11   6  13          0.60         94.02        90.65 o                         
  12   6  13         22.79        104.57        91.21 o                         
 -10   7  13         10.83        -18.69        73.13 o                         
  -9   7  13          6.44         -3.03        82.22 o                         
  -8   7  13         29.97        129.45        58.90 o                         
  -7   7  13          9.03         47.35        71.42 o                         
  -6   7  13          8.13        -40.65        67.67 o                         
  -5   7  13          7.49         13.09        43.92 o                         
  -4   7  13         22.84        115.16        43.79 o                         
  -3   7  13          0.03        -12.22        35.57 o                         
  -2   7  13        120.19        149.75        42.60 o                         
  -1   7  13         24.46         -3.12        54.50 o                         
   0   7  13        117.51        103.35        41.18 o                         
   1   7  13          2.01          0.69        44.92 o                         
   2   7  13          3.16        -64.89        72.76 o                         
   3   7  13         38.94        -76.67        76.67 o                         
   4   7  13          2.29        -11.84        78.04 o                         
   5   7  13         44.96        227.44        83.52 o                         
   6   7  13        237.50        329.19        73.12 o                         
   7   7  13         35.01        263.69        92.32 o                         
   8   7  13          4.82         15.02        86.03 o                         
   9   7  13          3.00         97.06        92.65 o                         
  -6   8  13          7.83        -71.13        79.65 o                         
  -5   8  13          7.81         97.07        54.36 o                         
  -4   8  13        184.64        327.13        54.61 o                         
  -3   8  13         82.90        248.52        81.61 o                         
  -2   8  13         24.28          7.66        84.37 o                         
  -1   8  13          2.01         32.74        86.53 o                         
   0   8  13          1.75         18.08        55.96 o                         
   1   8  13         22.01        -47.24        77.37 o                         
   2   8  13          0.96         12.36        86.82 o                         
   3   8  13         13.34         67.31        81.75 o                         
   4   8  13          2.80        -52.58        88.00 o                         
   5   8  13          1.65       -106.33       106.33 o                         
 -17   0  14          9.01        -85.68        85.68 o                         
 -16   0  14         13.71         36.73        90.45 o                         
 -15   0  14          0.00        108.76        63.63 o                         
 -14   0  14        170.54        176.41        60.94 o                         
 -13   0  14         13.46         -6.37        54.27 o                         
 -12   0  14          0.97          9.58        50.36 o                         
 -11   0  14          1.95        -52.47        52.47 o                         
 -10   0  14       1002.96        959.84        81.98 o                         
  -9   0  14        612.87        576.79        36.08 o                         
  -8   0  14        560.57        504.81        33.23 o                         
  -7   0  14        876.80        847.95        35.78 o                         
  -6   0  14         30.83         25.72        37.10 o                         
  -5   0  14        462.12        499.92        46.19 o                         
  -4   0  14       1333.14       1383.24        72.52 o                         
  -3   0  14       9678.89      10116.00       179.73 o                         
  -2   0  14       1500.25       1412.64        46.12 o                         
  -1   0  14        774.91        782.84        35.98 o                         
   0   0  14       1965.73       2089.22        54.83 o                         
   1   0  14        519.40        533.20        20.13 o                         
   2   0  14       5517.82       5536.83        71.74 o                         
   3   0  14       2182.40       2237.89        45.19 o                         
   4   0  14       1124.67       1065.61        42.16 o                         
   5   0  14       2628.82       2946.78        70.47 o                         
   6   0  14        142.34        125.67        22.44 o                         
   7   0  14       1700.11       1708.86        55.36 o                         
   8   0  14        115.27         54.98        26.65 o                         
   9   0  14        471.42        552.24        59.61 o                         
  10   0  14        246.07        248.02        47.83 o                         
  11   0  14         38.68         88.68        48.22 o                         
  12   0  14         75.84         26.78        48.68 o                         
  13   0  14         76.07        181.64        58.30 o                         
  14   0  14         39.44         28.70        69.66 o                         
  15   0  14         10.85        -25.96        75.92 o                         
  16   0  14         31.71        -16.33        84.64 o                         
  17   0  14         11.19        -46.81        95.80 o                         
 -17   1  14         11.08        -57.77        57.77 o                         
 -16   1  14         63.79         52.45       155.98 o                         
 -15   1  14         84.30         69.45        41.66 o                         
 -14   1  14         14.47         28.45        33.00 o                         
 -13   1  14         15.44          2.65        31.34 o                         
 -12   1  14        189.43        174.03        27.62 o                         
 -11   1  14         22.80         44.67        21.68 o                         
 -10   1  14         93.62        103.03        20.76 o                         
  -9   1  14          1.43          5.40        18.03 o                         
  -8   1  14          7.30          0.56        20.61 o                         
  -7   1  14         61.02         48.05        14.59 o                         
  -6   1  14          0.38         -8.58        14.52 o                         
  -5   1  14       1291.27       1237.84        26.76 o                         
  -4   1  14          0.04        -14.83        17.44 o                         
  -3   1  14       2698.89       2886.69        69.57 o                         
  -2   1  14        810.48        862.99        20.31 o                         
  -1   1  14       3170.91       3314.45        37.50 o                         
   0   1  14         72.57         75.71        11.76 o                         
   1   1  14        422.64        453.21        14.18 o                         
   2   1  14        152.54        148.34        11.22 o                         
   3   1  14        663.12        753.63        21.11 o                         
   4   1  14        135.83        132.08        14.22 o                         
   5   1  14         12.91        -13.00        13.00 o                         
   6   1  14       1144.07       1152.15        38.93 o                         
   7   1  14       1164.08       1135.27        61.41 o                         
   8   1  14       1291.62       1315.54        45.63 o                         
   9   1  14         31.26         54.62        29.69 o                         
  10   1  14          0.79         48.85        41.78 o                         
  11   1  14        157.14        180.10        39.28 o                         
  12   1  14        303.24        321.32        62.76 o                         
  13   1  14         73.75        112.50        39.15 o                         
  14   1  14         38.28        163.46       110.37 o                         
  15   1  14          0.09         73.61        83.61 o                         
  16   1  14         62.93          3.62        79.56 o                         
  17   1  14          4.98          6.90        63.63 o                         
 -17   2  14         15.01        -46.10        46.10 o                         
 -16   2  14          1.75         47.44        44.79 o                         
 -15   2  14         17.40         23.71        38.76 o                         
 -14   2  14         94.38        194.05        35.32 o                         
 -13   2  14          0.07         50.30        28.94 o                         
 -12   2  14         38.05         43.51        35.50 o                         
 -11   2  14        143.52        129.64        27.02 o                         
 -10   2  14         94.38        129.67        27.18 o                         
  -9   2  14          0.07         28.97        23.00 o                         
  -8   2  14        539.99        453.27        32.04 o                         
  -7   2  14         54.42         21.73        19.38 o                         
  -6   2  14        742.60        663.72        34.90 o                         
  -5   2  14          3.49         -1.60        13.48 o                         
  -4   2  14        339.43        339.70        13.48 o                         
  -3   2  14        272.94        299.52        12.70 o                         
  -2   2  14       3841.28       4086.31        31.33 o                         
  -1   2  14       1087.69       1138.25        26.44 o                         
   0   2  14       3916.06       3944.12        48.30 o                         
   1   2  14         85.20         91.58        10.40 o                         
   2   2  14         40.83         42.59        11.45 o                         
   3   2  14        218.25        197.59        16.19 o                         
   4   2  14         99.71        105.12        26.12 o                         
   5   2  14         40.72         49.92        20.09 o                         
   6   2  14         17.40        -17.50        32.99 o                         
   7   2  14         28.41         46.41        28.69 o                         
   8   2  14        113.99        120.82        25.00 o                         
   9   2  14          0.01        -10.88        28.35 o                         
  10   2  14       1032.60       1020.49        77.89 o                         
  11   2  14        241.81        242.87        38.36 o                         
  12   2  14          1.38         -2.13        38.61 o                         
  13   2  14         65.01         76.36        41.47 o                         
  14   2  14          0.01        -47.15        47.15 o                         
  15   2  14         13.56        -33.24        50.81 o                         
  16   2  14          0.98          7.85       183.44 o                         
 -16   3  14         60.95         43.63        53.33 o                         
 -15   3  14         72.23         65.79        43.74 o                         
 -14   3  14         56.74         -8.33        38.81 o                         
 -13   3  14          0.08         -4.25        32.33 o                         
 -12   3  14          1.00        -33.40        33.40 o                         
 -11   3  14         11.88        -17.94        29.37 o                         
 -10   3  14          0.45          0.53        34.67 o                         
  -9   3  14        138.56        153.09        26.54 o                         
  -8   3  14          1.88        -12.97        24.65 o                         
  -7   3  14          3.55          5.88        22.24 o                         
  -6   3  14          1.88         28.17        21.32 o                         
  -5   3  14        521.91        574.19        23.93 o                         
  -4   3  14         78.61         76.24        13.64 o                         
  -3   3  14        313.56        337.59        17.85 o                         
  -2   3  14       2372.28       2519.00        38.59 o                         
  -1   3  14       1095.82       1191.39        27.18 o                         
   0   3  14          4.59         -0.27        20.81 o                         
   1   3  14        594.28        573.15        22.51 o                         
   2   3  14       1311.49       1369.65        30.18 o                         
   3   3  14          1.17        -17.47        17.47 o                         
   4   3  14        471.20        493.73        25.57 o                         
   5   3  14         13.70         26.10        19.41 o                         
   6   3  14          2.10        -41.46        43.96 o                         
   7   3  14          0.63          4.91        86.27 o                         
   8   3  14        378.79        351.24        55.51 o                         
   9   3  14        328.02        306.62        55.35 o                         
  10   3  14         11.29         13.12        51.99 o                         
  11   3  14         44.82        102.68        40.81 o                         
  12   3  14        131.35        220.06        42.87 o                         
  13   3  14         11.74         -1.87        43.60 o                         
  14   3  14         61.52        167.63       128.73 o                         
  15   3  14          1.14        -17.40        60.85 o                         
  16   3  14          0.33         58.07        68.08 o                         
 -15   4  14         30.23         90.49        63.47 o                         
 -14   4  14         19.19        -51.98        51.98 o                         
 -13   4  14          2.04        -48.14        48.14 o                         
 -12   4  14          4.63        -33.34        33.34 o                         
 -11   4  14         26.79        -32.34        32.34 o                         
 -10   4  14         59.48         59.98        31.65 o                         
  -9   4  14         31.86         42.76        28.81 o                         
  -8   4  14        517.79        567.53        44.38 o                         
  -7   4  14          3.00         13.99        25.84 o                         
  -6   4  14          4.39          2.13        22.51 o                         
  -5   4  14          4.93         18.36        21.87 o                         
  -4   4  14          0.08         -8.41        18.85 o                         
  -3   4  14        109.70        134.88        24.94 o                         
  -2   4  14         15.11          2.66        16.38 o                         
  -1   4  14         58.32         38.10        16.73 o                         
   0   4  14       1465.52       1513.77        38.30 o                         
   1   4  14          1.57         -8.13        16.29 o                         
   2   4  14        453.19        441.64        26.24 o                         
   3   4  14         16.75         38.85        25.81 o                         
   4   4  14          2.04        -37.10        37.10 o                         
   5   4  14        331.71        396.97        35.04 o                         
   6   4  14       2043.95       1987.16        87.95 o                         
   7   4  14         11.92        -20.84        48.81 o                         
   8   4  14         17.38        -12.87        48.97 o                         
   9   4  14         98.97         92.56        53.91 o                         
  10   4  14         48.63        -29.70        53.84 o                         
  11   4  14         17.91         26.10        65.66 o                         
  12   4  14          6.21        -50.32        73.17 o                         
  13   4  14          0.28        -30.44        80.97 o                         
  14   4  14         13.26         19.50       119.25 o                         
  15   4  14          0.14        -62.56        68.96 o                         
 -14   5  14          0.48         44.96        79.17 o                         
 -13   5  14          7.67         31.18        70.76 o                         
 -12   5  14         10.08         32.45        67.55 o                         
 -11   5  14          0.24        101.33        63.54 o                         
 -10   5  14         15.86          3.27        51.29 o                         
  -9   5  14         86.05         26.48        56.99 o                         
  -8   5  14        305.44        434.38        68.95 o                         
  -7   5  14         18.41         -8.86        50.93 o                         
  -6   5  14          0.44         26.46        47.19 o                         
  -5   5  14        125.94        155.77        31.31 o                         
  -4   5  14        209.43        241.26        29.01 o                         
  -3   5  14        235.10        271.83        23.30 o                         
  -2   5  14        179.56        197.53        23.71 o                         
  -1   5  14          9.18          0.68        19.19 o                         
   0   5  14         11.23         33.58        19.18 o                         
   1   5  14        239.95        176.29        29.34 o                         
   2   5  14        349.06        327.50        34.04 o                         
   3   5  14          9.51         45.10        31.21 o                         
   4   5  14         36.65         56.73        48.67 o                         
   5   5  14         34.67         39.22        33.32 o                         
   6   5  14        235.43        252.34        45.49 o                         
   7   5  14        402.01        450.99        49.11 o                         
   8   5  14          5.93         79.53        63.00 o                         
   9   5  14          2.99         10.03        64.90 o                         
  10   5  14          0.94        104.74        73.60 o                         
  11   5  14          4.65         53.75        64.98 o                         
  12   5  14         28.18         40.44        84.11 o                         
  13   5  14          0.16         11.57        92.39 o                         
 -12   6  14          3.09        -27.76        67.89 o                         
 -11   6  14          9.72        113.65        69.82 o                         
 -10   6  14          0.05         56.18        73.02 o                         
  -9   6  14          1.49         32.21        56.16 o                         
  -8   6  14         47.66        -64.71        64.71 o                         
  -7   6  14         28.32          0.35        56.76 o                         
  -6   6  14          0.28         54.46        49.73 o                         
  -5   6  14        111.45        167.32        32.66 o                         
  -4   6  14          3.42          6.89        42.98 o                         
  -3   6  14        127.69         98.28        30.07 o                         
  -2   6  14         33.43         37.99        29.78 o                         
  -1   6  14          2.51         29.07        25.09 o                         
   0   6  14         26.53        -31.58        31.58 o                         
   1   6  14         16.16         62.40       106.91 o                         
   2   6  14         82.40        109.73       119.22 o                         
   3   6  14          5.70        -37.56        46.87 o                         
   4   6  14         25.03        102.99        64.28 o                         
   5   6  14        253.46        324.40        64.49 o                         
   6   6  14          0.85         -4.92        65.22 o                         
   7   6  14         82.83        169.26        75.14 o                         
   8   6  14          3.74        -50.44        74.85 o                         
   9   6  14          0.02        -60.03        60.03 o                         
  10   6  14         68.62        127.83        89.40 o                         
  11   6  14         23.54        171.30        86.78 o                         
  12   6  14         14.06        158.79       103.88 o                         
 -10   7  14         11.63        150.70        80.89 o                         
  -9   7  14          9.86         39.18        78.47 o                         
  -8   7  14         44.51         64.80        65.88 o                         
  -7   7  14         36.88        140.03        74.93 o                         
  -6   7  14          2.49        -45.59        69.79 o                         
  -5   7  14          7.78         46.80        44.19 o                         
  -4   7  14         17.31        103.47        47.00 o                         
  -3   7  14         79.76        130.57        38.79 o                         
  -2   7  14         41.06         60.35        96.61 o                         
  -1   7  14          3.04         12.42        55.45 o                         
   0   7  14         45.99         55.47        41.24 o                         
   1   7  14         17.69          4.05        67.77 o                         
   2   7  14         27.06        -59.59        71.89 o                         
   3   7  14         12.63        -79.38        79.38 o                         
   4   7  14         22.62        -81.70        81.70 o                         
   5   7  14         56.85        106.21        83.59 o                         
   6   7  14         50.51         77.06        72.33 o                         
   7   7  14         27.04        182.68        91.03 o                         
   8   7  14         38.73         46.07        95.35 o                         
   9   7  14          0.00         81.23       103.77 o                         
  -5   8  14          6.07         10.04        56.78 o                         
  -4   8  14         14.57        118.64        89.83 o                         
  -3   8  14          8.75        102.23        83.92 o                         
  -2   8  14         14.07        -32.30        86.84 o                         
  -1   8  14          1.04        -95.01        95.01 o                         
   0   8  14          3.67        -12.84        83.49 o                         
   1   8  14         24.31        109.31        75.55 o                         
   2   8  14         20.68         86.43        80.51 o                         
   3   8  14         28.13        153.75        79.60 o                         
   4   8  14          0.20        210.46        99.28 o                         
   5   8  14          0.60       -102.34       102.34 o                         
 -17   1  15         11.83         -2.80        63.08 o                         
 -16   1  15          4.55          6.05        38.56 o                         
 -15   1  15         11.03         74.69        35.68 o                         
 -14   1  15          6.77         28.50        33.59 o                         
 -13   1  15         29.90         66.54        29.93 o                         
 -12   1  15        122.63         87.29        30.21 o                         
 -11   1  15          0.00         11.67        25.01 o                         
 -10   1  15        732.85        711.03        49.12 o                         
  -9   1  15          5.39         20.30        22.35 o                         
  -8   1  15        171.82        194.43        24.45 o                         
  -7   1  15        269.19        267.58        26.00 o                         
  -6   1  15          1.40          1.02        17.70 o                         
  -5   1  15        234.39        199.80        20.64 o                         
  -4   1  15        630.16        631.81        60.48 o                         
  -3   1  15         92.69        114.80        26.63 o                         
  -2   1  15       1826.71       1900.08        55.93 o                         
  -1   1  15       3474.00       3876.97        47.37 o                         
   0   1  15         29.63         52.34        12.77 o                         
   1   1  15        463.95        491.72        14.42 o                         
   2   1  15        116.11         99.51        12.47 o                         
   3   1  15         65.15         61.07        12.22 o                         
   4   1  15         41.62         43.73        11.86 o                         
   5   1  15         10.26         -6.12        15.24 o                         
   6   1  15        118.93        157.71        18.56 o                         
   7   1  15          5.75         25.74        20.77 o                         
   8   1  15          1.65          1.99        24.59 o                         
   9   1  15        178.39        198.31        27.43 o                         
  10   1  15         85.28         89.49        33.51 o                         
  11   1  15         64.86        105.87        37.88 o                         
  12   1  15        173.59        305.32        44.95 o                         
  13   1  15        178.92        243.94        89.60 o                         
  14   1  15         15.01         33.55        42.76 o                         
  15   1  15          0.50        -24.45        89.75 o                         
  16   1  15          2.00        -52.22       140.24 o                         
 -17   2  15          0.81         36.63        51.02 o                         
 -16   2  15         14.51         12.65        44.28 o                         
 -15   2  15         19.93         15.02        41.36 o                         
 -14   2  15         43.49         55.05        36.02 o                         
 -13   2  15          0.28         67.61        33.48 o                         
 -12   2  15         49.56         61.84        29.50 o                         
 -11   2  15         73.58         42.25        27.67 o                         
 -10   2  15        693.22        672.75        40.49 o                         
  -9   2  15         46.41          4.29        24.96 o                         
  -8   2  15       1862.86       1779.44        54.32 o                         
  -7   2  15         41.13         25.94        21.47 o                         
  -6   2  15         27.86         55.94        30.06 o                         
  -5   2  15         80.67         89.38        18.32 o                         
  -4   2  15        251.12        211.19        20.52 o                         
  -3   2  15        130.55        130.61        12.65 o                         
  -2   2  15       2370.81       2415.89        24.92 o                         
  -1   2  15         28.95         18.59        11.62 o                         
   0   2  15        120.93        112.21        18.00 o                         
   1   2  15        589.41        547.50        17.07 o                         
   2   2  15          2.27        -10.54        11.45 o                         
   3   2  15        142.93        152.19        16.74 o                         
   4   2  15         13.21          8.57        15.70 o                         
   5   2  15        146.73        129.00        19.00 o                         
   6   2  15        343.75        391.68        43.78 o                         
   7   2  15        206.82        211.94        20.35 o                         
   8   2  15        375.61        348.55        31.30 o                         
   9   2  15         12.64         24.01        33.12 o                         
  10   2  15        116.33        147.04        32.58 o                         
  11   2  15        285.73        265.52        41.45 o                         
  12   2  15          8.00        -38.66        38.66 o                         
  13   2  15        183.48        127.05        47.52 o                         
  14   2  15          0.18         -3.79        65.59 o                         
  15   2  15         20.78        -15.60        51.94 o                         
  16   2  15          0.04         49.23       211.24 o                         
 -16   3  15         18.20         -3.48        48.07 o                         
 -15   3  15         41.82        159.87        50.01 o                         
 -14   3  15          1.62        -35.65        35.65 o                         
 -13   3  15          9.34          1.37        35.24 o                         
 -12   3  15        173.13        129.70        31.95 o                         
 -11   3  15          1.25         -5.74        31.58 o                         
 -10   3  15        708.66        648.16        50.39 o                         
  -9   3  15        234.14        196.98        30.70 o                         
  -8   3  15        170.64        179.73        28.15 o                         
  -7   3  15        985.46        931.36        45.56 o                         
  -6   3  15         94.00         58.02        22.91 o                         
  -5   3  15         53.47         92.84        21.35 o                         
  -4   3  15         76.97         53.42        16.53 o                         
  -3   3  15         18.95         26.84        17.34 o                         
  -2   3  15       4713.74       4787.56        66.86 o                         
  -1   3  15       1723.99       1805.49        33.16 o                         
   0   3  15       1507.36       1479.49        39.01 o                         
   1   3  15          0.68         11.82        14.82 o                         
   2   3  15        454.36        426.18        23.50 o                         
   3   3  15         46.93         46.16        18.33 o                         
   4   3  15         17.10         -5.96        18.86 o                         
   5   3  15         73.99         40.81        24.87 o                         
   6   3  15       1342.30       1320.68        51.58 o                         
   7   3  15        200.29        190.29        30.78 o                         
   8   3  15         10.03        -46.90        50.86 o                         
   9   3  15        164.84         60.67        47.63 o                         
  10   3  15        212.04        147.78        53.38 o                         
  11   3  15          5.99         90.41        36.92 o                         
  12   3  15        661.57        758.22        55.11 o                         
  13   3  15         41.03         44.17        56.45 o                         
  14   3  15          0.30        117.45        95.43 o                         
  15   3  15         16.59        148.89       133.01 o                         
 -15   4  15         18.65          7.58        80.17 o                         
 -14   4  15         39.57         34.34        55.15 o                         
 -13   4  15        101.38        111.95       111.82 o                         
 -12   4  15          6.06        -38.67        38.67 o                         
 -11   4  15         40.12         35.77        31.03 o                         
 -10   4  15         13.18         28.85        34.45 o                         
  -9   4  15         32.65         72.70        29.87 o                         
  -8   4  15        535.90        577.36        38.68 o                         
  -7   4  15       2382.60       2109.94        62.73 o                         
  -6   4  15         24.57         47.10        25.96 o                         
  -5   4  15        132.01        130.22        24.05 o                         
  -4   4  15         75.14         77.89        22.15 o                         
  -3   4  15         29.31         32.36        21.60 o                         
  -2   4  15          6.84         -5.25        19.85 o                         
  -1   4  15         18.50         42.59        17.43 o                         
   0   4  15         61.46         78.34        17.36 o                         
   1   4  15         37.11         60.74        18.76 o                         
   2   4  15         49.97         78.32        30.62 o                         
   3   4  15        286.83        298.03        29.59 o                         
   4   4  15         10.83         19.96        27.06 o                         
   5   4  15        186.52        216.21        31.88 o                         
   6   4  15        236.39        268.79        33.75 o                         
   7   4  15        967.04       1043.49        92.68 o                         
   8   4  15        533.81        542.16        62.13 o                         
   9   4  15        163.40        152.71        53.98 o                         
  10   4  15        147.42        153.20        62.97 o                         
  11   4  15          0.01        -49.07        60.93 o                         
  12   4  15         52.56        -52.10        70.14 o                         
  13   4  15         57.03        130.00       112.41 o                         
  14   4  15         43.44        -53.55        57.89 o                         
 -14   5  15         47.55         47.34        70.39 o                         
 -13   5  15          0.02        -56.58        59.22 o                         
 -12   5  15          1.60        -29.89        58.92 o                         
 -11   5  15          8.29         10.47        65.56 o                         
 -10   5  15          6.02         40.71        53.37 o                         
  -9   5  15        104.81         81.95        55.86 o                         
  -8   5  15         52.71         70.45        55.31 o                         
  -7   5  15          0.39         21.63        48.34 o                         
  -6   5  15         57.74         41.91        40.02 o                         
  -5   5  15         38.88         20.49        31.76 o                         
  -4   5  15        395.18        400.81        30.47 o                         
  -3   5  15         87.30         53.39        22.52 o                         
  -2   5  15         50.99         70.32        27.38 o                         
  -1   5  15         78.96         96.72        22.83 o                         
   0   5  15          9.94         -7.61        18.98 o                         
   1   5  15        153.96        144.04        30.12 o                         
   2   5  15         67.76         81.06        32.73 o                         
   3   5  15          0.24        -31.48        31.48 o                         
   4   5  15        122.18        137.59        45.60 o                         
   5   5  15        922.14        817.68        48.20 o                         
   6   5  15        349.13        420.82        39.09 o                         
   7   5  15        354.30        340.43        72.95 o                         
   8   5  15         11.17         51.25       113.06 o                         
   9   5  15          0.80        122.48        68.47 o                         
  10   5  15          0.66         57.11        68.12 o                         
  11   5  15        173.90        240.74        79.26 o                         
  12   5  15         50.96        144.00        70.85 o                         
  13   5  15         40.71         77.06        77.48 o                         
 -12   6  15         41.11        -66.49        87.53 o                         
 -11   6  15          0.12         43.04        70.83 o                         
 -10   6  15         56.64         -6.60        68.47 o                         
  -9   6  15         16.67        -27.74        63.69 o                         
  -8   6  15         98.99         99.64        64.58 o                         
  -7   6  15        432.02        388.49        68.57 o                         
  -6   6  15          0.14         17.54        54.09 o                         
  -5   6  15        240.86        332.75        32.89 o                         
  -4   6  15         57.04        125.42        35.31 o                         
  -3   6  15         96.06        122.79        32.12 o                         
  -2   6  15         51.54         38.82        45.94 o                         
  -1   6  15         62.18         38.92        70.73 o                         
   0   6  15         11.21        -43.46        43.46 o                         
   1   6  15          2.20        -34.52        43.05 o                         
   2   6  15          0.02        -41.26        96.04 o                         
   3   6  15        135.71        133.63        43.83 o                         
   4   6  15         17.34          4.93        51.88 o                         
   5   6  15         35.40        101.99        69.71 o                         
   6   6  15        117.74         84.56        72.27 o                         
   7   6  15        403.40        392.85        71.88 o                         
   8   6  15        218.87        179.41       111.11 o                         
   9   6  15        159.83        139.80       150.59 o                         
  10   6  15         10.53        -74.21        74.21 o                         
  11   6  15         16.73        184.66        77.91 o                         
  -9   7  15          0.19        -27.12        66.29 o                         
  -8   7  15         92.39        108.27        75.03 o                         
  -7   7  15         48.50         50.84        75.26 o                         
  -6   7  15          3.30        -21.29        68.59 o                         
  -5   7  15         30.27         85.07        46.28 o                         
  -4   7  15         20.98         26.45        41.84 o                         
  -3   7  15          0.02         13.27        41.77 o                         
  -2   7  15          4.03        106.58        51.16 o                         
  -1   7  15         19.23         43.36       105.53 o                         
   0   7  15        115.06        139.81        49.01 o                         
   1   7  15         46.15         55.30       116.71 o                         
   2   7  15          0.23        -63.77        63.77 o                         
   3   7  15         64.67        -77.90        77.90 o                         
   4   7  15          0.23        -69.34        81.88 o                         
   5   7  15        255.01        303.28        80.23 o                         
   6   7  15        139.23        232.70        79.84 o                         
   7   7  15          1.80         91.81        88.82 o                         
   8   7  15          1.51        -13.62       101.18 o                         
   9   7  15          2.04         49.91       105.41 o                         
  -4   8  15         22.64         65.76        88.99 o                         
  -3   8  15          3.84         -1.52        89.10 o                         
  -2   8  15          7.25        -73.63        84.75 o                         
  -1   8  15          6.90         28.31        96.97 o                         
   0   8  15          0.05        -91.97        91.97 o                         
   1   8  15         14.15         98.21        82.61 o                         
   2   8  15         14.11        -72.13        82.17 o                         
   3   8  15         48.44        174.27        90.43 o                         
   4   8  15          0.57       -108.19       108.19 o                         
 -17   0  16         42.45         76.37        90.36 o                         
 -16   0  16        232.35        223.33        80.64 o                         
 -15   0  16          1.10        134.26        82.01 o                         
 -14   0  16        167.15        254.76        77.07 o                         
 -13   0  16         37.42         -8.72        69.18 o                         
 -12   0  16          7.43        -56.19        56.19 o                         
 -11   0  16        453.89        427.08        68.86 o                         
 -10   0  16        280.48        261.04        57.47 o                         
  -9   0  16         44.53         55.33        41.36 o                         
  -8   0  16        618.91        605.50        66.49 o                         
  -7   0  16       2301.31       2115.56       101.05 o                         
  -6   0  16        270.75        340.37        46.81 o                         
  -5   0  16        125.59        112.73        43.85 o                         
  -4   0  16        243.94        239.72        44.16 o                         
  -3   0  16       3053.81       2952.86       106.32 o                         
  -2   0  16       4883.42       5429.27       176.34 o                         
  -1   0  16       8590.35       8888.30       116.90 o                         
   0   0  16         19.83        -39.06        41.04 o                         
   1   0  16       1558.33       1491.05        42.25 o                         
   2   0  16        291.94        265.73        17.93 o                         
   3   0  16        165.44        168.35        17.97 o                         
   4   0  16        834.37        959.86        33.79 o                         
   5   0  16        210.55        173.38        23.25 o                         
   6   0  16        273.50        319.46        35.57 o                         
   7   0  16        881.23        944.70        44.36 o                         
   8   0  16        178.80        225.61        38.37 o                         
   9   0  16         17.79         35.71        41.63 o                         
  10   0  16          5.45        -13.17        43.07 o                         
  11   0  16         77.17        127.01        50.21 o                         
  12   0  16        262.46        180.01        60.88 o                         
  13   0  16         60.26        -65.86        65.86 o                         
  14   0  16         50.56         60.33        66.87 o                         
  15   0  16          6.21        -65.84        67.18 o                         
  16   0  16         55.41        -79.11        79.11 o                         
 -17   1  16         17.59        -53.93        69.83 o                         
 -16   1  16         43.96         43.39        54.87 o                         
 -15   1  16         15.82         40.59        40.18 o                         
 -14   1  16         11.29         31.09        32.29 o                         
 -13   1  16        125.00        175.72        47.44 o                         
 -12   1  16        267.07        259.87        31.85 o                         
 -11   1  16         98.66         73.10        26.58 o                         
 -10   1  16        392.98        435.48        52.76 o                         
  -9   1  16          0.78         23.15        25.41 o                         
  -8   1  16        180.39        179.25        25.91 o                         
  -7   1  16        121.91         88.61        20.45 o                         
  -6   1  16        560.38        531.02        30.55 o                         
  -5   1  16        182.48        178.98        20.74 o                         
  -4   1  16        624.98        631.39        43.56 o                         
  -3   1  16       1838.36       1858.39        68.04 o                         
  -2   1  16       3984.02       4141.14        53.82 o                         
  -1   1  16       2395.74       2504.30        37.75 o                         
   0   1  16          3.89         -2.44        13.19 o                         
   1   1  16        104.55        103.39        10.46 o                         
   2   1  16       1612.78       1669.58        27.52 o                         
   3   1  16         42.91         58.83        10.87 o                         
   4   1  16         92.20         84.76        13.80 o                         
   5   1  16         35.88         19.61        16.35 o                         
   6   1  16          7.54         -8.40        16.63 o                         
   7   1  16       1279.86       1270.89        38.67 o                         
   8   1  16        230.53        280.93        46.01 o                         
   9   1  16        101.47        145.69        26.62 o                         
  10   1  16          4.78         -6.16        33.42 o                         
  11   1  16         76.38        102.32        40.29 o                         
  12   1  16        258.37        290.11        41.97 o                         
  13   1  16         12.41          0.66        45.95 o                         
  14   1  16         63.99         77.50        58.67 o                         
  15   1  16          2.47         -6.77        54.27 o                         
  16   1  16          8.04        -50.75        67.35 o                         
 -17   2  16         22.51         51.33        53.91 o                         
 -16   2  16         78.47         45.78        41.40 o                         
 -15   2  16         31.21         95.73        39.08 o                         
 -14   2  16          5.65         10.03        32.61 o                         
 -13   2  16          8.66         62.19        38.63 o                         
 -12   2  16         20.04         27.85        30.92 o                         
 -11   2  16         48.03         62.83        29.49 o                         
 -10   2  16        681.26        715.36        42.15 o                         
  -9   2  16        140.30        150.01        26.20 o                         
  -8   2  16        261.85        296.89        34.05 o                         
  -7   2  16        454.67        476.93        32.27 o                         
  -6   2  16        545.45        579.69        31.59 o                         
  -5   2  16         16.17          1.31        19.80 o                         
  -4   2  16        210.35        243.69        23.77 o                         
  -3   2  16        152.82        165.15        11.85 o                         
  -2   2  16       2838.17       3129.26        33.81 o                         
  -1   2  16        431.40        457.02        21.29 o                         
   0   2  16       1351.98       1276.59        30.80 o                         
   1   2  16       2984.19       2993.12        41.43 o                         
   2   2  16        342.33        315.62        17.09 o                         
   3   2  16         14.62         17.81        19.82 o                         
   4   2  16         55.96         45.47        18.57 o                         
   5   2  16        285.04        292.15        22.56 o                         
   6   2  16        196.25        177.06        24.38 o                         
   7   2  16         49.32         44.54        27.76 o                         
   8   2  16         64.63        121.51        37.11 o                         
   9   2  16          0.91          7.59        28.25 o                         
  10   2  16          5.04        -25.41        34.54 o                         
  11   2  16          1.31         62.98        36.33 o                         
  12   2  16          0.17        -15.47        41.98 o                         
  13   2  16        232.34        164.77        47.72 o                         
  14   2  16         40.23         23.87        50.35 o                         
  15   2  16          0.44         79.49        84.22 o                         
  16   2  16          0.21         16.31        83.45 o                         
 -16   3  16         26.40         85.26        49.04 o                         
 -15   3  16         16.06         -7.08        46.75 o                         
 -14   3  16          3.11        -26.81        42.90 o                         
 -13   3  16          1.61        -30.51        38.38 o                         
 -12   3  16         73.15         76.84        33.90 o                         
 -11   3  16        115.25         98.63        30.68 o                         
 -10   3  16         62.07         48.32        31.32 o                         
  -9   3  16       1069.89       1030.10        47.98 o                         
  -8   3  16          5.16        -17.98        26.64 o                         
  -7   3  16         47.17         69.09        40.96 o                         
  -6   3  16          7.63         12.92        23.17 o                         
  -5   3  16         49.95         51.90        21.45 o                         
  -4   3  16         32.44         45.32        17.01 o                         
  -3   3  16       1903.74       2043.24        42.52 o                         
  -2   3  16          3.77          6.54        16.02 o                         
  -1   3  16          2.28         -2.53        16.28 o                         
   0   3  16        109.61        111.18        16.81 o                         
   1   3  16        151.96        158.34        16.74 o                         
   2   3  16        551.64        523.08        28.73 o                         
   3   3  16         58.86         73.95        23.38 o                         
   4   3  16        346.64        328.07        24.00 o                         
   5   3  16          5.71         -0.41        27.13 o                         
   6   3  16        204.71        163.98        29.57 o                         
   7   3  16        219.53        139.25        31.68 o                         
   8   3  16         54.00        -38.39        38.39 o                         
   9   3  16        249.32        218.43        51.56 o                         
  10   3  16         88.32        134.74        38.62 o                         
  11   3  16         12.35          5.59        60.60 o                         
  12   3  16         56.15        114.42        44.50 o                         
  13   3  16          8.98         31.75        46.93 o                         
  14   3  16          8.33          7.80        56.34 o                         
  15   3  16         42.90         19.66        67.75 o                         
 -15   4  16         90.31          2.26        55.76 o                         
 -14   4  16         13.63        -48.61        48.61 o                         
 -13   4  16         23.83        -58.68        58.68 o                         
 -12   4  16          9.82        -27.60        37.63 o                         
 -11   4  16         19.44         27.63        35.34 o                         
 -10   4  16        218.41        259.05        43.09 o                         
  -9   4  16        458.04        417.19        37.60 o                         
  -8   4  16       1261.99       1177.01        49.53 o                         
  -7   4  16        642.09        634.46        40.29 o                         
  -6   4  16        266.25        278.56        29.03 o                         
  -5   4  16         79.43         89.57        30.11 o                         
  -4   4  16        214.16        232.10        23.45 o                         
  -3   4  16        112.50         56.93        31.18 o                         
  -2   4  16         18.27         -0.20        21.77 o                         
  -1   4  16         93.76         80.53        21.83 o                         
   0   4  16        388.46        411.43        41.09 o                         
   1   4  16        115.87        113.97        27.82 o                         
   2   4  16        267.22        254.02        32.18 o                         
   3   4  16         10.39          9.33        27.11 o                         
   4   4  16        178.89        136.25        29.42 o                         
   5   4  16        321.16        258.71        30.71 o                         
   6   4  16         69.78        100.77        45.25 o                         
   7   4  16        162.81        159.01        41.30 o                         
   8   4  16        120.40        112.65        44.50 o                         
   9   4  16         37.89         54.20        58.58 o                         
  10   4  16          6.71         14.69        56.55 o                         
  11   4  16         20.94        -72.76        72.76 o                         
  12   4  16         99.37        114.35        77.06 o                         
  13   4  16          3.08         16.29       135.72 o                         
  14   4  16          3.30        -60.65        60.65 o                         
 -13   5  16          1.02         -8.32        79.27 o                         
 -12   5  16          2.71        -24.91        63.90 o                         
 -11   5  16          4.41         19.25        62.60 o                         
 -10   5  16         32.91         75.08        64.78 o                         
  -9   5  16         15.40         52.36        57.95 o                         
  -8   5  16        171.75        132.43        61.50 o                         
  -7   5  16         16.30        -19.73        43.28 o                         
  -6   5  16        185.33        211.47        57.46 o                         
  -5   5  16         73.44        101.73        50.25 o                         
  -4   5  16         38.25        112.83        31.93 o                         
  -3   5  16        636.33        635.20        32.86 o                         
  -2   5  16          1.72         -9.18        23.71 o                         
  -1   5  16          0.16         38.92        22.73 o                         
   0   5  16          4.42         10.81        23.67 o                         
   1   5  16         10.39         20.59        50.64 o                         
   2   5  16        224.74        219.45        30.09 o                         
   3   5  16         71.99         78.34        32.57 o                         
   4   5  16         30.76         41.07        46.87 o                         
   5   5  16        125.92        174.48        35.62 o                         
   6   5  16          6.57         20.26        38.60 o                         
   7   5  16         25.86         38.38        47.39 o                         
   8   5  16          1.69        -27.60       139.90 o                         
   9   5  16        133.54         97.15        51.74 o                         
  10   5  16         23.03         65.97        73.92 o                         
  11   5  16          5.74         76.48        81.43 o                         
  12   5  16         84.69        221.62        89.90 o                         
  13   5  16          0.53         88.28        98.50 o                         
 -12   6  16          0.00         86.89        81.59 o                         
 -11   6  16         25.66         34.66        83.20 o                         
 -10   6  16          0.27         94.79        58.58 o                         
  -9   6  16         21.03          2.36        69.44 o                         
  -8   6  16         47.39         45.57        64.17 o                         
  -7   6  16         23.18        111.33        58.25 o                         
  -6   6  16         47.04        133.35        56.71 o                         
  -5   6  16         15.25         33.74        32.99 o                         
  -4   6  16         36.50         49.51        31.92 o                         
  -3   6  16         18.83         14.92        35.47 o                         
  -2   6  16         12.10         -4.03        31.24 o                         
  -1   6  16          0.02        -35.93        41.98 o                         
   0   6  16          2.45        -54.28        54.28 o                         
   1   6  16         87.59         17.51        45.42 o                         
   2   6  16        112.11        121.00        61.84 o                         
   3   6  16          8.20        -17.17        44.62 o                         
   4   6  16          1.98        -10.54        78.33 o                         
   5   6  16         98.46        172.06        69.82 o                         
   6   6  16        255.90        317.65        69.13 o                         
   7   6  16         29.72         97.38        56.35 o                         
   8   6  16         81.37         14.67        59.71 o                         
   9   6  16          6.25        -42.58        65.72 o                         
  10   6  16         20.66         51.63        62.09 o                         
  11   6  16          5.23         50.79        83.28 o                         
  -9   7  16          4.00         61.13        80.91 o                         
  -8   7  16          0.02        120.88        80.73 o                         
  -7   7  16          5.75         -6.35        75.22 o                         
  -6   7  16         36.65        168.55        69.04 o                         
  -5   7  16          7.98         74.90        48.78 o                         
  -4   7  16          9.25         32.46        38.38 o                         
  -3   7  16         11.42          6.44        47.72 o                         
  -2   7  16          0.01         44.37        59.48 o                         
  -1   7  16         22.16        -55.19        55.19 o                         
   0   7  16          3.97         69.95        68.96 o                         
   1   7  16         38.37         11.03        96.04 o                         
   2   7  16          0.01         68.91       121.75 o                         
   3   7  16          1.34        -71.80        71.80 o                         
   4   7  16          7.50        -75.20        75.20 o                         
   5   7  16         36.47          9.86        72.03 o                         
   6   7  16         12.98        152.59        90.62 o                         
   7   7  16         12.63        165.41        77.17 o                         
   8   7  16          3.55        -26.40        92.61 o                         
  -4   8  16          0.27         88.50        85.51 o                         
  -3   8  16         40.88         96.40        96.94 o                         
  -2   8  16         14.58         78.33       145.72 o                         
  -1   8  16         15.64        -35.73        95.50 o                         
   0   8  16         36.40        -82.65        99.29 o                         
   1   8  16         34.94        234.22        93.08 o                         
   2   8  16         18.47        226.13        96.00 o                         
   3   8  16          8.35         96.36       106.03 o                         
 -17   1  17         43.72        115.94        72.74 o                         
 -16   1  17         36.60        115.60        45.00 o                         
 -15   1  17         67.48         88.32        41.90 o                         
 -14   1  17         27.87        -13.12        38.63 o                         
 -13   1  17         12.53          8.45        31.22 o                         
 -12   1  17        118.44        166.32        34.56 o                         
 -11   1  17        192.50        190.90        30.20 o                         
 -10   1  17        214.72        204.13        42.51 o                         
  -9   1  17         12.52        -20.33        23.59 o                         
  -8   1  17        545.97        522.85        33.36 o                         
  -7   1  17          3.03        -11.03        22.72 o                         
  -6   1  17        858.82        847.80        46.37 o                         
  -5   1  17         99.57        103.77        58.58 o                         
  -4   1  17        256.48        300.42        54.85 o                         
  -3   1  17        928.73        956.75        30.84 o                         
  -2   1  17        824.57        836.81        53.69 o                         
  -1   1  17         26.95         61.70        12.05 o                         
   0   1  17         69.39         50.77        14.27 o                         
   1   1  17        390.18        341.71        16.29 o                         
   2   1  17         67.78         39.25        11.27 o                         
   3   1  17        108.72        113.33        12.50 o                         
   4   1  17         48.59         46.34        16.24 o                         
   5   1  17        674.33        640.35        29.87 o                         
   6   1  17         65.23         41.65        17.41 o                         
   7   1  17         18.13        -19.41        19.41 o                         
   8   1  17         75.01         83.38        25.44 o                         
   9   1  17        221.38        261.41        29.47 o                         
  10   1  17          9.05         18.23        34.77 o                         
  11   1  17          0.38         26.77        38.02 o                         
  12   1  17        111.48        156.56        40.81 o                         
  13   1  17          9.89        -44.09        50.15 o                         
  14   1  17         29.46        120.58        87.35 o                         
  15   1  17          0.14        -29.42        52.78 o                         
  16   1  17          5.40        -34.42        66.54 o                         
 -16   2  17          0.36         58.44        69.21 o                         
 -15   2  17          1.24         27.49        43.71 o                         
 -14   2  17          1.52          8.38        48.09 o                         
 -13   2  17         23.84         53.05        36.40 o                         
 -12   2  17        107.19         96.46        35.99 o                         
 -11   2  17         54.89         88.07        28.29 o                         
 -10   2  17          2.54         13.91        26.84 o                         
  -9   2  17        236.73        213.36        31.16 o                         
  -8   2  17         11.52          2.82        24.24 o                         
  -7   2  17          2.40         24.70        23.80 o                         
  -6   2  17        369.19        360.52        29.09 o                         
  -5   2  17        289.13        285.44        26.09 o                         
  -4   2  17        224.73        247.81        24.03 o                         
  -3   2  17         22.13        -15.31        15.49 o                         
  -2   2  17       1025.16       1015.49        26.16 o                         
  -1   2  17        425.44        356.49        22.17 o                         
   0   2  17        890.69        912.60        29.26 o                         
   1   2  17       1771.86       1729.37        32.73 o                         
   2   2  17        161.79        128.95        13.96 o                         
   3   2  17        406.85        415.74        19.62 o                         
   4   2  17       1384.67       1441.14        46.92 o                         
   5   2  17       1137.06       1036.47        31.99 o                         
   6   2  17         20.99         27.60        19.11 o                         
   7   2  17        250.90        217.53        22.67 o                         
   8   2  17        396.07        356.93        38.86 o                         
   9   2  17        145.61        106.52        26.44 o                         
  10   2  17         13.31         32.23        35.79 o                         
  11   2  17        147.90        113.34        38.35 o                         
  12   2  17         14.28         -0.47        42.10 o                         
  13   2  17         20.81         11.93       102.67 o                         
  14   2  17         54.79         64.15        50.08 o                         
  15   2  17          9.59         77.77       144.40 o                         
  16   2  17         21.33          4.97        93.92 o                         
 -16   3  17          0.10         -4.88        65.22 o                         
 -15   3  17         28.64        -11.27        58.00 o                         
 -14   3  17          2.12         28.47        54.16 o                         
 -13   3  17         12.85        -27.65        35.29 o                         
 -12   3  17         71.63         33.51        36.14 o                         
 -11   3  17        474.41        415.92        39.41 o                         
 -10   3  17         14.97         44.83        30.76 o                         
  -9   3  17        318.46        320.89        34.64 o                         
  -8   3  17        273.98        290.71        33.83 o                         
  -7   3  17       1509.61       1404.19        50.23 o                         
  -6   3  17        891.56        914.99        41.32 o                         
  -5   3  17          8.37        -12.77        30.93 o                         
  -4   3  17        254.12        243.13        19.82 o                         
  -3   3  17        786.82        845.39        29.85 o                         
  -2   3  17        205.35        230.91        26.96 o                         
  -1   3  17         53.34         52.03        17.05 o                         
   0   3  17        532.85        517.13        25.82 o                         
   1   3  17        774.36        774.53        33.92 o                         
   2   3  17        385.11        379.95        26.76 o                         
   3   3  17        594.60        502.20        27.63 o                         
   4   3  17        410.89        530.24        43.13 o                         
   5   3  17        300.53        303.48        30.85 o                         
   6   3  17        192.80        168.91        29.64 o                         
   7   3  17         15.05        -32.30        32.30 o                         
   8   3  17          0.44          8.10        36.00 o                         
   9   3  17         11.89        -32.63        47.50 o                         
  10   3  17        195.44        240.83        63.25 o                         
  11   3  17        225.74        217.41        70.47 o                         
  12   3  17         53.96        104.67        76.49 o                         
  13   3  17          2.06        -13.18       123.30 o                         
  14   3  17          2.26         46.39        55.03 o                         
  15   3  17          1.32        -18.55        93.22 o                         
 -15   4  17         16.32        111.72        57.35 o                         
 -14   4  17         22.23        -24.54        55.59 o                         
 -13   4  17          0.31        -43.70        43.70 o                         
 -12   4  17          0.73        -36.63        36.63 o                         
 -11   4  17          8.91        -29.95        34.30 o                         
 -10   4  17        205.06        172.17        34.37 o                         
  -9   4  17         32.33         49.89        30.75 o                         
  -8   4  17         15.89        -36.39        42.15 o                         
  -7   4  17         82.26         81.62        41.06 o                         
  -6   4  17         42.47         84.49        25.53 o                         
  -5   4  17         29.13          2.64        31.63 o                         
  -4   4  17         35.11         41.25        23.48 o                         
  -3   4  17        160.37        116.59        22.99 o                         
  -2   4  17        215.25        232.89        29.08 o                         
  -1   4  17         59.01         27.52        23.41 o                         
   0   4  17        647.16        732.24        33.65 o                         
   1   4  17        146.92        163.19        21.27 o                         
   2   4  17          2.95         64.07        27.63 o                         
   3   4  17         37.92         46.58        30.10 o                         
   4   4  17        445.62        469.98        37.73 o                         
   5   4  17         81.37         85.29        31.08 o                         
   6   4  17         16.29        -15.58        41.69 o                         
   7   4  17        300.80        194.21        36.62 o                         
   8   4  17         90.63         46.17        39.53 o                         
   9   4  17        398.34        474.96        60.95 o                         
  10   4  17         20.86         74.97        67.05 o                         
  11   4  17        154.53         76.17        61.63 o                         
  12   4  17          0.02         53.22        71.80 o                         
  13   4  17         26.05        -25.23        52.78 o                         
  14   4  17         53.73         31.26        59.89 o                         
 -13   5  17          3.07        -40.34        72.53 o                         
 -12   5  17          3.63         76.71        73.93 o                         
 -11   5  17          0.33        -57.67        57.67 o                         
 -10   5  17        168.75         13.22        65.24 o                         
  -9   5  17         10.12         39.30        56.17 o                         
  -8   5  17         17.67         43.56        49.20 o                         
  -7   5  17        211.96        224.89        55.45 o                         
  -6   5  17        120.13        104.79        53.09 o                         
  -5   5  17         21.31         33.09        32.35 o                         
  -4   5  17        275.17        263.02        32.65 o                         
  -3   5  17          3.69         24.17        24.83 o                         
  -2   5  17          1.83          2.87        23.35 o                         
  -1   5  17        811.35        775.31        40.73 o                         
   0   5  17          3.49         -6.25        22.94 o                         
   1   5  17         42.33          0.75        31.68 o                         
   2   5  17        177.98        188.40        32.26 o                         
   3   5  17         99.45        160.92        45.32 o                         
   4   5  17        264.79        251.51        58.53 o                         
   5   5  17         12.71         52.71        34.73 o                         
   6   5  17        478.64        421.84        42.43 o                         
   7   5  17        252.88        322.00        46.57 o                         
   8   5  17         60.10         24.00        52.46 o                         
   9   5  17         90.52         29.60        60.41 o                         
  10   5  17         39.46          4.00        58.82 o                         
  11   5  17         50.62         42.35        74.84 o                         
  12   5  17         20.36        132.01        88.46 o                         
 -11   6  17          2.31         32.39        79.19 o                         
 -10   6  17         44.78        -15.14        70.35 o                         
  -9   6  17          0.23         75.35        71.24 o                         
  -8   6  17          7.01          2.27        62.76 o                         
  -7   6  17          8.88        182.34        57.34 o                         
  -6   6  17         13.91        139.73        58.04 o                         
  -5   6  17          1.40         74.52        42.45 o                         
  -4   6  17         28.52          6.50        43.56 o                         
  -3   6  17         33.71        -18.12        31.79 o                         
  -2   6  17          2.76         18.22        32.55 o                         
  -1   6  17        179.81         77.21        86.89 o                         
   0   6  17          0.00        -44.37        44.37 o                         
   1   6  17         27.48        -18.55        57.95 o                         
   2   6  17         14.51        -39.88        43.13 o                         
   3   6  17          2.29         -3.74        48.85 o                         
   4   6  17          1.08         28.58        54.51 o                         
   5   6  17         64.95          9.66       118.65 o                         
   6   6  17          4.28         40.25        63.40 o                         
   7   6  17         38.85         52.03        59.94 o                         
   8   6  17         56.79        -71.29        71.29 o                         
   9   6  17          9.70        -63.57        63.57 o                         
  10   6  17         63.21         95.30        77.96 o                         
  -8   7  17          6.42        -17.27        77.81 o                         
  -7   7  17          0.18         40.77        72.21 o                         
  -6   7  17         94.77        327.29        70.67 o                         
  -5   7  17         30.50         77.21        51.60 o                         
  -4   7  17        101.40        138.14        42.96 o                         
  -3   7  17         17.14         13.30        60.53 o                         
  -2   7  17         33.21         64.09        54.88 o                         
  -1   7  17         64.25         56.61        53.64 o                         
   0   7  17          8.12         90.94        54.23 o                         
   1   7  17          1.58         64.58        59.75 o                         
   2   7  17          4.38         64.91       139.08 o                         
   3   7  17         39.79        -17.22        69.88 o                         
   4   7  17         12.95         23.82        74.51 o                         
   5   7  17         38.77         97.40        87.68 o                         
   6   7  17         49.16         51.93        91.51 o                         
   7   7  17         12.46        105.39        96.84 o                         
   8   7  17          2.47        -89.16        89.16 o                         
  -2   8  17          1.72        -46.14        73.81 o                         
  -1   8  17          1.54        104.37       120.44 o                         
   0   8  17         37.92         51.02       104.45 o                         
   1   8  17         18.95         86.88       106.42 o                         
 -17   0  18          0.02         91.81       105.34 o                         
 -16   0  18         92.65        162.33        72.46 o                         
 -15   0  18         25.77         87.50        74.31 o                         
 -14   0  18         63.00        213.01        70.90 o                         
 -13   0  18        147.27        148.58        59.33 o                         
 -12   0  18        575.31        538.01        79.05 o                         
 -11   0  18       1083.15       1121.77        96.32 o                         
 -10   0  18         62.45         55.10        55.12 o                         
  -9   0  18        180.48        147.05        50.90 o                         
  -8   0  18       1853.10       1717.26        99.75 o                         
  -7   0  18        272.19        293.24        49.67 o                         
  -6   0  18        171.75        139.64        39.42 o                         
  -5   0  18        181.28        160.94        43.57 o                         
  -4   0  18       1050.83       1185.20        74.83 o                         
  -3   0  18       1099.56       1246.48        49.88 o                         
  -2   0  18       1256.06       1153.74        51.00 o                         
  -1   0  18       2014.03       2191.39        93.23 o                         
   0   0  18        248.88        173.76        27.72 o                         
   1   0  18        286.15        264.70        28.53 o                         
   2   0  18       1788.68       1907.42        41.99 o                         
   3   0  18        206.94        216.15        19.11 o                         
   4   0  18       1214.11       1369.66        51.56 o                         
   5   0  18       1047.87       1148.53        49.43 o                         
   6   0  18        113.63         83.59        42.01 o                         
   7   0  18        337.28        347.25        27.30 o                         
   8   0  18       1058.43       1077.43       183.96 o                         
   9   0  18         42.45         67.53        41.16 o                         
  10   0  18          5.18         28.86        44.27 o                         
  11   0  18        202.19         43.10        55.46 o                         
  12   0  18        214.70        138.94        61.74 o                         
  13   0  18          0.80        -12.71        64.80 o                         
  14   0  18          1.16         61.23        68.42 o                         
  15   0  18         25.97         14.96        89.93 o                         
  16   0  18          0.52        -60.27        98.80 o                         
 -16   1  18         13.57         88.26        81.13 o                         
 -15   1  18         58.05         83.63        43.26 o                         
 -14   1  18         22.92         27.61        39.15 o                         
 -13   1  18         81.24         51.96        37.52 o                         
 -12   1  18         54.35         -9.95        45.12 o                         
 -11   1  18        431.67        470.81        36.39 o                         
 -10   1  18        336.71        351.84        36.50 o                         
  -9   1  18        315.87        333.42        38.66 o                         
  -8   1  18        703.94        667.66        38.99 o                         
  -7   1  18       1612.37       1381.64        63.48 o                         
  -6   1  18         92.85         71.62        29.83 o                         
  -5   1  18       2692.02       2792.44        81.83 o                         
  -4   1  18        138.71        141.93        28.40 o                         
  -3   1  18          9.60          7.13        16.53 o                         
  -2   1  18       1226.15       1330.26        36.51 o                         
  -1   1  18        233.59        223.91        18.84 o                         
   0   1  18         55.92         42.13        21.25 o                         
   1   1  18         65.17         89.21        13.74 o                         
   2   1  18          4.76        -12.23        14.93 o                         
   3   1  18        203.55        206.50        16.28 o                         
   4   1  18        356.21        343.73        19.32 o                         
   5   1  18         26.52         35.62        18.34 o                         
   6   1  18          5.34        -17.72        18.26 o                         
   7   1  18         53.12         -0.32        20.19 o                         
   8   1  18        234.46        263.75        43.98 o                         
   9   1  18        142.41         92.60        39.95 o                         
  10   1  18         89.40         66.34        57.09 o                         
  11   1  18          4.11        -21.13        38.30 o                         
  12   1  18        255.86        273.56        45.68 o                         
  13   1  18         46.77         26.64        44.29 o                         
  14   1  18          1.38        -48.14        50.39 o                         
  15   1  18         12.71        -22.46       113.89 o                         
  16   1  18          0.72         81.24        58.93 o                         
 -16   2  18         15.93         91.13        50.25 o                         
 -15   2  18          2.62        105.16        44.31 o                         
 -14   2  18         31.79         70.32        51.35 o                         
 -13   2  18         30.10         41.38        35.30 o                         
 -12   2  18        151.06        200.96        33.57 o                         
 -11   2  18         68.87         77.88        28.79 o                         
 -10   2  18          0.06         12.59        27.01 o                         
  -9   2  18        324.84        293.17        33.65 o                         
  -8   2  18       1716.74       1740.35        55.85 o                         
  -7   2  18        143.08        139.52        27.77 o                         
  -6   2  18        247.51        196.71        25.96 o                         
  -5   2  18          4.74          5.79        21.23 o                         
  -4   2  18         32.55         63.06        21.27 o                         
  -3   2  18         30.71         33.75        25.42 o                         
  -2   2  18       1282.16       1352.33        42.60 o                         
  -1   2  18        191.68        172.09        22.50 o                         
   0   2  18         45.56         43.53        15.96 o                         
   1   2  18         54.48         38.80        22.54 o                         
   2   2  18        164.69        184.44        18.74 o                         
   3   2  18         93.03         95.75        33.71 o                         
   4   2  18        132.44        140.63        22.28 o                         
   5   2  18         21.88         36.15        17.63 o                         
   6   2  18        353.77        381.33        33.38 o                         
   7   2  18         27.22         25.45        22.44 o                         
   8   2  18         26.52         -1.23        23.35 o                         
   9   2  18          1.91        -26.10        26.10 o                         
  10   2  18          2.62         10.95        34.94 o                         
  11   2  18        387.91        339.38        46.83 o                         
  12   2  18        199.34        215.54        42.13 o                         
  13   2  18          7.18         81.24        50.60 o                         
  14   2  18          2.74         78.26        55.12 o                         
  15   2  18         28.05        -21.74        97.26 o                         
 -15   3  18         21.62          5.65        57.35 o                         
 -14   3  18          7.60         95.13        45.77 o                         
 -13   3  18          0.92         13.57        36.02 o                         
 -12   3  18         27.27         40.69        36.07 o                         
 -11   3  18          3.75         27.06        34.12 o                         
 -10   3  18        148.16        197.53        33.95 o                         
  -9   3  18        413.60        364.08        35.90 o                         
  -8   3  18        614.62        540.42        38.99 o                         
  -7   3  18        548.81        658.15        41.98 o                         
  -6   3  18          0.20         30.35        26.72 o                         
  -5   3  18          7.99        -10.13        23.23 o                         
  -4   3  18         19.52         30.58        23.96 o                         
  -3   3  18         32.64         35.14        17.42 o                         
  -2   3  18        205.91        209.10        19.60 o                         
  -1   3  18        825.28        737.30        29.01 o                         
   0   3  18         50.01          0.23        21.10 o                         
   1   3  18        157.89        171.63        24.25 o                         
   2   3  18          0.79         10.22        22.84 o                         
   3   3  18          0.00         31.73        21.12 o                         
   4   3  18         45.16         71.13        25.18 o                         
   5   3  18        199.42        126.13        28.67 o                         
   6   3  18       1249.90       1165.49        52.67 o                         
   7   3  18         47.47         14.14        31.45 o                         
   8   3  18          3.78        -34.97        34.97 o                         
   9   3  18         24.01         26.08        33.06 o                         
  10   3  18          5.08         12.90        39.43 o                         
  11   3  18         47.11        103.52        43.40 o                         
  12   3  18        153.98         49.04        85.37 o                         
  13   3  18         59.03        143.58        54.10 o                         
  14   3  18         28.37        114.56        58.02 o                         
  15   3  18         26.79        114.76        64.04 o                         
 -14   4  18          0.00        -11.57        60.12 o                         
 -13   4  18         36.16         77.89        46.99 o                         
 -12   4  18          6.01         52.55        39.33 o                         
 -11   4  18         10.38         37.79        61.68 o                         
 -10   4  18         19.27        -31.22        52.03 o                         
  -9   4  18         95.11        209.77        45.05 o                         
  -8   4  18         15.79         16.56        30.39 o                         
  -7   4  18         28.61         11.46        28.68 o                         
  -6   4  18        160.17        188.90        37.68 o                         
  -5   4  18         62.70         35.83        66.81 o                         
  -4   4  18          3.32        -15.78        24.04 o                         
  -3   4  18         72.33         48.20        23.14 o                         
  -2   4  18        198.89        188.47        28.82 o                         
  -1   4  18          8.84         18.28        22.45 o                         
   0   4  18         14.41         45.77        25.69 o                         
   1   4  18         11.39         20.89        24.68 o                         
   2   4  18         17.19         23.57        34.72 o                         
   3   4  18         52.89         19.47        33.83 o                         
   4   4  18         36.29         86.35        30.92 o                         
   5   4  18         34.77         76.76        33.37 o                         
   6   4  18         55.33        -44.98        44.98 o                         
   7   4  18         21.89        -16.48        63.58 o                         
   8   4  18         14.88         12.19        39.31 o                         
   9   4  18        247.02        274.78        52.15 o                         
  10   4  18         43.56         64.10        60.11 o                         
  11   4  18          1.38         24.07        77.75 o                         
  12   4  18        274.93        360.62       102.30 o                         
  13   4  18          0.10        -74.77        74.77 o                         
 -13   5  18          3.43        -38.18        75.16 o                         
 -12   5  18         14.21         17.89        66.85 o                         
 -11   5  18          0.06         56.52        69.01 o                         
 -10   5  18         22.97         59.79        64.70 o                         
  -9   5  18          2.31         81.61        52.66 o                         
  -8   5  18          4.60          5.15        48.05 o                         
  -7   5  18         68.40         71.06        55.48 o                         
  -6   5  18         10.24         25.15        52.24 o                         
  -5   5  18          0.14        -20.98        39.71 o                         
  -4   5  18          4.10         47.37        26.95 o                         
  -3   5  18        171.16        140.16        55.62 o                         
  -2   5  18        349.13        353.99        26.62 o                         
  -1   5  18         24.43         26.90        28.01 o                         
   0   5  18          1.31         35.45        52.22 o                         
   1   5  18         26.40        -39.93        39.93 o                         
   2   5  18         21.15         31.19        31.78 o                         
   3   5  18        119.85         56.51        37.77 o                         
   4   5  18        215.11        203.27        45.41 o                         
   5   5  18          0.36        -24.38        37.30 o                         
   6   5  18         25.05         47.53        40.56 o                         
   7   5  18          5.45        -27.37        51.49 o                         
   8   5  18         75.16        112.59        50.66 o                         
   9   5  18         33.97          1.22        83.84 o                         
  10   5  18          6.19         -1.31        59.40 o                         
  11   5  18         29.46         48.15        67.39 o                         
  12   5  18          2.98        106.97        95.09 o                         
 -11   6  18          1.70          0.00        73.62 o                         
 -10   6  18          5.57        -11.52        77.45 o                         
  -9   6  18         36.37         52.59        67.09 o                         
  -8   6  18         32.76          9.20        58.40 o                         
  -7   6  18          4.65         79.56        57.03 o                         
  -6   6  18         32.65         -5.04        70.39 o                         
  -5   6  18          9.30         26.85        37.79 o                         
  -4   6  18         61.64         81.24        53.62 o                         
  -3   6  18          4.56          4.25        35.25 o                         
  -2   6  18         49.64         45.09        32.04 o                         
  -1   6  18          3.54         -7.33        46.77 o                         
   0   6  18         10.14         32.64        48.94 o                         
   1   6  18          7.27        -29.24        49.70 o                         
   2   6  18          8.83        -46.94        46.94 o                         
   3   6  18          0.94        -55.69       100.31 o                         
   4   6  18         38.97        149.17        60.65 o                         
   5   6  18          9.30          5.69       179.02 o                         
   6   6  18          7.22         50.90        59.49 o                         
   7   6  18          1.52         43.72        75.00 o                         
   8   6  18          1.89        -66.24        66.24 o                         
   9   6  18         76.27         10.75        73.65 o                         
  10   6  18          1.36         62.31       144.81 o                         
  -8   7  18         13.13         -3.83        68.94 o                         
  -7   7  18         33.52         58.24        65.06 o                         
  -6   7  18         21.82         99.45        71.60 o                         
  -5   7  18         25.93         -5.32        81.76 o                         
  -4   7  18          4.00        -31.86        47.89 o                         
  -3   7  18         29.17         36.20        57.34 o                         
  -2   7  18         16.21        -14.24        53.01 o                         
  -1   7  18          1.36        -58.48        60.03 o                         
   0   7  18          7.71        108.05        56.60 o                         
   1   7  18          0.35         25.01        56.94 o                         
   2   7  18          8.60        186.44       137.20 o                         
   3   7  18         12.01         47.38        65.41 o                         
   4   7  18         11.27        -90.67        90.67 o                         
   5   7  18         31.58         41.73        96.54 o                         
   6   7  18          4.56        180.21        82.76 o                         
   7   7  18          0.24         52.09       104.78 o                         
 -16   1  19         13.65         40.35        82.84 o                         
 -15   1  19         58.08         58.40        64.97 o                         
 -14   1  19         14.27         52.78        58.22 o                         
 -13   1  19         25.71         79.63        33.94 o                         
 -12   1  19        376.65        449.64        41.67 o                         
 -11   1  19         50.27        119.62        60.66 o                         
 -10   1  19         16.58         39.92        38.63 o                         
  -9   1  19         79.92         95.52        36.12 o                         
  -8   1  19         17.12        102.59        35.97 o                         
  -7   1  19        494.41        409.25        42.05 o                         
  -6   1  19         49.21         44.60        59.15 o                         
  -5   1  19        320.18        338.17        37.37 o                         
  -4   1  19         41.11          4.56        28.44 o                         
  -3   1  19        130.28        136.71        18.87 o                         
  -2   1  19        404.35        396.52        23.48 o                         
  -1   1  19         71.95         94.59        17.50 o                         
   0   1  19         34.69         30.67        27.48 o                         
   1   1  19        109.58        141.38        21.96 o                         
   2   1  19          2.86          5.56        17.37 o                         
   3   1  19        395.17        394.28        22.61 o                         
   4   1  19        278.06        301.85        21.76 o                         
   5   1  19          1.09         16.23        18.57 o                         
   6   1  19         61.23         57.60        23.30 o                         
   7   1  19         12.44        -24.53        33.46 o                         
   8   1  19         13.03         -8.46        22.40 o                         
   9   1  19          5.82          5.45        28.92 o                         
  10   1  19          0.46         -7.87        37.40 o                         
  11   1  19         27.72         13.96        38.52 o                         
  12   1  19          2.39        -15.87        45.12 o                         
  13   1  19          9.82        -47.68        47.68 o                         
  14   1  19         12.92        -56.64        73.98 o                         
  15   1  19          3.99        -57.35        61.03 o                         
 -16   2  19          5.45         34.71        47.73 o                         
 -15   2  19          0.01         18.00        45.53 o                         
 -14   2  19         19.99         60.12        43.79 o                         
 -13   2  19          2.04         56.89        35.12 o                         
 -12   2  19         77.27        117.97        33.71 o                         
 -11   2  19        690.42        674.49        45.37 o                         
 -10   2  19        119.56        120.33        31.75 o                         
  -9   2  19        156.12        176.66        30.48 o                         
  -8   2  19        828.96        928.94        46.37 o                         
  -7   2  19        348.99        367.31        33.20 o                         
  -6   2  19          2.15        -21.68        22.85 o                         
  -5   2  19          1.40        -11.20        23.97 o                         
  -4   2  19        308.06        264.34        24.98 o                         
  -3   2  19        158.50        191.12        68.35 o                         
  -2   2  19          2.50         37.11        26.60 o                         
  -1   2  19        145.79        109.98        21.31 o                         
   0   2  19         13.76         -7.75        21.32 o                         
   1   2  19        455.77        464.49        24.28 o                         
   2   2  19        499.74        467.39        26.50 o                         
   3   2  19         11.02         13.42        21.75 o                         
   4   2  19       1410.96       1344.46        76.66 o                         
   5   2  19        217.59        243.03        33.43 o                         
   6   2  19         95.72         64.13        20.27 o                         
   7   2  19          9.96        -20.05        25.34 o                         
   8   2  19          6.95        -11.98        24.03 o                         
   9   2  19         16.77        -26.44        26.44 o                         
  10   2  19        720.23        722.52        37.54 o                         
  11   2  19        284.59        279.06        45.76 o                         
  12   2  19          4.48         41.20        44.48 o                         
  13   2  19        111.61        222.93        66.81 o                         
  14   2  19         18.93         62.42        58.08 o                         
  15   2  19          1.01         26.63        65.74 o                         
 -15   3  19          5.16         -5.16        49.42 o                         
 -14   3  19          5.25        -41.62        44.31 o                         
 -13   3  19          4.98         46.23        42.69 o                         
 -12   3  19        168.65        204.71        33.67 o                         
 -11   3  19        117.84        132.79        34.86 o                         
 -10   3  19        201.43        154.00        34.38 o                         
  -9   3  19         43.59         52.65        28.27 o                         
  -8   3  19        116.84        223.17        32.78 o                         
  -7   3  19        534.01        578.29        39.46 o                         
  -6   3  19        330.96        323.01        31.57 o                         
  -5   3  19         21.70        -13.25        23.94 o                         
  -4   3  19          0.03        -18.75        24.10 o                         
  -3   3  19          3.39         53.98        22.64 o                         
  -2   3  19         38.11         53.71        23.53 o                         
  -1   3  19        151.99        126.03        18.59 o                         
   0   3  19        370.46        352.74        25.07 o                         
   1   3  19        104.36         92.25        20.68 o                         
   2   3  19         28.51         18.15        22.73 o                         
   3   3  19        504.06        527.99        34.50 o                         
   4   3  19        122.23        102.87        27.94 o                         
   5   3  19         13.73         -0.57        29.73 o                         
   6   3  19        180.94        201.88        33.63 o                         
   7   3  19        591.11        518.50        39.38 o                         
   8   3  19         51.02        -10.44        42.57 o                         
   9   3  19          0.65        -38.42        38.42 o                         
  10   3  19         55.75         64.44        39.51 o                         
  11   3  19        329.78        331.67        45.99 o                         
  12   3  19          6.83        -12.22        88.74 o                         
  13   3  19          0.64         32.66        54.96 o                         
  14   3  19         11.82        100.29        62.68 o                         
 -14   4  19          2.71       -133.74       148.22 o                         
 -13   4  19          0.16          5.99        42.56 o                         
 -12   4  19          3.51         41.15        40.78 o                         
 -11   4  19          5.85         81.11        65.74 o                         
 -10   4  19        180.29        182.94        35.28 o                         
  -9   4  19         34.82        -16.10        46.93 o                         
  -8   4  19          1.63        -29.71        29.71 o                         
  -7   4  19          2.87        -28.56        28.56 o                         
  -6   4  19        134.33         95.68        39.05 o                         
  -5   4  19         38.02         29.42        34.03 o                         
  -4   4  19        441.64        512.03        42.02 o                         
  -3   4  19        408.50        461.35        41.70 o                         
  -2   4  19         72.73         73.28        24.60 o                         
  -1   4  19        160.22        220.41        28.47 o                         
   0   4  19         43.52         28.77        22.86 o                         
   1   4  19        184.38        189.82        22.29 o                         
   2   4  19          0.00        -19.40        30.30 o                         
   3   4  19          0.35         20.16        31.41 o                         
   4   4  19        986.67        982.54        48.43 o                         
   5   4  19       1069.07       1073.73        51.15 o                         
   6   4  19         57.06         55.90        36.00 o                         
   7   4  19         66.92         -8.05        62.81 o                         
   8   4  19          0.84        -24.10        44.49 o                         
   9   4  19        251.99        378.89       102.81 o                         
  10   4  19         89.96        174.91        68.92 o                         
  11   4  19        460.60        553.13        49.18 o                         
  12   4  19         32.30        -26.06        50.20 o                         
  13   4  19          4.64        -54.11        54.92 o                         
 -13   5  19         14.43        -84.47        84.47 o                         
 -12   5  19          6.66        -69.49        69.49 o                         
 -11   5  19          0.61          6.99        73.06 o                         
 -10   5  19          5.99         50.63        57.32 o                         
  -9   5  19        352.57        253.87        60.31 o                         
  -8   5  19          3.33          3.84        49.47 o                         
  -7   5  19        195.78        241.07        58.14 o                         
  -6   5  19         10.16        -52.75        52.75 o                         
  -5   5  19         44.47         -6.47        56.58 o                         
  -4   5  19        187.54        209.36        28.81 o                         
  -3   5  19        137.85        151.62        29.63 o                         
  -2   5  19         77.19         71.05        29.79 o                         
  -1   5  19        207.18        200.25        26.67 o                         
   0   5  19         24.79         67.04        34.45 o                         
   1   5  19         39.06         23.81        41.88 o                         
   2   5  19         11.96        -34.85        34.85 o                         
   3   5  19         25.90          5.56        36.24 o                         
   4   5  19          0.18         19.32        39.10 o                         
   5   5  19         72.03        135.98        38.28 o                         
   6   5  19        623.22        662.65        71.50 o                         
   7   5  19        721.58        698.37        53.61 o                         
   8   5  19          0.04         12.32        74.53 o                         
   9   5  19          9.80         20.70        61.82 o                         
  10   5  19          9.04         16.36        67.03 o                         
  11   5  19         43.61         -4.64        67.60 o                         
  12   5  19         28.42        137.71       102.20 o                         
 -10   6  19         16.32         -3.89        72.82 o                         
  -9   6  19         12.17        -58.20        60.00 o                         
  -8   6  19         23.84         81.26        55.59 o                         
  -7   6  19          8.19         73.37        54.69 o                         
  -6   6  19        108.72        205.13        46.45 o                         
  -5   6  19         54.84         41.28        35.54 o                         
  -4   6  19          5.01         15.90        35.81 o                         
  -3   6  19          0.13        -16.19        44.81 o                         
  -2   6  19          2.78        -33.05        45.35 o                         
  -1   6  19        366.93        394.52        85.74 o                         
   0   6  19         31.94        -25.32        81.90 o                         
   1   6  19         11.54        -42.22        48.64 o                         
   2   6  19          1.37        -49.16        49.16 o                         
   3   6  19         54.30          3.22        51.58 o                         
   4   6  19        170.40        202.66       142.57 o                         
   5   6  19         78.08         89.01        60.05 o                         
   6   6  19         25.80        -24.97        60.63 o                         
   7   6  19          6.15         15.21        63.19 o                         
   8   6  19          2.68        -64.43        64.43 o                         
   9   6  19         95.80        128.47        70.28 o                         
  10   6  19        115.80          9.65        74.75 o                         
  -7   7  19         27.92         43.51        67.16 o                         
  -6   7  19          2.75         -3.12        70.60 o                         
  -5   7  19          0.65         90.64        50.14 o                         
  -4   7  19         42.02        -21.72        55.68 o                         
  -3   7  19         41.06        -57.48        86.90 o                         
  -2   7  19         32.81         44.24        55.97 o                         
  -1   7  19          0.28        -65.06        65.06 o                         
   0   7  19         10.17          5.53        82.92 o                         
   1   7  19         44.81         86.88        62.07 o                         
   2   7  19          0.34        213.91        62.03 o                         
   3   7  19         15.41         -7.52        70.06 o                         
   4   7  19         71.82        -50.16        93.81 o                         
   5   7  19          3.17         43.11        85.24 o                         
   6   7  19          1.53        255.83       100.45 o                         
 -16   0  20         50.84        124.63        77.04 o                         
 -15   0  20         30.02         30.58        80.42 o                         
 -14   0  20        151.73        217.27        67.39 o                         
 -13   0  20        239.97        257.41        69.23 o                         
 -12   0  20         10.83         11.05        68.49 o                         
 -11   0  20          7.35         26.01        58.37 o                         
 -10   0  20          9.60        -38.68        58.60 o                         
  -9   0  20        763.03        787.20        86.85 o                         
  -8   0  20        856.99        742.99        78.19 o                         
  -7   0  20        187.08        173.20        46.66 o                         
  -6   0  20        133.32        121.20        45.82 o                         
  -5   0  20        597.78        465.48        59.42 o                         
  -4   0  20         43.34         -2.30        40.38 o                         
  -3   0  20        649.09        660.02        40.98 o                         
  -2   0  20         20.06        -31.05        43.48 o                         
  -1   0  20         97.43         68.70        26.11 o                         
   0   0  20         25.62         -8.58        35.93 o                         
   1   0  20       1847.74       1834.44        98.48 o                         
   2   0  20          1.43        -21.28        32.48 o                         
   3   0  20        265.64        309.38        59.35 o                         
   4   0  20        420.54        564.12        60.75 o                         
   5   0  20        578.74        649.20        37.71 o                         
   6   0  20       1513.94       1617.25        62.34 o                         
   7   0  20        534.76        520.09        31.40 o                         
   8   0  20        392.50        397.99        41.67 o                         
   9   0  20          2.78         43.93        38.01 o                         
  10   0  20        745.43        620.21        66.34 o                         
  11   0  20       1027.85        943.48        88.61 o                         
  12   0  20        623.48        578.61        72.88 o                         
  13   0  20         52.38         53.90        64.53 o                         
  14   0  20          7.57        -13.77        85.43 o                         
  15   0  20          6.04        164.14        92.37 o                         
 -16   1  20          2.01        -10.19        65.07 o                         
 -15   1  20        102.79         68.38        67.02 o                         
 -14   1  20         41.58         44.92        60.01 o                         
 -13   1  20        369.07        345.65        50.40 o                         
 -12   1  20         75.23         74.07        47.16 o                         
 -11   1  20         26.14        -23.97        47.27 o                         
 -10   1  20        207.67        207.33        41.11 o                         
  -9   1  20        485.15        478.13        69.39 o                         
  -8   1  20       1600.16       1562.52       104.00 o                         
  -7   1  20        276.88        254.28        57.67 o                         
  -6   1  20         21.86         -8.19        30.94 o                         
  -5   1  20         13.11         27.94        31.38 o                         
  -4   1  20        149.47        108.41        22.93 o                         
  -3   1  20       2193.61       2273.51        55.98 o                         
  -2   1  20          3.66         11.82        23.15 o                         
  -1   1  20        914.97        811.34        35.82 o                         
   0   1  20         66.10         35.76        27.90 o                         
   1   1  20        182.52        149.00        41.51 o                         
   2   1  20         17.87         15.50        24.55 o                         
   3   1  20        211.02        211.17        27.27 o                         
   4   1  20          5.63         24.09        26.24 o                         
   5   1  20       2108.60       2051.57        52.95 o                         
   6   1  20        960.23        953.07        32.54 o                         
   7   1  20         90.05         78.66        21.25 o                         
   8   1  20         33.67        -15.15        40.46 o                         
   9   1  20         39.63         12.71        28.79 o                         
  10   1  20         32.36         19.88        34.36 o                         
  11   1  20          3.53        -29.24        39.43 o                         
  12   1  20        143.94         96.35        44.73 o                         
  13   1  20         12.54         -0.63       128.04 o                         
  14   1  20         26.21         33.34        57.67 o                         
  15   1  20          0.13         26.12        61.16 o                         
 -15   2  20         20.24         70.60        47.26 o                         
 -14   2  20         79.17        207.55        71.80 o                         
 -13   2  20        100.48         76.16        38.75 o                         
 -12   2  20          2.59         47.71        37.32 o                         
 -11   2  20         87.46        108.25        36.02 o                         
 -10   2  20        259.09        272.82        35.70 o                         
  -9   2  20         68.59         62.11        29.24 o                         
  -8   2  20        529.28        611.04        42.79 o                         
  -7   2  20          1.99          6.90        25.33 o                         
  -6   2  20        381.67        381.74        28.52 o                         
  -5   2  20        357.88        383.82        31.64 o                         
  -4   2  20        156.66        218.29        32.70 o                         
  -3   2  20        219.46        300.47        43.30 o                         
  -2   2  20         12.95        -11.16        27.22 o                         
  -1   2  20        195.41        189.35        23.54 o                         
   0   2  20          0.97        -23.41        23.41 o                         
   1   2  20        265.62        273.77        25.62 o                         
   2   2  20        191.62        202.96        32.03 o                         
   3   2  20        782.99        761.02        35.67 o                         
   4   2  20         13.21         65.88        24.87 o                         
   5   2  20          0.15         11.34        23.43 o                         
   6   2  20         48.31         36.75        25.60 o                         
   7   2  20        253.43        227.30        27.23 o                         
   8   2  20         12.80          7.66        23.90 o                         
   9   2  20        117.83         82.97        26.50 o                         
  10   2  20         55.86         49.09        39.91 o                         
  11   2  20        202.60        239.98        56.43 o                         
  12   2  20         32.58        115.07        78.59 o                         
  13   2  20         74.90        162.39        83.11 o                         
  14   2  20          8.27         56.67       100.07 o                         
  15   2  20          0.06         31.20        62.25 o                         
 -15   3  20          0.26         63.24        53.55 o                         
 -14   3  20         53.14         29.00        46.30 o                         
 -13   3  20         51.07        107.91        40.78 o                         
 -12   3  20         29.84         27.83        38.88 o                         
 -11   3  20         93.53        125.54        35.87 o                         
 -10   3  20          2.55         11.83        32.99 o                         
  -9   3  20        711.40        646.47        47.46 o                         
  -8   3  20        204.63        176.07        32.39 o                         
  -7   3  20        156.92        162.48        29.99 o                         
  -6   3  20         44.61         16.45        27.46 o                         
  -5   3  20          2.43        -21.82        44.27 o                         
  -4   3  20         52.90         59.19        25.70 o                         
  -3   3  20        503.33        490.56        32.77 o                         
  -2   3  20          1.02        -11.69        29.58 o                         
  -1   3  20        464.21        468.34        38.06 o                         
   0   3  20        144.97        112.70        38.87 o                         
   1   3  20         18.53         41.02        25.56 o                         
   2   3  20        147.97        167.85        24.46 o                         
   3   3  20         18.43         50.24        31.32 o                         
   4   3  20        203.36        195.41        31.00 o                         
   5   3  20        209.19        193.21        32.21 o                         
   6   3  20       1690.13       1648.58        64.84 o                         
   7   3  20        257.39        214.47        35.84 o                         
   8   3  20        169.29        103.93        44.37 o                         
   9   3  20          2.38        -32.44        32.44 o                         
  10   3  20        167.61        133.11        39.29 o                         
  11   3  20         53.58         32.07        45.72 o                         
  12   3  20          0.19        -12.56        51.69 o                         
  13   3  20          5.46          1.38        92.52 o                         
  14   3  20         11.89         67.17        61.01 o                         
 -14   4  20          0.86        -28.50        52.37 o                         
 -13   4  20         21.24        -26.23        48.55 o                         
 -12   4  20          9.69         80.96        46.98 o                         
 -11   4  20         37.44         79.63        39.60 o                         
 -10   4  20          3.95        -32.66        38.72 o                         
  -9   4  20         42.47        101.61        43.34 o                         
  -8   4  20         34.77        -27.66        36.34 o                         
  -7   4  20        436.50        484.31        48.72 o                         
  -6   4  20        181.47        170.39        37.63 o                         
  -5   4  20         32.05          7.83        32.96 o                         
  -4   4  20          1.67         30.20        30.96 o                         
  -3   4  20         77.40         95.83        33.73 o                         
  -2   4  20        442.03        478.79        41.67 o                         
  -1   4  20         57.20         46.83        31.41 o                         
   0   4  20          3.81        -25.40        25.40 o                         
   1   4  20          5.00        -11.21        29.77 o                         
   2   4  20        172.92        112.87        31.11 o                         
   3   4  20         40.33         18.65        46.42 o                         
   4   4  20         88.33         89.27        33.55 o                         
   5   4  20         26.43         64.29        35.25 o
[truncated: 146,532 more chars]
