# Supplementary material for: Crystal structures of six 4-(4-nitro­phenyl)­piperazin-1-ium salts
Source: Acta Crystallogr E Crystallogr Commun. 2022 Apr 26;78(Pt 5):510–8. doi: 10.1107/S2056989022004157 (PMC9069513; doi:10.1107/S2056989022004157)
Supplement: Supplementary file 7 [file e-78-00510-VIsup7.hkl]

data_VI                                                                         
_shelx_title ' TK8 IN P-1'                                                      
_shelx_refln_list_code          4                                               
_shelx_F_calc_maximum      225.95                                               
_exptl_crystal_F_000       792.00                                               
_reflns_d_resolution_high  0.8300                                               
                                                                                
loop_                                                                           
 _space_group_symop_operation_xyz                                               
 'x, y, z'                                                                      
 '-x, -y, -z'                                                                   
                                                                                
_cell_length_a     7.8740                                                       
_cell_length_b     9.2630                                                       
_cell_length_c    27.9960                                                       
_cell_angle_alpha  81.030                                                       
_cell_angle_beta   85.675                                                       
_cell_angle_gamma  68.229                                                       
                                                                                
_shelx_F_squared_multiplier     1.000                                           
                                                                                
loop_                                                                           
 _refln_index_h                                                                 
 _refln_index_k                                                                 
 _refln_index_l                                                                 
 _refln_F_squared_calc                                                          
 _refln_F_squared_meas                                                          
 _refln_F_squared_sigma                                                         
 _refln_observed_status                                                         
   1   0   0        127.01        149.04         5.19 o                         
   2   0   0      12599.78      12064.68        24.11 o                         
   3   0   0        311.65        338.91         4.56 o                         
   4   0   0        134.70        137.77         4.00 o                         
   5   0   0         84.25         95.05         4.78 o                         
   6   0   0         14.40          7.95         4.43 o                         
   7   0   0         43.97         53.03         8.02 o                         
   8   0   0          0.94         15.76        16.13 o                         
  -8   1   0          3.45         12.31        13.07 o                         
  -7   1   0          6.86         11.03         7.60 o                         
  -6   1   0        123.82        117.09         6.10 o                         
  -5   1   0          6.06          7.26         4.06 o                         
  -4   1   0        142.85        114.03         4.76 o                         
  -3   1   0        340.08        289.39         5.17 o                         
  -2   1   0       2640.69       2553.76        65.84 o                         
  -1   1   0       1440.06       1445.58        13.56 o                         
   1   1   0       2259.98       2008.06        24.58 o                         
   2   1   0       2444.46       2579.35        12.50 o                         
   3   1   0        765.11        779.82         5.54 o                         
   4   1   0        194.31        212.09         4.68 o                         
   5   1   0        196.26        183.04         5.22 o                         
   6   1   0          7.52          8.37         5.27 o                         
   7   1   0        712.08        707.24        16.18 o                         
   8   1   0         52.83         52.99         9.16 o                         
   9   1   0          2.60         11.65        12.40 o                         
  -8   2   0         33.13         58.15         8.80 o                         
  -7   2   0          2.79        -14.89        14.89 o                         
  -6   2   0         65.24         55.79         6.65 o                         
  -5   2   0          0.11         -0.01         4.98 o                         
  -4   2   0        473.49        494.35         9.14 o                         
  -3   2   0        628.82        592.87         7.58 o                         
  -2   2   0       6042.89       6106.73        47.87 o                         
  -1   2   0       3384.70       3209.28        31.55 o                         
   0   2   0       2980.12       2928.34        11.90 o                         
   1   2   0       1837.50       1870.29        31.10 o                         
   2   2   0         47.70         46.19         2.23 o                         
   3   2   0        179.69        209.56         3.23 o                         
   4   2   0         99.11         89.95         2.30 o                         
   5   2   0         41.49         35.66         3.78 o                         
   6   2   0        110.12        109.75         6.73 o                         
   7   2   0         72.09         75.53         9.95 o                         
   8   2   0          5.77         -1.38         7.14 o                         
   9   2   0         38.87         36.77        12.56 o                         
  -7   3   0          0.00          1.62         7.58 o                         
  -6   3   0          8.52          6.35         5.89 o                         
  -5   3   0         43.70         32.50         5.74 o                         
  -4   3   0          2.57          6.84         8.86 o                         
  -3   3   0          1.20         11.01         7.75 o                         
  -2   3   0         49.89         44.29         4.90 o                         
  -1   3   0       1422.73       1303.10        12.56 o                         
   0   3   0         96.86         96.06         5.02 o                         
   1   3   0        961.05        945.88        11.91 o                         
   2   3   0          8.75          4.23         2.41 o                         
   3   3   0         13.77         15.05         2.28 o                         
   4   3   0         45.26         39.50         2.12 o                         
   5   3   0          3.21          2.45         3.23 o                         
   6   3   0         39.44         32.68         7.07 o                         
   7   3   0        111.97        116.60        35.90 o                         
   8   3   0          5.50         24.36         8.71 o                         
   9   3   0          1.70          5.56        10.55 o                         
  -6   4   0          0.30         -6.62         7.50 o                         
  -5   4   0          1.22          6.78         7.71 o                         
  -4   4   0        180.31        186.74        13.69 o                         
  -3   4   0          5.18          1.56         8.17 o                         
  -2   4   0          2.58          1.21         5.19 o                         
  -1   4   0        791.16        819.66         9.58 o                         
   0   4   0         33.74         31.00         3.68 o                         
   1   4   0       1931.99       1959.10        11.34 o                         
   2   4   0        275.87        261.39         4.60 o                         
   3   4   0        215.75        207.50         4.86 o                         
   4   4   0         16.39         11.11         2.44 o                         
   5   4   0        113.96        116.61         5.69 o                         
   6   4   0          2.04         -1.36         6.24 o                         
   7   4   0       1198.23       1306.20        24.06 o                         
   8   4   0          2.42         -8.10         8.10 o                         
   9   4   0          0.55         14.55        13.37 o                         
  -6   5   0          2.00          6.29         7.01 o                         
  -5   5   0          1.79         10.72        11.26 o                         
  -4   5   0          1.53          7.47         9.91 o                         
  -3   5   0          9.81         13.22         9.76 o                         
  -2   5   0          0.40         -4.64         5.52 o                         
  -1   5   0         39.46         37.48         5.96 o                         
   0   5   0        254.07        265.38         8.34 o                         
   1   5   0       2309.46       2342.99        23.19 o                         
   2   5   0          0.84         -0.11         2.90 o                         
   3   5   0        109.11        106.09         3.23 o                         
   4   5   0        936.26        984.65         8.25 o                         
   5   5   0         58.91         63.21         5.27 o                         
   6   5   0          8.13         10.16         8.16 o                         
   7   5   0         19.70         29.03        13.62 o                         
   8   5   0         75.54         89.06         9.94 o                         
   9   5   0          0.16          1.53        33.74 o                         
  -5   6   0         37.09         41.19        12.82 o                         
  -4   6   0          6.00          5.54        11.32 o                         
  -3   6   0          0.14         -2.93         9.36 o                         
  -2   6   0        119.72        117.57         8.02 o                         
  -1   6   0        483.71        547.40        21.26 o                         
   0   6   0          1.47          5.80         5.71 o                         
   1   6   0        182.31        230.64         6.93 o                         
   2   6   0         57.96         57.36         4.74 o                         
   3   6   0         44.47         43.91         3.67 o                         
   4   6   0         26.33         22.36         4.66 o                         
   5   6   0        331.58        320.96         8.44 o                         
   6   6   0          9.81          6.48         5.43 o                         
   7   6   0         30.02         22.44        11.60 o                         
   8   6   0         24.93         30.07         8.51 o                         
   9   6   0          8.90         26.19        11.70 o                         
  -4   7   0         30.64         39.33        12.57 o                         
  -3   7   0          3.49          6.03        11.20 o                         
  -2   7   0          8.08         15.89         9.47 o                         
  -1   7   0        122.34        118.91         8.80 o                         
   0   7   0          2.16          2.12         6.04 o                         
   1   7   0         37.60         42.59         9.16 o                         
   2   7   0         98.62        105.05         7.30 o                         
   3   7   0         20.79         24.51         6.45 o                         
   4   7   0        101.61         94.37         7.58 o                         
   5   7   0          3.45         19.34         4.72 o                         
   6   7   0        264.43        258.70         9.61 o                         
   7   7   0          0.06          4.72         7.22 o                         
   8   7   0         14.22         -9.65        30.48 o                         
  -3   8   0          1.82        -10.93        10.93 o                         
  -2   8   0          1.15         -9.34         9.34 o                         
  -1   8   0         20.18         10.64         7.59 o                         
   0   8   0         10.39          5.28         6.95 o                         
   1   8   0          0.34          2.41         5.95 o                         
   2   8   0         45.83         60.78         7.48 o                         
   3   8   0         15.05         15.09        12.96 o                         
   4   8   0          2.31         -1.24         7.05 o                         
   5   8   0         11.44          2.11         7.25 o                         
   6   8   0          3.98         -3.42         7.87 o                         
   7   8   0          2.96          1.16        12.00 o                         
   8   8   0         25.78         17.02         8.49 o                         
  -2   9   0          0.59         28.88        12.89 o                         
  -1   9   0         95.90         93.86         8.79 o                         
   0   9   0         30.93          2.05        13.75 o                         
   1   9   0         15.63         19.12         7.52 o                         
   2   9   0         37.23         40.17         7.90 o                         
   3   9   0         91.14         85.80        15.29 o                         
   4   9   0          6.16         -9.16        13.73 o                         
   5   9   0          0.34         -3.10         8.27 o                         
   6   9   0         14.82         17.27         8.37 o                         
   7   9   0         23.20         23.36         8.41 o                         
   0  10   0          0.58        -16.48        16.48 o                         
   1  10   0         49.00         59.34        19.26 o                         
   2  10   0          1.33          4.83        13.68 o                         
   3  10   0         20.36         28.40        14.57 o                         
   4  10   0         17.45          8.77        14.14 o                         
   5  10   0          0.25        -10.76        14.28 o                         
   6  10   0          0.06        -13.29        13.29 o                         
   4  11   0          0.06        -12.08        12.08 o                         
  -6 -10   1         19.11         26.94        13.60 o                         
  -5 -10   1          0.32        -10.45        13.32 o                         
  -4 -10   1         10.17         -1.31        13.81 o                         
  -3 -10   1         26.72         20.22        14.65 o                         
  -2 -10   1        104.05        103.16        16.08 o                         
  -1 -10   1         26.01         50.17         8.70 o                         
   0 -10   1          0.30         21.70        22.94 o                         
  -7  -9   1         14.07         -7.99         8.94 o                         
  -6  -9   1          1.77         -7.87         7.87 o                         
  -5  -9   1         12.76          7.56         8.39 o                         
  -4  -9   1         10.81         21.09        13.82 o                         
  -3  -9   1          0.29         -9.06        14.19 o                         
  -2  -9   1        184.55        177.45        15.57 o                         
  -1  -9   1         10.66         12.84         7.37 o                         
   0  -9   1         19.45         17.52         7.72 o                         
   1  -9   1         51.63         58.34         8.58 o                         
   2  -9   1          2.05        -11.37        11.37 o                         
  -8  -8   1         16.70         11.60        11.76 o                         
  -7  -8   1         11.19          3.87        12.71 o                         
  -6  -8   1         19.22         -4.40        11.30 o                         
  -5  -8   1        123.51        117.94         8.13 o                         
  -4  -8   1         25.08         32.71         7.58 o                         
  -3  -8   1        226.26        180.20        16.28 o                         
  -2  -8   1        394.23        375.70        21.47 o                         
  -1  -8   1         25.00         14.09         6.47 o                         
   0  -8   1          0.05         -6.75         6.85 o                         
   1  -8   1         29.49         24.88         8.21 o                         
   2  -8   1         12.82         11.85         9.21 o                         
   3  -8   1          0.07         29.59        13.09 o                         
  -8  -7   1         39.59         42.44        15.98 o                         
  -7  -7   1         13.65         14.12         7.53 o                         
  -6  -7   1         42.28         32.64         5.94 o                         
  -5  -7   1         80.59         60.88         5.85 o                         
  -4  -7   1         33.61         26.22         7.22 o                         
  -3  -7   1         51.95         48.64         5.79 o                         
  -2  -7   1         46.56         43.73         5.00 o                         
  -1  -7   1         28.15         21.45         6.39 o                         
   0  -7   1         13.50         15.05         6.37 o                         
   1  -7   1         71.46         60.58         8.02 o                         
   2  -7   1          1.52         17.46         9.66 o                         
   3  -7   1          4.88         41.96        10.57 o                         
   4  -7   1         72.55         58.79        12.75 o                         
  -9  -6   1          0.11         -4.39         9.83 o                         
  -8  -6   1        144.80        134.69        13.15 o                         
  -7  -6   1         10.60          9.17         7.58 o                         
  -6  -6   1          0.59          4.03         4.92 o                         
  -5  -6   1         56.42         52.84         5.70 o                         
  -4  -6   1         55.91         50.77         5.02 o                         
  -3  -6   1          9.78          8.53         2.77 o                         
  -2  -6   1        277.67        288.22         6.83 o                         
  -1  -6   1          8.22         13.84         5.75 o                         
   0  -6   1        100.83        109.67         7.36 o                         
   1  -6   1        457.75        472.32        19.12 o                         
   2  -6   1         35.62         35.91         6.60 o                         
   3  -6   1         10.80         11.65        10.19 o                         
   4  -6   1          7.84          3.55         9.31 o                         
   5  -6   1         43.70         35.24        14.38 o                         
  -9  -5   1          1.79          9.57         9.10 o                         
  -8  -5   1         85.68         77.79         9.40 o                         
  -7  -5   1         91.94        101.18         9.62 o                         
  -6  -5   1          7.68          4.30         6.47 o                         
  -5  -5   1          1.54         -0.55         4.49 o                         
  -4  -5   1         53.71         67.42         3.68 o                         
  -3  -5   1         67.14         71.77         3.26 o                         
  -2  -5   1         62.49         71.45         3.61 o                         
  -1  -5   1          0.30          2.03         3.08 o                         
   0  -5   1         22.05         14.39         5.30 o                         
   1  -5   1        103.33         96.93         6.77 o                         
   2  -5   1        107.98        122.58         7.51 o                         
   3  -5   1         21.64         22.62         9.71 o                         
   4  -5   1         19.41         23.86        11.43 o                         
   5  -5   1          0.37        -10.30        10.30 o                         
   6  -5   1         56.41         72.03        20.45 o                         
  -9  -4   1         13.57         17.30         7.77 o                         
  -8  -4   1          9.56          9.09        12.42 o                         
  -7  -4   1         70.68         57.35         8.84 o                         
  -6  -4   1        178.69        178.41        10.15 o                         
  -5  -4   1         37.46         36.50         5.95 o                         
  -4  -4   1          0.28          3.57         2.52 o                         
  -3  -4   1        123.70        141.02         3.11 o                         
  -2  -4   1        151.80        132.36         3.71 o                         
  -1  -4   1        843.94        869.43         7.87 o                         
   0  -4   1        332.90        309.93         6.33 o                         
   1  -4   1        114.28        110.83         4.76 o                         
   2  -4   1       1561.14       1614.31        16.66 o                         
   3  -4   1         10.48         12.04         8.47 o                         
   4  -4   1          9.95          6.55        10.12 o                         
   5  -4   1         90.93         89.79         7.40 o                         
   6  -4   1          0.79         -6.12         6.12 o                         
  -9  -3   1          0.17          7.78        15.42 o                         
  -8  -3   1         59.75         44.12         8.83 o                         
  -7  -3   1         67.51         71.68         8.97 o                         
  -6  -3   1         14.81          9.29         6.81 o                         
  -5  -3   1         20.68         11.98         3.21 o                         
  -4  -3   1         90.73         98.76         3.35 o                         
  -3  -3   1       3027.47       3098.47        11.34 o                         
  -2  -3   1        216.99        218.64         3.08 o                         
  -1  -3   1         51.63         41.45         2.88 o                         
   0  -3   1        684.37        682.47         7.51 o                         
   1  -3   1         12.71         13.92         4.07 o                         
   2  -3   1       2048.72       2233.44        16.86 o                         
   3  -3   1         15.08          4.11         7.68 o                         
   4  -3   1        181.15        222.47        13.02 o                         
   5  -3   1          8.87          7.69         5.51 o                         
   6  -3   1          1.07          3.21         5.36 o                         
   7  -3   1          2.00        -11.77        11.77 o                         
  -9  -2   1         12.04         39.78        13.75 o                         
  -8  -2   1          1.70         11.11         6.14 o                         
  -7  -2   1        999.07       1031.61        19.12 o                         
  -6  -2   1        134.80        124.72         6.99 o                         
  -5  -2   1          3.84          0.97         2.73 o                         
  -4  -2   1         62.33         71.04         2.20 o                         
  -3  -2   1        188.61        185.17         2.59 o                         
  -2  -2   1        263.39        267.72         3.36 o                         
  -1  -2   1         18.52         16.82         2.37 o                         
   0  -2   1      12973.19      12746.39        54.81 o                         
   1  -2   1        150.57        138.13         5.00 o                         
   2  -2   1       1274.07       1367.10        11.39 o                         
   3  -2   1          5.15          6.89         3.16 o                         
   4  -2   1         93.23        100.94         6.19 o                         
   5  -2   1        148.98        137.24         6.59 o                         
   6  -2   1         60.88         53.64         7.48 o                         
   7  -2   1         23.03         10.71         8.22 o                         
   8  -2   1          1.87        -10.81        19.01 o                         
  -9  -1   1          0.65          4.77         8.57 o                         
  -8  -1   1          9.43         -2.22         8.13 o                         
  -7  -1   1        948.77        967.66        43.43 o                         
  -6  -1   1         92.48         81.60         6.43 o                         
  -5  -1   1         23.30         22.88         3.53 o                         
  -4  -1   1         14.50         13.68         2.48 o                         
  -3  -1   1         17.18         18.94         2.13 o                         
  -2  -1   1        100.13        119.55         2.72 o                         
  -1  -1   1         73.40         70.56         4.60 o                         
   1  -1   1         20.63         25.53         3.31 o                         
   2  -1   1       2322.82       2158.40        31.04 o                         
   3  -1   1        544.50        553.37         6.58 o                         
   4  -1   1       1855.02       1869.05        12.99 o                         
   5  -1   1         12.32         16.49         4.05 o                         
   6  -1   1        224.57        197.91         7.82 o                         
   7  -1   1         39.58         24.15         7.51 o                         
   8  -1   1         36.73         52.94        12.40 o                         
  -8   0   1         12.57         21.10        11.69 o                         
  -7   0   1         50.80         60.94         8.96 o                         
  -6   0   1          2.78          7.08         4.46 o                         
  -5   0   1          1.23         -1.02         3.29 o                         
  -4   0   1        193.14        207.03         4.51 o                         
  -3   0   1          4.71          8.52         2.48 o                         
  -2   0   1      11985.09      11771.66        50.72 o                         
  -1   0   1         23.54         16.86         2.89 o                         
   1   0   1       3193.94       2943.35        10.92 o                         
   2   0   1      13603.52      12767.82        19.25 o                         
   3   0   1       1765.42       1702.69        11.62 o                         
   4   0   1        303.59        305.04         5.80 o                         
   5   0   1        336.86        378.94         8.79 o                         
   6   0   1          7.87          5.02         4.63 o                         
   7   0   1        181.37        182.21         8.48 o                         
   8   0   1          8.60         34.39         9.13 o                         
  -8   1   1          8.28         49.58        12.54 o                         
  -7   1   1          0.00         -6.80         9.96 o                         
  -6   1   1          8.06          3.16         5.23 o                         
  -5   1   1        400.33        383.05         7.40 o                         
  -4   1   1        807.84        838.18         9.06 o                         
  -3   1   1       1176.76       1157.18         9.78 o                         
  -2   1   1       4987.96       4965.93        29.53 o                         
  -1   1   1       3372.30       2870.47        18.54 o                         
   0   1   1       1961.46       1955.25        43.14 o                         
   1   1   1       1234.74       1305.30        12.04 o                         
   2   1   1       2637.22       2617.91        15.56 o                         
   3   1   1        872.35        906.86         7.09 o                         
   4   1   1          1.07          3.64         3.05 o                         
   5   1   1        128.06        128.04         4.79 o                         
   6   1   1        128.28        150.41         8.72 o                         
   7   1   1         45.59         56.70         8.53 o                         
   8   1   1          4.30          1.60         7.63 o                         
   9   1   1          1.48         17.97        10.04 o                         
  -8   2   1          2.08         23.27        26.95 o                         
  -7   2   1          0.53          3.96         6.90 o                         
  -6   2   1          0.66         -1.26         5.41 o                         
  -5   2   1         68.95         78.62         6.00 o                         
  -4   2   1        464.97        492.22        10.77 o                         
  -3   2   1        866.86        825.86        19.41 o                         
  -2   2   1        174.34        143.23         7.91 o                         
  -1   2   1       1928.04       1861.64        33.16 o                         
   0   2   1       6448.99       6273.12        36.44 o                         
   1   2   1        206.15        167.69         8.19 o                         
   2   2   1         98.48         71.92         3.15 o                         
   3   2   1         45.60         48.27         1.90 o                         
   4   2   1          0.95          4.27         1.75 o                         
   5   2   1         65.85         58.69         3.34 o                         
   6   2   1        142.22        121.53         7.62 o                         
   7   2   1         80.42         77.58         7.43 o                         
   8   2   1         87.54         79.14         9.87 o                         
   9   2   1          7.31         19.55        17.03 o                         
  -7   3   1          2.68         -4.38         7.28 o                         
  -6   3   1         12.51         15.67         5.77 o                         
  -5   3   1         74.38         66.40         6.19 o                         
  -4   3   1         21.40         20.99         8.52 o                         
  -3   3   1        412.94        418.12        14.35 o                         
  -2   3   1         37.96         34.52         6.35 o                         
  -1   3   1         98.79         92.14         4.17 o                         
   0   3   1        193.58        206.15         4.88 o                         
   1   3   1         44.48         45.33         3.91 o                         
   2   3   1        203.18        176.77         5.78 o                         
   3   3   1       1204.90       1240.03         6.88 o                         
   4   3   1        352.05        386.93         3.92 o                         
   5   3   1         29.51         31.66         5.90 o                         
   6   3   1          0.60          8.17         6.83 o                         
   7   3   1         40.01         47.89        14.13 o                         
   8   3   1        255.37        251.45        12.59 o                         
   9   3   1          0.71          7.68        14.11 o                         
  -6   4   1         14.70         18.54         8.97 o                         
  -5   4   1         13.84          6.74         7.82 o                         
  -4   4   1          5.18          4.88         9.42 o                         
  -3   4   1         94.60         86.53        10.63 o                         
  -2   4   1        369.03        390.47         9.23 o                         
  -1   4   1        302.94        318.91         6.77 o                         
   0   4   1         86.66         84.22         4.75 o                         
   1   4   1        139.56        148.03         3.90 o                         
   2   4   1          0.23         -0.56         2.59 o                         
   3   4   1          4.81          3.05         2.39 o                         
   4   4   1        243.75        245.58         4.13 o                         
   5   4   1        579.13        604.29         9.47 o                         
   6   4   1          0.08          0.29         6.28 o                         
   7   4   1         12.77         24.44         8.67 o                         
   8   4   1        226.21        218.46        12.07 o                         
   9   4   1          0.24          1.14        10.42 o                         
  -6   5   1          7.56         -2.15         6.44 o                         
  -5   5   1          8.18         -3.50         7.29 o                         
  -4   5   1         52.46         53.97        12.03 o                         
  -3   5   1          7.94          6.08         8.94 o                         
  -2   5   1        279.45        292.44         9.25 o                         
  -1   5   1          8.73          5.96         5.37 o                         
   0   5   1         10.57         11.62         3.57 o                         
   1   5   1          4.86          0.76         3.01 o                         
   2   5   1        113.87        106.99         4.06 o                         
   3   5   1         56.96         46.03         3.06 o                         
   4   5   1         24.96         36.87         5.27 o                         
   5   5   1         98.31        100.60         5.84 o                         
   6   5   1          7.03          4.26         6.81 o                         
   7   5   1         40.20         42.21         8.08 o                         
   8   5   1        180.34        192.58        11.49 o                         
   9   5   1          0.15         -8.36         8.36 o                         
  -5   6   1         32.54         38.59        13.19 o                         
  -4   6   1          2.12        -11.51        11.51 o                         
  -3   6   1          1.00          1.95         9.67 o                         
  -2   6   1          0.75         -5.83         5.83 o                         
  -1   6   1        548.27        576.03        27.85 o                         
   0   6   1         91.79        113.60         7.38 o                         
   1   6   1         69.13         54.06         4.35 o                         
   2   6   1         13.15         10.05         4.07 o                         
   3   6   1        109.66        109.56         5.13 o                         
   4   6   1         28.15         33.86         5.02 o                         
   5   6   1         27.88         31.84         5.46 o                         
   6   6   1         20.44         12.81         5.49 o                         
   7   6   1          0.32         -2.59         7.27 o                         
   8   6   1          2.32         -4.24        10.40 o                         
   9   6   1          8.86         -1.02         9.40 o                         
  -4   7   1         96.68        104.64        13.94 o                         
  -3   7   1          0.85         21.45        10.86 o                         
  -2   7   1          8.54          4.68         9.70 o                         
  -1   7   1         87.12         83.13         8.81 o                         
   0   7   1        134.74        135.84         8.56 o                         
   1   7   1          1.62         -2.54         5.64 o                         
   2   7   1        424.27        430.13        11.21 o                         
   3   7   1         62.69         61.58         8.86 o                         
   4   7   1         62.88         79.73         5.85 o                         
   5   7   1          3.46          7.24         5.21 o                         
   6   7   1         17.31          8.67         5.58 o                         
   7   7   1         17.04         11.37        11.01 o                         
   8   7   1          3.78         17.46         8.21 o                         
   9   7   1          6.36         30.02        10.94 o                         
  -3   8   1         13.96         12.67        12.32 o                         
  -2   8   1          0.60         -9.96         9.96 o                         
  -1   8   1         21.76         22.70         7.83 o                         
   0   8   1         25.92         19.40         7.66 o                         
   1   8   1         22.63         15.40        11.44 o                         
   2   8   1         95.07         98.25        11.21 o                         
   3   8   1        135.61        168.42        16.86 o                         
   4   8   1         13.34         15.15         7.07 o                         
   5   8   1         15.78         20.87         8.05 o                         
   6   8   1          4.33          3.43         8.44 o                         
   7   8   1         29.43         28.92        14.37 o                         
   8   8   1          6.16        -13.74        22.59 o                         
  -2   9   1          0.00         10.06        13.67 o                         
  -1   9   1          0.14         11.22        18.78 o                         
   0   9   1        118.17        109.17        13.66 o                         
   1   9   1          0.45          0.74         9.74 o                         
   2   9   1         45.32         55.98         7.47 o                         
   3   9   1          2.45          6.13        13.06 o                         
   4   9   1         11.99         17.89        13.91 o                         
   5   9   1         65.13         51.72         8.31 o                         
   6   9   1          0.37          2.97         7.65 o                         
   7   9   1         14.95         14.09        10.03 o                         
   0  10   1          0.78          5.79         9.64 o                         
   1  10   1          0.20          8.33         8.46 o                         
   2  10   1          9.65         11.08        13.63 o                         
   3  10   1        122.75        102.22        16.90 o                         
   4  10   1         21.14         11.98        14.93 o                         
   5  10   1          8.22          3.85        14.44 o                         
   6  10   1          8.00         -6.81        13.07 o                         
   3  11   1          4.45          7.91        15.36 o                         
   4  11   1          3.64         28.22        14.27 o                         
  -6 -10   2         14.21         44.31        15.70 o                         
  -5 -10   2          0.04        -12.46        12.46 o                         
  -4 -10   2          4.66         13.73        12.71 o                         
  -3 -10   2          3.22         39.96        14.94 o                         
  -2 -10   2         49.85         72.53        15.64 o                         
  -1 -10   2         71.99         92.34        16.51 o                         
   0 -10   2         62.11         94.63        10.01 o                         
  -7  -9   2          8.87         -0.39        18.22 o                         
  -6  -9   2         35.58         32.05         8.36 o                         
  -5  -9   2          3.81          2.39        10.02 o                         
  -4  -9   2          0.18         -3.85        12.17 o                         
  -3  -9   2          9.37         27.34        14.04 o                         
  -2  -9   2          0.00         15.29        11.97 o                         
  -1  -9   2          1.85         20.47         7.13 o                         
   0  -9   2         11.98         21.33         7.43 o                         
   1  -9   2         33.97         62.14        15.20 o                         
   2  -9   2          0.00         42.63        13.34 o                         
  -8  -8   2          5.59         42.13        14.92 o                         
  -7  -8   2          4.61         15.53        13.39 o                         
  -6  -8   2          0.06          4.05         7.96 o                         
  -5  -8   2          3.29          1.55         7.46 o                         
  -4  -8   2         27.15         35.41         7.82 o                         
  -3  -8   2         74.84         65.82         8.36 o                         
  -2  -8   2         19.70         32.01         6.75 o                         
  -1  -8   2          0.32         -5.14         6.15 o                         
   0  -8   2          3.68          2.65         6.89 o                         
   1  -8   2         10.64         14.07         7.46 o                         
   2  -8   2          6.00         15.34        10.40 o                         
   3  -8   2          4.48        -13.30        13.30 o                         
  -8  -7   2          7.94          5.41         9.02 o                         
  -7  -7   2          4.07          7.54         7.62 o                         
  -6  -7   2        191.39        201.38         8.04 o                         
  -5  -7   2         23.49         27.49         7.56 o                         
  -4  -7   2          4.05          3.45         6.83 o                         
  -3  -7   2         10.77         10.79         4.84 o                         
  -2  -7   2        140.78        153.45         6.11 o                         
  -1  -7   2         75.15         76.41         9.53 o                         
   0  -7   2         73.80         94.09         8.80 o                         
   1  -7   2          7.45          0.41         6.93 o                         
   2  -7   2         24.63         13.00        10.48 o                         
   3  -7   2          1.29         19.22        10.65 o                         
   4  -7   2          0.73        -11.57        11.57 o                         
  -9  -6   2          2.66         18.72        19.14 o                         
  -8  -6   2         25.98         14.64         8.45 o                         
  -7  -6   2        148.94        145.41        10.13 o                         
  -6  -6   2         23.74         15.91         5.24 o                         
  -5  -6   2         56.13         53.26         5.53 o                         
  -4  -6   2        111.33        109.55         4.70 o                         
  -3  -6   2          0.57          0.14         3.20 o                         
  -2  -6   2         67.37         81.54         4.86 o                         
  -1  -6   2         27.57         29.63         6.09 o                         
   0  -6   2          7.14          3.28         5.84 o                         
   1  -6   2        227.93        207.66         9.15 o                         
   2  -6   2         20.44         23.92         6.35 o                         
   3  -6   2          0.12         -2.48         9.08 o                         
   4  -6   2         19.15         39.32        11.62 o                         
   5  -6   2          5.20          3.26        10.85 o                         
  -9  -5   2          7.34         16.65        27.40 o                         
  -8  -5   2         64.29         48.47         8.70 o                         
  -7  -5   2         90.12         83.52        13.65 o                         
  -6  -5   2         29.11         20.92         6.76 o                         
  -5  -5   2         25.95         18.95         4.81 o                         
  -4  -5   2         10.75          4.77         3.00 o                         
  -3  -5   2        107.76         96.00         3.00 o                         
  -2  -5   2        263.80        323.81         5.64 o                         
  -1  -5   2        156.56        175.82         5.72 o                         
   0  -5   2        222.28        234.56         9.53 o                         
   1  -5   2         70.21         67.54         6.07 o                         
   2  -5   2         70.31         71.74         6.85 o                         
   3  -5   2          0.41          0.03        10.36 o                         
   4  -5   2         20.72         30.95        11.00 o                         
   5  -5   2         68.81         30.71        15.61 o                         
   6  -5   2          3.66          3.72        10.92 o                         
  -9  -4   2          0.92         22.90         9.27 o                         
  -8  -4   2          0.29         -8.82         8.82 o                         
  -7  -4   2         14.04         45.83        17.57 o                         
  -6  -4   2         70.77         66.66         8.00 o                         
  -5  -4   2        985.66        993.92        11.66 o                         
  -4  -4   2        481.71        515.06         6.94 o                         
  -3  -4   2       2135.46       2167.32        18.53 o                         
  -2  -4   2        735.05        775.83         6.23 o                         
  -1  -4   2         64.44         70.25         3.54 o                         
   0  -4   2         48.80         49.24         3.95 o                         
   1  -4   2        107.77        112.05         5.21 o                         
   2  -4   2        132.12        137.18         6.90 o                         
   3  -4   2          0.72          2.08         8.25 o                         
   4  -4   2         27.07         35.63         9.90 o                         
   5  -4   2         73.82         57.12        13.91 o                         
   6  -4   2          6.37         10.21         6.84 o                         
  -9  -3   2          3.21         -0.27         9.53 o                         
  -8  -3   2          8.45         11.66         7.39 o                         
  -7  -3   2        859.35        874.92        19.52 o                         
  -6  -3   2          0.63          1.29         6.69 o                         
  -5  -3   2         85.75         76.14         5.66 o                         
  -4  -3   2        181.71        206.23         4.43 o                         
  -3  -3   2       3431.44       3407.97        28.01 o                         
  -2  -3   2        205.69        223.05         3.06 o                         
  -1  -3   2       1282.62       1237.10        11.33 o                         
   0  -3   2       1063.88       1090.81        12.66 o                         
   1  -3   2        428.75        438.51         8.21 o                         
   2  -3   2       1056.75       1111.70        12.46 o                         
   3  -3   2        426.55        436.12        15.30 o                         
   4  -3   2          6.34          1.18         8.28 o                         
   5  -3   2         12.38          8.76         5.25 o                         
   6  -3   2          5.11          3.57         5.58 o                         
   7  -3   2          1.12          6.75         6.31 o                         
  -9  -2   2          0.11         -1.77         9.29 o                         
  -8  -2   2         12.19         12.40         6.02 o                         
  -7  -2   2         44.82         59.24         7.30 o                         
  -6  -2   2          3.23          5.96         5.58 o                         
  -5  -2   2         62.24         59.18         3.40 o                         
  -4  -2   2        376.39        375.72         4.53 o                         
  -3  -2   2        188.81        156.46         3.10 o                         
  -2  -2   2          7.35          8.65         2.16 o                         
  -1  -2   2        632.51        579.85         5.63 o                         
   0  -2   2      51051.70      48126.06       336.29 o                         
   1  -2   2        618.55        611.69         7.96 o                         
   2  -2   2        670.28        658.63        13.25 o                         
   3  -2   2        545.59        560.31        15.27 o                         
   4  -2   2        577.62        572.77        11.49 o                         
   5  -2   2         23.07         17.90         5.41 o                         
   6  -2   2         85.98         80.27         6.86 o                         
   7  -2   2          9.68         20.89         5.90 o                         
   8  -2   2          8.20         -2.47         9.04 o                         
  -9  -1   2          0.99         24.75        12.79 o                         
  -8  -1   2          0.44          1.49        11.95 o                         
  -7  -1   2        140.75        158.93        15.82 o                         
  -6  -1   2       1572.37       1494.63        22.62 o                         
  -5  -1   2         98.88         94.50         4.20 o                         
  -4  -1   2        156.38        133.21         3.51 o                         
  -3  -1   2        587.80        567.29         6.27 o                         
  -2  -1   2       3105.52       3049.30        14.13 o                         
  -1  -1   2        363.91        266.16         4.03 o                         
   0  -1   2       2855.75       2911.43        15.86 o                         
   1  -1   2       1134.44       1179.49        18.49 o                         
   2  -1   2       1416.79       1415.72        30.95 o                         
   3  -1   2          3.29          0.08         3.43 o                         
   4  -1   2        626.86        629.18        12.85 o                         
   5  -1   2         23.64         29.10         4.46 o                         
   6  -1   2        125.07        114.82         6.01 o                         
   7  -1   2         38.83         48.48         8.23 o                         
   8  -1   2          1.00          1.29         9.80 o                         
  -8   0   2         13.29         -2.40        10.31 o                         
  -7   0   2         15.73         16.32         7.64 o                         
  -6   0   2        436.03        436.16        12.45 o                         
  -5   0   2         42.34         29.42         3.49 o                         
  -4   0   2          4.85         16.59         3.00 o                         
  -3   0   2        681.90        681.28         7.31 o                         
  -2   0   2        250.35        204.20         4.94 o                         
  -1   0   2        716.45        740.49         4.97 o                         
   1   0   2         82.87         60.43         3.08 o                         
   2   0   2       6982.31       6689.66        15.79 o                         
   3   0   2       2170.31       2048.22        12.70 o                         
   4   0   2       2561.50       2410.97        36.64 o                         
   5   0   2        840.10        818.00         9.72 o                         
   6   0   2        147.20        131.77         5.82 o                         
   7   0   2         33.17         34.65         6.70 o                         
   8   0   2          6.40         19.35         7.75 o                         
  -8   1   2          4.10         16.56        11.93 o                         
  -7   1   2         24.18         39.55         8.08 o                         
  -6   1   2          2.93          4.03         5.59 o                         
  -5   1   2         55.08         61.34         5.33 o                         
  -4   1   2         50.09         37.64         4.28 o                         
  -3   1   2         28.98         35.23         3.01 o                         
  -2   1   2         52.25         55.81         3.05 o                         
  -1   1   2       7003.43       6374.02        27.25 o                         
   0   1   2        132.49        162.51         3.12 o                         
   1   1   2       1838.96       1774.14         9.42 o                         
   2   1   2         21.79         36.40         2.09 o                         
   3   1   2        325.40        326.04         3.66 o                         
   4   1   2        896.16        881.54         9.50 o                         
   5   1   2         21.66         27.66         3.87 o                         
   6   1   2        135.87        143.38         6.39 o                         
   7   1   2          7.20         13.68         7.01 o                         
   8   1   2          0.51          6.57         8.25 o                         
   9   1   2         21.35         65.36        10.61 o                         
  -8   2   2         65.73         66.35         9.30 o                         
  -7   2   2         21.44         28.78         7.97 o                         
  -6   2   2        121.80        122.90         7.45 o                         
  -5   2   2         16.16         15.62         5.15 o                         
  -4   2   2        687.94        693.72        10.42 o                         
  -3   2   2         94.01         75.67         3.82 o                         
  -2   2   2         64.82         85.02        10.20 o                         
  -1   2   2       1860.83       1870.06        12.31 o                         
   0   2   2       3468.55       3760.34        24.63 o                         
   1   2   2      33624.73      32074.70       196.44 o                         
   2   2   2        263.99        275.59         3.43 o                         
   3   2   2       1781.51       1735.08        17.93 o                         
   4   2   2         21.30         18.63         2.41 o                         
   5   2   2         14.97         13.19         2.85 o                         
   6   2   2         14.29         13.98         5.45 o                         
   7   2   2        366.13        370.45        12.96 o                         
   8   2   2         19.77         23.59        11.01 o                         
   9   2   2          0.66          1.56        14.25 o                         
  -7   3   2          0.01          2.55        10.90 o                         
  -6   3   2         19.91         18.45         6.06 o                         
  -5   3   2          0.63         -1.43         5.23 o                         
  -4   3   2          8.76          4.56         5.81 o                         
  -3   3   2        138.47        127.94        10.17 o                         
  -2   3   2        322.53        327.83        20.57 o                         
  -1   3   2        184.30        187.54         4.69 o                         
   0   3   2        602.92        612.85         9.64 o                         
   1   3   2      44255.21      43280.62       462.16 o                         
   2   3   2        623.73        645.40        13.30 o                         
   3   3   2         18.24         19.56         3.01 o                         
   4   3   2        740.58        772.96        12.28 o                         
   5   3   2        147.72        138.55         8.60 o                         
   6   3   2         10.26          9.53         6.31 o                         
   7   3   2        198.56        187.05        10.53 o                         
   8   3   2         54.34         40.10        13.70 o                         
   9   3   2          0.07          4.61        12.16 o                         
  -6   4   2          2.83         -6.53         7.40 o                         
  -5   4   2          1.68         -1.95         5.34 o                         
  -4   4   2         56.93         48.10        10.59 o                         
  -3   4   2          1.51         -1.26         8.86 o                         
  -2   4   2         47.38         37.52         5.42 o                         
  -1   4   2       1631.48       1692.03        26.66 o                         
   0   4   2          0.84         -0.84         2.13 o                         
   1   4   2       6715.72       6629.06        29.18 o                         
   2   4   2        250.61        244.09         6.84 o                         
   3   4   2        369.41        354.39         4.60 o                         
   4   4   2        288.22        314.56         6.05 o                         
   5   4   2          0.09          0.94         4.49 o                         
   6   4   2         34.33         30.90         7.21 o                         
   7   4   2         20.06         10.83         8.67 o                         
   8   4   2          2.18          1.37         7.82 o                         
   9   4   2         11.10         27.35        12.79 o                         
  -6   5   2          8.19         10.26         6.25 o                         
  -5   5   2          5.67         19.22         6.92 o                         
  -4   5   2         35.57         31.23        11.46 o                         
  -3   5   2          0.25          1.19         9.38 o                         
  -2   5   2         48.06         55.66         6.25 o                         
  -1   5   2        182.09        237.71         8.29 o                         
   0   5   2        239.17        222.55         6.00 o                         
   1   5   2        441.61        416.05         6.16 o                         
   2   5   2          5.04          4.44         3.06 o                         
   3   5   2          5.94          5.60         5.14 o                         
   4   5   2         64.07         77.88         5.30 o                         
   5   5   2          7.64         15.15         4.93 o                         
   6   5   2         56.35         49.15         7.45 o                         
   7   5   2         44.57         49.58         9.60 o                         
   8   5   2         37.76         59.32        12.28 o                         
   9   5   2         13.06         25.45        21.37 o                         
  -5   6   2         35.31          8.49        14.55 o                         
  -4   6   2         41.86         40.61        12.53 o                         
  -3   6   2         75.61         70.70        11.59 o                         
  -2   6   2         13.79         17.23         6.23 o                         
  -1   6   2        239.57        253.47        13.45 o                         
   0   6   2          1.27          6.58         5.74 o                         
   1   6   2          2.11         -2.20         5.64 o                         
   2   6   2        424.52        424.92         8.13 o                         
   3   6   2          2.60          7.84         3.96 o                         
   4   6   2         13.47         15.94         5.41 o                         
   5   6   2         60.96         62.99         5.65 o                         
   6   6   2         31.72         25.74         5.58 o                         
   7   6   2         61.80         74.39         8.65 o                         
   8   6   2        135.24        118.04        11.36 o                         
   9   6   2          0.62          8.15        18.38 o                         
  -4   7   2        136.21        173.65        16.68 o                         
  -3   7   2          0.18        -10.99        10.99 o                         
  -2   7   2         18.67          2.92         9.50 o                         
  -1   7   2          0.98         -8.34        12.03 o                         
   0   7   2          8.62         10.62         6.46 o                         
   1   7   2          0.75          1.24         6.05 o                         
   2   7   2        172.65        178.30         8.37 o                         
   3   7   2        161.25        170.21         6.25 o                         
   4   7   2        240.30        215.79         7.28 o                         
   5   7   2         19.36         20.41         5.07 o                         
   6   7   2         33.16         26.12         5.77 o                         
   7   7   2         27.80         11.54        10.54 o                         
   8   7   2        168.17        198.22        11.75 o                         
   9   7   2         14.14         30.41        10.39 o                         
  -3   8   2         11.90         13.79        12.62 o                         
  -2   8   2          5.57         19.88        11.74 o                         
  -1   8   2         56.61         65.08         8.91 o                         
   0   8   2          0.14         -7.18         7.18 o                         
   1   8   2         21.13         11.26         6.30 o                         
   2   8   2        120.42         95.47         8.71 o                         
   3   8   2        365.39        346.15        19.50 o                         
   4   8   2         29.85         16.53         7.63 o                         
   5   8   2         23.37         20.77         7.89 o                         
   6   8   2        118.23        119.95         8.04 o                         
   7   8   2         15.97         17.53         7.89 o                         
   8   8   2         66.61         67.56        15.79 o                         
  -2   9   2          0.26        -11.43        11.43 o                         
  -1   9   2         82.00         48.25         9.86 o                         
   0   9   2        107.41        118.16        13.93 o                         
   1   9   2         14.06         12.76         6.84 o                         
   2   9   2         15.96         34.51        12.25 o                         
   3   9   2        156.51        159.98        16.75 o                         
   4   9   2         13.87         24.05        13.08 o                         
   5   9   2          0.00        -16.56        16.56 o                         
   6   9   2         94.34         82.72         9.35 o                         
   7   9   2          6.68         -8.69         8.69 o                         
   8   9   2         10.27         12.93        13.47 o                         
   0  10   2          0.00          4.45        12.62 o                         
   1  10   2          0.28        -10.55        10.55 o                         
   2  10   2          8.48         13.45        14.04 o                         
   3  10   2          9.52         12.99        15.31 o                         
   4  10   2         38.24         40.29        15.21 o                         
   5  10   2         22.50         34.05        15.44 o                         
   6  10   2          0.00          0.32        12.88 o                         
   4  11   2          0.89         -4.29        14.57 o                         
  -6 -10   3          0.11          9.71        14.41 o                         
  -5 -10   3          9.81         29.78        13.08 o                         
  -4 -10   3         14.86         23.47        13.21 o                         
  -3 -10   3        225.60        246.90        19.80 o                         
  -2 -10   3        181.57        212.28        18.87 o                         
  -1 -10   3         19.39         15.50        11.98 o                         
   0 -10   3          0.03         -9.92         9.92 o                         
  -7  -9   3         20.11         19.55        13.06 o                         
  -6  -9   3          0.45          1.82         8.77 o                         
  -5  -9   3         26.08          4.05         7.84 o                         
  -4  -9   3         30.80         35.73        12.78 o                         
  -3  -9   3         34.18         38.68         8.04 o                         
  -2  -9   3        159.40        144.68        15.88 o                         
  -1  -9   3         22.02         39.16         7.62 o                         
   0  -9   3          2.07        -14.46        14.46 o                         
   1  -9   3         30.70         14.23        20.02 o                         
   2  -9   3         12.66          3.91        14.31 o                         
  -8  -8   3          5.45          4.96        11.52 o                         
  -7  -8   3         11.29         15.42        12.57 o                         
  -6  -8   3          0.98          0.32         8.48 o                         
  -5  -8   3        239.60        249.92        11.23 o                         
  -4  -8   3         20.37         19.93         7.58 o                         
  -3  -8   3         23.81         16.80         5.02 o                         
  -2  -8   3        156.52        107.00        14.90 o                         
  -1  -8   3        113.56        107.87         8.38 o                         
   0  -8   3          9.44         18.92         7.14 o                         
   1  -8   3         24.44         19.31        14.04 o                         
   2  -8   3          0.61          6.86        10.55 o                         
   3  -8   3          3.13          7.78        10.70 o                         
  -8  -7   3          9.14         -2.21        16.25 o                         
  -7  -7   3          8.27         -0.76         7.06 o                         
  -6  -7   3         13.58         11.64         8.30 o                         
  -5  -7   3         21.92         21.86        12.28 o                         
  -4  -7   3         61.35         47.19         7.87 o                         
  -3  -7   3         24.72         27.51         5.32 o                         
  -2  -7   3        151.52        154.57        10.29 o                         
  -1  -7   3          1.39          0.90         5.60 o                         
   0  -7   3          0.04         -5.91         6.67 o                         
   1  -7   3         96.78         86.34         8.37 o                         
   2  -7   3         21.03          9.68        10.45 o                         
   3  -7   3          0.07         -9.66         9.66 o                         
   4  -7   3          7.78         13.01        12.22 o                         
  -9  -6   3          2.02         42.67        27.14 o                         
  -8  -6   3         49.80         74.21         9.44 o                         
  -7  -6   3         93.43        106.65         9.64 o                         
  -6  -6   3          6.69          4.09         4.94 o                         
  -5  -6   3         12.02          7.66         5.02 o                         
  -4  -6   3         68.60         61.10         4.30 o                         
  -3  -6   3        145.85        158.27         6.44 o                         
  -2  -6   3        749.11        770.74        12.63 o                         
  -1  -6   3          0.99         -2.16         5.28 o                         
   0  -6   3         15.15         12.30         5.82 o                         
   1  -6   3         63.26         51.84         6.69 o                         
   2  -6   3        244.27        257.57        11.62 o                         
   3  -6   3          0.64         -8.46         9.32 o                         
   4  -6   3         32.08         26.53        11.71 o                         
   5  -6   3         14.33         16.58        12.98 o                         
  -9  -5   3          1.14         -5.80         8.22 o                         
  -8  -5   3          0.80         16.75         9.97 o                         
  -7  -5   3         45.77         49.58         9.39 o                         
  -6  -5   3         25.56         33.45         6.79 o                         
  -5  -5   3         54.40         48.48         5.48 o                         
  -4  -5   3        546.45        566.25         6.78 o                         
  -3  -5   3       1522.92       1659.72        13.33 o                         
  -2  -5   3         23.70         29.72         2.60 o                         
  -1  -5   3         63.00         69.54         4.45 o                         
   0  -5   3         85.92         90.27         6.39 o                         
   1  -5   3        313.57        315.74        18.18 o                         
   2  -5   3        345.69        354.88        10.04 o                         
   3  -5   3          1.28          4.47         9.76 o                         
   4  -5   3         12.17         -0.32        11.10 o                         
   5  -5   3         26.93         20.00         7.34 o                         
   6  -5   3         14.03         30.88         8.50 o                         
  -9  -4   3         16.81         17.17         8.67 o                         
  -8  -4   3         13.16         18.69         8.27 o                         
  -7  -4   3        257.22        275.44        11.78 o                         
  -6  -4   3          0.09          2.00         6.37 o                         
  -5  -4   3        398.90        379.21         7.85 o                         
  -4  -4   3        775.38        759.88         7.12 o                         
  -3  -4   3       2738.03       2943.74        20.71 o                         
  -2  -4   3         38.09         43.27         2.49 o                         
  -1  -4   3        212.19        209.24         4.53 o                         
   0  -4   3         27.79         22.24         3.89 o                         
   1  -4   3        223.96        237.39         7.64 o                         
   2  -4   3       1309.80       1404.38        15.95 o                         
   3  -4   3         45.10         41.07         9.28 o                         
   4  -4   3        122.43        118.37        12.18 o                         
   5  -4   3         37.88         47.28         7.71 o                         
   6  -4   3         27.71         38.25        11.70 o                         
  -9  -3   3          0.25         10.36         8.29 o                         
  -8  -3   3         15.58         20.96         7.92 o                         
  -7  -3   3        808.29        823.28        17.18 o                         
  -6  -3   3         52.22         52.62         7.21 o                         
  -5  -3   3        614.38        618.78         8.64 o                         
  -4  -3   3       1479.09       1464.23        20.83 o                         
  -3  -3   3       2940.18       3073.97        21.69 o                         
  -2  -3   3        484.84        476.37         4.57 o                         
  -1  -3   3        277.49        282.14         4.70 o                         
   0  -3   3        304.26        287.64         5.50 o                         
   1  -3   3         48.56         50.75         4.93 o                         
   2  -3   3        189.78        194.83         6.52 o                         
   3  -3   3        205.16        224.47        12.81 o                         
   4  -3   3         19.23         16.23         8.85 o                         
   5  -3   3          2.74          5.81         5.33 o                         
   6  -3   3         12.06         15.28         5.68 o                         
   7  -3   3         75.61         98.40        21.19 o                         
  -9  -2   3          2.38         20.16        39.07 o                         
  -8  -2   3          2.31          0.73        11.38 o                         
  -7  -2   3          6.24          7.01         6.17 o                         
  -6  -2   3        681.70        685.10        12.30 o                         
  -5  -2   3        386.24        386.39         5.86 o                         
  -4  -2   3         57.97         58.89         2.01 o                         
  -3  -2   3        129.24        117.22         2.96 o                         
  -2  -2   3        255.58        257.58         3.75 o                         
  -1  -2   3        857.18        854.32         4.88 o                         
   0  -2   3        309.55        288.73         5.77 o                         
   1  -2   3         68.77         74.76         5.70 o                         
   2  -2   3        338.49        324.42         5.56 o                         
   3  -2   3        654.65        662.02        10.54 o                         
   4  -2   3        590.11        606.93         9.41 o                         
   5  -2   3        271.52        262.13         6.92 o                         
   6  -2   3         14.75         17.38         5.69 o                         
   7  -2   3          0.56          6.37         6.81 o                         
  -9  -1   3          9.39         45.21        12.27 o                         
  -8  -1   3          5.63          5.23         8.72 o                         
  -7  -1   3        260.57        250.25         9.23 o                         
  -6  -1   3         35.02         31.37         6.11 o                         
  -5  -1   3          2.37          2.60         2.65 o                         
  -4  -1   3         23.10         25.40         2.61 o                         
  -3  -1   3         15.30         15.71         2.04 o                         
  -2  -1   3         21.21         15.43         2.15 o                         
  -1  -1   3        704.82        781.47         6.77 o                         
   0  -1   3       1162.33       1158.64        18.47 o                         
   1  -1   3       1295.73       1341.48         8.71 o                         
   2  -1   3        643.39        672.28         8.55 o                         
   3  -1   3       4527.88       4710.93        19.70 o                         
   4  -1   3        287.87        278.45         6.02 o                         
   5  -1   3        150.25        137.51         5.40 o                         
   6  -1   3         31.02         31.26         5.14 o                         
   7  -1   3         19.51         16.97         6.04 o                         
   8  -1   3          8.01         26.24         8.00 o                         
  -8   0   3          8.93         38.99        13.13 o                         
  -7   0   3         70.65         55.18        11.87 o                         
  -6   0   3         68.83         64.96         9.72 o                         
  -5   0   3        253.41        240.76         5.72 o                         
  -4   0   3        566.29        564.21         8.48 o                         
  -3   0   3         63.54         75.67         2.66 o                         
  -2   0   3       4819.97       4558.91        33.19 o                         
  -1   0   3        761.07        790.09         9.93 o                         
   1   0   3       4219.45       4442.59        17.96 o                         
   2   0   3       3610.29       3538.74        13.10 o                         
   3   0   3       5418.42       5522.52        41.88 o                         
   4   0   3       1024.88       1036.02         9.47 o                         
   5   0   3         13.62         10.36         3.99 o                         
   6   0   3        198.05        175.50         6.30 o                         
   7   0   3         68.38         61.13         6.46 o                         
   8   0   3        100.18        101.96         9.51 o                         
  -8   1   3         15.81         13.66        13.32 o                         
  -7   1   3          0.00         -3.57         9.97 o                         
  -6   1   3        266.37        270.32        14.35 o                         
  -5   1   3        259.58        265.30         7.63 o                         
  -4   1   3        589.52        609.58         7.51 o                         
  -3   1   3        689.79        687.82         6.79 o                         
  -2   1   3       3673.03       3521.44        13.88 o                         
  -1   1   3         41.39         53.62         2.62 o                         
   0   1   3        864.97        798.01         6.39 o                         
   1   1   3        785.81        650.10         4.92 o                         
   2   1   3       3258.96       3270.36        10.40 o                         
   3   1   3         11.62          5.05         2.04 o                         
   4   1   3        625.36        637.84         5.41 o                         
   5   1   3        397.13        418.46         7.21 o                         
   6   1   3          0.21          1.10         4.11 o                         
   7   1   3         67.67         67.24         8.33 o                         
   8   1   3         74.85         54.08        10.95 o                         
   9   1   3         10.76         34.21         9.47 o                         
  -8   2   3          8.20        -12.75        12.75 o                         
  -7   2   3          0.69         14.92         7.44 o                         
  -6   2   3        812.81        842.85        13.95 o                         
  -5   2   3          1.49          3.83         5.03 o                         
  -4   2   3         87.10         95.76         5.49 o                         
  -3   2   3        288.59        298.21        10.44 o                         
  -2   2   3        621.81        644.66        22.00 o                         
  -1   2   3        282.40        278.48         7.71 o                         
   0   2   3        413.04        415.55         7.92 o                         
   1   2   3      25277.38      23916.80        55.96 o                         
   2   2   3         14.23         17.35         2.40 o                         
   3   2   3        268.10        273.17         5.15 o                         
   4   2   3        761.38        757.05         6.45 o                         
   5   2   3         29.96         28.10         4.19 o                         
   6   2   3          0.00         -4.05         8.58 o                         
   7   2   3         35.03         34.97        10.58 o                         
   8   2   3         36.99         63.33        13.19 o                         
   9   2   3          4.19         -0.20        10.59 o                         
  -7   3   3          0.00         18.17        14.09 o                         
  -6   3   3         90.18         87.50         6.99 o                         
  -5   3   3        123.71        100.97         6.82 o                         
  -4   3   3         55.42         60.34         6.90 o                         
  -3   3   3         22.72         16.09         7.58 o                         
  -2   3   3          2.29          4.56         3.83 o                         
  -1   3   3        920.61        819.21        47.83 o                         
   0   3   3         20.09         14.02         2.72 o                         
   1   3   3       2494.19       2562.02        19.95 o                         
   2   3   3        482.51        430.36         7.64 o                         
   3   3   3        371.13        378.03         7.56 o                         
   4   3   3         63.19         65.31         3.30 o                         
   5   3   3        131.42        125.73         6.90 o                         
   6   3   3         39.21         30.72         7.28 o                         
   7   3   3         24.23          8.28        10.26 o                         
   8   3   3        257.58        257.01        17.37 o                         
   9   3   3          0.83          3.74        10.52 o                         
  -6   4   3          5.51         11.52         6.64 o                         
  -5   4   3         55.36         46.41         6.45 o                         
  -4   4   3         29.46         36.69        10.21 o                         
  -3   4   3        170.52        173.38        11.75 o                         
  -2   4   3         36.04         30.74         3.91 o                         
  -1   4   3        243.00        263.88         9.02 o                         
   0   4   3        768.55        763.71         7.75 o                         
   1   4   3        469.39        465.33         5.65 o                         
   2   4   3        793.67        759.61        10.58 o                         
   3   4   3          4.11          6.38         2.38 o                         
   4   4   3         59.07         80.20         4.34 o                         
   5   4   3        135.72        128.49         5.76 o                         
   6   4   3         17.65          9.96         6.48 o                         
   7   4   3         10.98         17.09        10.75 o                         
   8   4   3         18.02         15.07        11.93 o                         
   9   4   3          2.56         -0.40        12.66 o                         
  -6   5   3          7.22         29.74        14.26 o                         
  -5   5   3          6.81          9.99         9.94 o                         
  -4   5   3        334.22        347.16        17.77 o                         
  -3   5   3         33.89         28.73         9.71 o                         
  -2   5   3          0.83         -0.09         5.16 o                         
  -1   5   3         15.05          8.55         5.53 o                         
   0   5   3        822.71        882.53        10.73 o                         
   1   5   3        216.20        198.62         4.50 o                         
   2   5   3         16.07         12.41         3.32 o                         
   3   5   3         36.68         48.29         7.04 o                         
   4   5   3        328.46        352.48        13.79 o                         
   5   5   3        158.79        176.44        10.56 o                         
   6   5   3         17.71         23.04         6.93 o                         
   7   5   3          2.68         -0.25        13.27 o                         
   8   5   3         32.33         32.11        15.03 o                         
   9   5   3          0.22        -11.46        11.46 o                         
  -5   6   3         21.56         35.64         7.49 o                         
  -4   6   3         29.30         40.43        11.29 o                         
  -3   6   3          1.29         -1.39         8.99 o                         
  -2   6   3          6.45         10.49         5.94 o                         
  -1   6   3          0.01         -4.12         6.75 o                         
   0   6   3         47.53         41.72         6.37 o                         
   1   6   3        568.81        590.36        12.00 o                         
   2   6   3          2.85          5.10         4.32 o                         
   3   6   3        505.37        490.56         8.21 o                         
   4   6   3          2.06          2.72         4.59 o                         
   5   6   3         95.04         78.89         6.10 o                         
   6   6   3        200.46        209.98         9.57 o                         
   7   6   3          7.49          1.71         7.34 o                         
   8   6   3        269.25        269.63        12.52 o                         
   9   6   3         43.84         58.32        10.21 o                         
  -4   7   3         20.18          8.79        12.03 o                         
  -3   7   3          5.18         15.55        10.81 o                         
  -2   7   3         95.09         99.24        12.12 o                         
  -1   7   3         74.72         57.99         8.04 o                         
   0   7   3          0.38         -2.95         6.07 o                         
   1   7   3         12.27         10.17         6.20 o                         
   2   7   3          6.96          1.89         5.89 o                         
   3   7   3         21.76         22.88         3.93 o                         
   4   7   3          8.01          1.40         6.50 o                         
   5   7   3          9.13          7.77         4.87 o                         
   6   7   3         37.80         49.98         6.35 o                         
   7   7   3          8.71         -8.53         8.53 o                         
   8   7   3          4.61          9.53         8.88 o                         
   9   7   3         30.88         27.27         9.17 o                         
  -3   8   3          3.61         -5.12        10.50 o                         
  -2   8   3          7.05          8.51        11.51 o                         
  -1   8   3         63.70         69.55         9.90 o                         
   0   8   3         35.25         38.40         7.82 o                         
   1   8   3          0.38          8.10         7.04 o                         
   2   8   3         44.82         18.98         7.24 o                         
   3   8   3         35.74         30.20        10.95 o                         
   4   8   3         94.44         76.04         8.41 o                         
   5   8   3         14.26         18.08         5.40 o                         
   6   8   3         14.34          6.60         5.59 o                         
   7   8   3         15.04         47.72         7.74 o                         
   8   8   3          5.98         -6.65         8.37 o                         
  -2   9   3          0.12         25.94        12.64 o                         
  -1   9   3          6.93        -10.68        10.68 o                         
   0   9   3          6.25         17.19        16.45 o                         
   1   9   3          1.84         -1.54         6.98 o                         
   2   9   3         21.59         25.35         7.01 o                         
   3   9   3         87.30         84.75        15.84 o                         
   4   9   3         53.63         42.84        13.96 o                         
   5   9   3         30.65         26.61        13.34 o                         
   6   9   3          1.93         12.39         8.16 o                         
   7   9   3          0.74          5.94        19.72 o                         
   8   9   3         42.80         78.02        17.60 o                         
   0  10   3          2.78         -9.60        22.69 o                         
   1  10   3          3.05         22.42         8.24 o                         
   2  10   3          2.10         11.66         7.86 o                         
   3  10   3         22.35         -4.81        14.96 o                         
   4  10   3         36.91          6.58        14.64 o                         
   5  10   3          1.02         -6.05        14.74 o                         
   6  10   3          1.34          2.50        12.64 o                         
   7  10   3          0.01         -2.86        16.29 o                         
   3  11   3          2.85        -13.21        13.21 o                         
   4  11   3         19.35         21.64        14.39 o                         
  -6 -10   4          1.11         -5.79         9.21 o                         
  -5 -10   4         14.22         22.96        14.73 o                         
  -4 -10   4         23.28         79.57        15.10 o                         
  -3 -10   4          6.77         45.24        14.96 o                         
  -2 -10   4         55.54         94.06        17.53 o                         
  -1 -10   4          0.86        -11.09        11.09 o                         
   0 -10   4         12.76         33.12        10.25 o                         
  -7  -9   4         11.13         24.91        14.34 o                         
  -6  -9   4        133.96        150.90        13.42 o                         
  -5  -9   4          4.03          0.40         8.18 o                         
  -4  -9   4         36.72         34.88        13.61 o                         
  -3  -9   4          0.34          6.76         7.54 o                         
  -2  -9   4         15.21          7.35        13.79 o                         
  -1  -9   4         68.03         57.03         8.01 o                         
   0  -9   4         16.63         -7.68         7.68 o                         
   1  -9   4          0.38         -0.23         8.70 o                         
  -8  -8   4          1.47         21.65        15.92 o                         
  -7  -8   4          7.53         25.97        11.35 o                         
  -6  -8   4          4.52         -4.32         8.01 o                         
  -5  -8   4         85.08        100.31         9.88 o                         
  -4  -8   4         50.13         37.17         9.82 o                         
  -3  -8   4         23.48         30.44        11.90 o                         
  -2  -8   4         30.12         26.47        12.00 o                         
  -1  -8   4         65.31         83.90        10.07 o                         
   0  -8   4          7.93         12.23         6.96 o                         
   1  -8   4         35.75         38.75        12.68 o                         
   2  -8   4          3.75        -10.94        10.94 o                         
   3  -8   4          5.94          7.59        12.33 o                         
  -8  -7   4          0.76          6.26        12.03 o                         
  -7  -7   4          0.17         14.10        13.63 o                         
  -6  -7   4         68.76         46.03        12.14 o                         
  -5  -7   4         80.60         91.06         8.80 o                         
  -4  -7   4         36.76         24.40         7.42 o                         
  -3  -7   4         38.51         29.16         5.57 o                         
  -2  -7   4          0.39          3.60         5.65 o                         
  -1  -7   4         49.29         51.05         9.29 o                         
   0  -7   4        125.71        110.09         8.38 o                         
   1  -7   4         58.89         73.94         9.48 o                         
   2  -7   4          7.59         12.59        10.48 o                         
   3  -7   4         16.85          7.28        11.10 o                         
   4  -7   4          3.01         -5.48        10.65 o                         
  -9  -6   4          0.00         21.02         9.90 o                         
  -8  -6   4         25.76         32.26        19.63 o                         
  -7  -6   4          3.82          4.62         7.33 o                         
  -6  -6   4         10.31         11.72         5.28 o                         
  -5  -6   4        272.44        282.27         8.13 o                         
  -4  -6   4        160.31        184.25        14.09 o                         
  -3  -6   4         40.27         50.51         5.10 o                         
  -2  -6   4        102.34        105.51         6.68 o                         
  -1  -6   4         68.17         88.51         6.64 o                         
   0  -6   4          0.76         11.75         6.22 o                         
   1  -6   4        337.02        355.44        10.82 o                         
   2  -6   4         32.26         35.02        16.64 o                         
   3  -6   4         10.48         21.16         8.82 o                         
   4  -6   4          7.82         -7.33        12.95 o                         
   5  -6   4          7.64        -11.09        11.09 o                         
  -9  -5   4         18.26         27.31         9.45 o                         
  -8  -5   4          0.70          3.57         7.59 o                         
  -7  -5   4        167.69        162.25        10.09 o                         
  -6  -5   4          1.06         11.35         8.02 o                         
  -5  -5   4        229.36        227.55         7.01 o                         
  -4  -5   4         49.45         40.46         3.22 o                         
  -3  -5   4        128.85        132.50         4.03 o                         
  -2  -5   4        146.47        159.60         3.67 o                         
  -1  -5   4        192.43        200.32         6.02 o                         
   0  -5   4          0.02         -5.62         6.14 o                         
   1  -5   4          0.62          1.47         5.60 o                         
   2  -5   4         42.31         46.52        14.27 o                         
   3  -5   4        121.63        132.03        12.65 o                         
   4  -5   4         45.60         56.34        12.75 o                         
   5  -5   4          4.70        -11.28        11.28 o                         
   6  -5   4         21.17         22.76         8.88 o                         
  -9  -4   4         14.37         11.60        13.23 o                         
  -8  -4   4         19.37         37.02         8.49 o                         
  -7  -4   4          3.57         -3.77         7.40 o                         
  -6  -4   4          6.42          6.09         6.04 o                         
  -5  -4   4          6.60          5.45         4.43 o                         
  -4  -4   4        312.11        312.96         5.08 o                         
  -3  -4   4        521.66        464.53         8.99 o                         
  -2  -4   4          2.98          3.24         2.11 o                         
  -1  -4   4       2966.96       3006.40        17.76 o                         
   0  -4   4         75.04         68.03         4.21 o                         
   1  -4   4        550.61        550.00        11.03 o                         
   2  -4   4        112.21        109.93         6.57 o                         
   3  -4   4         60.25         44.97        10.05 o                         
   4  -4   4         28.50         22.26         9.82 o                         
   5  -4   4         18.21         23.51         6.77 o                         
   6  -4   4          2.23         -3.05         8.12 o                         
  -9  -3   4          0.05         22.51        10.11 o                         
  -8  -3   4          0.43         10.73         8.24 o                         
  -7  -3   4        765.85        802.38        33.27 o                         
  -6  -3   4        339.58        337.04        10.95 o                         
  -5  -3   4        248.31        284.73         7.84 o                         
  -4  -3   4         79.48         90.46         3.36 o                         
  -3  -3   4        135.01        125.59         3.37 o                         
  -2  -3   4        583.65        547.43         4.26 o                         
  -1  -3   4        929.99        912.62         6.93 o                         
   0  -3   4         92.47         87.40         4.02 o                         
   1  -3   4        165.05        173.24         6.17 o                         
   2  -3   4          1.64          2.13         4.33 o                         
   3  -3   4        383.85        365.72        14.70 o                         
   4  -3   4          0.60         -3.92         9.03 o                         
   5  -3   4          0.12          3.34         6.06 o                         
   6  -3   4         23.33         14.02         5.63 o                         
   7  -3   4         22.51         19.72        13.94 o                         
  -9  -2   4          3.51          2.67        10.11 o                         
  -8  -2   4         27.02         24.97         8.19 o                         
  -7  -2   4         37.06         29.80         6.74 o                         
  -6  -2   4         72.67         73.46         6.44 o                         
  -5  -2   4        562.55        570.23         6.83 o                         
  -4  -2   4        485.69        571.21         7.60 o                         
  -3  -2   4       3346.70       3298.44        14.35 o                         
  -2  -2   4        546.41        564.97         7.84 o                         
  -1  -2   4        192.05        183.16         2.74 o                         
   0  -2   4        822.88        814.97         8.85 o                         
   1  -2   4       1349.41       1275.18        11.41 o                         
   2  -2   4         71.27         77.26         4.39 o                         
   3  -2   4          0.62          2.66         5.30 o                         
   4  -2   4         17.98         14.67         4.39 o                         
   5  -2   4        326.35        345.85         7.58 o                         
   6  -2   4        125.35        125.08         7.38 o                         
   7  -2   4         10.14         18.17         9.30 o                         
  -8  -1   4          1.92          9.99        11.08 o                         
  -7  -1   4          0.03          0.25         6.26 o                         
  -6  -1   4         75.10         79.38         6.77 o                         
  -5  -1   4         11.69         10.75         3.81 o                         
  -4  -1   4        382.69        389.86         4.92 o                         
  -3  -1   4        271.80        235.02         3.10 o                         
  -2  -1   4       1339.52       1302.20        16.80 o                         
  -1  -1   4        179.15        157.94         3.34 o                         
   0  -1   4        871.43        898.07         7.48 o                         
   1  -1   4        410.39        409.65         5.41 o                         
   2  -1   4          0.02         -2.33         3.37 o                         
   3  -1   4        683.37        642.86         8.00 o                         
   4  -1   4         13.15         11.08         3.55 o                         
   5  -1   4         68.29         81.67         4.87 o                         
   6  -1   4          5.63          9.11         4.87 o                         
   7  -1   4          0.26          0.74         5.76 o                         
   8  -1   4         24.16         17.27         7.61 o                         
  -8   0   4          6.36         27.67        11.73 o                         
  -7   0   4          6.30         13.87        10.95 o                         
  -6   0   4        874.75        864.14        15.72 o                         
  -5   0   4        129.73        122.38         5.02 o                         
  -4   0   4          0.32          3.05         2.68 o                         
  -3   0   4        189.07        197.91         3.70 o                         
  -2   0   4         68.00         53.84         2.70 o                         
  -1   0   4        910.74        858.00        21.15 o                         
   0   0   4       1525.08       1455.58        11.21 o                         
   1   0   4       8271.55       8130.50        31.43 o                         
   2   0   4       1465.38       1342.76         8.44 o                         
   3   0   4       3509.66       3538.07        15.44 o                         
   4   0   4          4.86          0.55         3.38 o                         
   5   0   4          0.01          0.01         3.69 o                         
   6   0   4         47.06         44.73         5.05 o                         
   7   0   4         36.71         40.38         5.31 o                         
   8   0   4         51.27         68.59         7.89 o                         
  -8   1   4          5.59          0.64        11.90 o                         
  -7   1   4         24.58         12.83        10.47 o                         
  -6   1   4       1028.04       1059.76        18.93 o                         
  -5   1   4          2.75          6.22         3.74 o                         
  -4   1   4         25.48         24.38         3.38 o                         
  -3   1   4        490.71        501.83         6.01 o                         
  -2   1   4       1765.69       1728.98         7.15 o                         
  -1   1   4       1596.00       1430.57         7.71 o                         
   0   1   4        117.70         83.75         3.51 o                         
   1   1   4       2830.23       2667.79        14.39 o                         
   2   1   4        351.92        341.79         6.12 o                         
   3   1   4         66.56         61.89         2.52 o                         
   4   1   4       1360.77       1502.88        13.50 o                         
   5   1   4          9.12         17.18         4.08 o                         
   6   1   4         21.84         18.08         4.40 o                         
   7   1   4        124.52        116.87         8.72 o                         
   8   1   4         52.47         56.60         8.99 o                         
   9   1   4          4.58         -8.56         8.56 o                         
  -7   2   4          4.56          5.38        18.34 o                         
  -6   2   4        174.85        183.13         8.29 o                         
  -5   2   4        666.98        699.87        11.70 o                         
  -4   2   4         27.97         27.12         4.51 o                         
  -3   2   4         21.25         23.33         3.04 o                         
  -2   2   4        493.90        481.62         5.05 o                         
  -1   2   4         10.23          3.71         2.69 o                         
   0   2   4       1944.25       1768.24        34.37 o                         
   1   2   4      41276.36      38752.66       304.18 o                         
   2   2   4         40.69         36.37         2.67 o                         
   3   2   4         48.32         47.09         2.80 o                         
   4   2   4        102.12        110.52         3.51 o                         
   5   2   4        355.05        352.47         8.90 o                         
   6   2   4         55.53         53.68         6.34 o                         
   7   2   4         18.21         18.40        11.05 o                         
   8   2   4         44.53         40.06        13.02 o                         
   9   2   4          4.19         22.58        13.16 o                         
  -7   3   4         10.92          7.76        25.08 o                         
  -6   3   4          0.28          4.79         5.59 o                         
  -5   3   4        120.90        114.02         7.03 o                         
  -4   3   4         26.37         23.81         6.40 o                         
  -3   3   4          0.74          3.92         7.51 o                         
  -2   3   4        107.88        106.74         5.24 o                         
  -1   3   4        199.43        170.08         6.29 o                         
   0   3   4        117.12         93.51         3.89 o                         
   1   3   4       1286.18       1225.33        10.27 o                         
   2   3   4         90.13         79.61         4.47 o                         
   3   3   4        729.76        730.89         9.26 o                         
   4   3   4       1541.49       1536.02        10.44 o                         
   5   3   4          5.87          9.35         3.06 o                         
   6   3   4        113.06        114.75        10.74 o                         
   7   3   4          2.21          7.07        10.53 o                         
   8   3   4        162.73        171.20        15.27 o                         
   9   3   4          9.60          3.49        10.70 o                         
  -6   4   4          2.84          0.89         6.57 o                         
  -5   4   4         25.61         25.10         6.95 o                         
  -4   4   4         37.50         39.25         6.80 o                         
  -3   4   4        335.65        335.06        14.68 o                         
  -2   4   4         19.82         25.44         3.79 o                         
  -1   4   4        276.76        282.45         6.59 o                         
   0   4   4         15.29         12.10         3.13 o                         
   1   4   4       2859.97       2805.08        14.02 o                         
   2   4   4         36.34         48.06         6.08 o                         
   3   4   4        266.89        260.39         4.10 o                         
   4   4   4         33.94         31.29         4.04 o                         
   5   4   4         85.70         91.25         6.06 o                         
   6   4   4          2.39         -2.31         7.04 o                         
   7   4   4         15.41         10.26         7.89 o                         
   8   4   4          0.38         -5.84        10.39 o                         
   9   4   4          0.03         27.48        11.76 o                         
  -6   5   4          0.09         -2.61         6.79 o                         
  -5   5   4         52.24         50.24         7.43 o                         
  -4   5   4        156.76        159.83        14.94 o                         
  -3   5   4          0.11          0.13         9.29 o                         
  -2   5   4         20.13         16.46         5.18 o                         
  -1   5   4        341.51        379.75        26.53 o                         
   0   5   4        677.69        652.24        13.62 o                         
   1   5   4       1918.75       1901.47        11.31 o                         
   2   5   4       1444.61       1399.83        23.08 o                         
   3   5   4         48.29         52.79         6.30 o                         
   4   5   4         80.74         85.23         5.49 o                         
   5   5   4        143.48        153.96         6.68 o                         
   6   5   4         24.08         12.65         6.79 o                         
   7   5   4          5.34         -8.08         8.08 o                         
   8   5   4         92.18         96.06        10.37 o                         
   9   5   4          2.22         12.50        11.26 o                         
  -5   6   4          2.02          2.02         7.99 o                         
  -4   6   4         39.44         37.37        13.29 o                         
  -3   6   4          9.97         11.15         9.43 o                         
  -2   6   4         12.84          9.36         5.98 o                         
  -1   6   4        108.03        119.89         7.95 o                         
   0   6   4        443.90        464.24        11.50 o                         
   1   6   4         30.09         29.68         6.10 o                         
   2   6   4       4423.50       4534.05        55.84 o                         
   3   6   4        122.06        108.86        16.49 o                         
   4   6   4          7.55          2.83         6.17 o                         
   5   6   4        148.10        141.81         6.95 o                         
   6   6   4          7.45          7.78         5.44 o                         
   7   6   4        145.48        135.67         9.73 o                         
   8   6   4        203.53        233.35        17.44 o                         
   9   6   4          5.43         12.47        10.57 o                         
  -4   7   4          4.05         21.82        12.12 o                         
  -3   7   4          6.22         10.83         9.91 o                         
  -2   7   4         31.40         40.55        10.51 o                         
  -1   7   4         53.38         32.47         7.34 o                         
   0   7   4          0.14         -2.93         5.90 o                         
   1   7   4         77.27         68.77         7.67 o                         
   2   7   4        179.04        196.25         9.07 o                         
   3   7   4        253.51        227.65         9.71 o                         
   4   7   4         63.03         46.20         7.69 o                         
   5   7   4         32.84         38.63         5.84 o                         
   6   7   4          0.96          2.51         5.68 o                         
   7   7   4         99.56         93.53         9.55 o                         
   8   7   4          0.65         -4.77        20.52 o                         
   9   7   4          2.56         -1.43         9.10 o                         
  -3   8   4          3.11         14.44        12.76 o                         
  -2   8   4          9.36          3.39         9.45 o                         
  -1   8   4          8.06          1.12         7.72 o                         
   0   8   4         92.27         96.82         8.75 o                         
   1   8   4         43.95         29.69         7.32 o                         
   2   8   4         74.18         66.86         8.80 o                         
   3   8   4         56.54         42.21         7.26 o                         
   4   8   4         23.01         30.61         7.80 o                         
   5   8   4          4.76         15.81         5.57 o                         
   6   8   4         64.71         61.95         7.84 o                         
   7   8   4          8.85          0.28        18.17 o                         
   8   8   4          0.00         -4.59        20.02 o                         
  -2   9   4          0.08        -13.23        13.23 o                         
  -1   9   4          1.12          3.45        11.38 o                         
   0   9   4         82.34         98.94        23.19 o                         
   1   9   4          6.32         12.52        11.47 o                         
   2   9   4          1.33         -2.33         7.09 o                         
   3   9   4        156.59        142.75        17.22 o                         
   4   9   4          2.10         -6.39        13.42 o                         
   5   9   4          7.60          6.83        13.05 o                         
   6   9   4          5.27          6.65         8.82 o                         
   7   9   4          5.61         -9.17         9.17 o                         
   8   9   4         32.00         42.67         9.77 o                         
   0  10   4         26.03          8.70        25.49 o                         
   1  10   4          1.15         -8.62         8.62 o                         
   2  10   4          4.66         12.56        17.49 o                         
   3  10   4         23.25         24.08        14.88 o                         
   4  10   4         25.84         -0.41        13.63 o                         
   5  10   4         20.06         29.84        15.85 o                         
   6  10   4          1.21         -3.15        12.15 o                         
   7  10   4          3.43          2.26         9.78 o                         
   3  11   4          6.22         19.04        13.78 o                         
   4  11   4          0.08         12.20        13.07 o                         
  -6 -10   5          0.49         -3.36        22.35 o                         
  -5 -10   5          1.38         -5.35        13.98 o                         
  -4 -10   5          0.10          4.85        14.13 o                         
  -3 -10   5         65.85         57.14        16.48 o                         
  -2 -10   5          8.06         10.83        10.22 o                         
  -1 -10   5          0.02          3.50        11.32 o                         
  -7  -9   5          0.01        -11.57        11.57 o                         
  -6  -9   5          4.13          7.16         9.07 o                         
  -5  -9   5         50.59         53.49         9.32 o                         
  -4  -9   5          2.91         12.26        12.79 o                         
  -3  -9   5        148.56        134.98         9.65 o                         
  -2  -9   5         38.41         49.56         9.03 o                         
  -1  -9   5         30.78         23.99        13.25 o                         
   0  -9   5         21.70         32.00        22.55 o                         
   1  -9   5         64.07        101.77        11.63 o                         
  -8  -8   5          5.49          0.34        12.29 o                         
  -7  -8   5         20.35         22.21        13.35 o                         
  -6  -8   5          0.32          2.86         7.72 o                         
  -5  -8   5          8.09          7.29         8.13 o                         
  -4  -8   5         11.00         21.16         8.50 o                         
  -3  -8   5          8.58          7.04         5.79 o                         
  -2  -8   5        257.89        246.86        11.32 o                         
  -1  -8   5        111.95        121.22         7.92 o                         
   0  -8   5        105.25        102.26         8.88 o                         
   1  -8   5         13.71          1.17         6.34 o                         
   2  -8   5          0.38        -11.67        11.67 o                         
   3  -8   5          2.85          2.99        13.97 o                         
  -8  -7   5          3.52         33.14        16.59 o                         
  -7  -7   5         18.38         26.84        13.15 o                         
  -6  -7   5         76.85         73.34         9.00 o                         
  -5  -7   5          0.88          3.45         7.28 o                         
  -4  -7   5          4.74          1.74         5.23 o                         
  -3  -7   5         96.37         89.11         6.22 o                         
  -2  -7   5        149.76        131.70         8.90 o                         
  -1  -7   5         42.73         31.66         6.92 o                         
   0  -7   5          0.85          1.91         6.66 o                         
   1  -7   5        105.65         96.52         8.20 o                         
   2  -7   5          0.79        -10.09        10.89 o                         
   3  -7   5         17.45         28.45        12.63 o                         
   4  -7   5          6.97         16.56        12.90 o                         
  -8  -6   5         49.29         46.22        10.28 o                         
  -7  -6   5         59.35         52.81         8.62 o                         
  -6  -6   5          1.09          3.08         4.72 o                         
  -5  -6   5         10.55         17.48         5.10 o                         
  -4  -6   5        407.19        423.06         9.03 o                         
  -3  -6   5        134.61        140.97         6.31 o                         
  -2  -6   5         15.52          9.55         4.03 o                         
  -1  -6   5          1.89          2.81         5.31 o                         
   0  -6   5          0.08          7.37         5.42 o                         
   1  -6   5         64.98         73.27         7.32 o                         
   2  -6   5        335.68        348.52        11.11 o                         
   3  -6   5          8.22          3.36         9.37 o                         
   4  -6   5          0.65        -10.68        10.68 o                         
   5  -6   5          1.36          8.79        12.76 o                         
  -9  -5   5         10.47         11.87         9.53 o                         
  -8  -5   5         19.58         20.15         7.70 o                         
  -7  -5   5         12.27         13.39         7.69 o                         
  -6  -5   5         31.43         33.95         6.95 o                         
  -5  -5   5          1.04          1.13         4.47 o                         
  -4  -5   5       1607.60       1611.86        14.00 o                         
  -3  -5   5        368.62        405.51         5.67 o                         
  -2  -5   5         57.47         56.24         3.67 o                         
  -1  -5   5        271.60        298.67         6.92 o                         
   0  -5   5        359.04        394.18        17.17 o                         
   1  -5   5         22.75         18.25         6.01 o                         
   2  -5   5         84.80         86.52         9.14 o                         
   3  -5   5         49.64         39.64        10.06 o                         
   4  -5   5          1.50         11.14        11.35 o                         
   5  -5   5          0.09          2.33        10.78 o                         
   6  -5   5          0.52         -7.87         7.87 o                         
  -9  -4   5          4.46         31.99         8.34 o                         
  -8  -4   5          0.12         -1.64         8.84 o                         
  -7  -4   5          0.09         -0.12         7.16 o                         
  -6  -4   5         96.85         90.33         9.99 o                         
  -5  -4   5        191.53        213.62         5.41 o                         
  -4  -4   5         11.08          6.02         2.86 o                         
  -3  -4   5        418.74        403.41         5.23 o                         
  -2  -4   5         84.59         97.48         2.83 o                         
  -1  -4   5       1435.99       1447.31        17.32 o                         
   0  -4   5        306.75        282.80         6.33 o                         
   1  -4   5        180.09        177.91         7.19 o                         
   2  -4   5        436.61        426.31        10.10 o                         
   3  -4   5         29.16         24.58         9.78 o                         
   4  -4   5          5.03         -2.08         9.69 o                         
   5  -4   5         93.56         82.82        14.04 o                         
   6  -4   5          0.03        -15.71        15.71 o                         
  -9  -3   5          6.77         -3.70        11.69 o                         
  -8  -3   5          0.04         -7.09         8.53 o                         
  -7  -3   5        233.87        215.86        11.97 o                         
  -6  -3   5        181.79        173.77         9.28 o                         
  -5  -3   5         73.94         81.35         5.01 o                         
  -4  -3   5        309.11        318.26         5.45 o                         
  -3  -3   5          3.69          3.13         2.42 o                         
  -2  -3   5       1198.83       1286.76         8.37 o                         
  -1  -3   5        144.13        148.65         4.53 o                         
   0  -3   5        481.43        467.60         9.81 o                         
   1  -3   5       1363.80       1413.74        14.04 o                         
   2  -3   5        567.61        556.47        15.64 o                         
   3  -3   5       1128.47       1205.17        24.02 o                         
   4  -3   5          0.44          2.82         7.30 o                         
   5  -3   5          0.03         -2.46         7.28 o                         
   6  -3   5          6.94          5.34         7.59 o                         
   7  -3   5         21.01         38.62        25.95 o                         
  -9  -2   5          0.53        -12.85        12.85 o                         
  -8  -2   5          0.01         11.29         6.69 o                         
  -7  -2   5        172.48        162.61         8.40 o                         
  -6  -2   5        424.42        402.32         9.89 o                         
  -5  -2   5          6.22          2.04         3.04 o                         
  -4  -2   5        752.50        818.79        10.48 o                         
  -3  -2   5        145.21        141.83         3.42 o                         
  -2  -2   5        935.13        940.61        11.34 o                         
  -1  -2   5       1515.08       1459.47        10.81 o                         
   0  -2   5       1182.08       1141.75        10.32 o                         
   1  -2   5        192.36        204.20         4.71 o                         
   2  -2   5         27.20         35.83         4.02 o                         
   3  -2   5       1317.38       1489.40        25.10 o                         
   4  -2   5          3.19          5.96         4.10 o                         
   5  -2   5        130.00        123.47         5.58 o                         
   6  -2   5          0.84          4.03         4.52 o                         
   7  -2   5          2.08          4.40         8.12 o                         
  -8  -1   5         61.30         61.97        14.44 o                         
  -7  -1   5        102.01         98.85         7.39 o                         
  -6  -1   5         14.51         16.20         4.81 o                         
  -5  -1   5         24.78         23.36         4.01 o                         
  -4  -1   5         63.06         57.85         3.13 o                         
  -3  -1   5       5227.99       5434.81        20.59 o                         
  -2  -1   5        277.21        253.77         4.74 o                         
  -1  -1   5        462.77        461.68         4.55 o                         
   0  -1   5        602.06        625.35         6.96 o                         
   1  -1   5       8449.35       8614.23        98.71 o                         
   2  -1   5        132.95        131.88         3.59 o                         
   3  -1   5       3573.25       3728.39        22.64 o                         
   4  -1   5          1.37          1.11         3.47 o                         
   5  -1   5          7.56          9.39         3.98 o                         
   6  -1   5         60.01         61.44         5.34 o                         
   7  -1   5          0.04         -6.12         9.15 o                         
   8  -1   5          0.04         -9.22         9.22 o                         
  -8   0   5          1.04         20.59        11.48 o                         
  -7   0   5         41.13         47.82        12.49 o                         
  -6   0   5        750.52        800.12        15.15 o                         
  -5   0   5         28.27         24.44         4.10 o                         
  -4   0   5        145.78        160.54         4.34 o                         
  -3   0   5        138.49        143.80         3.66 o                         
  -2   0   5       2654.13       2695.92        16.36 o                         
  -1   0   5        692.31        641.73         9.74 o                         
   0   0   5        382.63        411.94         5.34 o                         
   1   0   5      31661.51      31005.60       166.96 o                         
   2   0   5         28.78         18.20         2.68 o                         
   3   0   5        731.70        775.61         7.35 o                         
   4   0   5        676.81        645.28         8.05 o                         
   5   0   5        386.00        406.24         7.43 o                         
   6   0   5        212.20        212.27         6.61 o                         
   7   0   5         42.40         46.89         5.49 o                         
   8   0   5         84.94         97.96        11.45 o                         
  -8   1   5         14.86         23.47        12.69 o                         
  -7   1   5          6.28        -10.09        10.09 o                         
  -6   1   5        757.06        791.44        23.36 o                         
  -5   1   5       1487.26       1495.55        12.58 o                         
  -4   1   5         33.73         41.77         3.67 o                         
  -3   1   5        507.07        499.32         5.06 o                         
  -2   1   5        457.66        486.82         4.22 o                         
  -1   1   5        453.05        426.46         3.80 o                         
   0   1   5       1026.98        923.79        10.85 o                         
   1   1   5        243.10        241.72         4.26 o                         
   2   1   5        181.85        176.61         3.58 o                         
   3   1   5         35.73         29.85         2.35 o                         
   4   1   5          0.26          1.91         2.37 o                         
   5   1   5        123.33        117.52         4.93 o                         
   6   1   5         16.50          8.93         4.24 o                         
   7   1   5         54.65         58.72         9.93 o                         
   8   1   5         14.28         18.49         8.28 o                         
   9   1   5          1.18          8.32        10.47 o                         
  -7   2   5         23.16         36.39        13.80 o                         
  -6   2   5          9.04         14.93         5.46 o                         
  -5   2   5        182.14        182.16         7.42 o                         
  -4   2   5         19.46         16.33         4.27 o                         
  -3   2   5       1087.26       1082.70        10.46 o                         
  -2   2   5         13.07         12.56         2.03 o                         
  -1   2   5       2906.66       2815.93        15.49 o                         
   0   2   5         19.01         19.76         2.97 o                         
   1   2   5       1803.29       1698.43        36.54 o                         
   2   2   5       1589.70       1586.79        21.84 o                         
   3   2   5        116.26        117.64         3.66 o                         
   4   2   5        477.10        515.91         8.16 o                         
   5   2   5          5.50         10.90         5.25 o                         
   6   2   5          0.02          2.90         5.63 o                         
   7   2   5         12.33          9.28         9.08 o                         
   8   2   5         20.60         32.84        12.24 o                         
   9   2   5         10.03          5.84        13.45 o                         
  -7   3   5          4.51         28.18         9.00 o                         
  -6   3   5         46.07         53.38         7.84 o                         
  -5   3   5          3.33         -5.67         5.67 o                         
  -4   3   5        302.49        309.41        17.49 o                         
  -3   3   5        527.55        574.02        13.07 o                         
  -2   3   5         12.55         15.70         3.24 o                         
  -1   3   5          3.33         -1.31         2.94 o                         
   0   3   5       1357.32       1389.10        10.14 o                         
   1   3   5        519.38        496.67        11.95 o                         
   2   3   5        235.11        254.71         5.29 o                         
   3   3   5         60.30         69.95         3.18 o                         
   4   3   5        221.72        243.42         4.66 o                         
   5   3   5         18.03         29.15         3.62 o                         
   6   3   5         61.65         43.16        10.12 o                         
   7   3   5         18.23        -10.69        10.69 o                         
   8   3   5         21.74          1.97        10.87 o                         
   9   3   5          6.18         26.83        14.33 o                         
  -6   4   5         11.87         32.59         6.09 o                         
  -5   4   5        223.88        224.30         8.72 o                         
  -4   4   5          1.80          6.76         5.66 o                         
  -3   4   5         64.01         58.81        11.29 o                         
  -2   4   5         14.09         22.82         5.35 o                         
  -1   4   5        164.34        179.79         5.63 o                         
   0   4   5         75.77         92.74         3.78 o                         
   1   4   5        418.12        401.99         6.07 o                         
   2   4   5        355.27        345.43         9.02 o                         
   3   4   5        230.86        237.78         6.11 o                         
   4   4   5        336.48        386.66         6.68 o                         
   5   4   5        731.66        740.19         8.70 o                         
   6   4   5         31.05         26.12         7.85 o                         
   7   4   5         10.84          4.84        10.90 o                         
   8   4   5        426.98        475.44        22.01 o                         
   9   4   5          8.87         -0.76        10.77 o                         
  -6   5   5         14.40          8.18         7.47 o                         
  -5   5   5         51.77         40.05         8.04 o                         
  -4   5   5         76.29         66.51         8.19 o                         
  -3   5   5         35.85         35.03        10.00 o                         
  -2   5   5         13.64         18.25         5.34 o                         
  -1   5   5          5.34          3.38         5.50 o                         
   0   5   5         19.38         24.82         4.28 o                         
   1   5   5         60.97         53.07         3.56 o                         
   2   5   5       3610.61       3419.56        37.61 o                         
   3   5   5         17.20         19.81         4.17 o                         
   4   5   5          5.86         10.02         4.42 o                         
   5   5   5          2.52          6.07         5.00 o                         
   6   5   5         96.04         89.72         7.79 o                         
   7   5   5         56.36         37.70         9.11 o                         
   8   5   5         12.77         -0.35        11.10 o                         
   9   5   5          6.51        -12.74        12.74 o                         
  -5   6   5         43.63         40.34        12.92 o                         
  -4   6   5         60.76         62.47        12.16 o                         
  -3   6   5         24.82         24.84        10.65 o                         
  -2   6   5         39.59         47.36        11.22 o                         
  -1   6   5        126.67        110.75         7.74 o                         
   0   6   5        238.05        216.10        10.58 o                         
   1   6   5          1.92         -3.60         5.32 o                         
   2   6   5       1143.75       1130.24        13.69 o                         
   3   6   5        280.73        265.27        13.55 o                         
   4   6   5        352.89        354.32        10.72 o                         
   5   6   5         30.26         40.61         5.81 o                         
   6   6   5        242.25        253.47        10.69 o                         
   7   6   5         23.72         25.72         7.12 o                         
   8   6   5         25.87          4.47         7.76 o                         
   9   6   5         18.13        -12.93        12.93 o                         
  -4   7   5          5.18          0.00        11.69 o                         
  -3   7   5        292.43        334.90        19.07 o                         
  -2   7   5          4.84         -2.67         8.65 o                         
  -1   7   5         15.08          6.73         9.67 o                         
   0   7   5         39.02         43.91        17.52 o                         
   1   7   5        129.21        123.09         8.14 o                         
   2   7   5         83.77         81.86         7.42 o                         
   3   7   5         28.54         29.22         4.72 o                         
   4   7   5        543.35        525.75        12.92 o                         
   5   7   5         62.37         78.62         7.68 o                         
   6   7   5         13.04         11.92         5.75 o                         
   7   7   5         16.42         20.61        13.18 o                         
   8   7   5          0.04         10.46         8.75 o                         
   9   7   5          0.54        -14.12        14.27 o                         
  -3   8   5         27.89          6.16         9.77 o                         
  -2   8   5          0.14         -1.01         9.84 o                         
  -1   8   5        146.19        158.83        10.26 o                         
   0   8   5          0.08        -14.41        19.87 o                         
   1   8   5        331.01        346.33        24.24 o                         
   2   8   5        295.02        243.10        10.71 o                         
   3   8   5         17.49         33.99         7.36 o                         
   4   8   5        865.48        822.21        25.29 o                         
   5   8   5          3.29         -0.25         5.67 o                         
   6   8   5         17.34         25.19         8.18 o                         
   7   8   5         11.86         -1.65         7.57 o                         
   8   8   5          0.20        -10.56        10.56 o                         
  -2   9   5          2.66         -4.24        10.77 o                         
  -1   9   5         64.92         53.66        10.92 o                         
   0   9   5         24.87          7.58         8.48 o                         
   1   9   5         42.48         31.53         8.18 o                         
   2   9   5         30.89         38.51        12.10 o                         
   3   9   5          1.62         17.72        14.61 o                         
   4   9   5         94.04        117.55        16.29 o                         
   5   9   5          4.17          9.69        13.36 o                         
   6   9   5          0.14          6.80         6.07 o                         
   7   9   5         60.72         77.61         8.05 o                         
   8   9   5          2.97         -0.70         9.39 o                         
   0  10   5          0.69         19.03        10.55 o                         
   1  10   5         11.45         17.72         8.70 o                         
   2  10   5         13.51          4.67         7.69 o                         
   3  10   5         13.20         20.37        14.39 o                         
   4  10   5         51.47         61.31        14.71 o                         
   5  10   5          0.28          2.62        14.87 o                         
   6  10   5         33.35         37.95        13.71 o                         
   7  10   5          1.65         -0.47         9.86 o                         
   2  11   5          3.55         13.12        14.71 o                         
   3  11   5          4.67         20.26        14.49 o                         
   4  11   5          0.04        -11.79        11.79 o                         
  -5 -10   6          8.85         35.58        15.66 o                         
  -4 -10   6          0.53         31.82        14.34 o                         
  -3 -10   6          3.23         -2.90         8.56 o                         
  -2 -10   6         34.11         55.53        12.39 o                         
  -1 -10   6        106.20        102.12        13.93 o                         
  -7  -9   6          0.18          1.09        16.11 o                         
  -6  -9   6        114.23        109.73        13.88 o                         
  -5  -9   6         44.86         49.52         9.12 o                         
  -4  -9   6         28.32          6.89        16.13 o                         
  -3  -9   6         78.56         76.92        10.60 o                         
  -2  -9   6         17.39         20.44         9.46 o                         
  -1  -9   6        145.40        172.51        17.57 o                         
   0  -9   6          0.06         -5.66         8.40 o                         
   1  -9   6         44.08         43.37        14.92 o                         
  -8  -8   6          1.34         15.66        15.72 o                         
  -7  -8   6          0.00         11.16        11.67 o                         
  -6  -8   6         34.74         18.07         9.24 o                         
  -5  -8   6          2.88          4.99         8.09 o                         
  -4  -8   6        116.94         92.45         9.04 o                         
  -3  -8   6        304.83        306.92        14.14 o                         
  -2  -8   6         18.68         12.44         8.06 o                         
  -1  -8   6        251.97        265.71        18.23 o                         
   0  -8   6          7.08          6.92         9.38 o                         
   1  -8   6        163.10        154.75         9.06 o                         
   2  -8   6          1.01         -8.86        11.70 o                         
   3  -8   6          0.28         11.05        13.72 o                         
  -8  -7   6         10.56          6.68        13.65 o                         
  -7  -7   6          4.34          4.41        11.60 o                         
  -6  -7   6         37.12         40.24        11.37 o                         
  -5  -7   6         98.59        123.37        26.45 o                         
  -4  -7   6          0.11          3.09         5.26 o                         
  -3  -7   6          7.82         -0.34         5.29 o                         
  -2  -7   6         19.40         28.97         7.16 o                         
  -1  -7   6          5.85          9.16         5.34 o                         
   0  -7   6         34.78         46.28         7.05 o                         
   1  -7   6          4.45          9.54         6.86 o                         
   2  -7   6         42.43         50.82        11.41 o                         
   3  -7   6          7.48        -11.25        11.25 o                         
   4  -7   6          0.06        -13.58        13.58 o                         
  -8  -6   6          6.06         -5.22         8.43 o                         
  -7  -6   6          7.14          9.90         7.27 o                         
  -6  -6   6          0.08          3.88         5.22 o                         
  -5  -6   6         16.74         19.21         7.14 o                         
  -4  -6   6        130.46        137.11        12.91 o                         
  -3  -6   6          8.99          9.20         5.99 o                         
  -2  -6   6          7.32          3.91         3.99 o                         
  -1  -6   6         82.60         89.65         7.10 o                         
   0  -6   6         43.41         33.23         6.31 o                         
   1  -6   6          9.64         10.02         5.75 o                         
   2  -6   6          0.88         -0.07         6.51 o                         
   3  -6   6          9.22         -7.35        10.12 o                         
   4  -6   6          4.53          2.09        10.53 o                         
   5  -6   6          9.77         -3.57        12.92 o                         
  -9  -5   6          0.42         10.88        10.26 o                         
  -8  -5   6          0.11         -1.19         8.63 o                         
  -7  -5   6         24.13          8.06         7.22 o                         
  -6  -5   6         16.25         26.79         6.52 o                         
  -5  -5   6        215.69        207.69         6.82 o                         
  -4  -5   6        307.31        282.56         4.92 o                         
  -3  -5   6         70.59         59.25         3.48 o                         
  -2  -5   6         51.43         58.04         3.58 o                         
  -1  -5   6         31.97         38.42         4.26 o                         
   0  -5   6        217.37        228.21         8.47 o                         
   1  -5   6        172.42        193.92         8.35 o                         
   2  -5   6          0.44         -4.06         5.86 o                         
   3  -5   6          0.48          1.21         9.27 o                         
   4  -5   6          1.71         -6.49        11.19 o                         
   5  -5   6          0.10         -8.28        11.34 o                         
   6  -5   6          1.39         21.24         8.24 o                         
  -9  -4   6         13.71         69.66        27.24 o                         
  -8  -4   6          0.12          7.43         8.29 o                         
  -7  -4   6         50.79         62.75         8.66 o                         
  -6  -4   6        101.50         95.08         8.09 o                         
  -5  -4   6         94.24         91.94         4.44 o                         
  -4  -4   6        158.70        171.65         4.30 o                         
  -3  -4   6         36.69         35.21         2.94 o                         
  -2  -4   6        286.10        324.94         4.14 o                         
  -1  -4   6        361.80        360.19         5.77 o                         
   0  -4   6        260.91        214.76         5.84 o                         
   1  -4   6         77.38         68.30         5.93 o                         
   2  -4   6        417.28        418.75        15.82 o                         
   3  -4   6          0.36          2.59         9.41 o                         
   4  -4   6         35.85         38.83        10.61 o                         
   5  -4   6        310.99        317.10        18.22 o                         
   6  -4   6        102.30         89.16        10.78 o                         
  -9  -3   6          1.25          3.13        27.76 o                         
  -8  -3   6          2.36          4.93         7.91 o                         
  -7  -3   6        153.45        182.79        10.67 o                         
  -6  -3   6          0.36         -3.10         7.13 o                         
  -5  -3   6        619.08        636.67         9.62 o                         
  -4  -3   6       2013.39       2023.95        17.16 o                         
  -3  -3   6         69.12         52.78         3.10 o                         
  -2  -3   6        507.22        557.94         4.42 o                         
  -1  -3   6         71.32         80.09         3.12 o                         
   0  -3   6         73.92         82.55         5.14 o                         
   1  -3   6        109.92         98.28         5.66 o                         
   2  -3   6         13.25          8.28         7.96 o                         
   3  -3   6        291.51        298.33        14.46 o                         
   4  -3   6          6.19         14.39         5.55 o                         
   5  -3   6        193.71        203.49        15.17 o                         
   6  -3   6         16.77         13.52        18.92 o                         
   7  -3   6          0.01          1.46         8.23 o                         
  -9  -2   6          0.89        -13.07        14.59 o                         
  -8  -2   6         23.35         21.88         6.89 o                         
  -7  -2   6         20.30         10.95         6.51 o                         
  -6  -2   6        111.65        109.13         7.11 o                         
  -5  -2   6        246.54        224.43         5.83 o                         
  -4  -2   6        220.76        262.51         7.34 o                         
  -3  -2   6       1391.96       1487.81        12.18 o                         
  -2  -2   6        636.93        554.76         5.50 o                         
  -1  -2   6          0.31          1.32         2.27 o                         
   0  -2   6       1147.51       1114.17        14.36 o                         
   1  -2   6         17.74         18.62         2.52 o                         
   2  -2   6        934.69        936.64        22.07 o                         
   3  -2   6        588.98        539.61         9.91 o                         
   4  -2   6          0.60         -1.58         4.04 o                         
   5  -2   6         51.69         52.21         5.56 o                         
   6  -2   6         16.56         23.22         6.88 o                         
   7  -2   6          0.30          3.72         7.44 o                         
  -8  -1   6          0.04          5.07        11.35 o                         
  -7  -1   6          0.11         -0.91         6.56 o                         
  -6  -1   6       2475.17       2504.74        17.58 o                         
  -5  -1   6        111.86        111.39         5.12 o                         
  -4  -1   6         60.53         70.38         4.33 o                         
  -3  -1   6        225.28        212.40         3.04 o                         
  -2  -1   6       4145.15       4009.07        19.55 o                         
  -1  -1   6        129.69        120.16         2.34 o                         
   0  -1   6       2308.70       2169.55        33.20 o                         
   1  -1   6       9907.05       9858.47        67.35 o                         
   2  -1   6        241.36        241.30         4.27 o                         
   3  -1   6         28.93         24.97         3.51 o                         
   4  -1   6        462.12        506.38        10.67 o                         
   5  -1   6         17.39         26.05         4.16 o                         
   6  -1   6          6.37          9.05         4.86 o                         
   7  -1   6          4.76         14.00         6.66 o                         
   8  -1   6         61.01         92.15        25.87 o                         
  -8   0   6          5.85         12.54        12.57 o                         
  -7   0   6        104.49        101.91        13.62 o                         
  -6   0   6        197.96        204.51        13.29 o                         
  -5   0   6          7.15          3.93         4.45 o                         
  -4   0   6         12.76          8.31         2.83 o                         
  -3   0   6        180.56        194.55         4.15 o                         
  -2   0   6       1551.60       1562.38         9.25 o                         
  -1   0   6        396.35        417.67         6.16 o                         
   0   0   6        980.88        992.37        19.58 o                         
   1   0   6      18954.97      18879.79        56.94 o                         
   2   0   6       3623.99       3613.42        37.33 o                         
   3   0   6        350.43        371.55         9.25 o                         
   4   0   6        861.71        836.33         6.79 o                         
   5   0   6          3.23          5.27         3.93 o                         
   6   0   6        363.81        358.54         8.50 o                         
   7   0   6         51.01         55.63         5.40 o                         
   8   0   6         12.11         27.70         8.05 o                         
  -8   1   6          6.87          3.51        13.02 o                         
  -7   1   6          3.36         19.64        11.19 o                         
  -6   1   6          3.36          6.39        11.02 o                         
  -5   1   6        212.26        206.95         8.50 o                         
  -4   1   6        312.55        315.15         6.77 o                         
  -3   1   6         20.96         26.08         2.92 o                         
  -2   1   6        976.86        913.90         6.09 o                         
  -1   1   6       1983.97       2020.28        10.91 o                         
   0   1   6       1118.76       1209.22         7.04 o                         
   1   1   6         49.84         54.33         2.60 o                         
   2   1   6        439.00        492.80         4.61 o                         
   3   1   6        324.37        305.07         4.64 o                         
   4   1   6         82.93         76.88         3.14 o                         
   5   1   6         18.27         16.86         3.98 o                         
   6   1   6          5.33          3.26         4.30 o                         
   7   1   6          4.90          4.93         5.25 o                         
   8   1   6        112.24        117.89         9.85 o                         
  -7   2   6          4.59         20.49        12.26 o                         
  -6   2   6          2.90          2.32         6.94 o                         
  -5   2   6         42.65         38.41         5.66 o                         
  -4   2   6          1.15          2.16         4.05 o                         
  -3   2   6        375.27        341.89         4.79 o                         
  -2   2   6        348.53        358.65         5.65 o                         
  -1   2   6       2422.49       2280.26        11.70 o                         
   0   2   6         26.10         15.12         2.78 o                         
   1   2   6       4838.41       4787.31        66.99 o                         
   2   2   6        117.91        121.51         3.78 o                         
   3   2   6          0.04          2.12         2.68 o                         
   4   2   6        611.27        664.30        16.25 o                         
   5   2   6        174.07        161.57         9.71 o                         
   6   2   6          0.72         -1.91         5.83 o                         
   7   2   6         12.87         12.54        10.96 o                         
   8   2   6          0.02          2.53        10.19 o                         
   9   2   6         23.88         32.43        13.59 o                         
  -7   3   6          0.38          5.47        20.42 o                         
  -6   3   6          5.47         21.30         6.03 o                         
  -5   3   6        353.41        345.25         9.66 o                         
  -4   3   6          8.70          6.88         5.09 o                         
  -3   3   6          1.12          0.31         4.45 o                         
  -2   3   6          5.35          9.19         3.08 o                         
  -1   3   6         55.86         61.21         3.76 o                         
   0   3   6        382.81        404.22         7.69 o                         
   1   3   6       4888.64       4897.90        33.78 o                         
   2   3   6          3.10          8.06         4.67 o                         
   3   3   6          7.08          3.73         2.97 o                         
   4   3   6          2.44          9.36         3.24 o                         
   5   3   6         64.11         67.33         4.60 o                         
   6   3   6         35.46         32.03         5.88 o                         
   7   3   6          0.67         -5.30        10.62 o                         
   8   3   6          5.70          8.89        12.03 o                         
   9   3   6          0.41         -1.68        13.98 o                         
  -6   4   6         28.73         45.64         8.74 o                         
  -5   4   6        731.83        778.58        13.61 o                         
  -4   4   6          2.85          2.02         6.18 o                         
  -3   4   6         43.58         30.19         8.91 o                         
  -2   4   6        114.34        141.66         5.54 o                         
  -1   4   6        153.79        131.98         5.06 o                         
   0   4   6        272.25        323.22         6.53 o                         
   1   4   6        227.52        229.88         7.32 o                         
   2   4   6       2336.87       2301.86        17.26 o                         
   3   4   6        272.08        278.28         6.51 o                         
   4   4   6          5.11          4.43         3.36 o                         
   5   4   6        108.34        103.29         4.81 o                         
   6   4   6         92.09         90.52        10.60 o                         
   7   4   6          9.75          2.72        10.97 o                         
   8   4   6         23.26          6.66        11.75 o                         
   9   4   6          4.89        -11.06        11.97 o                         
  -6   5   6          0.35          5.08         8.42 o                         
  -5   5   6        141.72        140.99        13.08 o                         
  -4   5   6        263.32        254.06        10.05 o                         
  -3   5   6         58.55         66.00        11.28 o                         
  -2   5   6          6.95         -0.73         5.37 o                         
  -1   5   6         93.54         87.35         6.91 o                         
   0   5   6        429.47        460.79         7.05 o                         
   1   5   6        238.47        262.90         4.93 o                         
   2   5   6       2657.25       2538.96        16.14 o                         
   3   5   6         17.85         20.87         5.33 o                         
   4   5   6          6.95          5.85         5.62 o                         
   5   5   6          0.83          2.22         4.64 o                         
   6   5   6          0.41          5.67         8.74 o                         
   7   5   6          7.48          8.13        11.15 o                         
   8   5   6         11.72         19.91        12.85 o                         
   9   5   6          0.73         16.41        13.86 o                         
  -5   6   6          8.07         20.94        12.79 o                         
  -4   6   6          0.60          4.22        11.54 o                         
  -3   6   6          9.17         15.81        11.44 o                         
  -2   6   6          0.11         -1.42         7.32 o                         
  -1   6   6          1.22         -7.30         8.42 o                         
   0   6   6         53.66         50.71         7.51 o                         
   1   6   6          0.00          0.06         5.69 o                         
   2   6   6         27.87         32.53         5.88 o                         
   3   6   6        107.32        137.76         7.66 o                         
   4   6   6       1139.09       1139.46        29.68 o                         
   5   6   6        221.89        253.99        14.56 o                         
   6   6   6         93.81        100.07         6.77 o                         
   7   6   6         74.34         75.56         8.89 o                         
   8   6   6          3.27        -12.51        12.51 o                         
   9   6   6         26.63         48.86        15.88 o                         
  -4   7   6          4.75         22.38        12.88 o                         
  -3   7   6         11.85         20.82        10.32 o                         
  -2   7   6         11.84         21.68        11.42 o                         
  -1   7   6         86.56         93.26         7.93 o                         
   0   7   6         43.18         53.92        14.82 o                         
   1   7   6        382.64        399.56        12.00 o                         
   2   7   6         99.86        103.05         9.30 o                         
   3   7   6         15.51          7.71         4.32 o                         
   4   7   6        169.10        141.91        12.28 o                         
   5   7   6        217.46        171.98        11.19 o                         
   6   7   6         63.12         52.42         6.67 o                         
   7   7   6        100.08         82.46        11.38 o                         
   8   7   6         14.92          7.30         8.16 o                         
   9   7   6         10.17         34.71        11.71 o                         
  -3   8   6         23.84         41.05        12.37 o                         
  -2   8   6          4.89         29.36        11.12 o                         
  -1   8   6         94.52         92.80        22.61 o                         
   0   8   6         89.44         87.07         8.83 o                         
   1   8   6         61.58         53.62         8.00 o                         
   2   8   6        501.03        458.56        13.10 o                         
   3   8   6        832.00        800.87        16.04 o                         
   4   8   6          5.68         25.22        12.73 o                         
   5   8   6         31.72         11.65         5.72 o                         
   6   8   6         18.40         18.65         6.04 o                         
   7   8   6          3.56          3.84         7.10 o                         
   8   8   6         19.78         -7.22        10.50 o                         
  -2   9   6          1.72         39.92        13.48 o                         
  -1   9   6          6.39         -1.57         9.72 o                         
   0   9   6         21.75         31.25         8.58 o                         
   1   9   6         36.05         42.18         7.84 o                         
   2   9   6         18.38         30.43         7.62 o                         
   3   9   6         17.70         20.22         7.66 o                         
   4   9   6         16.37         13.37        13.94 o                         
   5   9   6         19.57          7.76         6.82 o                         
   6   9   6         19.11         15.41         6.16 o                         
   7   9   6          5.00         28.73        13.91 o                         
   8   9   6          6.17         24.89        13.08 o                         
   0  10   6         65.53         66.55         9.65 o                         
   1  10   6         13.51         35.44         8.68 o                         
   2  10   6          8.24         -8.01         8.01 o                         
   3  10   6         35.50         12.55        13.77 o                         
   4  10   6         13.40         -0.82        12.38 o                         
   5  10   6         11.63         10.26        14.26 o                         
   6  10   6          6.61         33.56        12.58 o                         
   7  10   6          2.60         17.14        15.80 o                         
   3  11   6          0.24        -14.82        14.82 o                         
   4  11   6          0.51        -14.04        14.04 o                         
  -5 -10   7         11.82          3.89        14.33 o                         
  -4 -10   7          0.43          6.87        15.60 o                         
  -3 -10   7          8.76         -9.09         9.09 o                         
  -2 -10   7         16.13         12.57        16.47 o                         
  -1 -10   7          7.58          7.59         8.81 o                         
  -7  -9   7          5.07         -3.57        13.48 o                         
  -6  -9   7         78.68         88.21        11.21 o                         
  -5  -9   7         11.16          6.24         9.35 o                         
  -4  -9   7         23.08         22.43         9.23 o                         
  -3  -9   7          0.00         12.84         8.23 o                         
  -2  -9   7          0.80          7.36         8.13 o                         
  -1  -9   7         11.00        -13.00        13.00 o                         
   0  -9   7          4.74          2.61        14.94 o                         
   1  -9   7         11.35         -9.28         9.28 o                         
  -7  -8   7          0.81          0.00        15.21 o                         
  -6  -8   7         12.39         16.40         8.69 o                         
  -5  -8   7         90.52         75.08         9.50 o                         
  -4  -8   7          0.72          8.95        10.80 o                         
  -3  -8   7         32.50         40.41         6.29 o                         
  -2  -8   7        205.68        204.59        23.98 o                         
  -1  -8   7         15.60         17.28         7.21 o                         
   0  -8   7          0.00          7.38        12.40 o                         
   1  -8   7         17.31         26.46         8.69 o                         
   2  -8   7          2.15        -11.89        11.89 o                         
  -8  -7   7          1.36         31.07        15.08 o                         
  -7  -7   7          3.14         17.70        13.37 o                         
  -6  -7   7         11.06         16.60         7.52 o                         
  -5  -7   7         71.17         84.75        19.94 o                         
  -4  -7   7        103.26         82.68         6.41 o                         
  -3  -7   7          1.53         -0.70         6.82 o                         
  -2  -7   7          3.01          3.28         7.15 o                         
  -1  -7   7         71.45         64.29         7.10 o                         
   0  -7   7         25.67         42.83         6.76 o                         
   1  -7   7         83.32         84.95         8.40 o                         
   2  -7   7          6.83         -3.05         9.92 o                         
   3  -7   7          1.63          3.00        11.58 o                         
   4  -7   7         21.87         26.45        12.30 o                         
  -8  -6   7          6.99         23.16        13.13 o                         
  -7  -6   7          8.76         16.61         9.77 o                         
  -6  -6   7         55.35         61.79        20.83 o                         
  -5  -6   7          1.05          3.51         6.95 o                         
  -4  -6   7          7.47          4.57         5.12 o                         
  -3  -6   7         12.49         17.78         6.36 o                         
  -2  -6   7        236.21        240.20        10.02 o                         
  -1  -6   7         67.73         74.64         7.56 o                         
   0  -6   7         19.81         27.42         7.91 o                         
   1  -6   7         27.57         28.27         9.20 o                         
   2  -6   7        107.40        105.10        12.62 o                         
   3  -6   7          5.29         12.78         9.94 o                         
   4  -6   7          0.00         31.72        10.48 o                         
   5  -6   7          0.78         11.88        11.54 o                         
  -9  -5   7          2.57         28.23        51.06 o                         
  -8  -5   7          1.01          9.22         7.61 o                         
  -7  -5   7         31.31         24.05        10.14 o                         
  -6  -5   7         35.51         46.33         7.29 o                         
  -5  -5   7         39.12         50.82         5.38 o                         
  -4  -5   7         20.43         18.69         2.73 o                         
  -3  -5   7         52.21         45.81         4.86 o                         
  -2  -5   7        433.51        456.39         7.75 o                         
  -1  -5   7        504.74        511.83         7.53 o                         
   0  -5   7          3.14          0.56         5.27 o                         
   1  -5   7         30.88         21.20         5.94 o                         
   2  -5   7        230.48        215.53        13.79 o                         
   3  -5   7          0.07         -7.04        10.35 o                         
   4  -5   7          8.83          2.66         8.79 o                         
   5  -5   7         43.76         42.40        12.54 o                         
  -9  -4   7          0.19         24.55         9.41 o                         
  -8  -4   7          5.31         14.50         7.97 o                         
  -7  -4   7         24.37         20.97         8.05 o                         
  -6  -4   7        288.25        297.49        15.45 o                         
  -5  -4   7         15.10         13.33         4.24 o                         
  -4  -4   7        592.01        634.47         7.88 o                         
  -3  -4   7         28.67         24.12         2.88 o                         
  -2  -4   7       1213.64       1240.97         7.27 o                         
  -1  -4   7        980.63        955.37         9.60 o                         
   0  -4   7          2.55         -2.81         3.46 o                         
   1  -4   7         19.35         20.26         5.46 o                         
   2  -4   7        347.35        405.51        16.07 o                         
   3  -4   7        212.98        204.40        13.81 o                         
   4  -4   7        135.39        126.81        13.56 o                         
   5  -4   7         19.59          1.95        10.85 o                         
   6  -4   7          0.02         65.93        67.59 o                         
  -9  -3   7          0.42        -12.92        12.92 o                         
  -8  -3   7          0.65         -5.68        16.61 o                         
  -7  -3   7        169.33        163.41        30.86 o                         
  -6  -3   7        127.43        120.95         9.18 o                         
  -5  -3   7          0.93          0.14         4.01 o                         
  -4  -3   7        205.32        187.46         4.74 o                         
  -3  -3   7       2149.13       2088.41        15.48 o                         
  -2  -3   7       1381.52       1369.28         8.89 o                         
  -1  -3   7         69.98         68.96         3.95 o                         
   0  -3   7        356.99        343.16         7.87 o                         
   1  -3   7       1025.21       1027.99        18.78 o                         
   2  -3   7        196.58        207.00        12.00 o                         
   3  -3   7        382.14        360.12        15.64 o                         
   4  -3   7        130.41        119.17         7.41 o                         
   5  -3   7         13.14         24.15        10.63 o                         
   6  -3   7         10.70          5.88         7.20 o                         
   7  -3   7          3.50         -0.40        16.07 o                         
  -8  -2   7          0.03         -1.12         7.98 o                         
  -7  -2   7        155.25        177.79         8.51 o                         
  -6  -2   7        232.73        223.34         6.61 o                         
  -5  -2   7        290.37        275.91         6.41 o                         
  -4  -2   7         18.32         17.06         3.49 o                         
  -3  -2   7       3914.19       4106.19        24.36 o                         
  -2  -2   7        545.09        513.35         5.38 o                         
  -1  -2   7        111.95        100.61         3.22 o                         
   0  -2   7         81.39         80.64         6.95 o                         
   1  -2   7        144.12        144.87         3.78 o                         
   2  -2   7        248.85        234.22         9.07 o                         
   3  -2   7         13.30         26.76         3.55 o                         
   4  -2   7          4.35          1.41         3.96 o                         
   5  -2   7         26.55         30.50         4.52 o                         
   6  -2   7         37.62         42.11        10.11 o                         
   7  -2   7         13.50          4.10         8.15 o                         
  -8  -1   7          0.78          6.38        11.64 o                         
  -7  -1   7          1.71         12.21         7.43 o                         
  -6  -1   7        256.31        246.43         8.13 o                         
  -5  -1   7        853.17        814.17         9.78 o                         
  -4  -1   7          0.18         -0.99         1.96 o                         
  -3  -1   7       4504.05       4660.34        21.32 o                         
  -2  -1   7        540.13        552.39         8.13 o                         
  -1  -1   7          6.25          0.55         1.62 o                         
   0  -1   7          3.64          0.88         3.62 o                         
   1  -1   7       4425.54       4403.33        14.56 o                         
   2  -1   7       1697.14       1682.28         9.70 o                         
   3  -1   7          4.13          0.95         3.02 o                         
   4  -1   7         63.28         72.64         4.65 o                         
   5  -1   7          0.49         -2.71         3.94 o                         
   6  -1   7         94.55         61.87         5.26 o                         
   7  -1   7          9.80         12.81         6.50 o                         
   8  -1   7         13.92         32.89         7.94 o                         
  -8   0   7          8.35         29.59        13.66 o                         
  -7   0   7         14.82         24.33        11.48 o                         
  -6   0   7          9.07          5.87         6.40 o                         
  -5   0   7         87.18         75.11         5.39 o                         
  -4   0   7         23.12         25.58         3.06 o                         
  -3   0   7         19.77         19.48         2.75 o                         
  -2   0   7        182.67        192.84         5.89 o                         
  -1   0   7       2645.26       2521.72        29.91 o                         
   0   0   7          1.35          4.47         3.93 o                         
   1   0   7         87.05         86.64         4.91 o                         
   2   0   7        168.09        195.30         3.97 o                         
   3   0   7         56.74         68.03         3.78 o                         
   4   0   7         49.59         61.21         3.96 o                         
   5   0   7        256.38        273.01         6.43 o                         
   6   0   7         85.73         60.97         5.15 o                         
   7   0   7          1.51          9.33         4.77 o                         
   8   0   7         46.05         52.97        10.16 o                         
  -8   1   7          7.34        -13.18        13.18 o                         
  -7   1   7          1.27         17.29        12.23 o                         
  -6   1   7          2.44          1.20         9.91 o                         
  -5   1   7        355.25        375.79        10.19 o                         
  -4   1   7         15.54         13.62         3.27 o                         
  -3   1   7       3274.35       3346.68        23.90 o                         
  -2   1   7       1053.66       1055.28         8.68 o                         
  -1   1   7       1828.37       1843.60        12.82 o                         
   0   1   7        433.52        433.18         9.41 o                         
   1   1   7        813.44        802.82         6.52 o                         
   2   1   7        127.13        133.27         3.04 o                         
   3   1   7        144.12        147.62         3.85 o                         
   4   1   7        604.43        676.41         6.41 o                         
   5   1   7         23.96         20.96         3.91 o                         
   6   1   7        147.29        138.93         6.97 o                         
   7   1   7         39.66         35.00         4.97 o                         
   8   1   7          0.01         -1.20        10.56 o                         
  -7   2   7         26.24         43.58        12.98 o                         
  -6   2   7          2.49         -5.38         7.17 o                         
  -5   2   7          1.30         10.30         7.99 o                         
  -4   2   7         29.60         29.69         4.47 o                         
  -3   2   7         52.72         54.24         2.83 o                         
  -2   2   7         87.76         87.05         2.32 o                         
  -1   2   7         12.93          9.70         2.08 o                         
   0   2   7          8.31          2.54         2.82 o                         
   1   2   7         97.99         97.44         3.51 o                         
   2   2   7        134.55        131.71         4.51 o                         
   3   2   7        139.13        146.38         4.12 o                         
   4   2   7       3762.63       3934.01        23.74 o                         
   5   2   7        260.32        276.57         9.02 o                         
   6   2   7          0.36         -2.27         5.47 o                         
   7   2   7          3.39          4.39         9.68 o                         
   8   2   7         10.55         10.76        12.68 o                         
   9   2   7          9.18         25.32        12.25 o                         
  -7   3   7          5.71         18.29        18.45 o                         
  -6   3   7          0.06          8.08         5.40 o                         
  -5   3   7        110.46        119.30         7.45 o                         
  -4   3   7        217.21        216.54        11.81 o                         
  -3   3   7          0.26         -0.92         4.28 o                         
  -2   3   7        377.23        370.16         6.93 o                         
  -1   3   7         80.79         88.89         4.35 o                         
   0   3   7        174.84        158.21         5.49 o                         
   1   3   7         40.66         43.86         7.83 o                         
   2   3   7       5711.57       5720.83        26.66 o                         
   3   3   7        126.72        122.21         4.01 o                         
   4   3   7         80.74         85.21         4.16 o                         
   5   3   7          1.19          1.44         3.77 o                         
   6   3   7        219.55        201.15        14.11 o                         
   7   3   7         79.06         78.64        12.32 o                         
   8   3   7          4.84         -4.77        10.42 o                         
   9   3   7          0.01         -2.66        13.07 o                         
  -6   4   7          1.42         -1.88         7.71 o                         
  -5   4   7        191.87        223.42        14.07 o                         
  -4   4   7        545.46        562.27        13.17 o                         
  -3   4   7         14.18          6.97         4.92 o                         
  -2   4   7        299.88        315.87         7.52 o                         
  -1   4   7         41.72         34.15         3.94 o                         
   0   4   7         62.51         57.33         5.31 o                         
   1   4   7        102.77        117.93         5.76 o                         
   2   4   7        307.18        313.20        12.52 o                         
   3   4   7         25.60         33.73         5.12 o                         
   4   4   7        200.24        188.10         9.22 o                         
   5   4   7        146.56        147.64         6.04 o                         
   6   4   7         10.15          4.06         9.42 o                         
   7   4   7          9.75         23.23        11.08 o                         
   8   4   7         36.25         52.78        12.37 o                         
   9   4   7          1.70         18.79        12.72 o                         
  -6   5   7          0.95         -5.61         8.24 o                         
  -5   5   7          5.86          0.00         8.95 o                         
  -4   5   7          9.06         11.58         6.59 o                         
  -3   5   7        190.17        173.86        13.40 o                         
  -2   5   7         13.24         14.82         5.85 o                         
  -1   5   7         23.31         28.07         5.92 o                         
   0   5   7        135.69        122.59         5.82 o                         
   1   5   7        245.08        244.15         8.60 o                         
   2   5   7          0.10          1.83         8.65 o                         
   3   5   7        527.67        481.38        10.27 o                         
   4   5   7         62.09         77.82         6.76 o                         
   5   5   7         13.06         15.79         5.06 o                         
   6   5   7          7.40          1.39         9.72 o                         
   7   5   7         83.68         55.20        11.97 o                         
   8   5   7          4.63        -11.84        11.84 o                         
   9   5   7          4.21          9.63        12.74 o                         
  -5   6   7          0.25         17.53        12.59 o                         
  -4   6   7        206.99        238.09        17.13 o                         
  -3   6   7        103.01         87.65        11.90 o                         
  -2   6   7         19.32         16.40         6.09 o                         
  -1   6   7          0.00          2.89         5.98 o                         
   0   6   7          0.00         -4.78         5.90 o                         
   1   6   7         92.99        111.28         7.36 o                         
   2   6   7        133.64        126.05         6.72 o                         
   3   6   7        538.24        561.36        12.66 o                         
   4   6   7        146.96        119.12         9.62 o                         
   5   6   7        619.75        654.75        17.78 o                         
   6   6   7          0.35         -1.78         5.94 o                         
   7   6   7         43.33         56.12        12.08 o                         
   8   6   7         19.92         23.39        11.84 o                         
   9   6   7         76.54         77.50        15.36 o                         
  -4   7   7          1.53         11.02        13.25 o                         
  -3   7   7        145.69        141.75        14.52 o                         
  -2   7   7          1.28         -4.39         8.63 o                         
  -1   7   7          0.93         11.22         6.72 o                         
   0   7   7         31.69         28.85         6.99 o                         
   1   7   7         87.28         97.57         8.11 o                         
   2   7   7         36.53         43.02         7.00 o                         
   3   7   7        227.40        219.57         9.29 o                         
   4   7   7        244.54        272.28        10.66 o                         
   5   7   7        342.15        367.58         9.77 o                         
   6   7   7         83.05         61.17         6.64 o                         
   7   7   7        107.78        107.85        13.26 o                         
   8   7   7         68.60         55.85        12.33 o                         
   9   7   7         66.62         91.97        15.26 o                         
  -3   8   7          3.86         22.94        10.53 o                         
  -2   8   7          0.11        -10.82        10.82 o                         
  -1   8   7          4.18         -6.22        12.71 o                         
   0   8   7          0.35          6.95        13.66 o                         
   1   8   7         75.83         57.30         8.29 o                         
   2   8   7        139.98        163.50        15.70 o                         
   3   8   7       1920.92       1742.57        22.57 o                         
   4   8   7        603.86        659.47        23.80 o                         
   5   8   7        206.13        192.16        10.97 o                         
   6   8   7          6.60         11.86         5.89 o                         
   7   8   7         89.67         74.40         9.18 o                         
   8   8   7          4.56        -11.91        11.91 o                         
  -2   9   7          4.92         -5.27        11.02 o                         
  -1   9   7          3.08         89.58        11.51 o                         
   0   9   7          0.01         -1.58         7.25 o                         
   1   9   7          4.03         16.67         8.34 o                         
   2   9   7         35.53         49.60         8.26 o                         
   3   9   7          0.91         -8.46         8.46 o                         
   4   9   7          6.65          4.89        13.01 o                         
   5   9   7         65.25         66.45        15.29 o                         
   6   9   7          9.25         13.55         6.12 o                         
   7   9   7         15.60         35.96         7.32 o                         
   8   9   7          1.65          1.35        11.83 o                         
   0  10   7         53.68         40.46        19.38 o                         
   1  10   7          1.56          7.09        10.95 o                         
   2  10   7         13.00         26.97         7.59 o                         
   3  10   7         83.08         57.02        15.46 o                         
   4  10   7          2.45          3.66        12.22 o                         
   5  10   7          8.13         19.68        13.17 o                         
   6  10   7         15.36         15.40        12.67 o                         
   7  10   7         10.51         22.29        15.74 o                         
   3  11   7          1.03          8.02        12.62 o                         
   4  11   7          2.87        -14.29        14.29 o                         
  -5 -10   8          1.07        -13.18        13.18 o                         
  -4 -10   8          0.03         17.97        13.85 o                         
  -3 -10   8          1.20         11.15         9.27 o                         
  -2 -10   8         51.78         40.81        11.08 o                         
  -6  -9   8          0.17          4.07         9.72 o                         
  -5  -9   8          0.68          2.93         8.21 o                         
  -4  -9   8          0.07         17.73        10.31 o                         
  -3  -9   8         28.18         28.10        11.36 o                         
  -2  -9   8         30.55         38.72         9.23 o                         
  -1  -9   8          2.18         -0.85         8.62 o                         
   0  -9   8         47.10         36.80         8.71 o                         
   1  -9   8          5.22         19.75         9.63 o                         
  -7  -8   8          6.98        -14.14        14.14 o                         
  -6  -8   8          0.11         -7.67        20.40 o                         
  -5  -8   8          1.86          7.72         8.31 o                         
  -4  -8   8          0.89          3.86         5.91 o                         
  -3  -8   8         17.68         10.21         8.04 o                         
  -2  -8   8         21.01          9.43         8.23 o                         
  -1  -8   8          4.91         16.89         8.62 o                         
   0  -8   8         10.86         16.80         7.68 o                         
   1  -8   8        120.07        114.65        14.85 o                         
   2  -8   8         11.86          0.20        12.21 o                         
  -8  -7   8          2.15        -15.04        15.04 o                         
  -7  -7   8         27.40         27.88        14.15 o                         
  -6  -7   8          2.16         -5.19         7.67 o                         
  -5  -7   8        315.76        315.73        17.98 o                         
  -4  -7   8         76.99         76.43         6.43 o                         
  -3  -7   8          1.30         -0.42         6.49 o                         
  -2  -7   8        184.79        183.27        16.32 o                         
  -1  -7   8         28.03         20.32         5.36 o                         
   0  -7   8          0.99          0.15         6.00 o                         
   1  -7   8        204.78        219.97        10.15 o                         
   2  -7   8          0.04          5.43         9.59 o                         
   3  -7   8          0.27          9.33        11.42 o                         
   4  -7   8          0.72        -13.46        13.46 o                         
  -8  -6   8          1.15         12.67        12.94 o                         
  -7  -6   8          8.14         14.44        12.49 o                         
  -6  -6   8          5.51         -1.72         6.25 o                         
  -5  -6   8         27.80         35.46         7.55 o                         
  -4  -6   8         88.50         88.55         6.26 o                         
  -3  -6   8          0.45          2.17         6.06 o                         
  -2  -6   8        102.77        107.07        13.72 o                         
  -1  -6   8         18.53         18.29         5.09 o                         
   0  -6   8         40.91         41.20         6.52 o                         
   1  -6   8          2.88          8.51         6.32 o                         
   2  -6   8        181.81        176.02        14.46 o                         
   3  -6   8         65.00         70.92        12.34 o                         
   4  -6   8          4.92         37.64        12.10 o                         
   5  -6   8         36.87         22.50        14.30 o                         
  -8  -5   8         28.50          7.39        19.21 o                         
  -7  -5   8         52.82         47.48         9.67 o                         
  -6  -5   8          2.56         18.34         7.66 o                         
  -5  -5   8        229.78        224.18         6.16 o                         
  -4  -5   8        350.47        353.07        11.97 o                         
  -3  -5   8         13.00         10.84         4.14 o                         
  -2  -5   8          5.61          2.69         3.63 o                         
  -1  -5   8         89.84         92.29         4.64 o                         
   0  -5   8        138.26        144.66         9.90 o                         
   1  -5   8          0.19          5.20         7.21 o                         
   2  -5   8         34.58         29.57        10.61 o                         
   3  -5   8         43.30         50.90        12.43 o                         
   4  -5   8          0.21          9.99         9.99 o                         
   5  -5   8          0.95          1.94        11.76 o                         
  -9  -4   8          1.04         -2.32         9.00 o                         
  -8  -4   8          7.04          4.27         7.86 o                         
  -7  -4   8          2.73         11.37         7.98 o                         
  -6  -4   8          0.31          6.11         6.86 o                         
  -5  -4   8          3.64          7.88         4.29 o                         
  -4  -4   8         32.20         37.82         2.92 o                         
  -3  -4   8        196.43        207.68         4.51 o                         
  -2  -4   8        166.01        153.89         3.50 o                         
  -1  -4   8         21.73         26.16         3.08 o                         
   0  -4   8          1.88          0.43         3.34 o                         
   1  -4   8        159.41        173.70        11.06 o                         
   2  -4   8        111.19        112.99        11.36 o                         
   3  -4   8          6.89          1.43         9.56 o                         
   4  -4   8         68.28         86.95        12.67 o                         
   5  -4   8         15.11          9.62        12.52 o                         
   6  -4   8         13.01         -0.25         7.93 o                         
  -9  -3   8         10.28         35.78        15.11 o                         
  -8  -3   8          1.10          5.47         8.08 o                         
  -7  -3   8         25.62         37.42         8.58 o                         
  -6  -3   8        693.78        695.75        14.94 o                         
  -5  -3   8        125.15        122.21         5.75 o                         
  -4  -3   8        516.55        520.76         6.78 o                         
  -3  -3   8       2428.44       2361.34        19.68 o                         
  -2  -3   8        138.04        144.74         3.04 o                         
  -1  -3   8        307.30        302.66         5.35 o                         
   0  -3   8        426.54        436.62        15.60 o                         
   1  -3   8          9.97          7.82         6.85 o                         
   2  -3   8          0.10          6.58         8.10 o                         
   3  -3   8          0.11         -9.30         9.30 o                         
   4  -3   8         26.23         26.32        10.88 o                         
   5  -3   8         70.72         49.31        12.88 o                         
   6  -3   8          0.02         18.09        22.43 o                         
   7  -3   8          0.06          3.92        10.98 o                         
  -8  -2   8          0.70         14.08        17.03 o                         
  -7  -2   8        104.10        118.75        10.82 o                         
  -6  -2   8        276.93        275.51         7.50 o                         
  -5  -2   8        513.11        527.94         9.67 o                         
  -4  -2   8         48.42         45.83         3.84 o                         
  -3  -2   8        186.42        187.99         3.92 o                         
  -2  -2   8        770.43        774.22         9.72 o                         
  -1  -2   8        273.17        281.18         4.54 o                         
   0  -2   8         84.44         87.87         4.91 o                         
   1  -2   8       5600.55       5544.52        18.41 o                         
   2  -2   8       1218.07       1145.52        32.76 o                         
   3  -2   8        308.87        290.25         5.91 o                         
   4  -2   8        232.91        242.33        10.98 o                         
   5  -2   8          3.41          8.43         6.07 o                         
   6  -2   8        328.10        316.66         9.74 o                         
   7  -2   8          0.23          5.29         8.05 o                         
  -8  -1   8         25.39          8.75        11.07 o                         
  -7  -1   8          9.40         16.07        13.52 o                         
  -6  -1   8         66.20         79.46         6.79 o                         
  -5  -1   8         17.61         27.80         4.80 o                         
  -4  -1   8         76.93         70.62         3.42 o                         
  -3  -1   8        172.06        161.64         5.70 o                         
  -2  -1   8         42.16         34.55         1.91 o                         
  -1  -1   8          5.38          3.71         1.68 o                         
   0  -1   8       4771.10       4723.68        20.74 o                         
   1  -1   8       7014.67       6762.40        31.14 o                         
   2  -1   8        863.98        860.05         7.06 o                         
   3  -1   8         86.83         79.85         3.83 o                         
   4  -1   8        347.45        360.63         7.18 o                         
   5  -1   8          0.00          3.24         3.88 o                         
   6  -1   8         12.45          4.34         5.65 o                         
   7  -1   8         20.06          8.82         6.34 o                         
   8  -1   8          7.98          6.42         6.75 o                         
  -8   0   8          7.43         16.68        13.37 o                         
  -7   0   8          0.08          6.59        10.83 o                         
  -6   0   8          0.08         -1.91         5.06 o                         
  -5   0   8         30.64         27.79         6.25 o                         
  -4   0   8         31.21         22.03         3.09 o                         
  -3   0   8       2501.41       2764.67        15.18 o                         
  -2   0   8        348.58        354.98         7.47 o                         
  -1   0   8       1551.87       1501.66        11.21 o                         
   0   0   8          1.33          5.43         3.79 o                         
   1   0   8          4.14          4.47         3.88 o                         
   2   0   8       1104.93       1060.40         6.61 o                         
   3   0   8        405.14        369.63         6.04 o                         
   4   0   8        326.65        356.19         6.26 o                         
   5   0   8          0.00          3.78         3.74 o                         
   6   0   8         29.66         24.55         4.63 o                         
   7   0   8         17.19         13.80         6.27 o                         
   8   0   8         15.39         10.14         8.88 o                         
  -8   1   8          0.07         -9.48        13.14 o                         
  -7   1   8        106.99        102.65        14.21 o                         
  -6   1   8         14.39         15.81        11.03 o                         
  -5   1   8        347.00        354.44        10.00 o                         
  -4   1   8         17.89         18.80         3.09 o                         
  -3   1   8        365.59        423.87         6.86 o                         
  -2   1   8        479.01        584.54         7.46 o                         
  -1   1   8       2137.42       2139.17        21.53 o                         
   0   1   8        132.65        145.68         4.00 o                         
   1   1   8        215.01        193.54         6.19 o                         
   2   1   8         99.18         97.93         3.30 o                         
   3   1   8        245.54        247.95         3.82 o                         
   4   1   8        380.20        389.40         6.09 o                         
   5   1   8          9.10         10.10         3.83 o                         
   6   1   8          7.71         10.62         4.47 o                         
   7   1   8         26.19         17.51         4.99 o                         
   8   1   8          0.06          2.13        11.27 o                         
  -7   2   8         43.41         64.85        14.84 o                         
  -6   2   8         46.93         17.17        10.97 o                         
  -5   2   8       1387.83       1305.42        40.69 o                         
  -4   2   8         73.38         73.64         5.10 o                         
  -3   2   8          3.23          5.91         2.22 o                         
  -2   2   8         31.25         24.28         2.03 o                         
  -1   2   8        813.46        752.62        25.49 o                         
   0   2   8        205.66        198.63         5.89 o                         
   1   2   8        960.74        894.48         9.30 o                         
   2   2   8        211.29        179.57         3.41 o                         
   3   2   8        101.21        103.23         3.76 o                         
   4   2   8         37.05         38.30         3.17 o                         
   5   2   8        122.20        129.57         6.04 o                         
   6   2   8          1.27          2.12         6.26 o                         
   7   2   8          5.79          8.49        10.16 o                         
   8   2   8          0.08         -8.91        12.43 o                         
   9   2   8         19.43         15.24        12.72 o                         
  -7   3   8         12.62         50.33        12.66 o                         
  -6   3   8          0.67         -1.76        13.50 o                         
  -5   3   8        696.60        687.46        16.37 o                         
  -4   3   8         52.72         38.00         8.26 o                         
  -3   3   8          0.84         -1.67         5.63 o                         
  -2   3   8        293.86        267.61         4.89 o                         
  -1   3   8         62.02         71.97         3.76 o                         
   0   3   8        766.51        753.36         8.04 o                         
   1   3   8       3177.76       3475.42        29.80 o                         
   2   3   8        212.14        207.58         4.38 o                         
   3   3   8         20.23          7.05         3.07 o                         
   4   3   8          2.04         -0.25         3.31 o                         
   5   3   8        516.05        541.26         8.70 o                         
   6   3   8         11.28          8.79         6.47 o                         
   7   3   8         73.05         93.41        11.80 o                         
   8   3   8         13.35         21.10        11.55 o                         
   9   3   8         21.07         37.06        14.65 o                         
  -6   4   8         13.43          5.66        11.00 o                         
  -5   4   8          3.82          2.66         7.58 o                         
  -4   4   8          4.70          7.08         6.12 o                         
  -3   4   8         25.52         22.48         5.11 o                         
  -2   4   8        477.45        506.21        10.43 o                         
  -1   4   8        979.57        931.34        17.45 o                         
   0   4   8         91.40         88.05         9.46 o                         
   1   4   8        746.02        795.27        11.59 o                         
   2   4   8        691.51        731.49        11.62 o                         
   3   4   8         32.75         30.38         4.62 o                         
   4   4   8        356.05        397.12        13.28 o                         
   5   4   8        280.30        268.24         7.26 o                         
   6   4   8        136.96        126.94        12.36 o                         
   7   4   8          3.31         -9.96        11.38 o                         
   8   4   8         23.63          1.60        12.30 o                         
   9   4   8         20.18         22.68        13.28 o                         
  -6   5   8         16.31         19.35         8.73 o                         
  -5   5   8         20.82         37.65        12.20 o                         
  -4   5   8         80.96         74.66        10.71 o                         
  -3   5   8          6.38         18.56         9.78 o                         
  -2   5   8          5.89          0.08         5.50 o                         
  -1   5   8        160.42        162.26         8.04 o                         
   0   5   8        288.22        297.46         7.28 o                         
   1   5   8         45.73         49.58         6.26 o                         
   2   5   8        461.06        450.61        15.50 o                         
   3   5   8         34.49         28.16         9.39 o                         
   4   5   8         15.77         25.19         8.38 o                         
   5   5   8          4.60          3.54         5.96 o                         
   6   5   8          4.15         20.52        10.02 o                         
   7   5   8         29.75         36.69        11.47 o                         
   8   5   8         49.59         49.96        12.42 o                         
   9   5   8          8.98          6.36        11.11 o                         
  -5   6   8          0.07        -10.55        10.55 o                         
  -4   6   8        116.96        127.81        13.49 o                         
  -3   6   8          6.80          5.20         9.28 o                         
  -2   6   8          0.08         -5.01         9.40 o                         
  -1   6   8         14.96         12.80         6.14 o                         
   0   6   8          3.62         -4.66         6.21 o                         
   1   6   8         20.66         36.46         6.63 o                         
   2   6   8       1561.95       1562.89        28.89 o                         
   3   6   8         38.36         32.12        10.67 o                         
   4   6   8        190.93        160.86        11.70 o                         
   5   6   8         98.07        102.93         6.73 o                         
   6   6   8         19.62         13.17         7.31 o                         
   7   6   8         23.64         26.55        11.23 o                         
   8   6   8          0.05         -0.42         9.41 o                         
   9   6   8         46.53         41.86        12.38 o                         
  -4   7   8        208.97        224.79        18.07 o                         
  -3   7   8        103.80        119.59        14.59 o                         
  -2   7   8         39.00         33.17        10.44 o                         
  -1   7   8         28.62         38.83         7.40 o                         
   0   7   8          1.07         -0.74        10.73 o                         
   1   7   8          3.88          2.06         6.38 o                         
   2   7   8        297.67        275.79        10.22 o                         
   3   7   8        272.54        265.13        15.99 o                         
   4   7   8          7.20          2.54         6.36 o                         
   5   7   8        159.45        163.43         9.60 o                         
   6   7   8          0.09          1.81         6.16 o                         
   7   7   8         14.05         26.26        10.62 o                         
   8   7   8          5.74         13.87        11.91 o                         
  -3   8   8          2.13         -2.59        12.19 o                         
  -2   8   8         10.74         11.15        10.66 o                         
  -1   8   8          0.06         -3.11        12.55 o                         
   0   8   8        445.64        415.15        13.30 o                         
   1   8   8        101.78        113.05        14.33 o                         
   2   8   8        516.22        516.32        13.80 o                         
   3   8   8          0.31          0.57         7.05 o                         
   4   8   8          0.33         14.04        13.87 o                         
   5   8   8        735.49        744.17        26.09 o                         
   6   8   8         14.24         18.27         6.45 o                         
   7   8   8         57.82         65.82        10.89 o                         
   8   8   8          3.38          3.59        12.74 o                         
  -2   9   8         12.22         37.24        13.54 o                         
  -1   9   8          1.70          2.84         9.92 o                         
   0   9   8         42.27         46.19         8.73 o                         
   1   9   8          1.92         27.24        13.05 o                         
   2   9   8        210.16        216.65        11.30 o                         
   3   9   8         40.68         33.59         7.39 o                         
   4   9   8          1.22         -3.22        13.24 o                         
   5   9   8         46.18         42.25        15.30 o                         
   6   9   8          0.17         21.00        18.13 o                         
   7   9   8         11.77         -8.41         8.41 o                         
   0  10   8         48.00         56.24        11.65 o                         
   1  10   8          0.01          3.66         7.77 o                         
   2  10   8         10.66          8.64         7.84 o                         
   3  10   8        128.83         95.70        10.30 o                         
   4  10   8         24.12         38.18        14.91 o                         
   5  10   8         18.38         23.65        12.09 o                         
   6  10   8          7.44         48.61        14.48 o                         
   3  11   8         61.21         58.51        14.93 o                         
   4  11   8         26.84         11.43        11.68 o                         
  -4 -10   9          0.66          9.79        14.31 o                         
  -3 -10   9          0.23         30.13        11.60 o                         
  -2 -10   9         10.55         11.73         9.14 o                         
  -6  -9   9          1.75         -8.36        10.40 o                         
  -5  -9   9         37.40         39.69         9.26 o                         
  -4  -9   9          0.09         -4.02         9.62 o                         
  -3  -9   9          0.78          3.69        10.93 o                         
  -2  -9   9          2.94          1.71         8.63 o                         
  -1  -9   9        105.43        110.30        10.69 o                         
   0  -9   9          7.95         18.39        10.11 o                         
   1  -9   9          1.17         12.16        13.99 o                         
  -7  -8   9          2.43          2.73        12.53 o                         
  -6  -8   9         11.25         16.85         9.48 o                         
  -5  -8   9         42.58         54.32         8.74 o                         
  -4  -8   9          2.46         -5.49         5.49 o                         
  -3  -8   9          7.34          2.89         7.72 o                         
  -2  -8   9         80.68         61.38         9.32 o                         
  -1  -8   9          7.88          2.42         8.36 o                         
   0  -8   9        101.41        105.90        19.99 o                         
   1  -8   9          5.89        -10.02        10.02 o                         
   2  -8   9         39.34         35.90        13.10 o                         
  -8  -7   9         14.23         15.25        12.01 o                         
  -7  -7   9          1.04         -0.61        11.54 o                         
  -6  -7   9          4.78          5.39         8.06 o                         
  -5  -7   9          5.17         18.36         8.01 o                         
  -4  -7   9         22.06         21.01         7.96 o                         
  -3  -7   9         57.75         47.43         8.19 o                         
  -2  -7   9          9.04          1.69         7.64 o                         
  -1  -7   9        118.61        116.44         7.37 o                         
   0  -7   9         21.91         20.80         7.96 o                         
   1  -7   9        119.40        102.78        12.74 o                         
   2  -7   9        126.35        125.40        13.75 o                         
   3  -7   9          1.27        -11.01        11.01 o                         
  -8  -6   9         31.76         18.56        12.63 o                         
  -7  -6   9          4.10          4.68        13.50 o                         
  -6  -6   9          5.88          6.74        11.57 o                         
  -5  -6   9        137.98        127.05        16.11 o                         
  -4  -6   9          0.02         -1.02         5.45 o                         
  -3  -6   9          2.49          1.05         7.16 o                         
  -2  -6   9          1.00          4.18         6.79 o                         
  -1  -6   9        212.20        209.75        15.41 o                         
   0  -6   9         11.79          7.49         5.52 o                         
   1  -6   9         38.56         35.64         9.73 o                         
   2  -6   9         39.73         46.06        11.40 o                         
   3  -6   9          2.12         -9.86         9.86 o                         
   4  -6   9         23.58         11.49        12.34 o                         
  -8  -5   9         17.41         22.82         9.78 o                         
  -7  -5   9         84.57         92.73         9.31 o                         
  -6  -5   9         73.40         75.03         7.52 o                         
  -5  -5   9         37.15         36.53         7.78 o                         
  -4  -5   9        116.73        124.89         7.56 o                         
  -3  -5   9          0.85          5.43         3.76 o                         
  -2  -5   9       1093.00       1057.07        18.57 o                         
  -1  -5   9        560.14        556.08         9.41 o                         
   0  -5   9         94.28         93.46         6.76 o                         
   1  -5   9         38.67         29.15         9.29 o                         
   2  -5   9          7.98          8.37         9.39 o                         
   3  -5   9          0.14         -2.31         9.07 o                         
   4  -5   9          2.38         -8.86         8.86 o                         
   5  -5   9          0.49         12.38        11.68 o                         
  -8  -4   9          0.25         -3.53        24.62 o                         
  -7  -4   9         47.91         35.17        10.73 o                         
  -6  -4   9        348.70        369.68        12.01 o                         
  -5  -4   9        259.66        263.20         7.28 o                         
  -4  -4   9         11.78         18.03         4.21 o                         
  -3  -4   9        470.75        454.76         6.69 o                         
  -2  -4   9        416.17        463.61         8.12 o                         
  -1  -4   9        353.28        340.87         6.73 o                         
   0  -4   9         16.29         16.61         3.83 o                         
   1  -4   9         54.17         46.70         8.51 o                         
   2  -4   9         14.59         11.16         8.68 o                         
   3  -4   9          3.31          1.02         9.60 o                         
   4  -4   9         42.93         31.82        11.21 o                         
   5  -4   9          0.15         22.15        12.01 o                         
   6  -4   9          1.80         10.15        12.03 o                         
  -8  -3   9          0.00         -9.95         9.95 o                         
  -7  -3   9         32.13         37.46         8.11 o                         
  -6  -3   9         15.80          5.48         7.18 o                         
  -5  -3   9         68.67         66.15         5.22 o                         
  -4  -3   9          3.45          2.68         4.16 o                         
  -3  -3   9        445.35        464.96         6.71 o                         
  -2  -3   9         80.80         83.98         5.52 o                         
  -1  -3   9       1291.13       1273.97        10.17 o                         
   0  -3   9          0.35         -2.75         4.49 o                         
   1  -3   9        330.04        329.52        12.29 o                         
   2  -3   9        631.98        570.17        17.12 o                         
   3  -3   9         23.84         20.91         9.73 o                         
   4  -3   9         43.50         31.56        10.81 o                         
   5  -3   9          5.08         26.94        11.14 o                         
   6  -3   9         29.92         19.26         7.54 o                         
   7  -3   9          0.82         -8.15         8.26 o                         
  -8  -2   9          0.17         16.36        19.03 o                         
  -7  -2   9         12.98         11.15         7.69 o                         
  -6  -2   9         33.27         30.91         5.52 o                         
  -5  -2   9        203.14        212.31         6.98 o                         
  -4  -2   9         11.72         12.31         4.38 o                         
  -3  -2   9        442.21        460.08         5.64 o                         
  -2  -2   9          5.58          6.89         2.85 o                         
  -1  -2   9        674.86        697.62         6.78 o                         
   0  -2   9        801.74        874.23        10.82 o                         
   1  -2   9          7.11          6.72         2.20 o                         
   2  -2   9        399.80        372.14         7.29 o                         
   3  -2   9        350.98        331.06         6.16 o                         
   4  -2   9         50.12         48.66         6.06 o                         
   5  -2   9          0.81         -1.06         6.33 o                         
   6  -2   9         44.49         32.71         7.97 o                         
   7  -2   9          0.39         -8.57        17.40 o                         
  -8  -1   9         11.81         10.81        12.14 o                         
  -7  -1   9         30.74         35.94         8.02 o                         
  -6  -1   9         60.89         53.03         6.05 o                         
  -5  -1   9        118.71        127.29         8.69 o                         
  -4  -1   9         95.92        114.16         5.32 o                         
  -3  -1   9       3149.63       3257.93        49.71 o                         
  -2  -1   9        192.80        197.45         6.16 o                         
  -1  -1   9        854.10        777.60        12.14 o                         
   0  -1   9        147.56        149.14         5.49 o                         
   1  -1   9         27.08         19.53         5.56 o                         
   2  -1   9         44.75         40.88         2.41 o                         
   3  -1   9        191.39        168.73         4.65 o                         
   4  -1   9         37.38         47.18         4.34 o                         
   5  -1   9         75.76         68.53         5.86 o                         
   6  -1   9         82.45         85.81         6.53 o                         
   7  -1   9         16.99          6.92         7.05 o                         
   8  -1   9          4.60          8.91         8.26 o                         
  -8   0   9          1.76         29.61        13.53 o                         
  -7   0   9          2.85          7.27        11.44 o                         
  -6   0   9          3.35          5.58         6.95 o                         
  -5   0   9          1.93          1.29         4.56 o                         
  -4   0   9         19.98         11.52         3.15 o                         
  -3   0   9        114.06        119.75         4.46 o                         
  -2   0   9         36.33         33.33         4.37 o                         
  -1   0   9        920.00        860.92         9.06 o                         
   0   0   9       1820.11       1788.00        13.25 o                         
   1   0   9        103.43        122.05         5.05 o                         
   2   0   9          1.30          1.35         3.03 o                         
   3   0   9          0.38          2.14         2.97 o                         
   4   0   9       1439.06       1504.38        11.47 o                         
   5   0   9          1.94          1.20         3.81 o                         
   6   0   9          2.24         -5.47         5.47 o                         
   7   0   9          0.83          8.32         6.11 o                         
   8   0   9         12.35         26.60         9.31 o                         
  -8   1   9          1.04         -4.21        13.88 o                         
  -7   1   9          1.20          4.61        12.10 o                         
  -6   1   9         43.68         61.13        11.80 o                         
  -5   1   9         87.97         93.02         7.88 o                         
  -4   1   9          4.94          6.24         3.20 o                         
  -3   1   9        175.64        184.92         3.81 o                         
  -2   1   9      13174.41      13918.60        27.01 o                         
  -1   1   9        202.19        207.62         4.04 o                         
   0   1   9        343.42        381.83         5.74 o                         
   1   1   9        603.31        576.64         6.37 o                         
   2   1   9       5658.21       5598.57        22.33 o                         
   3   1   9        101.54        120.14         3.17 o                         
   4   1   9         45.63         48.95         3.57 o                         
   5   1   9        148.70        156.29         6.66 o                         
   6   1   9          1.85         -4.52         5.40 o                         
   7   1   9         50.35         50.20         7.55 o                         
   8   1   9          0.97          9.80         9.07 o                         
  -7   2   9          0.47         11.44        13.36 o                         
  -6   2   9         47.19         47.52        11.07 o                         
  -5   2   9        101.29        105.38         8.37 o                         
  -4   2   9        203.00        197.11         6.54 o                         
  -3   2   9          1.98          0.07         2.09 o                         
  -2   2   9        335.64        320.04         4.30 o                         
  -1   2   9       1469.30       1461.92        33.23 o                         
   0   2   9         24.79         40.82         5.26 o                         
   1   2   9        995.38        963.67         8.02 o                         
   2   2   9        421.18        454.67         7.47 o                         
   3   2   9          2.04         -1.01         1.79 o                         
   4   2   9         33.19         37.65         3.51 o                         
   5   2   9        335.04        337.95        18.34 o                         
   6   2   9         54.09         44.44         5.76 o                         
   7   2   9        132.40        119.32         8.81 o                         
   8   2   9          0.84         11.68        13.24 o                         
   9   2   9         21.47         37.37        12.90 o                         
  -7   3   9          1.83          4.48        12.94 o                         
  -6   3   9         10.01          6.89         7.39 o                         
  -5   3   9         23.83         27.66         5.69 o                         
  -4   3   9        298.48        289.09        14.17 o                         
  -3   3   9          5.41          6.83         3.65 o                         
  -2   3   9          4.63          6.62         2.74 o                         
  -1   3   9         91.48         94.71         5.44 o                         
   0   3   9        595.02        596.75         7.52 o                         
   1   3   9        794.54        803.56         8.21 o                         
   2   3   9        361.89        375.65         6.43 o                         
   3   3   9        505.33        520.46         8.10 o                         
   4   3   9         51.49         66.19         4.71 o                         
   5   3   9         75.92         86.40         5.22 o                         
   6   3   9         46.79         48.85         6.75 o                         
   7   3   9         76.70         59.71        12.09 o                         
   8   3   9          0.09        -11.41        11.75 o                         
   9   3   9          2.70        -12.02        12.96 o                         
  -6   4   9          0.00         19.95         8.24 o                         
  -5   4   9          1.37          5.89         7.76 o                         
  -4   4   9         77.10         87.51        10.52 o                         
  -3   4   9        474.09        476.60        11.00 o                         
  -2   4   9        356.33        360.36         7.42 o                         
  -1   4   9         47.83         38.35         4.12 o                         
   0   4   9        785.02        864.44        12.14 o                         
   1   4   9         46.70         35.81         8.90 o                         
   2   4   9       2595.02       2619.70        62.33 o                         
   3   4   9        187.92        212.37        10.33 o                         
   4   4   9        261.40        266.02        11.63 o                         
   5   4   9        116.43        122.37         6.17 o                         
   6   4   9          2.92          7.65         7.31 o                         
   7   4   9         85.79        103.21        12.45 o                         
   8   4   9         49.78         52.97        13.30 o                         
   9   4   9          2.00         23.34        13.77 o                         
  -6   5   9         11.91         -5.93         9.54 o                         
  -5   5   9         63.53         52.23        11.98 o                         
  -4   5   9         32.47         48.94        12.24 o                         
  -3   5   9        672.80        707.51        21.06 o                         
  -2   5   9          0.22         -3.60         6.20 o                         
  -1   5   9        129.00        139.13         7.88 o                         
   0   5   9         92.50         98.92         5.23 o                         
   1   5   9        209.62        227.01         8.43 o                         
   2   5   9        715.81        717.92        18.65 o                         
   3   5   9         12.82         -0.56         8.54 o                         
   4   5   9        130.52        138.36        10.77 o                         
   5   5   9        266.93        305.21        10.30 o                         
   6   5   9         23.08         14.60        10.14 o                         
   7   5   9          8.57          5.21         9.10 o                         
   8   5   9         29.54         28.27        11.14 o                         
   9   5   9          4.55          4.85        11.57 o                         
  -5   6   9          0.10         12.07        11.93 o                         
  -4   6   9          0.24          6.82        10.55 o                         
  -3   6   9          3.65         -0.15         9.48 o                         
  -2   6   9         76.11         65.22        11.01 o                         
  -1   6   9          0.07          1.39         5.69 o                         
   0   6   9         13.54         15.17         6.43 o                         
   1   6   9          2.14         -1.92         6.28 o                         
   2   6   9          6.88          2.76        10.68 o                         
   3   6   9       1128.64       1132.25        24.95 o                         
   4   6   9        266.79        290.52        15.60 o                         
   5   6   9          0.79          0.70         6.44 o                         
   6   6   9         18.00         16.82         7.00 o                         
   7   6   9         45.90         63.67        11.87 o                         
   8   6   9          3.56          8.49        11.20 o                         
   9   6   9         39.66         54.92        13.04 o                         
  -4   7   9          3.57          9.76        11.26 o                         
  -3   7   9        107.15        104.32        13.75 o                         
  -2   7   9          0.01        -10.77        10.77 o                         
  -1   7   9         16.51         30.89        12.12 o                         
   0   7   9          0.15          2.06         6.79 o                         
   1   7   9          0.13          1.36         5.69 o                         
   2   7   9          3.50         -1.70         6.62 o                         
   3   7   9        138.52        153.53        14.63 o                         
   4   7   9          5.35          4.81        12.03 o                         
   5   7   9          2.95          1.63        12.43 o                         
   6   7   9         66.98         76.70         9.76 o                         
   7   7   9         12.43         15.99        11.78 o                         
   8   7   9         92.78        129.88        15.96 o                         
  -3   8   9         63.20         87.77        14.25 o                         
  -2   8   9          8.28         -3.49        10.13 o                         
  -1   8   9          0.00          6.39         6.71 o                         
   0   8   9          0.00          3.06         7.21 o                         
   1   8   9          1.69         -2.25         7.89 o                         
   2   8   9         12.23          7.86         7.27 o                         
   3   8   9          9.89        -13.11        14.91 o                         
   4   8   9          7.13          5.59        12.84 o                         
   5   8   9         12.76         21.79        13.60 o                         
   6   8   9         51.05         56.26         8.38 o                         
   7   8   9          0.47        -10.42        10.42 o                         
   8   8   9          4.27        -11.82        12.39 o                         
  -2   9   9          0.12         -7.05        12.32 o                         
  -1   9   9          7.99         27.08        12.09 o                         
   0   9   9          5.61         22.75         8.08 o                         
   1   9   9          0.80         -6.20         7.54 o                         
   2   9   9         12.73         11.91         6.86 o                         
   3   9   9         34.08         41.21         7.89 o                         
   4   9   9         44.92         53.15        14.56 o                         
   5   9   9         11.36         29.18        15.07 o                         
   6   9   9         10.47         18.78         8.60 o                         
   7   9   9          7.21         35.59        15.71 o                         
   0  10   9          0.37          9.45        23.89 o                         
   1  10   9         10.88        -10.77        10.77 o                         
   2  10   9         11.37         -0.24         8.60 o                         
   3  10   9          1.74         11.21         8.28 o                         
   4  10   9         95.46         77.57        16.61 o                         
   5  10   9         13.12          6.45        13.33 o                         
   6  10   9          0.03         -2.57         8.02 o                         
   3  11   9          2.59          3.85        14.97 o                         
   4  11   9         76.98         80.63        16.96 o                         
  -3 -10  10         19.91          9.05        13.44 o                         
  -6  -9  10          1.24         10.49         9.08 o                         
  -5  -9  10        187.69        220.37        12.30 o                         
  -4  -9  10         15.84         17.38         8.08 o                         
  -3  -9  10         29.15         21.70         9.15 o                         
  -2  -9  10         31.47         25.18         9.97 o                         
  -1  -9  10          0.83         10.37        13.29 o                         
   0  -9  10         57.47         69.01        10.87 o                         
  -7  -8  10         32.15          8.44        13.71 o                         
  -6  -8  10         11.53         19.20        13.84 o                         
  -5  -8  10        152.16        171.63        17.12 o                         
  -4  -8  10          1.35          4.05         6.05 o                         
  -3  -8  10          1.84          3.32         7.62 o                         
  -2  -8  10          7.91          8.37         8.63 o                         
  -1  -8  10          0.03          4.47        10.05 o                         
   0  -8  10          0.05         -1.76        11.15 o                         
   1  -8  10        170.54        186.52        14.66 o                         
   2  -8  10         17.80         10.03        13.63 o                         
  -8  -7  10         19.66         29.60        13.10 o                         
  -7  -7  10          2.35        -13.97        13.97 o                         
  -6  -7  10         27.33          7.58        11.18 o                         
  -5  -7  10        205.84        192.69        14.22 o                         
  -4  -7  10          0.37          8.07         5.73 o                         
  -3  -7  10         13.81         11.26         6.98 o                         
  -2  -7  10         67.92         68.99         8.75 o                         
  -1  -7  10         71.35         59.59         8.59 o                         
   0  -7  10          4.84          4.64         6.55 o                         
   1  -7  10          2.46         16.77        10.09 o                         
   2  -7  10          4.69         -4.10         9.77 o                         
   3  -7  10          2.90          0.78        10.67 o                         
  -8  -6  10          6.78          8.96        14.12 o                         
  -7  -6  10         48.91         65.58        12.83 o                         
  -6  -6  10          0.34         -9.95        10.90 o                         
  -5  -6  10          8.40          8.84         6.72 o                         
  -4  -6  10         55.82         57.58         7.21 o                         
  -3  -6  10          3.32          4.79         6.41 o                         
  -2  -6  10          3.91          3.29         6.77 o                         
  -1  -6  10          7.30          7.49         4.82 o                         
   0  -6  10          3.60          7.42         6.49 o                         
   1  -6  10        130.67        125.93        12.26 o                         
   2  -6  10         90.59        127.30        15.03 o                         
   3  -6  10          3.46         -9.36         9.36 o                         
   4  -6  10          1.57          2.76        11.86 o                         
  -8  -5  10          2.43          8.51        12.13 o                         
  -7  -5  10         33.21         53.00         8.79 o                         
  -6  -5  10         33.23         18.08        12.45 o                         
  -5  -5  10         16.53          7.76         6.42 o                         
  -4  -5  10         56.39         50.14         8.90 o                         
  -3  -5  10        127.89        136.52        10.77 o                         
  -2  -5  10         33.99         34.52         4.60 o                         
  -1  -5  10          1.16         -0.23         4.77 o                         
   0  -5  10         18.65         17.09         5.78 o                         
   1  -5  10         25.47         18.64         8.32 o                         
   2  -5  10        212.18        237.44        15.43 o                         
   3  -5  10         66.98         48.63        11.17 o                         
   4  -5  10          6.80         -1.24         9.59 o                         
   5  -5  10         44.42         77.45        14.46 o                         
  -8  -4  10         20.24         39.13        11.95 o                         
  -7  -4  10         38.36         45.63         9.17 o                         
  -6  -4  10        321.32        298.78        10.97 o                         
  -5  -4  10         33.83         33.51         4.98 o                         
  -4  -4  10          7.22          6.50         4.45 o                         
  -3  -4  10          4.41          2.40         3.37 o                         
  -2  -4  10         64.17         59.14         4.43 o                         
  -1  -4  10         66.05         56.10         3.88 o                         
   0  -4  10         35.20         34.59         4.35 o                         
   1  -4  10         73.49         78.33         9.20 o                         
   2  -4  10        512.68        518.29        17.75 o                         
   3  -4  10         24.50         32.54        10.68 o                         
   4  -4  10          0.15          8.22        10.78 o                         
   5  -4  10          0.25         28.76        12.23 o                         
   6  -4  10         34.66         36.87        11.43 o                         
  -8  -3  10          4.90         14.99        12.73 o                         
  -7  -3  10         10.82         -3.07        10.02 o                         
  -6  -3  10        444.53        479.28        10.08 o                         
  -5  -3  10         48.03         47.59         5.12 o                         
  -4  -3  10       1041.30       1007.30        29.15 o                         
  -3  -3  10        294.04        300.70         7.51 o                         
  -2  -3  10          1.91          1.53         3.10 o                         
  -1  -3  10         73.98         75.62         4.04 o                         
   0  -3  10        382.11        429.72        11.30 o                         
   1  -3  10        935.41        966.87        26.43 o                         
   2  -3  10        248.84        217.31        12.33 o                         
   3  -3  10         19.43         12.99         9.52 o                         
   4  -3  10         73.11         89.33        12.44 o                         
   5  -3  10          1.08          6.02        11.05 o                         
   6  -3  10          8.91          1.18         8.01 o                         
   7  -3  10          2.48         10.07         9.84 o                         
  -8  -2  10         17.05         41.17        21.73 o                         
  -7  -2  10         16.64         20.88         8.17 o                         
  -6  -2  10        141.06        143.93         7.08 o                         
  -5  -2  10        112.36        102.80         5.98 o                         
  -4  -2  10          0.71          1.09         4.31 o                         
  -3  -2  10        188.30        220.77         6.77 o                         
  -2  -2  10        167.29        141.15         4.71 o                         
  -1  -2  10        541.86        550.89         6.39 o                         
   0  -2  10        360.71        427.01         8.55 o                         
   1  -2  10        689.33        712.02        18.69 o                         
   2  -2  10        639.48        616.46         9.69 o                         
   3  -2  10         45.02         49.49         5.21 o                         
   4  -2  10         86.53         81.98         6.19 o                         
   5  -2  10          6.71         -3.67        10.71 o                         
   6  -2  10        165.44        163.27        12.68 o                         
   7  -2  10         37.65         41.13         9.85 o                         
  -8  -1  10         18.78         36.84        12.04 o                         
  -7  -1  10         34.62         42.87         8.02 o                         
  -6  -1  10        168.01        168.77         7.47 o                         
  -5  -1  10          9.88          4.23         4.55 o                         
  -4  -1  10        680.47        720.38        10.17 o                         
  -3  -1  10        334.87        407.15         9.05 o                         
  -2  -1  10        165.96        196.88         8.77 o                         
  -1  -1  10        523.40        516.12         5.97 o                         
   0  -1  10        148.80        137.26         5.45 o                         
   1  -1  10        738.00        809.77        10.95 o                         
   2  -1  10         85.43         96.25         4.33 o                         
   3  -1  10          4.26          2.97         2.95 o                         
   4  -1  10        332.82        327.98         9.47 o                         
   5  -1  10         38.79         38.30         5.41 o                         
   6  -1  10         36.66         28.43         6.03 o                         
   7  -1  10         23.97         25.99         6.66 o                         
   8  -1  10          0.12        -10.07        10.11 o                         
  -8   0  10          3.37         13.80        14.66 o                         
  -7   0  10          5.86          4.91        11.43 o                         
  -6   0  10         20.65          4.79         6.29 o                         
  -5   0  10        132.55        116.73         6.09 o                         
  -4   0  10          0.17          0.11         2.98 o                         
  -3   0  10        588.14        553.11         7.42 o                         
  -2   0  10       3649.62       3800.74        26.84 o                         
  -1   0  10        718.22        727.12         8.75 o                         
   0   0  10        155.53        155.29         3.42 o                         
   1   0  10        273.33        290.31         6.95 o                         
   2   0  10       1060.28       1111.44        12.09 o                         
   3   0  10        479.18        464.66         5.64 o                         
   4   0  10        145.32        155.99         4.80 o                         
   5   0  10         24.24         21.26         5.18 o                         
   6   0  10         19.77         26.71         5.44 o                         
   7   0  10         32.63         43.10         9.08 o                         
   8   0  10          4.61         -2.64         7.06 o                         
  -8   1  10         54.17         41.89        14.84 o                         
  -7   1  10          0.52          5.29        12.86 o                         
  -6   1  10          8.57          8.24        11.17 o                         
  -5   1  10        103.47         97.28         8.13 o                         
  -4   1  10        361.87        370.99         6.48 o                         
  -3   1  10        209.06        211.08         4.07 o                         
  -2   1  10         32.53         30.63         2.79 o                         
  -1   1  10        942.59        929.39        15.47 o                         
   0   1  10         57.10         70.03         6.31 o                         
   1   1  10       1255.37       1262.59        13.39 o                         
   2   1  10         71.72         77.03         4.57 o                         
   3   1  10          0.51          0.09         2.29 o                         
   4   1  10          5.38         10.03         2.58 o                         
   5   1  10        137.31        129.14         6.27 o                         
   6   1  10          0.74         -5.32         5.35 o                         
   7   1  10        115.75        103.46        10.90 o                         
   8   1  10          3.66         16.75        11.84 o                         
  -7   2  10         25.01         51.35        12.13 o                         
  -6   2  10         43.87         30.94        11.28 o                         
  -5   2  10         44.78         39.57         6.69 o                         
  -4   2  10          2.18          0.86         4.49 o                         
  -3   2  10        111.46        113.63         3.80 o                         
  -2   2  10        424.94        479.89         5.79 o                         
  -1   2  10        307.99        300.50         5.17 o                         
   0   2  10        181.00        199.84         4.53 o                         
   1   2  10         69.99         58.23         3.54 o                         
   2   2  10        279.86        274.37         3.81 o                         
   3   2  10         98.69        110.65         2.92 o                         
   4   2  10         33.97         37.69         3.61 o                         
   5   2  10        116.57        114.37         6.20 o                         
   6   2  10         16.04         16.07         5.61 o                         
   7   2  10        140.87        127.08         9.06 o                         
   8   2  10          2.23         -0.54        11.72 o                         
   9   2  10          1.85         17.69        12.64 o                         
  -7   3  10          2.44         -2.65        13.33 o                         
  -6   3  10          1.07         15.02        12.36 o                         
  -5   3  10        190.28        177.94         7.41 o                         
  -4   3  10         26.93         20.68         5.56 o                         
  -3   3  10         74.74         76.81         4.43 o                         
  -2   3  10         71.72         78.34         3.22 o                         
  -1   3  10         44.72         39.58         3.15 o                         
   0   3  10       2376.13       2494.04        14.44 o                         
   1   3  10        855.07        876.77        14.31 o                         
   2   3  10        933.00       1027.35        13.91 o                         
   3   3  10        453.67        457.02         9.46 o                         
   4   3  10        170.78        186.94         6.21 o                         
   5   3  10        213.06        194.56         6.53 o                         
   6   3  10          0.79         -0.32         6.01 o                         
   7   3  10         31.04         37.30        11.75 o                         
   8   3  10          6.15         34.94        13.42 o                         
   9   3  10          1.26          4.28        13.06 o                         
  -6   4  10          0.91         14.12        14.45 o                         
  -5   4  10         29.31         34.53         7.51 o                         
  -4   4  10         46.76         45.30         8.65 o                         
  -3   4  10          5.01         -2.33         8.90 o                         
  -2   4  10         79.47         62.71         3.68 o                         
  -1   4  10         10.00         20.41         5.24 o                         
   0   4  10       2037.64       2063.67        18.14 o                         
   1   4  10        369.08        394.91        14.23 o                         
   2   4  10         81.49         94.55        12.19 o                         
   3   4  10         26.90         37.93         6.21 o                         
   4   4  10         14.41         13.77         5.15 o                         
   5   4  10        201.55        215.08         7.09 o                         
   6   4  10        113.79        125.16        12.74 o                         
   7   4  10         10.98          5.19        13.07 o                         
   8   4  10          1.60          1.81        13.11 o                         
   9   4  10          0.43          1.48        13.69 o                         
  -5   5  10         23.66         11.52        12.16 o                         
  -4   5  10        652.60        695.75        22.87 o                         
  -3   5  10        233.89        237.17        14.88 o                         
  -2   5  10        127.49        129.43         7.97 o                         
  -1   5  10        156.30        151.19         8.68 o                         
   0   5  10        460.96        501.38        10.89 o                         
   1   5  10          0.05          0.70         5.24 o                         
   2   5  10       2420.63       2445.19        32.36 o                         
   3   5  10        371.90        379.17        14.99 o                         
   4   5  10         20.73         25.71         8.51 o                         
   5   5  10         53.10         48.20         7.11 o                         
   6   5  10          7.66          9.34         9.47 o                         
   7   5  10          0.34         -5.50         9.98 o                         
   8   5  10          6.00        -12.73        12.73 o                         
   9   5  10         10.42         26.56        12.32 o                         
  -5   6  10          0.31        -12.94        12.94 o                         
  -4   6  10        168.71        200.28        16.68 o                         
  -3   6  10         92.06         99.97        12.70 o                         
  -2   6  10          0.01          2.25         9.54 o                         
  -1   6  10          3.57          7.88         6.42 o                         
   0   6  10         86.62         67.48         7.03 o                         
   1   6  10         35.37         32.41        10.35 o                         
   2   6  10         90.35         88.65        12.94 o                         
   3   6  10          3.15         10.67        10.78 o                         
   4   6  10         68.17         53.11        11.03 o                         
   5   6  10        123.78        125.32        12.42 o                         
   6   6  10          6.87         13.24         6.54 o                         
   7   6  10         12.60         21.45        11.03 o                         
   8   6  10         27.88         32.82        13.24 o                         
   9   6  10         25.59          1.13        12.02 o                         
  -4   7  10         27.65         23.88        13.20 o                         
  -3   7  10         51.68         43.41        11.34 o                         
  -2   7  10         47.44         21.67        10.27 o                         
  -1   7  10          0.57         -1.80         6.12 o                         
   0   7  10          2.89          4.99         7.17 o                         
   1   7  10         23.54         14.92         6.23 o                         
   2   7  10         39.24         27.09        12.13 o                         
   3   7  10        110.10         90.13        14.09 o                         
   4   7  10        143.64        146.14        15.18 o                         
   5   7  10         53.62         29.31        12.21 o                         
   6   7  10          0.90         -3.54         8.59 o                         
   7   7  10         71.13         81.25        13.40 o                         
   8   7  10          3.96         -9.60        10.34 o                         
  -3   8  10          1.83        -11.66        11.66 o                         
  -2   8  10          2.93          3.62        11.90 o                         
  -1   8  10          0.02         -8.53        12.37 o                         
   0   8  10        109.05        111.93         9.44 o                         
   1   8  10         12.13          9.53         7.46 o                         
   2   8  10         11.56         17.08         7.16 o                         
   3   8  10        244.94        250.47        19.42 o                         
   4   8  10        211.25        200.88        16.45 o                         
   5   8  10        274.96        243.78        17.44 o                         
   6   8  10         73.75         81.33         8.90 o                         
   7   8  10          1.88         21.74        11.71 o                         
   8   8  10          0.08        -11.73        11.74 o                         
  -2   9  10          3.05          0.87        11.89 o                         
  -1   9  10          0.01         -2.96        10.03 o                         
   0   9  10          0.89          4.18         9.39 o                         
   1   9  10          3.50         -4.46        18.92 o                         
   2   9  10         56.48         54.12        12.47 o                         
   3   9  10        102.19         79.26         9.15 o                         
   4   9  10         14.17         14.24         6.39 o                         
   5   9  10          0.05         -7.40        13.95 o                         
   6   9  10          6.44         16.71         8.10 o                         
   7   9  10          5.47          2.29        23.69 o                         
   0  10  10          4.10         -6.74        15.89 o                         
   1  10  10        103.30         94.21         9.47 o                         
   2  10  10         10.77        -17.56        17.56 o                         
   3  10  10        236.63        244.65        12.20 o                         
   4  10  10          3.79         -0.68        13.87 o                         
   5  10  10          2.80         10.77        14.61 o                         
   6  10  10          6.94         -7.37         8.50 o                         
   3  11  10         30.56         16.90        12.55 o                         
   4  11  10          3.28         -7.28        14.76 o                         
  -6  -9  11         30.28         23.26        14.89 o                         
  -5  -9  11         17.64         25.59        10.83 o                         
  -4  -9  11          0.21          3.27         8.60 o                         
  -3  -9  11          0.40          9.00         8.40 o                         
  -2  -9  11          4.61          9.58         9.53 o                         
  -1  -9  11         33.50         33.07        15.08 o                         
   0  -9  11          6.23         -0.66        13.55 o                         
  -7  -8  11          2.57         31.77        16.60 o                         
  -6  -8  11          1.88          3.53        14.56 o                         
  -5  -8  11        107.46        120.36        16.24 o                         
  -4  -8  11         31.41         33.86         5.95 o                         
  -3  -8  11          6.10         -1.85        13.45 o                         
  -2  -8  11          8.38         20.77        10.12 o                         
  -1  -8  11          1.59          1.68        11.23 o                         
   0  -8  11          0.97         -3.35         7.52 o                         
   1  -8  11          3.69        -10.95        11.40 o                         
   2  -8  11          5.92        -14.05        14.21 o                         
  -7  -7  11          1.57          1.01        14.41 o                         
  -6  -7  11          7.89         19.00        11.54 o                         
  -5  -7  11         65.81         84.04        12.76 o                         
  -4  -7  11          3.19         -2.35         7.89 o                         
  -3  -7  11          0.74         -0.71         6.62 o                         
  -2  -7  11         47.85         53.83         8.55 o                         
  -1  -7  11         42.05         33.07        11.50 o                         
   0  -7  11         57.02         65.49         7.85 o                         
   1  -7  11         25.57         36.91        10.69 o                         
   2  -7  11         19.54         27.51        10.39 o                         
   3  -7  11          2.61          5.90        11.43 o                         
  -8  -6  11          2.77        -11.00        15.18 o                         
  -7  -6  11         23.23         24.64        13.28 o                         
  -6  -6  11         35.73         55.32        14.70 o                         
  -5  -6  11          9.84         14.25         6.70 o                         
  -4  -6  11         16.18         23.03         9.47 o                         
  -3  -6  11          7.30          1.13         8.80 o                         
  -2  -6  11        180.14        195.68        14.00 o                         
  -1  -6  11         43.37         41.36         6.39 o                         
   0  -6  11          1.11         -2.13         6.32 o                         
   1  -6  11         97.34        101.94        11.78 o                         
   2  -6  11        207.99        201.03        14.85 o                         
   3  -6  11         10.02         28.77        10.65 o                         
   4  -6  11         16.85         63.76        10.96 o                         
  -8  -5  11         19.21         74.55        16.40 o                         
  -7  -5  11         16.34          2.70        14.47 o                         
  -6  -5  11          2.48         18.08        11.16 o                         
  -5  -5  11         13.89         17.63         7.03 o                         
  -4  -5  11          2.34         14.81         8.62 o                         
  -3  -5  11         17.00         21.37         8.80 o                         
  -2  -5  11        203.58        197.24         7.70 o                         
  -1  -5  11        122.94        124.66         7.04 o                         
   0  -5  11          7.87          7.22         6.15 o                         
   1  -5  11        398.10        367.53        15.88 o                         
   2  -5  11        154.64        149.97        13.85 o                         
   3  -5  11          3.07         -5.33         9.84 o                         
   4  -5  11          2.50         22.46        12.55 o                         
   5  -5  11          2.17         45.71        10.99 o                         
  -8  -4  11          0.50        -13.47        13.47 o                         
  -7  -4  11         27.37         27.45        12.34 o                         
  -6  -4  11          2.58         -2.93         6.85 o                         
  -5  -4  11        101.51         88.78         6.02 o                         
  -4  -4  11          1.32          0.57         7.43 o                         
  -3  -4  11         35.85         32.30         8.45 o                         
  -2  -4  11        310.72        311.88        13.01 o                         
  -1  -4  11        196.68        220.19         6.35 o                         
   0  -4  11        150.11        133.21         7.09 o                         
   1  -4  11          1.52          6.65         6.83 o                         
   2  -4  11        219.31        225.30        13.59 o                         
   3  -4  11        217.71        223.28        14.98 o                         
   4  -4  11          6.09          8.19        11.00 o                         
   5  -4  11         19.67         22.31        11.35 o                         
   6  -4  11         19.88         42.33        14.31 o                         
  -8  -3  11          3.43        -12.08        12.08 o                         
  -7  -3  11        111.79        104.18        13.82 o                         
  -6  -3  11          4.54          6.22         6.03 o                         
  -5  -3  11        227.43        241.74         9.43 o                         
  -4  -3  11          1.10          4.65         7.38 o                         
  -3  -3  11        237.27        221.99        11.18 o                         
  -2  -3  11          0.00          3.75         4.16 o                         
  -1  -3  11        890.32        879.91         9.13 o                         
   0  -3  11        934.11        988.09        39.82 o                         
   1  -3  11          7.82          7.81         5.42 o                         
   2  -3  11          7.08         20.10         8.85 o                         
   3  -3  11          6.45          2.87         9.30 o                         
   4  -3  11          4.47          0.81        21.01 o                         
   5  -3  11          0.93          0.81        11.08 o                         
   6  -3  11          7.30          4.14         8.37 o                         
  -8  -2  11         23.20          7.42         8.24 o                         
  -7  -2  11          8.28         -9.11         9.11 o                         
  -6  -2  11         14.69         16.60         5.87 o                         
  -5  -2  11        457.93        431.33         9.36 o                         
  -4  -2  11        324.20        301.21         9.10 o                         
  -3  -2  11         53.93         47.45         4.46 o                         
  -2  -2  11        374.80        386.59         8.39 o                         
  -1  -2  11         97.71         86.90         3.50 o                         
   0  -2  11       2330.50       2438.55        18.70 o                         
   1  -2  11        155.61        162.61         6.01 o                         
   2  -2  11        644.83        661.99         8.09 o                         
   3  -2  11        191.05        177.82         7.19 o                         
   4  -2  11         54.33         55.65        11.96 o                         
   5  -2  11         90.30        132.92        14.27 o                         
   6  -2  11         13.07         14.37         7.83 o                         
   7  -2  11          0.33         -2.79         7.96 o                         
  -8  -1  11          8.52         25.79        13.26 o                         
  -7  -1  11          1.54         -2.77         7.10 o                         
  -6  -1  11         27.18         35.53         5.71 o                         
  -5  -1  11         33.12         29.20         5.31 o                         
  -4  -1  11          9.44         11.36         4.40 o                         
  -3  -1  11          6.65         15.88         4.91 o                         
  -2  -1  11       5556.38       5538.87        26.32 o                         
  -1  -1  11          3.21          6.75         2.84 o                         
   0  -1  11       2648.90       2862.68        18.95 o                         
   1  -1  11         16.22         17.30         4.80 o                         
   2  -1  11       2277.81       2197.02        41.47 o                         
   3  -1  11        966.33        956.27        12.91 o                         
   4  -1  11        146.58        157.85         8.59 o                         
   5  -1  11          4.96          0.77         5.06 o                         
   6  -1  11          5.60          0.56         5.37 o                         
   7  -1  11          3.67         -2.38         7.18 o                         
  -8   0  11          5.04         15.15        14.40 o                         
  -7   0  11          0.80         -2.41        11.96 o                         
  -6   0  11        196.53        206.13        10.11 o                         
  -5   0  11          6.68          7.36         4.99 o                         
  -4   0  11       1320.26       1271.78        13.22 o                         
  -3   0  11         68.39         64.73         2.51 o                         
  -2   0  11        340.16        341.35         7.86 o                         
  -1   0  11         18.35         24.21         3.74 o                         
   0   0  11       1296.02       1269.25        12.38 o                         
   1   0  11        170.64        165.36         6.06 o                         
   2   0  11        809.28        844.94        11.15 o                         
   3   0  11          2.46          5.27         3.66 o                         
   4   0  11          6.70          6.03         5.40 o                         
   5   0  11          7.09          6.20         5.03 o                         
   6   0  11         34.59         34.18         5.93 o                         
   7   0  11         13.29         11.93         6.24 o                         
   8   0  11         28.13         32.74         7.11 o                         
  -7   1  11         11.17         19.41        10.56 o                         
  -6   1  11          0.00          8.13        10.46 o                         
  -5   1  11        347.17        329.30        11.33 o                         
  -4   1  11          0.79          1.39         3.38 o                         
  -3   1  11        666.28        670.33         7.44 o                         
  -2   1  11         37.61         28.45         7.45 o                         
  -1   1  11         61.48         61.12         2.04 o                         
   0   1  11        722.86        698.59         7.81 o                         
   1   1  11       1581.94       1461.94        21.84 o                         
   2   1  11        629.65        642.59         9.15 o                         
   3   1  11        365.15        358.07         7.03 o                         
   4   1  11        160.64        171.16         4.15 o                         
   5   1  11         25.70         28.06         5.13 o                         
   6   1  11          1.00          6.08         5.45 o                         
   7   1  11        128.64        124.07         7.93 o                         
   8   1  11         10.59         -1.02         7.75 o                         
  -7   2  11         11.76         33.23        11.33 o                         
  -6   2  11         88.16         83.53        13.57 o                         
  -5   2  11         58.96         62.39        11.70 o                         
  -4   2  11         46.14         50.38         5.20 o                         
  -3   2  11          0.05         -5.79         5.79 o                         
  -2   2  11       1109.53       1177.92         9.68 o                         
  -1   2  11        140.70        147.28         4.14 o                         
   0   2  11         15.29         20.38         3.05 o                         
   1   2  11          1.74         -0.17         3.03 o                         
   2   2  11         52.27         49.37         2.52 o                         
   3   2  11         52.94         51.15         2.61 o                         
   4   2  11          0.81         -0.40         3.22 o                         
   5   2  11          7.50         11.21         4.96 o                         
   6   2  11          0.02          0.44         5.68 o                         
   7   2  11         55.33         52.01         8.02 o                         
   8   2  11         38.79         27.26        12.47 o                         
  -7   3  11          1.34         27.90        13.12 o                         
  -6   3  11         16.19         16.93        13.11 o                         
  -5   3  11         69.96         67.63         8.02 o                         
  -4   3  11        125.38        124.75         7.14 o                         
  -3   3  11        218.54        218.55         7.77 o                         
  -2   3  11       1492.54       1542.90        12.04 o                         
  -1   3  11        665.88        657.63        15.36 o                         
   0   3  11         38.00         39.59         3.86 o                         
   1   3  11        698.08        712.38         8.19 o                         
   2   3  11       1906.75       2012.38        26.47 o                         
   3   3  11        394.88        366.94         4.93 o                         
   4   3  11        273.45        293.37         8.63 o                         
   5   3  11         41.69         45.80         5.09 o                         
   6   3  11        114.87        104.78         9.29 o                         
   7   3  11         32.20         34.70         7.99 o                         
   8   3  11          8.80         10.12        11.15 o                         
   9   3  11         23.44         37.44        15.26 o                         
  -6   4  11          1.54          0.70        11.32 o                         
  -5   4  11         17.01         22.10        10.76 o                         
  -4   4  11        109.56        106.93        12.02 o                         
  -3   4  11        161.70        187.44        12.58 o                         
  -2   4  11         63.77         63.80         4.63 o                         
  -1   4  11        409.49        378.81        12.64 o                         
   0   4  11       1424.14       1450.46        15.61 o                         
   1   4  11         26.97         18.07         4.83 o                         
   2   4  11       1321.08       1436.24        18.26 o                         
   3   4  11        645.28        643.13        12.08 o                         
   4   4  11        124.50        132.86         7.24 o                         
   5   4  11         13.27         23.06         5.07 o                         
   6   4  11        128.28        133.98        10.02 o                         
   7   4  11          0.00         -0.40        10.76 o                         
   8   4  11         53.63         54.53        12.79 o                         
   9   4  11         35.16         30.82        13.69 o                         
  -5   5  11          3.63         12.19        10.75 o                         
  -4   5  11         26.36         16.53        12.05 o                         
  -3   5  11        647.44        687.82        21.18 o                         
  -2   5  11         34.07         40.66         6.26 o                         
  -1   5  11        507.42        498.36        11.51 o                         
   0   5  11        238.45        258.67         8.75 o                         
   1   5  11         16.57         11.78         5.78 o                         
   2   5  11        324.42        364.39        15.38 o                         
   3   5  11         13.37          9.53         8.98 o                         
   4   5  11        178.01        164.43        12.04 o                         
   5   5  11         29.85         32.97         6.58 o                         
   6   5  11          1.52          4.27         6.29 o                         
   7   5  11         35.61         17.17        11.64 o                         
   8   5  11         68.88         79.17        14.54 o                         
   9   5  11         15.40         24.00        11.34 o                         
  -5   6  11         20.50         13.00        12.16 o                         
  -4   6  11          2.92          4.23         9.72 o                         
  -3   6  11         37.92         51.54        11.68 o                         
  -2   6  11         67.12         62.39        11.76 o                         
  -1   6  11        109.97        126.68        15.45 o                         
   0   6  11         59.64         44.40        10.85 o                         
   1   6  11          2.61          4.53         9.83 o                         
   2   6  11          0.16          6.04        10.36 o                         
   3   6  11          1.37          3.08         9.89 o                         
   4   6  11         15.07         17.38        10.49 o                         
   5   6  11        225.20        229.42        14.60 o                         
   6   6  11          0.24          3.66         8.24 o                         
   7   6  11          0.85         -0.76        10.30 o                         
   8   6  11          7.13         71.43        12.99 o                         
   9   6  11         44.93         52.78        13.23 o                         
  -4   7  11          3.09         10.50        12.39 o                         
  -3   7  11          1.35          3.43        12.41 o                         
  -2   7  11         49.80         49.97        11.78 o                         
  -1   7  11         19.45         10.46         6.68 o                         
   0   7  11         53.15         40.56         7.54 o                         
   1   7  11          0.72          7.45         6.62 o                         
   2   7  11          1.00          2.22        11.01 o                         
   3   7  11        383.74        368.89        18.47 o                         
   4   7  11        185.44        168.66        14.52 o                         
   5   7  11        276.73        287.47        17.03 o                         
   6   7  11          4.84          4.02         7.30 o                         
   7   7  11         13.51          7.09         9.91 o                         
   8   7  11         39.47         64.04        11.12 o                         
  -3   8  11          5.43         -6.59        13.18 o                         
  -2   8  11          1.71         -4.20        10.81 o                         
  -1   8  11          4.13        -14.08        14.08 o                         
   0   8  11          0.33         -2.83         7.54 o                         
   1   8  11         27.70         24.01         7.24 o                         
   2   8  11          2.00         -2.65         7.55 o                         
   3   8  11        343.47        298.70        20.86 o                         
   4   8  11         55.21         42.65        12.53 o                         
   5   8  11         73.07         74.94        14.57 o                         
   6   8  11          5.91          0.93         7.91 o                         
   7   8  11         42.91         33.41        11.40 o                         
   8   8  11          8.56         43.02        10.86 o                         
  -2   9  11          9.85          2.78        13.42 o                         
  -1   9  11          2.01         22.33        12.32 o                         
   0   9  11          4.37         -0.45         7.32 o                         
   1   9  11         14.18         13.27         7.35 o                         
   2   9  11          8.28         15.69        11.05 o                         
   3   9  11         21.15         29.52         8.74 o                         
   4   9  11         74.90         50.92        13.45 o                         
   5   9  11         21.70         27.79        13.49 o                         
   6   9  11          6.69          2.01         7.83 o                         
   7   9  11         13.08         19.63         8.34 o                         
   0  10  11          4.40         -6.87        10.96 o                         
   1  10  11         38.17         65.66        18.39 o                         
   2  10  11          5.75          7.37        10.37 o                         
   3  10  11         11.83         13.54         8.09 o                         
   4  10  11         34.52         18.51        12.26 o                         
   5  10  11         12.50         -8.00        13.99 o                         
   6  10  11          6.03          5.64        11.72 o                         
  -5  -9  12        189.22        157.39        15.63 o                         
  -4  -9  12         27.46         14.44        20.21 o                         
  -3  -9  12          2.38          5.57        12.70 o                         
  -2  -9  12         18.57         28.40        12.18 o                         
  -1  -9  12         13.03         16.60        14.20 o                         
   0  -9  12         67.64         68.39        16.52 o                         
  -6  -8  12          0.43         22.19        14.88 o                         
  -5  -8  12          2.89         16.71        13.12 o                         
  -4  -8  12          5.03         11.93         9.98 o                         
  -3  -8  12          0.10          4.55        15.48 o                         
  -2  -8  12          0.20          8.43        12.27 o                         
  -1  -8  12         12.19         20.69        13.51 o                         
   0  -8  12         34.44         39.54         8.14 o                         
   1  -8  12         13.94         24.85        23.05 o                         
   2  -8  12         13.44         32.45        14.18 o                         
  -7  -7  12         16.97          1.57        14.36 o                         
  -6  -7  12          3.08          4.25        13.11 o                         
  -5  -7  12         73.75         61.85        13.64 o                         
  -4  -7  12          9.01         13.93         9.96 o                         
  -3  -7  12         62.35         57.11        11.48 o                         
  -2  -7  12         27.83         15.50         7.46 o                         
  -1  -7  12         36.94         29.85        11.37 o                         
   0  -7  12         17.06          8.90        11.38 o                         
   1  -7  12         63.28         67.56         9.28 o                         
   2  -7  12        199.30        224.59        17.37 o                         
   3  -7  12         10.51         37.77        13.03 o                         
  -8  -6  12          8.50         20.81        15.26 o                         
  -7  -6  12          0.32        -12.85        14.53 o                         
  -6  -6  12         14.02         -1.58        11.56 o                         
  -5  -6  12         38.82         35.58         7.56 o                         
  -4  -6  12        211.51        204.38        13.97 o                         
  -3  -6  12         10.59          7.09         9.61 o                         
  -2  -6  12          0.00          2.40         9.91 o                         
  -1  -6  12        135.60        125.69        14.66 o                         
   0  -6  12         45.53         62.34         7.32 o                         
   1  -6  12        174.33        183.60        10.47 o                         
   2  -6  12        424.13        432.29        19.30 o                         
   3  -6  12          0.26          5.31        10.76 o                         
   4  -6  12          0.36         11.44        12.15 o                         
  -8  -5  12          0.18         -3.49        13.25 o                         
  -7  -5  12          4.19         17.31        12.94 o                         
  -6  -5  12         84.57         88.97        13.47 o                         
  -5  -5  12        113.14        100.87         9.17 o                         
  -4  -5  12        689.50        717.19        20.45 o                         
  -3  -5  12          2.96          2.22         7.16 o                         
  -2  -5  12          0.26         -0.31         4.21 o                         
  -1  -5  12        320.33        302.88         9.22 o                         
   0  -5  12        138.76        145.78         8.30 o                         
   1  -5  12          5.38          9.41         6.60 o                         
   2  -5  12        719.61        742.53        22.88 o                         
   3  -5  12          0.04         12.61        10.19 o                         
   4  -5  12          0.00         30.22        11.13 o                         
   5  -5  12          0.65         12.90        12.62 o                         
  -8  -4  12          4.13         -4.26        12.68 o                         
  -7  -4  12         35.26         27.55        12.22 o                         
  -6  -4  12         59.34         72.19        12.75 o                         
  -5  -4  12         86.54         83.39         7.81 o                         
  -4  -4  12         91.06        102.44        10.54 o                         
  -3  -4  12          3.15          0.42         8.25 o                         
  -2  -4  12          0.11          2.64         3.99 o                         
  -1  -4  12         13.99         20.15         3.81 o                         
   0  -4  12        173.21        188.15         8.15 o                         
   1  -4  12         42.96         60.45        11.35 o                         
   2  -4  12         25.56         31.14        10.19 o                         
   3  -4  12          0.42         21.89        10.03 o                         
   4  -4  12          0.13          1.70         9.28 o                         
   5  -4  12          4.26          2.99        11.70 o                         
   6  -4  12         38.51         21.19        11.46 o                         
  -8  -3  12         14.29         16.38        12.05 o                         
  -7  -3  12          9.97          8.97        11.17 o                         
  -6  -3  12        210.50        205.04         9.73 o                         
  -5  -3  12        138.50        136.70         9.77 o                         
  -4  -3  12        111.79         98.18         9.59 o                         
  -3  -3  12        220.30        212.84        11.57 o                         
  -2  -3  12        160.48        184.86         8.58 o                         
  -1  -3  12         24.19         20.69         3.32 o                         
   0  -3  12         25.79         35.53         7.68 o                         
   1  -3  12         37.71         30.14         6.00 o                         
   2  -3  12         11.53         13.60         6.96 o                         
   3  -3  12        275.32        273.41        15.98 o                         
   4  -3  12         31.93         13.89        12.12 o                         
   5  -3  12         25.11         13.81        11.09 o                         
   6  -3  12         30.94         21.91        13.00 o                         
  -8  -2  12          0.09          3.65         8.24 o                         
  -7  -2  12          0.21         13.38         7.87 o                         
  -6  -2  12         18.21         21.61         6.60 o                         
  -5  -2  12          0.18          6.73         8.61 o                         
  -4  -2  12          1.14          7.26         8.53 o                         
  -3  -2  12         58.50         69.61        10.27 o                         
  -2  -2  12         32.08         42.08         6.82 o                         
  -1  -2  12          0.93          1.11         2.66 o                         
   0  -2  12        384.02        414.33         9.01 o                         
   1  -2  12         16.13         14.33         2.46 o                         
   2  -2  12        222.73        233.32         8.67 o                         
   3  -2  12        168.50        137.32        12.79 o                         
   4  -2  12        359.99        312.53        16.76 o                         
   5  -2  12          9.99          6.58        10.18 o                         
   6  -2  12          0.14          7.88         7.74 o                         
   7  -2  12          6.42         13.79        20.07 o                         
  -8  -1  12          6.97         20.79        11.54 o                         
  -7  -1  12         41.12         48.42        12.57 o                         
  -6  -1  12         13.96         17.13         6.47 o                         
  -5  -1  12        117.10        125.10         6.63 o                         
  -4  -1  12         95.23        109.08         5.83 o                         
  -3  -1  12          5.53          7.90         4.90 o                         
  -2  -1  12       1129.85       1165.94        42.48 o                         
  -1  -1  12        259.00        217.73         5.10 o                         
   0  -1  12       2143.17       2328.52        18.03 o                         
   1  -1  12        199.81        223.98        12.61 o                         
   2  -1  12        460.92        459.93         7.21 o                         
   3  -1  12       1018.94        926.86        10.54 o                         
   4  -1  12          0.05          0.31         5.47 o                         
   5  -1  12          0.03          5.04         5.83 o                         
   6  -1  12         89.72         86.31         6.99 o                         
   7  -1  12         33.24         33.69        16.52 o                         
  -8   0  12          1.30         26.87        13.39 o                         
  -7   0  12         43.57         41.19         9.43 o                         
  -6   0  12         45.51         53.61         7.61 o                         
  -5   0  12         54.57         45.44         5.33 o                         
  -4   0  12        239.13        204.98         6.75 o                         
  -3   0  12          1.61          2.46         4.77 o                         
  -2   0  12          7.05         -0.23         4.28 o                         
  -1   0  12        681.12        734.85        13.89 o                         
   0   0  12        356.84        411.24         5.78 o                         
   1   0  12         17.71         15.22         4.66 o                         
   2   0  12        256.01        289.26         7.71 o                         
   3   0  12         82.10         79.20         5.09 o                         
   4   0  12          7.81         12.19         4.10 o                         
   5   0  12          2.09         -1.66         4.53 o                         
   6   0  12          4.09          2.49         5.20 o                         
   7   0  12        141.41        122.13        10.56 o                         
   8   0  12         10.07         35.13         7.63 o                         
  -7   1  12          0.64        -10.56        10.56 o                         
  -6   1  12          1.79          3.31         6.95 o                         
  -5   1  12         31.55         39.10         6.91 o                         
  -4   1  12        104.50        108.74         4.61 o                         
  -3   1  12        272.27        272.93         5.38 o                         
  -2   1  12        628.51        618.21        11.10 o                         
  -1   1  12          0.08         -0.91         1.49 o                         
   0   1  12        764.31        756.97         8.47 o                         
   1   1  12       4893.62       5079.52        46.33 o                         
   2   1  12         34.40         28.52         4.34 o                         
   3   1  12        129.55        133.23         4.14 o                         
   4   1  12        206.21        193.45         5.24 o                         
   5   1  12        112.71        123.09        11.91 o                         
   6   1  12          7.60          4.85         4.90 o                         
   7   1  12        126.69        125.13         8.34 o                         
   8   1  12          1.75          0.04        11.81 o                         
  -7   2  12          9.29          9.19        10.76 o                         
  -6   2  12          2.47         -6.56        11.78 o                         
  -5   2  12          7.62          9.06        10.54 o                         
  -4   2  12         34.63         36.08         4.93 o                         
  -3   2  12         46.87         43.68         4.17 o                         
  -2   2  12         56.33         60.57         5.38 o                         
  -1   2  12          5.77          9.21         2.73 o                         
   0   2  12          5.93          9.10         2.90 o                         
   1   2  12        943.42       1013.34         9.26 o                         
   2   2  12       1202.53       1209.63        15.28 o                         
   3   2  12        109.27        109.51         3.27 o                         
   4   2  12          8.64          6.69         3.37 o                         
   5   2  12        569.57        650.21        13.64 o                         
   6   2  12         29.90         25.05         5.82 o                         
   7   2  12         12.48          9.47         5.86 o                         
   8   2  12          1.07        -11.63        11.63 o                         
  -7   3  12          1.05        -12.24        12.24 o                         
  -6   3  12          0.02         -5.00         9.80 o                         
  -5   3  12          0.02          0.17         6.14 o                         
  -4   3  12          0.20         -2.89         7.73 o                         
  -3   3  12         29.49         16.36         6.16 o                         
  -2   3  12        246.25        252.65         6.93 o                         
  -1   3  12        690.38        730.68         8.76 o                         
   0   3  12        257.98        277.11         7.98 o                         
   1   3  12         64.69         71.56         4.63 o                         
   2   3  12        190.16        213.90         5.21 o                         
   3   3  12         28.42         26.41         2.66 o                         
   4   3  12        220.38        230.17         8.13 o                         
   5   3  12         18.43         18.36         4.70 o                         
   6   3  12        158.40        158.91         9.37 o                         
   7   3  12          0.14          8.50         6.84 o                         
   8   3  12          0.64         -9.73        12.03 o                         
   9   3  12          6.51         19.46        14.50 o                         
  -6   4  12          8.88        -11.43        11.43 o                         
  -5   4  12          1.60         -7.49         7.49 o                         
  -4   4  12        123.08        120.13        12.05 o                         
  -3   4  12        224.24        200.62        12.84 o                         
  -2   4  12         21.01         21.13         3.89 o                         
  -1   4  12         22.10         19.23         8.13 o                         
   0   4  12        282.56        267.35         6.50 o                         
   1   4  12        956.02       1063.44        14.48 o                         
   2   4  12        124.66        134.87         5.97 o                         
   3   4  12        274.82        294.38        13.39 o                         
   4   4  12         92.22         83.95         7.11 o                         
   5   4  12         68.23         74.05         5.86 o                         
   6   4  12        169.15        147.92         9.03 o                         
   7   4  12          0.57          8.12        10.86 o                         
   8   4  12        167.22        191.78        17.42 o                         
   9   4  12          0.01          0.92        16.65 o                         
  -5   5  12         19.76          4.05         7.31 o                         
  -4   5  12         34.06         24.38        10.22 o                         
  -3   5  12        104.13        110.64        12.99 o                         
  -2   5  12        196.87        198.61        18.07 o                         
  -1   5  12          0.34          9.34         5.95 o                         
   0   5  12          0.76          2.73         5.77 o                         
   1   5  12        309.91        300.97        14.07 o                         
   2   5  12        167.04        171.52        12.59 o                         
   3   5  12         55.52         74.95        10.21 o                         
   4   5  12          3.04         -0.55         8.38 o                         
   5   5  12          9.26          7.48         7.67 o                         
   6   5  12         82.06         83.47         8.27 o                         
   7   5  12         10.42         19.08        11.35 o                         
   8   5  12         14.33         19.93        11.65 o                         
   9   5  12          1.11         10.88        11.08 o                         
  -5   6  12          9.46         10.23        11.41 o                         
  -4   6  12         53.76         44.09        11.98 o                         
  -3   6  12          0.15          6.01         9.58 o                         
  -2   6  12         45.38         65.70        11.88 o                         
  -1   6  12         15.20          8.12         6.63 o                         
   0   6  12          0.02          8.50         6.90 o                         
   1   6  12         11.04         15.66        10.03 o                         
   2   6  12        133.91        136.46        12.78 o                         
   3   6  12         11.56         23.63        10.13 o                         
   4   6  12        150.41        148.38        12.84 o                         
   5   6  12        272.57        249.14        15.23 o                         
   6   6  12         42.99         37.33         7.27 o                         
   7   6  12          2.50         29.45        11.43 o                         
   8   6  12         55.03         30.06        12.61 o                         
  -4   7  12         56.30         64.97        12.03 o                         
  -3   7  12         33.88         52.01        11.90 o                         
  -2   7  12          8.06          6.29         9.36 o                         
  -1   7  12         21.21         25.17         8.40 o                         
   0   7  12         12.13         15.69         8.56 o                         
   1   7  12          1.79         -7.16         8.48 o                         
   2   7  12          0.00         -8.58        10.59 o                         
   3   7  12         12.52         22.78        11.82 o                         
   4   7  12          8.74         20.91        11.96 o                         
   5   7  12         77.01         72.36        12.87 o                         
   6   7  12         73.40         43.05         9.64 o                         
   7   7  12          6.41         12.79         9.85 o                         
   8   7  12          0.92        -10.41        10.41 o                         
  -3   8  12         52.62         84.18        14.07 o                         
  -2   8  12          0.71          4.92        11.00 o                         
  -1   8  12          2.29          1.99         7.08 o                         
   0   8  12         45.74         41.96         8.68 o                         
   1   8  12         35.58         31.75        12.89 o                         
   2   8  12          2.93         -5.50         7.00 o                         
   3   8  12        609.46        545.28        23.19 o                         
   4   8  12        163.91        201.43        16.40 o                         
   5   8  12         35.21         18.81        12.57 o                         
   6   8  12         31.00         37.00         8.16 o                         
   7   8  12          6.75        -11.76        11.83 o                         
   8   8  12          7.19         16.11        11.06 o                         
  -1   9  12          0.93          0.86        11.03 o                         
   0   9  12          6.18          6.29         6.99 o                         
   1   9  12         12.12          9.09        24.02 o                         
   2   9  12          7.54         12.53         9.65 o                         
   3   9  12         28.08         38.31         8.04 o                         
   4   9  12          0.27         -4.20        11.14 o                         
   5   9  12          0.20          3.70        11.28 o                         
   6   9  12          4.20         -7.14        10.43 o                         
   7   9  12          0.04          1.08        34.68 o                         
   0  10  12          1.35          3.74        19.33 o                         
   1  10  12         78.89         81.17         9.63 o                         
   2  10  12          2.65         11.12         8.96 o                         
   3  10  12          0.72         -8.49         8.49 o                         
   4  10  12         14.81          2.66        15.62 o                         
   5  10  12          0.09          2.87        13.59 o                         
   6  10  12          0.70         -9.85         9.85 o                         
  -5  -9  13          4.70        -13.24        13.24 o                         
  -4  -9  13          9.40         12.53         8.86 o                         
  -3  -9  13          0.62         -1.18        11.58 o                         
  -2  -9  13         24.90         57.96        14.25 o                         
  -1  -9  13          1.59        -11.91        11.91 o                         
  -6  -8  13         12.24          4.33        12.86 o                         
  -5  -8  13          1.45         20.24        10.65 o                         
  -4  -8  13         46.96         59.54        11.67 o                         
  -3  -8  13          3.37          7.99        12.05 o                         
  -2  -8  13          6.50         11.67        11.57 o                         
  -1  -8  13          4.24          5.54        11.50 o                         
   0  -8  13          0.01         -0.25        12.51 o                         
   1  -8  13          6.39          5.12        30.03 o                         
  -7  -7  13          1.48          8.88        13.60 o                         
  -6  -7  13          2.99         -6.94        12.20 o                         
  -5  -7  13        126.33        119.39        15.00 o                         
  -4  -7  13        115.37        118.84        13.15 o                         
  -3  -7  13         19.74         16.79        10.70 o                         
  -2  -7  13         56.07         58.36        11.99 o                         
  -1  -7  13         12.49          0.12        11.46 o                         
   0  -7  13         23.04         40.32         8.94 o                         
   1  -7  13        104.00        116.30        24.09 o                         
   2  -7  13        103.55        132.73        15.04 o                         
   3  -7  13          1.71         35.86        13.90 o                         
  -7  -6  13         34.28         29.65        14.76 o                         
  -6  -6  13         26.38         61.35        13.69 o                         
  -5  -6  13         86.70         94.70        10.94 o                         
  -4  -6  13        184.15        198.86        14.38 o                         
  -3  -6  13          0.05         -7.40        10.50 o                         
  -2  -6  13         73.09         74.99        12.03 o                         
  -1  -6  13          3.80          9.39        11.07 o                         
   0  -6  13         18.95         27.87         6.67 o                         
   1  -6  13          6.26         11.75        17.63 o                         
   2  -6  13         74.73         75.19        11.73 o                         
   3  -6  13         41.50         50.25        10.87 o                         
   4  -6  13          7.11         66.59        13.70 o                         
  -8  -5  13          1.37          9.45        13.47 o                         
  -7  -5  13          8.28         -0.54        11.51 o                         
  -6  -5  13         25.15         28.89        12.92 o                         
  -5  -5  13        127.98        146.67        11.78 o                         
  -4  -5  13        121.45        139.73        11.81 o                         
  -3  -5  13         20.24          1.43        11.91 o                         
  -2  -5  13         25.67         19.89         9.28 o                         
  -1  -5  13        338.29        309.25         9.85 o                         
   0  -5  13         46.63         37.93         6.42 o                         
   1  -5  13        138.68        126.55         9.02 o                         
   2  -5  13         14.85         15.03        11.12 o                         
   3  -5  13         86.10         96.61        13.33 o                         
   4  -5  13          0.00        -10.12        11.72 o                         
   5  -5  13          0.10         22.52        13.33 o                         
  -8  -4  13          0.41         13.01        11.37 o                         
  -7  -4  13         81.95         75.76        14.80 o                         
  -6  -4  13          0.47         -6.07         7.05 o                         
  -5  -4  13        417.73        457.43        14.77 o                         
  -4  -4  13        333.25        326.11        14.92 o                         
  -3  -4  13          3.65          5.81         8.23 o                         
  -2  -4  13        105.90        107.61         5.82 o                         
  -1  -4  13        228.90        216.78         6.07 o                         
   0  -4  13          0.32         -2.54         5.55 o                         
   1  -4  13         23.74         23.63         8.26 o                         
   2  -4  13         93.18         85.48         8.21 o                         
   3  -4  13          8.26         23.55        10.33 o                         
   4  -4  13          6.42          5.02        10.30 o                         
   5  -4  13          3.37         -2.33        13.17 o                         
   6  -4  13          0.34         31.53        15.12 o                         
  -8  -3  13          5.41        -13.86        13.86 o                         
  -7  -3  13         16.65         16.52        11.99 o                         
  -6  -3  13          7.19         10.03         6.65 o                         
  -5  -3  13        333.94        314.43        11.08 o                         
  -4  -3  13         11.34         12.40         7.56 o                         
  -3  -3  13        131.32        118.13        10.61 o                         
  -2  -3  13         38.62         36.80         3.93 o                         
  -1  -3  13         69.38         58.89         3.84 o                         
   0  -3  13          4.59          8.14         5.37 o                         
   1  -3  13         70.29         61.46         6.33 o                         
   2  -3  13         13.59         13.41         6.57 o                         
   3  -3  13        981.28        906.33        24.43 o                         
   4  -3  13         22.25         13.39        12.24 o                         
   5  -3  13         23.49         29.14        12.99 o                         
   6  -3  13         13.49         12.07        15.30 o                         
  -8  -2  13         53.82         26.30        14.50 o                         
  -7  -2  13         13.35         17.77         7.95 o                         
  -6  -2  13        124.86        137.56         7.33 o                         
  -5  -2  13        377.60        406.18        10.31 o                         
  -4  -2  13        206.27        213.80         8.53 o                         
  -3  -2  13         14.52         10.88         4.80 o                         
  -2  -2  13          1.33         -0.19         3.73 o                         
  -1  -2  13         22.19         28.52         3.37 o                         
   0  -2  13       2234.29       2364.36        20.19 o                         
   1  -2  13          1.49          7.65         5.51 o                         
   2  -2  13       4924.30       4983.89        39.80 o                         
   3  -2  13         67.33         80.06         7.63 o                         
   4  -2  13         22.47         13.99        11.17 o                         
   5  -2  13          6.21          9.83        11.33 o                         
   6  -2  13          2.53          8.68         8.76 o                         
   7  -2  13          0.35         -7.04         7.04 o                         
  -8  -1  13         11.40         14.49        14.05 o                         
  -7  -1  13          0.28          1.76         6.90 o                         
  -6  -1  13        149.84        134.96         7.28 o                         
  -5  -1  13         48.05         40.00         5.60 o                         
  -4  -1  13        220.73        224.18         8.65 o                         
  -3  -1  13          9.54          8.93         4.93 o                         
  -2  -1  13         17.58         10.54         4.38 o                         
  -1  -1  13        232.32        235.31         5.01 o                         
   0  -1  13        264.83        297.57         8.11 o                         
   1  -1  13        722.36        780.83        11.94 o                         
   2  -1  13       2289.09       2273.94        46.50 o                         
   3  -1  13       1156.11       1147.86        11.85 o                         
   4  -1  13        272.42        256.26         7.22 o                         
   5  -1  13          7.59          3.06         5.54 o                         
   6  -1  13          3.36          6.25         7.55 o                         
   7  -1  13          0.07          1.62         8.19 o                         
  -8   0  13         19.39         37.56        14.69 o                         
  -7   0  13          6.34         20.40         7.90 o                         
  -6   0  13        284.41        235.69        10.84 o                         
  -5   0  13        126.94        121.79         6.24 o                         
  -4   0  13         47.12         53.45         5.08 o                         
  -3   0  13         37.42         21.60         5.15 o                         
  -2   0  13         57.55         48.86         5.13 o                         
  -1   0  13        474.61        527.39         8.27 o                         
   0   0  13       2967.09       3045.69        61.73 o                         
   1   0  13       3217.85       3408.76        22.21 o                         
   2   0  13        187.54        204.51        11.04 o                         
   3   0  13         27.30         26.61         4.13 o                         
   4   0  13         26.62         26.62         4.61 o                         
   5   0  13          3.00         -4.84         4.84 o                         
   6   0  13          2.03         -0.77         7.19 o                         
   7   0  13         17.75         25.62         6.89 o                         
   8   0  13          0.23         14.07         7.34 o                         
  -7   1  13          1.37         13.55        10.57 o                         
  -6   1  13         23.62         21.23         7.86 o                         
  -5   1  13         83.94         72.91        10.18 o                         
  -4   1  13         56.24         54.30         3.29 o                         
  -3   1  13          9.46         11.75         3.11 o                         
  -2   1  13       1533.56       1428.62        85.17 o                         
  -1   1  13        906.25        899.08        30.46 o                         
   0   1  13          0.03          3.00         3.01 o                         
   1   1  13          0.45         18.57         3.80 o                         
   2   1  13         59.93         72.70        12.48 o                         
   3   1  13        200.51        214.43        10.16 o                         
   4   1  13          0.23          1.91         3.50 o                         
   5   1  13          0.54          3.44         4.78 o                         
   6   1  13         13.10         11.41         5.49 o                         
   7   1  13          7.78         14.69         8.30 o                         
   8   1  13          7.38         -3.07         6.24 o                         
  -7   2  13          0.16         -3.14        12.04 o                         
  -6   2  13         33.13         11.22         9.46 o                         
  -5   2  13          2.43         -5.53         7.15 o                         
  -4   2  13         13.51         12.44         4.62 o                         
  -3   2  13        157.60        153.52         5.62 o                         
  -2   2  13        124.19        124.41         6.51 o                         
  -1   2  13          0.04         -0.80         2.74 o                         
   0   2  13         46.71         41.25         3.45 o                         
   1   2  13        485.25        490.31         7.00 o                         
   2   2  13        563.15        548.54         6.45 o                         
   3   2  13        302.90        315.46         5.84 o                         
   4   2  13        233.49        249.49         5.92 o                         
   5   2  13          3.07          3.65         4.88 o                         
   6   2  13         53.24         46.12         5.86 o                         
   7   2  13         16.61         14.05         5.56 o                         
   8   2  13          0.00         10.03        12.52 o                         
  -6   3  13          8.89         12.00        11.36 o                         
  -5   3  13          0.09          5.33         6.60 o                         
  -4   3  13          0.20          3.37         6.18 o                         
  -3   3  13          1.93          4.43         5.86 o                         
  -2   3  13         57.18         45.06         6.60 o                         
  -1   3  13        907.33        890.20         9.75 o                         
   0   3  13        358.27        331.29         7.19 o                         
   1   3  13        381.43        354.23         6.59 o                         
   2   3  13        696.43        707.39        15.10 o                         
   3   3  13         17.78         26.50         3.44 o                         
   4   3  13          0.27          4.31         7.98 o                         
   5   3  13          5.38          6.22         4.67 o                         
   6   3  13          2.04          3.48         7.07 o                         
   7   3  13          0.37         -6.94         6.94 o                         
   8   3  13         30.65         41.90        13.43 o                         
  -6   4  13          4.94         -0.21        13.44 o                         
  -5   4  13          5.95         -4.35         6.41 o                         
  -4   4  13         10.72         17.80         8.56 o                         
  -3   4  13         17.72         11.52         8.76 o                         
  -2   4  13        176.39        177.77        11.51 o                         
  -1   4  13         46.00         51.34         6.15 o                         
   0   4  13        502.80        479.06         8.16 o                         
   1   4  13        477.05        463.78         7.86 o                         
   2   4  13        133.42         94.14         4.61 o                         
   3   4  13         58.56         48.74         9.39 o                         
   4   4  13        295.13        287.89         9.59 o                         
   5   4  13        204.96        217.02         7.52 o                         
   6   4  13         10.46          9.47        11.64 o                         
   7   4  13          3.06        -11.53        11.53 o                         
   8   4  13          1.50          8.07        13.42 o                         
  -5   5  13          5.81         12.94         8.03 o                         
  -4   5  13          0.11         -6.74        10.82 o                         
  -3   5  13          7.32         21.70         9.22 o                         
  -2   5  13        331.98        337.41        10.57 o                         
  -1   5  13        393.22        398.52        11.08 o                         
   0   5  13        391.36        392.33        10.26 o                         
   1   5  13        104.48         84.05        10.97 o                         
   2   5  13          8.63         14.46         9.94 o                         
   3   5  13        293.41        323.27        15.25 o                         
   4   5  13         85.23         71.79        10.66 o                         
   5   5  13        271.94        282.36        14.11 o                         
   6   5  13         53.63         65.34         8.82 o                         
   7   5  13         63.40         62.32        12.21 o                         
   8   5  13         72.53         99.29        14.97 o                         
  -4   6  13          1.96          7.23        10.26 o                         
  -3   6  13         26.86         28.34        11.57 o                         
  -2   6  13        416.89        394.93        18.68 o                         
  -1   6  13        254.66        229.63         9.87 o                         
   0   6  13          3.87          0.72         7.38 o                         
   1   6  13         63.53         73.95        10.81 o                         
   2   6  13          8.71          0.97        10.87 o                         
   3   6  13        144.99        135.81        12.60 o                         
   4   6  13          1.85          0.29         9.49 o                         
   5   6  13         32.99         37.83        10.49 o                         
   6   6  13          7.90          9.98         7.04 o                         
   7   6  13          7.06         -4.48        10.35 o                         
   8   6  13          0.71          7.95        12.05 o                         
  -4   7  13         18.72         18.97        10.71 o                         
  -3   7  13        161.64        162.52        15.34 o                         
  -2   7  13        163.24        198.97        16.05 o                         
  -1   7  13         32.05         38.50         7.77 o                         
   0   7  13        158.38        156.85         9.87 o                         
   1   7  13         82.78         80.34        11.20 o                         
   2   7  13          0.37        -11.64        11.64 o                         
   3   7  13         33.10         23.12        12.42 o                         
   4   7  13        147.44        117.50        14.55 o                         
   5   7  13        276.70        265.45        16.88 o                         
   6   7  13         32.45         39.70         9.23 o                         
   7   7  13          2.09         -6.65         9.89 o                         
   8   7  13          9.32         16.18        10.48 o                         
  -3   8  13         37.92         49.30        11.79 o                         
  -2   8  13         36.18         12.01        11.32 o                         
  -1   8  13          9.57         -0.29         8.25 o                         
   0   8  13          6.33          9.40         8.18 o                         
   1   8  13        101.71         91.92        16.61 o                         
   2   8  13          0.00          4.29         8.03 o                         
   3   8  13        106.31        119.12        15.37 o                         
   4   8  13          9.14         -5.12        13.11 o                         
   5   8  13        105.82         89.48        14.17 o                         
   6   8  13         22.43         12.25         7.75 o                         
   7   8  13         10.10         33.01        11.88 o                         
   8   8  13          0.03        -11.25        11.25 o                         
  -1   9  13          0.31         26.39        11.02 o                         
   0   9  13         25.65         64.00        15.66 o                         
   1   9  13         12.20         13.55         7.94 o                         
   2   9  13          2.78          0.80        10.62 o                         
   3   9  13          9.20         -0.68         8.08 o                         
   4   9  13          0.46         -1.29        12.13 o                         
   5   9  13          0.03         18.48        13.84 o                         
   6   9  13         43.98         39.98        13.55 o                         
   7   9  13         10.04         -8.47         8.47 o                         
   0  10  13          1.80         11.35        19.02 o                         
   1  10  13          4.19         20.44        15.58 o                         
   2  10  13          4.19         -4.02         8.18 o                         
   3  10  13          0.67         -8.83         8.83 o                         
   4  10  13         60.62         61.80        30.46 o                         
   5  10  13         27.69         -3.34        16.58 o                         
   6  10  13         10.45         -0.89        11.78 o                         
  -4  -9  14         12.28         25.36        15.46 o                         
  -3  -9  14          2.28        -13.47        13.47 o                         
  -2  -9  14         15.41         29.02        11.40 o                         
  -1  -9  14          0.03         49.58        15.62 o                         
  -6  -8  14         13.21         31.26        15.41 o                         
  -5  -8  14        136.90        130.85        16.63 o                         
  -4  -8  14         84.06         98.88        13.34 o                         
  -3  -8  14          0.13          4.97        12.45 o                         
  -2  -8  14         54.72         67.00        12.96 o                         
  -1  -8  14          1.46         12.67         9.90 o                         
   0  -8  14         32.63         28.16        14.65 o                         
   1  -8  14          9.94         -9.78         9.78 o                         
  -7  -7  14          1.65         13.14        13.38 o                         
  -6  -7  14          0.42         20.41        13.29 o                         
  -5  -7  14         81.17         97.87         9.88 o                         
  -4  -7  14        251.67        251.55        15.71 o                         
  -3  -7  14         54.47         59.05        12.24 o                         
  -2  -7  14        129.59        113.91        14.36 o                         
  -1  -7  14         42.86         50.80        12.68 o                         
   0  -7  14         61.68         84.82        15.99 o                         
   1  -7  14         48.86         48.37        14.39 o                         
   2  -7  14        158.93        170.89        12.35 o                         
  -7  -6  14         13.50         25.17        12.96 o                         
  -6  -6  14          2.55        -10.56        17.53 o                         
  -5  -6  14        139.09        123.98         9.45 o                         
  -4  -6  14        171.60        179.02        14.20 o                         
  -3  -6  14          8.95        -10.80        10.80 o                         
  -2  -6  14        103.22        106.25        12.99 o                         
  -1  -6  14          0.69          1.32         9.99 o                         
   0  -6  14        253.89        252.65        10.34 o                         
   1  -6  14          3.13         12.92         9.11 o                         
   2  -6  14          0.32         19.21        15.77 o                         
   3  -6  14          3.01         17.02        10.30 o                         
   4  -6  14         52.98         96.73        16.76 o                         
  -8  -5  14         12.59         -1.63        14.13 o                         
  -7  -5  14         63.75         63.13        11.53 o                         
  -6  -5  14        169.16        209.36        17.23 o                         
  -5  -5  14        542.92        537.44        20.47 o                         
  -4  -5  14        178.81        211.57        14.04 o                         
  -3  -5  14         56.92         50.11        11.21 o                         
  -2  -5  14        387.36        370.83        16.92 o                         
  -1  -5  14         92.74         99.34         7.31 o                         
   0  -5  14         99.54        102.40         8.32 o                         
   1  -5  14          0.20          0.13         7.08 o                         
   2  -5  14         13.51         11.39        10.93 o                         
   3  -5  14          7.89          1.31         9.57 o                         
   4  -5  14          0.24          3.97        13.81 o                         
   5  -5  14          0.96        -11.63        11.63 o                         
  -8  -4  14         12.34        -11.13        12.05 o                         
  -7  -4  14         91.00         92.08        14.05 o                         
  -6  -4  14         28.44         35.92         6.94 o                         
  -5  -4  14        365.99        415.55        12.72 o                         
  -4  -4  14        516.88        492.53        17.45 o                         
  -3  -4  14         33.72         42.70         9.87 o                         
  -2  -4  14          0.19          6.77         9.07 o                         
  -1  -4  14        222.86        208.34         6.36 o                         
   0  -4  14          8.64          5.94         5.88 o                         
   1  -4  14         31.94         23.50         8.02 o                         
   2  -4  14        821.37        838.04        16.48 o                         
   3  -4  14        172.42        168.07        15.91 o                         
   4  -4  14          0.53        -10.33        11.24 o                         
   5  -4  14          2.87          6.48        12.81 o                         
  -8  -3  14          6.27         -6.40        13.64 o                         
  -7  -3  14         17.72         11.19        11.39 o                         
  -6  -3  14         26.57         25.24         6.97 o                         
  -5  -3  14         59.81         64.40         7.88 o                         
  -4  -3  14         35.93         31.30         8.37 o                         
  -3  -3  14         30.77         23.25         8.47 o                         
  -2  -3  14         93.44         94.57        10.15 o                         
  -1  -3  14         13.69          7.79         3.37 o                         
   0  -3  14        354.93        406.25        11.79 o                         
   1  -3  14         24.63         26.11         6.38 o                         
   2  -3  14        238.56        222.62         9.82 o                         
   3  -3  14        656.66        629.47        14.97 o                         
   4  -3  14         43.58         26.09        12.54 o                         
   5  -3  14          0.02         -2.43        13.07 o                         
   6  -3  14         12.96          4.72        10.46 o                         
  -8  -2  14         15.55          2.04        12.80 o                         
  -7  -2  14         46.71         38.89         8.70 o                         
  -6  -2  14         44.87         30.91         5.95 o                         
  -5  -2  14         54.89         39.99         5.73 o                         
  -4  -2  14         11.94         23.41         7.80 o                         
  -3  -2  14          9.76          8.26         5.66 o                         
  -2  -2  14         21.19         23.52         7.63 o                         
  -1  -2  14        147.51        131.56         6.48 o                         
   0  -2  14        757.74        784.12        17.16 o                         
   1  -2  14        296.07        320.58         9.48 o                         
   2  -2  14          6.95          9.98         6.61 o                         
   3  -2  14        618.72        628.37        19.32 o                         
   4  -2  14         43.30         25.26         7.69 o                         
   5  -2  14          5.68         11.05        12.77 o                         
   6  -2  14          0.99          0.07         8.50 o                         
   7  -2  14         12.22         -2.76         8.50 o                         
  -8  -1  14         13.34         47.21        14.97 o                         
  -7  -1  14          2.72         11.23        15.96 o                         
  -6  -1  14          5.78          5.94         5.17 o                         
  -5  -1  14          3.05          0.05         5.03 o                         
  -4  -1  14         31.30         29.09         6.12 o                         
  -3  -1  14        364.17        366.36         9.41 o                         
  -2  -1  14       1292.12       1374.28        14.58 o                         
  -1  -1  14         44.07         53.48         3.50 o                         
   0  -1  14        387.11        399.04         9.20 o                         
   1  -1  14        559.88        583.40        13.41 o                         
   2  -1  14         39.61         40.97         4.13 o                         
   3  -1  14        200.65        169.10         6.02 o                         
   4  -1  14          1.10          0.86         4.38 o                         
   5  -1  14          0.68         -2.94        11.09 o                         
   6  -1  14          0.63          1.53         8.44 o                         
   7  -1  14          1.03          4.78         8.85 o                         
  -7   0  14          1.31         -4.85         7.77 o                         
  -6   0  14         13.10         21.84         7.11 o                         
  -5   0  14         20.48         23.18         6.45 o                         
  -4   0  14          0.22          0.62         4.35 o                         
  -3   0  14         93.07         91.08         6.59 o                         
  -2   0  14        734.66        773.77        11.62 o                         
  -1   0  14       2855.86       2969.76       108.48 o                         
   0   0  14        616.58        646.30        20.98 o                         
   1   0  14       2908.20       3324.64        57.89 o                         
   2   0  14        742.78        729.38        11.67 o                         
   3   0  14         62.39         56.14         5.92 o                         
   4   0  14         55.83         58.85         4.89 o                         
   5   0  14          5.28         10.13         5.05 o                         
   6   0  14          7.05         11.23         6.05 o                         
   7   0  14         12.61          2.79         6.12 o                         
   8   0  14          4.67         24.57         9.15 o                         
  -7   1  14          6.36          1.47        11.32 o                         
  -6   1  14         15.23         27.62         7.83 o                         
  -5   1  14         10.53          6.13        15.02 o                         
  -4   1  14         38.23         26.35         6.42 o                         
  -3   1  14          0.58          3.44         4.02 o                         
  -2   1  14         31.91         26.93         5.04 o                         
  -1   1  14       1503.49       1540.47        12.16 o                         
   0   1  14        527.37        529.76        15.78 o                         
   1   1  14         90.18         91.28         4.46 o                         
   2   1  14          1.22          0.42         4.39 o                         
   3   1  14         67.55         89.78        18.25 o                         
   4   1  14        223.16        220.64         5.77 o                         
   5   1  14         41.44         41.45         5.62 o                         
   6   1  14         13.92         13.17         6.07 o                         
   7   1  14         67.89         47.80         7.26 o                         
   8   1  14          1.72          3.95         8.94 o                         
  -7   2  14          0.27         -3.20        13.00 o                         
  -6   2  14          3.02          1.76        10.63 o                         
  -5   2  14         75.91         71.91         7.85 o                         
  -4   2  14          1.80          5.19         4.68 o                         
  -3   2  14         19.19         20.25         3.75 o                         
  -2   2  14        176.76        175.43         7.47 o                         
  -1   2  14         13.79         11.90         2.27 o                         
   0   2  14        210.95        206.52         5.79 o                         
   1   2  14         77.85         89.54         6.49 o                         
   2   2  14          2.72          3.21         2.26 o                         
   3   2  14        118.87        119.95         3.69 o                         
   4   2  14         47.46         51.39         4.26 o                         
   5   2  14         87.62         90.00         6.60 o                         
   6   2  14          1.98         -1.48         5.35 o                         
   7   2  14         19.21         17.05         6.21 o                         
   8   2  14         36.18         26.84        12.62 o                         
  -6   3  14          4.03        -10.68        10.68 o                         
  -5   3  14          0.01         -4.65        11.21 o                         
  -4   3  14          1.34          0.06         5.20 o                         
  -3   3  14         92.41         83.21         7.13 o                         
  -2   3  14        244.62        239.43        15.21 o                         
  -1   3  14        263.52        269.59         6.07 o                         
   0   3  14         52.15         34.31         6.26 o                         
   1   3  14         33.33         34.60         3.96 o                         
   2   3  14        722.05        830.93        12.37 o                         
   3   3  14         76.33         73.86         6.63 o                         
   4   3  14         34.09         33.96         6.29 o                         
   5   3  14          7.46          8.94         4.48 o                         
   6   3  14         53.56         54.29         8.44 o                         
   7   3  14          0.55         -6.03         6.89 o                         
   8   3  14        113.62        151.07        13.70 o                         
  -6   4  14         11.67         -0.21        11.46 o                         
  -5   4  14          9.76         11.59         7.31 o                         
  -4   4  14         39.03         31.46        10.18 o                         
  -3   4  14         39.96         40.38         9.14 o                         
  -2   4  14        362.79        350.83         8.72 o                         
  -1   4  14        306.74        290.58        13.14 o                         
   0   4  14         31.29         34.86         4.01 o                         
   1   4  14        697.27        730.17        10.99 o                         
   2   4  14        319.26        276.71         6.38 o                         
   3   4  14         11.30          8.69         8.51 o                         
   4   4  14          0.51         -2.12         6.17 o                         
   5   4  14         94.60        102.06         6.55 o                         
   6   4  14          0.76          0.62         7.14 o                         
   7   4  14         15.08         12.85         8.24 o                         
   8   4  14         59.66         45.56        12.88 o                         
  -5   5  14         10.32         12.80        12.53 o                         
  -4   5  14        130.45        147.06        11.21 o                         
  -3   5  14         41.64         61.79        11.90 o                         
  -2   5  14        199.52        208.27         9.46 o                         
  -1   5  14         13.08         12.97         6.14 o                         
   0   5  14        203.43        188.49         7.79 o                         
   1   5  14        158.50        161.73        12.49 o                         
   2   5  14        433.40        457.57        17.08 o                         
   3   5  14        131.24        125.66        12.16 o                         
   4   5  14        123.81        110.13        11.82 o                         
   5   5  14         97.82         98.45        11.75 o                         
   6   5  14        198.71        194.09         9.93 o                         
   7   5  14         30.38         27.87        11.90 o                         
   8   5  14          0.18          8.25        12.16 o                         
  -4   6  14          9.33          3.53        10.83 o                         
  -3   6  14         31.22         42.13        10.56 o                         
  -2   6  14         10.06         20.23        10.89 o                         
  -1   6  14         27.21         21.34         7.01 o                         
   0   6  14          2.45          0.38         9.26 o                         
   1   6  14          0.26          1.66        10.04 o                         
   2   6  14        137.19        120.49        13.20 o                         
   3   6  14        103.41        106.94        12.73 o                         
   4   6  14          4.04         17.34        10.14 o                         
   5   6  14         60.29         57.77        11.39 o                         
   6   6  14          1.39          6.37         6.41 o                         
   7   6  14         19.94         16.20        11.70 o                         
   8   6  14          1.00          8.21        12.25 o                         
  -3   7  14         55.69         73.08        14.67 o                         
  -2   7  14          0.03         -6.71        10.37 o                         
  -1   7  14          2.38          4.21         7.32 o                         
   0   7  14          1.05          3.68         7.21 o                         
   1   7  14         13.27         19.27        12.14 o                         
   2   7  14         78.53         82.38        13.84 o                         
   3   7  14        118.80        136.73        15.04 o                         
   4   7  14          5.74          5.81        12.68 o                         
   5   7  14          0.11         -4.40        10.71 o                         
   6   7  14          7.70         11.31         7.97 o                         
   7   7  14          0.93         -1.04        10.16 o                         
   8   7  14          0.06         34.90        11.77 o                         
  -2   8  14          4.44          4.57        10.20 o                         
  -1   8  14          4.00         -4.84         6.97 o                         
   0   8  14          0.06         -3.46         7.64 o                         
   1   8  14         37.83         30.00         8.57 o                         
   2   8  14          1.39        -12.91        12.91 o                         
   3   8  14        117.31        118.00        15.37 o                         
   4   8  14          7.69          9.37        13.13 o                         
   5   8  14         11.16          2.99        12.24 o                         
   6   8  14         32.56         25.80        13.05 o                         
   7   8  14          8.31         -1.19        12.32 o                         
   8   8  14          3.65         12.49        13.20 o                         
  -1   9  14          0.32          7.50        12.46 o                         
   0   9  14          4.79         -8.59         8.59 o                         
   1   9  14         24.07         10.31        18.95 o                         
   2   9  14          6.39          3.63        16.67 o                         
   3   9  14          1.74          1.33         6.98 o                         
   4   9  14         19.41         -1.02        13.73 o                         
   5   9  14         18.85         14.16        14.02 o                         
   6   9  14          0.89          7.10        17.99 o                         
   7   9  14         18.71         17.44         8.30 o                         
   1  10  14          4.86          0.39         9.22 o                         
   2  10  14         10.39         18.06        25.42 o                         
   3  10  14          0.04        -10.77        10.77 o                         
   4  10  14          7.47         14.77        11.90 o                         
   5  10  14          0.00         27.70        14.35 o                         
   6  10  14          0.46        -14.17        14.17 o                         
  -3  -9  15          6.49         16.35        12.13 o                         
  -2  -9  15         23.39         38.21        14.67 o                         
  -6  -8  15          9.72         39.40        16.71 o                         
  -5  -8  15         22.49         33.61        13.69 o                         
  -4  -8  15         69.22         70.32        12.15 o                         
  -3  -8  15          3.72          3.99        12.41 o                         
  -2  -8  15          0.16         -4.59        13.31 o                         
  -1  -8  15         11.49         -1.05        14.45 o                         
   0  -8  15         10.77         11.24        14.28 o                         
   1  -8  15          0.16          9.89         9.48 o                         
  -6  -7  15          0.62         -4.21        13.33 o                         
  -5  -7  15          3.08         10.29         7.32 o                         
  -4  -7  15        105.28        101.73        13.05 o                         
  -3  -7  15          2.90          1.39        10.52 o                         
  -2  -7  15          8.06         12.82        10.59 o                         
  -1  -7  15          0.91          7.98        12.82 o                         
   0  -7  15         18.94         12.32        11.92 o                         
   1  -7  15         10.50          1.03         9.04 o                         
   2  -7  15         50.03         79.30        12.05 o                         
  -7  -6  15          0.68        -14.88        14.88 o                         
  -6  -6  15          2.44         -3.54        12.48 o                         
  -5  -6  15         13.69         -0.56         9.32 o                         
  -4  -6  15        160.06        171.98        13.75 o                         
  -3  -6  15        146.15        137.58        13.98 o                         
  -2  -6  15         70.10         81.29        13.62 o                         
  -1  -6  15        267.31        268.01        16.85 o                         
   0  -6  15         26.47         23.54         7.40 o                         
   1  -6  15          9.01         12.81         8.35 o                         
   2  -6  15          6.93         22.95         8.79 o                         
   3  -6  15          0.34         14.73         8.43 o                         
  -7  -5  15          7.63         16.43        12.43 o                         
  -6  -5  15          0.07          0.14        13.26 o                         
  -5  -5  15         47.68         55.31         9.81 o                         
  -4  -5  15         14.41         11.85         9.74 o                         
  -3  -5  15        618.03        617.17        20.88 o                         
  -2  -5  15         81.27         85.42        11.88 o                         
  -1  -5  15        648.28        632.98        21.32 o                         
   0  -5  15         52.49         39.18         7.69 o                         
   1  -5  15        154.94        152.60         9.35 o                         
   2  -5  15         43.57         46.62         8.99 o                         
   3  -5  15        235.40        224.41        12.05 o                         
   4  -5  15         14.74        -14.90        14.90 o                         
  -8  -4  15          1.29         46.81        13.76 o                         
  -7  -4  15        192.42        210.84        17.73 o                         
  -6  -4  15          1.46          6.07         7.66 o                         
  -5  -4  15          6.31          4.03        10.64 o                         
  -4  -4  15         21.49         28.78        10.33 o                         
  -3  -4  15        587.50        591.50        19.24 o                         
  -2  -4  15        140.04        135.77        12.53 o                         
  -1  -4  15        208.21        218.89         8.61 o                         
   0  -4  15         13.01          6.97         6.13 o                         
   1  -4  15         21.42         13.21         6.90 o                         
   2  -4  15        312.35        288.66        18.25 o                         
   3  -4  15        580.17        577.46        15.56 o                         
   4  -4  15          2.47         -9.02        12.30 o                         
   5  -4  15          1.79         10.13        10.67 o                         
  -8  -3  15          4.65         46.17        12.65 o                         
  -7  -3  15          0.42         15.20        11.22 o                         
  -6  -3  15         42.79         41.95         8.45 o                         
  -5  -3  15          0.38          2.69         7.62 o                         
  -4  -3  15        160.81        141.48        13.92 o                         
  -3  -3  15         88.75         86.64        10.41 o                         
  -2  -3  15          2.80          4.01         8.03 o                         
  -1  -3  15         92.86         94.71         4.59 o                         
   0  -3  15          8.65          7.33         5.94 o                         
   1  -3  15         48.57         39.32         6.77 o                         
   2  -3  15         36.16         40.79         7.20 o                         
   3  -3  15       1306.63       1316.78        20.46 o                         
   4  -3  15         17.88         11.13         8.02 o                         
   5  -3  15          1.25         -4.96        11.17 o                         
   6  -3  15          5.66         11.69        14.67 o                         
  -8  -2  15          5.29         13.11        14.51 o                         
  -7  -2  15         12.25         26.31         8.18 o                         
  -6  -2  15        301.98        237.34         8.82 o                         
  -5  -2  15         62.21         62.59         6.55 o                         
  -4  -2  15         32.93         27.56         6.23 o                         
  -3  -2  15         18.14         19.52         5.35 o                         
  -2  -2  15        139.49        149.44         6.44 o                         
  -1  -2  15         30.24         29.89         5.10 o                         
   0  -2  15        319.65        363.38        10.59 o                         
   1  -2  15         52.20         38.90         5.98 o                         
   2  -2  15        106.41        110.64         7.99 o                         
   3  -2  15          1.16          4.73         6.73 o                         
   4  -2  15         11.71          3.53         7.64 o                         
   5  -2  15         18.53         -0.31        10.06 o                         
   6  -2  15         21.86         22.60         8.57 o                         
   7  -2  15         11.23         13.73        14.99 o                         
  -7  -1  15          0.00          3.83        11.34 o                         
  -6  -1  15         28.12         11.97         5.87 o                         
  -5  -1  15          2.37          9.86         5.22 o                         
  -4  -1  15         40.05         25.53         8.81 o                         
  -3  -1  15        172.26        175.98         9.47 o                         
  -2  -1  15        190.15        191.72         6.82 o                         
  -1  -1  15        418.36        388.34        16.81 o                         
   0  -1  15         22.94         41.59         5.79 o                         
   1  -1  15         49.15         50.86         5.99 o                         
   2  -1  15         21.59         13.29        10.56 o                         
   3  -1  15          0.71         -1.69         3.75 o                         
   4  -1  15          0.97          5.50         6.38 o                         
   5  -1  15         19.70         27.94        12.11 o                         
   6  -1  15          9.46          0.14         7.71 o                         
   7  -1  15         16.50         -2.85         7.10 o                         
  -7   0  15          4.27         17.33         7.98 o                         
  -6   0  15         15.41          5.95         9.85 o                         
  -5   0  15          1.55         -4.52         5.10 o                         
  -4   0  15         35.64         30.89         6.22 o                         
  -3   0  15          4.03          4.32         4.86 o                         
  -2   0  15          6.14         17.13         4.65 o                         
  -1   0  15        370.43        395.99         7.80 o                         
   0   0  15        415.59        424.52         5.70 o                         
   1   0  15        335.66        395.16         9.72 o                         
   2   0  15         43.33         52.53         6.00 o                         
   3   0  15       1339.98       1365.10        18.59 o                         
   4   0  15        308.24        309.38         7.69 o                         
   5   0  15         95.31        104.85         6.78 o                         
   6   0  15         91.73         82.67         7.47 o                         
   7   0  15         15.24         17.02         7.81 o                         
  -7   1  15          0.80         -4.83        13.54 o                         
  -6   1  15         14.84         10.16         7.20 o                         
  -5   1  15          7.61          3.69         6.95 o                         
  -4   1  15        124.10        134.01         8.04 o                         
  -3   1  15        210.60        217.56         8.63 o                         
  -2   1  15        558.62        575.85        10.81 o                         
  -1   1  15        658.64        657.34         7.12 o                         
   0   1  15         23.62         17.64         6.17 o                         
   1   1  15       1071.16       1134.98        10.77 o                         
   2   1  15        654.44        661.03        21.61 o                         
   3   1  15        177.98        152.69         6.77 o                         
   4   1  15       1006.48       1005.02        10.72 o                         
   5   1  15         98.76         89.79         6.47 o                         
   6   1  15         50.72         42.86         6.01 o                         
   7   1  15          6.84          3.44         6.44 o                         
   8   1  15          1.09         -6.81         8.42 o                         
  -7   2  15          0.20         22.27        12.05 o                         
  -6   2  15          0.46         11.49        12.20 o                         
  -5   2  15         21.54         22.86         7.76 o                         
  -4   2  15          9.52          9.15         4.65 o                         
  -3   2  15        145.61        150.26         6.48 o                         
  -2   2  15         86.42         79.87         6.36 o                         
  -1   2  15          5.04          3.49         2.15 o                         
   0   2  15         28.48         13.05         5.67 o                         
   1   2  15       1975.15       1988.72        23.86 o                         
   2   2  15          4.84          0.98         2.18 o                         
   3   2  15        267.15        267.79         5.23 o                         
   4   2  15        423.85        439.12         7.49 o                         
   5   2  15        110.17        104.91         6.56 o                         
   6   2  15         44.72         34.87         9.46 o                         
   7   2  15          0.09         -7.65         7.65 o                         
   8   2  15          0.24         -7.72         7.72 o                         
  -6   3  15         18.47         14.94        11.47 o                         
  -5   3  15         35.71         34.89        11.44 o                         
  -4   3  15          0.36         -0.80         5.15 o                         
  -3   3  15          2.14          3.64         5.73 o                         
  -2   3  15         96.37        103.53         7.08 o                         
  -1   3  15         91.28        103.43         4.69 o                         
   0   3  15          7.94          9.73         3.44 o                         
   1   3  15        303.53        298.10         6.83 o                         
   2   3  15          7.10         20.01         4.33 o                         
   3   3  15         27.70         33.33         6.23 o                         
   4   3  15         79.19         78.25         7.17 o                         
   5   3  15         74.83         75.15         6.14 o                         
   6   3  15          2.51          4.36         7.17 o                         
   7   3  15          1.26         17.24         8.09 o                         
   8   3  15          4.80         -9.72         9.72 o                         
  -6   4  15         10.90         -7.18        11.97 o                         
  -5   4  15          8.54          2.20        27.43 o                         
  -4   4  15         16.29         17.04         9.39 o                         
  -3   4  15         15.81         21.01         8.91 o                         
  -2   4  15        592.22        624.35        16.22 o                         
  -1   4  15        317.66        342.68        20.73 o                         
   0   4  15          0.42          0.76         3.90 o                         
   1   4  15        360.41        329.56         7.19 o                         
   2   4  15        336.07        314.42         6.90 o                         
   3   4  15         49.74         61.38         9.62 o                         
   4   4  15        123.05        107.56        10.81 o                         
   5   4  15          0.31          3.20         5.30 o                         
   6   4  15          5.34          6.97         7.42 o                         
   7   4  15          3.24          0.74         9.53 o                         
   8   4  15          4.65          0.93        11.93 o                         
  -5   5  15         32.17         36.85         9.16 o                         
  -4   5  15         80.75         67.02        11.14 o                         
  -3   5  15         61.36         55.67        11.24 o                         
  -2   5  15        537.37        527.40        21.80 o                         
  -1   5  15        243.55        263.40        14.16 o                         
   0   5  15        226.05        223.38         8.58 o                         
   1   5  15        234.29        270.84        14.57 o                         
   2   5  15         32.87         34.09        10.13 o                         
   3   5  15        178.41        162.81        12.50 o                         
   4   5  15        124.41        108.85        11.80 o                         
   5   5  15        326.48        311.80        15.72 o                         
   6   5  15          5.75         12.19        10.57 o                         
   7   5  15          1.24         16.03        11.21 o                         
   8   5  15         15.94          2.76        11.21 o                         
  -4   6  15          0.20        -10.07        10.51 o                         
  -3   6  15         35.36         27.28        11.19 o                         
  -2   6  15        187.56        193.33        14.19 o                         
  -1   6  15          8.63          7.58         6.89 o                         
   0   6  15          1.32          1.48         9.62 o                         
   1   6  15         23.27         51.25        11.23 o                         
   2   6  15         80.40         72.80        11.85 o                         
   3   6  15          4.12          6.24         9.97 o                         
   4   6  15          1.87         -1.51        10.23 o                         
   5   6  15        197.53        231.50        12.91 o                         
   6   6  15         21.13         15.92         8.16 o                         
   7   6  15          1.27          2.83        11.36 o                         
   8   6  15         16.34         21.78        11.63 o                         
  -3   7  15          4.87          7.47        10.86 o                         
  -2   7  15         18.66         20.76        10.63 o                         
  -1   7  15         13.36         11.21         9.09 o                         
   0   7  15          1.34         -1.08         6.91 o                         
   1   7  15         18.47         21.23        11.71 o                         
   2   7  15         36.50         35.91        11.82 o                         
   3   7  15          3.04         -5.26        12.05 o                         
   4   7  15          3.28         10.05        11.04 o                         
   5   7  15        114.80         85.49        13.07 o                         
   6   7  15          7.80          4.54         8.26 o                         
   7   7  15          5.71         14.54        11.89 o                         
   8   7  15          5.32        -12.19        13.12 o                         
  -2   8  15          4.05          7.16         9.85 o                         
  -1   8  15          0.02         -6.38        10.07 o                         
   0   8  15         42.38         48.43         8.15 o                         
   1   8  15         60.97         65.85         8.31 o                         
   2   8  15          3.49          1.89        14.02 o                         
   3   8  15         34.01         49.29        14.95 o                         
   4   8  15         59.27         67.13        13.38 o                         
   5   8  15         58.44         36.53        13.92 o                         
   6   8  15         45.13         21.44        14.13 o                         
   7   8  15          6.21        -12.75        12.75 o                         
  -1   9  15          9.91         15.82        12.68 o                         
   0   9  15         85.64         86.36         9.37 o                         
   1   9  15          1.76          2.39        11.80 o                         
   2   9  15         41.14         50.16        16.70 o                         
   3   9  15          0.48         -1.66        13.54 o                         
   4   9  15         99.56         76.96        14.09 o                         
   5   9  15          6.15         19.70        12.73 o                         
   6   9  15         52.65         50.84        13.47 o                         
   7   9  15          0.61         15.01         9.83 o                         
   1  10  15          4.18         29.12         9.67 o                         
   2  10  15          2.13        -17.23        17.23 o                         
   3  10  15          2.80         28.54        12.31 o                         
   4  10  15          9.27        -19.18        27.00 o                         
   5  10  15         15.26         -0.79        15.55 o                         
   6  10  15          1.68          1.95        12.48 o                         
  -5  -8  16         43.07         68.26        15.69 o                         
  -4  -8  16         55.27         45.45        13.46 o                         
  -3  -8  16          1.74         80.90         9.74 o                         
  -2  -8  16          1.37         11.26        12.39 o                         
  -1  -8  16          4.91          6.91        12.52 o                         
   0  -8  16         30.98         31.91        14.74 o                         
  -6  -7  16          3.02         -4.34        13.92 o                         
  -5  -7  16          9.42          4.71        11.02 o                         
  -4  -7  16          1.00          4.99        11.73 o                         
  -3  -7  16         29.82         37.37        11.50 o                         
  -2  -7  16          2.99         -2.68        11.51 o                         
  -1  -7  16         19.73         15.19        11.48 o                         
   0  -7  16          4.20          8.53        13.94 o                         
   1  -7  16         15.94         52.44        15.66 o                         
   2  -7  16         17.82         26.16        11.66 o                         
  -7  -6  16          1.06          8.98        14.60 o                         
  -6  -6  16         34.90         47.13        14.71 o                         
  -5  -6  16          1.22         12.60        10.74 o                         
  -4  -6  16        202.26        219.55        15.34 o                         
  -3  -6  16         65.25         51.70        12.29 o                         
  -2  -6  16          3.52         10.44        11.30 o                         
  -1  -6  16        304.54        328.73        17.05 o                         
   0  -6  16          0.36         -6.84         7.10 o                         
   1  -6  16         73.34         79.39         9.36 o                         
   2  -6  16         41.12         39.73        10.44 o                         
   3  -6  16          2.16         -5.04         8.84 o                         
  -7  -5  16          0.00        -14.30        15.03 o                         
  -6  -5  16         18.82         20.86         8.38 o                         
  -5  -5  16        114.19        112.74        12.65 o                         
  -4  -5  16        650.64        731.13        22.47 o                         
  -3  -5  16        525.84        527.34        20.30 o                         
  -2  -5  16         17.04         19.57        11.27 o                         
  -1  -5  16       1003.78       1016.34        25.93 o                         
   0  -5  16          1.97         -2.78         6.78 o                         
   1  -5  16         90.52         80.63         9.39 o                         
   2  -5  16        111.76        107.43         9.96 o                         
   3  -5  16         83.99        101.17        11.11 o                         
   4  -5  16          0.14         -1.50        10.81 o                         
  -7  -4  16          0.42         14.12        11.19 o                         
  -6  -4  16         75.77         49.34         7.66 o                         
  -5  -4  16        380.39        366.06        17.10 o                         
  -4  -4  16       1903.20       1814.41        32.28 o                         
  -3  -4  16        225.87        216.65        14.31 o                         
  -2  -4  16         45.76         24.84        11.22 o                         
  -1  -4  16        471.32        471.25        27.57 o                         
   0  -4  16         25.75         17.73         6.93 o                         
   1  -4  16         73.81         71.62         8.23 o                         
   2  -4  16          6.82          7.79         7.28 o                         
   3  -4  16        144.79        163.81        11.19 o                         
   4  -4  16          2.24         -3.51         8.41 o                         
   5  -4  16          5.52          3.72         9.16 o                         
  -7  -3  16          0.23        -10.15        10.15 o                         
  -6  -3  16         16.14        122.44        51.56 o                         
  -5  -3  16        269.71        280.68        15.66 o                         
  -4  -3  16        644.97        652.95        20.40 o                         
  -3  -3  16       1549.48       1499.92        27.90 o                         
  -2  -3  16        520.76        563.97        18.36 o                         
  -1  -3  16        137.26        149.54         7.47 o                         
   0  -3  16         78.67         95.24         7.36 o                         
   1  -3  16         25.24         21.70         6.39 o                         
   2  -3  16         44.65         51.61         7.63 o                         
   3  -3  16        404.85        389.65        12.98 o                         
   4  -3  16          0.20          4.05         8.15 o                         
   5  -3  16         31.40         41.98        13.84 o                         
   6  -3  16          0.00        -12.23        12.23 o                         
  -7  -2  16          2.74         -6.36         6.36 o                         
  -6  -2  16         27.64         17.74         6.22 o                         
  -5  -2  16          4.19          2.65         5.88 o                         
  -4  -2  16        277.73        280.76         9.70 o                         
  -3  -2  16          0.91         -0.49         5.10 o                         
  -2  -2  16        112.49        116.67        10.93 o                         
  -1  -2  16        434.11        387.01        17.96 o                         
   0  -2  16         17.38         13.46         5.50 o                         
   1  -2  16        138.74        161.08         8.17 o                         
   2  -2  16         82.40         89.98         7.27 o                         
   3  -2  16       1012.63       1031.90        18.74 o                         
   4  -2  16          2.03          1.11         7.56 o                         
   5  -2  16         19.62         35.93        11.68 o                         
   6  -2  16         11.65         24.16        25.48 o                         
  -7  -1  16          1.15         10.66         8.11 o                         
  -6  -1  16          1.02         -4.55         5.92 o                         
  -5  -1  16         11.95          2.89         4.99 o                         
  -4  -1  16          0.02          0.07         5.75 o                         
  -3  -1  16        119.74        116.65         6.99 o                         
  -2  -1  16         14.06         15.35         4.61 o                         
  -1  -1  16         11.95          7.60         3.29 o                         
   0  -1  16        928.21        925.67        13.78 o                         
   1  -1  16         40.08         37.37         6.09 o                         
   2  -1  16          5.90          3.97         5.93 o                         
   3  -1  16        173.51        155.77        15.80 o                         
   4  -1  16        135.77        124.78         8.52 o                         
   5  -1  16         46.09         26.39        12.16 o                         
   6  -1  16         17.77         11.65        10.03 o                         
   7  -1  16          3.34         -9.56        13.14 o                         
  -7   0  16          0.06         -8.32        16.84 o                         
  -6   0  16          9.80          6.64         7.14 o                         
  -5   0  16        121.26        114.12        10.79 o                         
  -4   0  16          0.67          6.99         6.17 o                         
  -3   0  16        107.71         98.15         6.80 o                         
  -2   0  16        123.77        119.63         6.33 o                         
  -1   0  16        287.41        259.26         6.76 o                         
   0   0  16        201.49        227.18         8.12 o                         
   1   0  16        467.52        536.18        10.96 o                         
   2   0  16         39.19         24.88         5.81 o                         
   3   0  16        853.50        858.25        16.42 o                         
   4   0  16         91.07        100.71         8.54 o                         
   5   0  16          3.16         -2.13         5.09 o                         
   6   0  16          4.65         15.97         8.11 o                         
   7   0  16          7.61          9.17         7.21 o                         
  -7   1  16          5.41         10.82        11.22 o                         
  -6   1  16         45.35         41.77         8.59 o                         
  -5   1  16          0.81          0.42         6.97 o                         
  -4   1  16         14.16         16.25         6.59 o                         
  -3   1  16         12.72         16.17         6.06 o                         
  -2   1  16         52.24         52.51         5.70 o                         
  -1   1  16         59.15         78.36         5.44 o                         
   0   1  16        301.86        267.06         6.52 o                         
   1   1  16        207.46        225.70        11.09 o                         
   2   1  16        541.21        583.43        30.03 o                         
   3   1  16         63.78         80.41         9.80 o                         
   4   1  16        724.91        691.00        13.86 o                         
   5   1  16          5.37          4.74         5.10 o                         
   6   1  16         19.88         18.93         5.87 o                         
   7   1  16          6.52         23.27         6.45 o                         
   8   1  16          6.07         20.83         7.51 o                         
  -6   2  16          4.87          7.60        11.03 o                         
  -5   2  16        224.90        188.45        10.63 o                         
  -4   2  16         92.22         90.20         8.25 o                         
  -3   2  16          4.69          4.71         3.58 o                         
  -2   2  16         47.34         36.25         5.99 o                         
  -1   2  16        102.32        110.74         7.12 o                         
   0   2  16          5.40          2.91         4.94 o                         
   1   2  16         43.82         49.67         4.28 o                         
   2   2  16         90.81         98.92         3.57 o                         
   3   2  16          2.41          0.73         2.65 o                         
   4   2  16         16.41         20.58         4.08 o                         
   5   2  16          0.03         -4.26         4.26 o                         
   6   2  16          0.01          5.66         5.45 o                         
   7   2  16         17.23         11.11         6.01 o                         
   8   2  16         27.79         34.38        18.54 o                         
  -6   3  16          3.26         17.19        14.20 o                         
  -5   3  16          0.11          0.30        10.49 o                         
  -4   3  16         48.69         43.42         5.91 o                         
  -3   3  16         30.19         28.44         6.63 o                         
  -2   3  16        172.91        171.10         8.23 o                         
  -1   3  16         17.51         12.90         5.27 o                         
   0   3  16          7.42         12.52         3.62 o                         
   1   3  16          5.63          3.30         3.76 o                         
   2   3  16       2152.08       2284.64        20.75 o                         
   3   3  16         54.42         49.36         7.21 o                         
   4   3  16          0.17         -2.57         6.24 o                         
   5   3  16          0.28          4.73         5.43 o                         
   6   3  16          1.00          1.27         7.29 o                         
   7   3  16         56.98         61.79         9.09 o                         
   8   3  16          0.12        -11.98        11.98 o                         
  -5   4  16          1.44         20.92        11.89 o                         
  -3   4  16         62.36         63.61         9.75 o                         
  -2   4  16        197.37        231.15         7.95 o                         
  -1   4  16        137.99        136.68         8.05 o                         
   0   4  16          0.09          1.04         3.33 o                         
   1   4  16         86.29         87.68         5.17 o                         
   2   4  16          1.04          7.85         3.83 o                         
   3   4  16         75.87         71.63         9.87 o                         
   4   4  16         33.34         35.68         7.33 o                         
   5   4  16        177.53        180.68         9.56 o                         
   6   4  16         38.17         45.67        14.69 o                         
   7   4  16         27.18         17.83         8.76 o                         
   8   4  16         11.95         15.38        10.97 o                         
  -5   5  16         10.76         16.96        12.64 o                         
  -4   5  16         49.90         36.82        10.63 o                         
  -3   5  16          3.61          9.35         8.81 o                         
  -2   5  16          2.54          7.30         6.45 o                         
  -1   5  16         25.77         12.30         8.40 o                         
   0   5  16         41.57         31.49         6.35 o                         
   1   5  16         20.75         13.42         5.53 o                         
   2   5  16         13.09          6.08         4.81 o                         
   3   5  16        101.64        114.98        12.09 o                         
   4   5  16          2.08          9.44         9.35 o                         
   5   5  16         11.60         11.84         8.29 o                         
   6   5  16          6.29         15.41         5.71 o                         
   7   5  16         28.40         36.10         8.61 o                         
   8   5  16         11.45        -11.90        11.90 o                         
  -4   6  16         12.25         18.82        12.02 o                         
  -3   6  16         14.19         15.36        10.69 o                         
  -2   6  16         15.99         33.72        11.12 o                         
  -1   6  16          9.82          5.30         9.78 o                         
   0   6  16         95.55         84.12        12.14 o                         
   1   6  16          1.17          3.62         9.82 o                         
   2   6  16          0.00          1.31         9.66 o                         
   3   6  16        161.47        164.77        14.13 o                         
   4   6  16          0.53          7.57        10.71 o                         
   5   6  16          2.48          2.40        10.42 o                         
   6   6  16          8.59         15.04         7.88 o                         
   7   6  16         33.75         20.13        11.97 o                         
   8   6  16          4.31         28.18        11.64 o                         
  -3   7  16          7.78         44.70        11.79 o                         
  -2   7  16          1.35         -3.83        10.54 o                         
  -1   7  16         23.24         28.87         7.07 o                         
   0   7  16         65.57         61.24         7.85 o                         
   1   7  16         77.34         81.23        12.15 o                         
   2   7  16          4.51          0.77        10.34 o                         
   3   7  16         18.31         17.19        11.92 o                         
   4   7  16          0.30          8.59        10.98 o                         
   5   7  16          6.84         14.88        11.75 o                         
   6   7  16         98.81         91.61        13.67 o                         
   7   7  16         19.16         36.76        12.87 o                         
   8   7  16          3.43         20.68        13.80 o                         
  -2   8  16         34.60         23.84        11.86 o                         
  -1   8  16         11.41         12.98        19.93 o                         
   0   8  16          3.72         -0.91         7.28 o                         
   1   8  16          2.36          9.89         7.42 o                         
   2   8  16          8.64         17.45        12.82 o                         
   3   8  16         84.73         90.03        14.70 o                         
   4   8  16          0.65          4.72        14.04 o                         
   5   8  16          4.00         11.89        13.45 o                         
   6   8  16         53.97         70.58        13.58 o                         
   7   8  16         23.10         33.70        14.23 o                         
  -1   9  16          2.34          8.49        12.44 o                         
   0   9  16          2.86         -8.14         8.14 o                         
   1   9  16          1.02         -9.64         9.64 o                         
   2   9  16          9.90         22.71         8.40 o                         
   3   9  16          2.80          4.24        14.37 o                         
   4   9  16          5.91         -1.06        13.81 o                         
   5   9  16         18.85          6.06        12.90 o                         
   6   9  16         14.23         28.34        15.14 o                         
   7   9  16          4.03         15.88         9.71 o                         
   1  10  16          0.00         -9.32         9.32 o                         
   2  10  16          0.69         12.15        15.58 o                         
   3  10  16         20.22         15.56        21.06 o                         
   4  10  16         56.97         81.45        17.46 o                         
   5  10  16          2.13         13.79        13.11 o                         
  -5  -8  17          0.65        -13.41        13.41 o                         
  -4  -8  17         11.97         14.63        11.92 o                         
  -3  -8  17          0.14         11.54        11.54 o                         
  -2  -8  17         57.99         59.80        15.50 o                         
  -1  -8  17          0.61         19.30        13.35 o                         
   0  -8  17          0.55        -13.23        13.23 o                         
  -6  -7  17          0.65          7.20        11.69 o                         
  -5  -7  17         37.26         39.21        11.88 o                         
  -4  -7  17          2.15         17.11        13.70 o                         
  -3  -7  17          0.83        -11.84        11.84 o                         
  -2  -7  17          0.10         -8.53        12.59 o                         
  -1  -7  17         14.20         12.05        12.03 o                         
   0  -7  17          0.35         -4.35        14.70 o                         
   1  -7  17          1.90          7.80        18.01 o                         
   2  -7  17          3.68         23.10        10.47 o                         
  -7  -6  17          1.70         48.74        17.27 o                         
  -6  -6  17          9.53         18.41        14.70 o                         
  -5  -6  17          8.90         12.81        11.32 o                         
  -4  -6  17         77.83         80.76        11.75 o                         
  -3  -6  17         25.41         27.07        12.95 o                         
  -2  -6  17          1.29         -3.43        11.04 o                         
  -1  -6  17          9.86         12.88        11.58 o                         
   0  -6  17         44.82         56.84         8.98 o                         
   1  -6  17        122.96        127.91        23.20 o                         
   2  -6  17          1.44          3.71         8.27 o                         
   3  -6  17          8.16         -8.66         9.31 o                         
  -7  -5  17         25.24         47.48        16.26 o                         
  -6  -5  17          8.95         15.05         7.57 o                         
  -5  -5  17        122.29        142.47        12.68 o                         
  -4  -5  17        367.14        364.22        18.49 o                         
  -3  -5  17        788.67        739.75        23.62 o                         
  -2  -5  17         71.84         50.81        11.19 o                         
  -1  -5  17        129.09        132.96        13.68 o                         
   0  -5  17          0.03          2.19         6.84 o                         
   1  -5  17         47.15         65.30        15.46 o                         
   2  -5  17          8.28         22.66         8.11 o                         
   3  -5  17        620.13        665.81        17.99 o                         
   4  -5  17         11.91         39.27        10.50 o                         
  -7  -4  17         15.94          2.55        12.98 o                         
  -6  -4  17          5.30          6.54         8.12 o                         
  -5  -4  17         33.08         34.71         9.77 o                         
  -4  -4  17        188.85        200.37        14.33 o                         
  -3  -4  17          0.27         -3.62        10.52 o                         
  -2  -4  17        403.82        398.49        17.74 o                         
  -1  -4  17        193.61        173.99        13.46 o                         
   0  -4  17        204.57        192.80         9.44 o                         
   1  -4  17         46.54         46.55         7.97 o                         
   2  -4  17          0.98         -1.81         7.40 o                         
   3  -4  17          4.75          5.16         8.90 o                         
   4  -4  17          0.12          5.56        19.00 o                         
   5  -4  17         15.61         25.40         9.30 o                         
  -7  -3  17          3.67         10.00        10.60 o                         
  -6  -3  17        152.18        117.97         9.68 o                         
  -5  -3  17         33.61         35.87        10.67 o                         
  -4  -3  17         56.95         53.05        10.70 o                         
  -3  -3  17         24.85         27.52        10.20 o                         
  -2  -3  17         43.64         26.00        10.12 o                         
  -1  -3  17        141.51        142.12         7.80 o                         
   0  -3  17        105.60         88.74         7.42 o                         
   1  -3  17          0.20         -0.47         6.47 o                         
   2  -3  17         66.92         64.05         7.94 o                         
   3  -3  17          0.01         -1.67         7.64 o                         
   4  -3  17          4.88          0.30         7.47 o                         
   5  -3  17          0.23          1.02        12.48 o                         
   6  -3  17         41.26         68.21        16.61 o                         
  -7  -2  17          0.00          3.45         7.59 o                         
  -6  -2  17         41.03         48.09         6.33 o                         
  -5  -2  17          8.53          4.18         6.62 o                         
  -4  -2  17         98.42         82.64         7.61 o                         
  -3  -2  17        252.64        240.65         8.76 o                         
  -2  -2  17          7.58         11.36         9.03 o                         
  -1  -2  17         18.25         10.39         7.78 o                         
   0  -2  17         12.50         10.42         5.85 o                         
   1  -2  17         89.08         62.60         9.99 o                         
   2  -2  17         24.28         23.03         6.78 o                         
   3  -2  17         90.26         84.63         9.00 o                         
   4  -2  17        139.42        124.53         9.48 o                         
   5  -2  17          9.42         13.66        13.12 o                         
   6  -2  17          5.52          7.87         8.89 o                         
  -7  -1  17          3.10          0.38         8.09 o                         
  -6  -1  17         51.56         46.84         7.90 o                         
  -5  -1  17         38.27         42.72        10.31 o                         
  -4  -1  17          3.44          3.77         6.39 o                         
  -3  -1  17         42.82         39.18         6.03 o                         
  -2  -1  17         33.34         42.71         5.09 o                         
  -1  -1  17        987.88        956.51        13.99 o                         
   0  -1  17         79.06         94.15         6.96 o                         
   1  -1  17         43.70         47.50         6.49 o                         
   2  -1  17         67.35         64.64         7.23 o                         
   3  -1  17          1.56          3.44         6.49 o                         
   4  -1  17       3046.05       2948.23        27.81 o                         
   5  -1  17          2.27         12.65        10.98 o                         
   6  -1  17         77.22         81.59         9.15 o                         
   7  -1  17          2.68         26.46         9.12 o                         
  -7   0  17          6.05         -8.20         8.37 o                         
  -6   0  17         58.88         54.15        12.31 o                         
  -5   0  17          0.00          6.93        10.45 o                         
  -4   0  17         38.67         29.76         6.81 o                         
  -3   0  17         13.70         11.07         5.89 o                         
  -2   0  17        215.03        208.52         7.48 o                         
  -1   0  17        103.86        110.18         5.42 o                         
   0   0  17          0.09          5.40         5.16 o                         
   1   0  17         89.72        122.04         7.00 o                         
   2   0  17        323.80        341.46        11.36 o                         
   3   0  17         20.73         26.78         4.55 o                         
   4   0  17        651.41        639.79        13.69 o                         
   5   0  17          9.38         18.13        13.63 o                         
   6   0  17         21.57         14.37         6.78 o                         
   7   0  17         24.91         28.11         8.59 o                         
  -7   1  17          3.25         13.56         8.77 o                         
  -6   1  17          0.03         -7.48         7.48 o                         
  -5   1  17        147.56        127.02         9.02 o                         
  -4   1  17         29.50         41.92        14.43 o                         
  -3   1  17         23.19         20.81         5.99 o                         
  -2   1  17          2.50          6.68         4.93 o                         
  -1   1  17         27.92         22.93         4.45 o                         
   0   1  17          5.33          2.27         3.69 o                         
   1   1  17       1158.01       1205.31        22.96 o                         
   2   1  17        499.98        563.16        11.34 o                         
   3   1  17        244.46        241.75         8.25 o                         
   4   1  17        647.02        603.56         9.03 o                         
   5   1  17         16.10         21.15         5.63 o                         
   6   1  17         92.96         91.77         7.76 o                         
   7   1  17          0.61          2.91         5.60 o                         
   8   1  17          0.06         -8.32         8.32 o                         
  -6   2  17          0.27         -0.62         7.86 o                         
  -5   2  17        264.62        261.51        13.54 o                         
  -4   2  17         38.93         26.07         6.97 o                         
  -3   2  17         20.03         28.59         3.98 o                         
  -2   2  17         24.90         26.55         6.05 o                         
  -1   2  17         92.18         94.88         6.53 o                         
   0   2  17        116.22        119.86         7.19 o                         
   1   2  17          1.47          1.10         3.72 o                         
   2   2  17          7.88          9.77         3.68 o                         
   3   2  17         23.85         21.35         3.21 o                         
   4   2  17         20.21         26.12         4.91 o                         
   5   2  17         17.64         18.61         4.41 o                         
   6   2  17          1.29         -1.32         5.49 o                         
   7   2  17          0.04          9.21         7.70 o                         
   8   2  17          3.42         11.77        13.78 o                         
  -6   3  17          0.08         10.69        11.38 o                         
  -5   3  17         15.84          5.27        10.61 o                         
  -4   3  17        244.00        243.58         9.29 o                         
  -3   3  17         48.31         51.33         6.82 o                         
  -2   3  17        450.36        434.93        11.32 o                         
  -1   3  17         73.00         71.52        15.83 o                         
   0   3  17          6.91          5.32         3.44 o                         
   1   3  17        322.13        316.29         8.94 o                         
   2   3  17         13.61         13.95         5.10 o                         
   3   3  17        113.61        122.44         8.54 o                         
   4   3  17        294.46        305.77        13.31 o                         
   5   3  17        185.37        162.86        18.77 o                         
   6   3  17          3.50          4.52        10.49 o                         
   7   3  17         21.24         22.24         7.62 o                         
   8   3  17         28.77         28.83         9.54 o                         
  -5   4  17          8.21         11.96        10.69 o                         
  -4   4  17          0.98          1.24         8.63 o                         
  -3   4  17         18.70          9.27         6.85 o                         
  -2   4  17        517.59        524.12        10.52 o                         
  -1   4  17          2.66          1.72         6.15 o                         
   0   4  17          3.39          4.20         3.86 o                         
   1   4  17        112.96         93.02         5.01 o                         
   2   4  17        497.41        484.29        10.42 o                         
   3   4  17         60.27         62.52        10.07 o                         
   4   4  17         33.31         36.03         7.37 o                         
   5   4  17        107.92        115.29         8.92 o                         
   6   4  17          7.58         16.88         8.20 o                         
   7   4  17          5.14          9.11         8.14 o                         
   8   4  17          1.17         -1.48        12.14 o                         
  -5   5  17          6.00         15.35        12.59 o                         
  -4   5  17          8.73         42.20        11.53 o                         
  -3   5  17         10.95          4.22        10.15 o                         
  -2   5  17         23.31          6.70         7.30 o                         
  -1   5  17         20.09         25.63        10.08 o                         
   0   5  17         70.28         70.77         7.19 o                         
   1   5  17        104.09         91.48         7.27 o                         
   2   5  17        239.66        214.68        11.05 o                         
   3   5  17         86.58        105.44        12.63 o                         
   4   5  17        123.82        122.45        14.28 o                         
   5   5  17        267.56        297.08        15.93 o                         
   6   5  17          2.17          2.42         6.22 o                         
   7   5  17         35.99         43.36        10.08 o                         
   8   5  17          4.56         25.99        12.78 o                         
  -4   6  17          9.03          9.81        12.15 o                         
  -3   6  17         18.84         31.33        12.35 o                         
  -2   6  17          3.48          4.41        10.20 o                         
  -1   6  17         78.00         77.62         8.77 o                         
   0   6  17         12.57          2.79         9.99 o                         
   1   6  17         26.74         23.72        10.42 o                         
   2   6  17        131.45        123.78        13.95 o                         
   3   6  17         62.39         76.09        12.43 o                         
   4   6  17          7.01          6.99         9.71 o                         
   5   6  17         17.08         21.59        10.80 o                         
   6   6  17         46.53         66.98         9.17 o                         
   7   6  17          5.63          6.95        10.48 o                         
   8   6  17         11.05         35.37        13.64 o                         
  -3   7  17         30.53         36.45        11.07 o                         
  -2   7  17          1.29          2.75        10.64 o                         
  -1   7  17          7.42         15.64         7.30 o                         
   0   7  17        136.21        147.11        11.77 o                         
   1   7  17         22.52         13.50        11.01 o                         
   2   7  17         32.00         57.74        13.10 o                         
   3   7  17        118.53        134.19        14.78 o                         
   4   7  17         10.26          4.50        10.97 o                         
   5   7  17          5.87         15.33        10.89 o                         
   6   7  17         95.37        131.84        14.75 o                         
   7   7  17          8.25        -11.62        11.62 o                         
   8   7  17          3.58         12.97        12.64 o                         
  -2   8  17         49.76         55.39        19.50 o                         
  -1   8  17          3.26         12.32        22.72 o                         
   0   8  17         59.04         57.99        12.65 o                         
   1   8  17          0.01         -2.14         7.45 o                         
   2   8  17         65.64         54.13        13.97 o                         
   3   8  17         45.78         38.22        14.34 o                         
   4   8  17         26.04         17.18        11.63 o                         
   5   8  17          3.61          2.07        12.93 o                         
   6   8  17          0.87         18.59        15.19 o                         
   7   8  17          0.00         16.62        11.14 o                         
  -1   9  17          1.80         21.98        12.70 o                         
   0   9  17          0.00         19.98         8.24 o                         
   1   9  17          3.51         -8.86         8.86 o                         
   2   9  17         64.73         70.35         8.96 o                         
   3   9  17          7.04         12.13        12.97 o                         
   4   9  17         19.70          5.11        11.94 o                         
   5   9  17          0.02         21.08        12.47 o                         
   6   9  17          0.04        -15.15        15.15 o                         
   2  10  17          4.65          2.21         8.61 o                         
   3  10  17         37.40         47.95        23.61 o                         
   4  10  17          0.01         -8.38        13.55 o                         
   5  10  17          3.76        -15.07        15.07 o                         
  -4  -8  18          2.99        -11.31        11.31 o                         
  -3  -8  18         32.35         11.75        13.24 o                         
  -2  -8  18         13.28         52.96        12.67 o                         
  -1  -8  18         24.69         10.01        14.39 o                         
  -6  -7  18          0.77        -15.52        15.52 o                         
  -5  -7  18         25.24         28.03        12.28 o                         
  -4  -7  18        282.42        285.20        19.31 o                         
  -3  -7  18          8.63         14.49         9.37 o                         
  -2  -7  18         14.80         27.62        11.56 o                         
  -1  -7  18         10.63         13.97        13.17 o                         
   0  -7  18         24.43         26.00        13.59 o                         
   1  -7  18          0.01         -7.83         8.94 o                         
  -6  -6  18         16.33         25.41        12.88 o                         
  -5  -6  18         14.85         12.21        10.46 o                         
  -4  -6  18        554.69        544.97        21.94 o                         
  -3  -6  18          0.32         12.54        11.53 o                         
  -2  -6  18          1.24          2.10        10.23 o                         
  -1  -6  18         38.80         26.04        13.22 o                         
   0  -6  18          6.09         18.80        13.23 o                         
   1  -6  18          3.63         -8.54         8.54 o                         
   2  -6  18          6.43         -1.71         9.14 o                         
   3  -6  18          8.73         13.53         9.85 o                         
  -7  -5  18          1.04          3.95        13.35 o                         
  -6  -5  18          1.52          5.69         8.19 o                         
  -5  -5  18         52.74         39.63        11.29 o                         
  -4  -5  18          0.22          1.71        11.06 o                         
  -3  -5  18        105.68         96.80        12.96 o                         
  -2  -5  18          1.38          2.37        10.93 o                         
  -1  -5  18          1.51         -1.96        10.87 o                         
   0  -5  18         80.94         78.85         8.43 o                         
   1  -5  18        134.76        141.57         9.89 o                         
   2  -5  18        103.18        116.72        10.45 o                         
   3  -5  18          4.49         34.80        18.12 o                         
   4  -5  18          1.99         11.81        21.43 o                         
  -7  -4  18          0.07         -8.48        13.00 o                         
  -6  -4  18          6.05          6.14         8.09 o                         
  -5  -4  18         12.51          8.03         9.51 o                         
  -4  -4  18         75.07         92.27        11.78 o                         
  -3  -4  18         63.69         65.29        12.57 o                         
  -2  -4  18        446.82        463.74        18.98 o                         
  -1  -4  18          0.08          1.66        10.44 o                         
   0  -4  18        499.21        483.87        25.33 o                         
   1  -4  18         15.07         11.72         7.30 o                         
   2  -4  18        158.45        169.64        10.31 o                         
   3  -4  18        106.71        100.12        11.38 o                         
   4  -4  18          2.78         -6.43         8.74 o                         
   5  -4  18          6.55         -8.29        11.98 o                         
  -7  -3  18          0.40         14.42        11.67 o                         
  -6  -3  18          8.84         12.93         8.68 o                         
  -5  -3  18         34.62         41.79        11.01 o                         
  -4  -3  18         68.78         63.73        10.74 o                         
  -3  -3  18        427.86        420.14        17.91 o
[truncated: 157,951 more chars]
